# Supplementary material for: IER5, a DNA damage response gene, is required for Notch-mediated induction of squamous cell differentiation
Source: eLife. 2020 Sep 16;9:e58081. doi: 10.7554/eLife.58081 (PMC7529455; doi:10.7554/eLife.58081)
Supplement: Supplementary file 1. [file elife-58081-supp1.xls]

## Sheet: Sheet1
geneID	symbol	txType	logFC	logCPM	LR	PValue	FDR	symbol	chrom	start	end	strand	details
ENSG00000198435.3	NRARP	protein_coding	4.31095	7.98516	1970.28	0	0	NRARP	chr9	137300482	137302251	-	gene_id "ENSG00000198435.3"; gene_type "protein_coding"; gene_name "NRARP"; level 2; tag "retrogene"; havana_gene "OTTHUMG00000156150.1";
ENSG00000104140.6	RHOV	protein_coding	5.05825	7.83862	3476.54	0	0	RHOV	chr15	40872214	40874289	-	gene_id "ENSG00000104140.6"; gene_type "protein_coding"; gene_name "RHOV"; level 2; havana_gene "OTTHUMG00000130134.2";
ENSG00000069812.11	HES2	protein_coding	2.54297	5.76509	1231.27	9.74528e-270	5.14421e-266	HES2	chr1	6412418	6424670	-	gene_id "ENSG00000069812.11"; gene_type "protein_coding"; gene_name "HES2"; level 2; havana_gene "OTTHUMG00000000752.2";
ENSG00000166949.15	SMAD3	protein_coding	1.57792	8.12386	1042.11	1.26109e-228	4.99265e-225	SMAD3	chr15	67063763	67195195	+	gene_id "ENSG00000166949.15"; gene_type "protein_coding"; gene_name "SMAD3"; level 1; havana_gene "OTTHUMG00000133230.5";
ENSG00000117318.8	ID3	protein_coding	1.78758	9.14948	1008.84	2.14707e-221	6.8002e-218	ID3	chr1	23557918	23559794	-	gene_id "ENSG00000117318.8"; gene_type "protein_coding"; gene_name "ID3"; level 2; havana_gene "OTTHUMG00000003229.2";
ENSG00000183421.11	RIPK4	protein_coding	1.69113	7.74539	939.173	2.99357e-206	7.90103e-203	RIPK4	chr21	41739369	41767106	-	gene_id "ENSG00000183421.11"; gene_type "protein_coding"; gene_name "RIPK4"; level 2; tag "ncRNA_host"; havana_gene "OTTHUMG00000086770.1";
ENSG00000197921.5	HES5	protein_coding	8.28762	3.10704	840.85	7.09165e-185	1.60433e-181	HES5	chr1	2528745	2530245	-	gene_id "ENSG00000197921.5"; gene_type "protein_coding"; gene_name "HES5"; level 2; havana_gene "OTTHUMG00000000793.1";
ENSG00000169129.14	AFAP1L2	protein_coding	1.40098	7.04277	835.175	1.21476e-183	2.40461e-180	AFAP1L2	chr10	114294824	114404756	-	gene_id "ENSG00000169129.14"; gene_type "protein_coding"; gene_name "AFAP1L2"; level 2; havana_gene "OTTHUMG00000019086.3";
ENSG00000114315.3	HES1	protein_coding	1.70669	5.91608	670.965	6.16088e-148	1.08404e-144	HES1	chr3	194136145	194138732	+	gene_id "ENSG00000114315.3"; gene_type "protein_coding"; gene_name "HES1"; level 2; havana_gene "OTTHUMG00000155984.1";
ENSG00000081277.12	PKP1	protein_coding	1.16788	9.22565	584.973	3.10692e-129	4.92012e-126	PKP1	chr1	201283452	201332993	+	gene_id "ENSG00000081277.12"; gene_type "protein_coding"; gene_name "PKP1"; level 2; havana_gene "OTTHUMG00000035729.3";
ENSG00000159388.5	BTG2	protein_coding	2.2156	4.63896	576.476	2.19048e-127	3.15349e-124	BTG2	chr1	203305491	203309602	+	gene_id "ENSG00000159388.5"; gene_type "protein_coding"; gene_name "BTG2"; level 2; havana_gene "OTTHUMG00000035834.4";
ENSG00000106003.12	LFNG	protein_coding	-2.30893	4.29087	563.345	1.57379e-124	2.07688e-121	LFNG	chr7	2512529	2529177	+	gene_id "ENSG00000106003.12"; gene_type "protein_coding"; gene_name "LFNG"; level 1; tag "ncRNA_host"; havana_gene "OTTHUMG00000152043.1";
ENSG00000164236.11	ANKRD33B	protein_coding	1.98687	7.67706	546.752	6.40416e-121	7.80125e-118	ANKRD33B	chr5	10564330	10657816	+	gene_id "ENSG00000164236.11"; gene_type "protein_coding"; gene_name "ANKRD33B"; level 1; havana_gene "OTTHUMG00000162050.5";
ENSG00000125538.11	IL1B	protein_coding	1.67978	8.03496	490.6	1.05479e-108	1.19312e-105	IL1B	chr2	112829751	112836903	-	gene_id "ENSG00000125538.11"; gene_type "protein_coding"; gene_name "IL1B"; level 2; havana_gene "OTTHUMG00000131344.3";
ENSG00000125347.13	IRF1	protein_coding	1.30038	6.3115	486.464	8.37758e-108	8.84449e-105	IRF1	chr5	132481609	132490798	-	gene_id "ENSG00000125347.13"; gene_type "protein_coding"; gene_name "IRF1"; level 2; havana_gene "OTTHUMG00000059497.16";
ENSG00000096696.13	DSP	protein_coding	0.85827	10.7492	478.907	3.69558e-106	3.6577e-103	DSP	chr6	7541575	7586717	+	gene_id "ENSG00000096696.13"; gene_type "protein_coding"; gene_name "DSP"; level 2; havana_gene "OTTHUMG00000014212.4";
ENSG00000117595.10	IRF6	protein_coding	1.32455	8.72917	453.969	9.87095e-101	9.19508e-98	IRF6	chr1	209785623	209806175	-	gene_id "ENSG00000117595.10"; gene_type "protein_coding"; gene_name "IRF6"; level 2; havana_gene "OTTHUMG00000036521.2";
ENSG00000116717.11	GADD45A	protein_coding	1.49266	6.41742	451.036	4.29196e-100	3.77597e-97	GADD45A	chr1	67685061	67688338	+	gene_id "ENSG00000116717.11"; gene_type "protein_coding"; gene_name "GADD45A"; level 2; havana_gene "OTTHUMG00000009374.2";
ENSG00000139289.13	PHLDA1	protein_coding	-1.44919	7.34603	448.703	1.3818e-99	1.1517e-96	PHLDA1	chr12	76025447	76033932	-	gene_id "ENSG00000139289.13"; gene_type "protein_coding"; gene_name "PHLDA1"; level 2; havana_gene "OTTHUMG00000169783.2";
ENSG00000166592.11	RRAD	protein_coding	2.92321	5.17362	446.915	3.38439e-99	2.67976e-96	RRAD	chr16	66921679	66925644	-	gene_id "ENSG00000166592.11"; gene_type "protein_coding"; gene_name "RRAD"; level 2; havana_gene "OTTHUMG00000137511.4";
ENSG00000164400.5	CSF2	protein_coding	3.69613	2.54412	408.206	9.0072e-91	6.79228e-88	CSF2	chr5	132073790	132076170	+	gene_id "ENSG00000164400.5"; gene_type "protein_coding"; gene_name "CSF2"; level 2; havana_gene "OTTHUMG00000059637.3";
ENSG00000124102.4	PI3	protein_coding	2.26337	7.46874	388.351	1.89154e-86	1.36156e-83	PI3	chr20	45174876	45176544	+	gene_id "ENSG00000124102.4"; gene_type "protein_coding"; gene_name "PI3"; level 2; havana_gene "OTTHUMG00000032567.3";
ENSG00000142871.16	CYR61	protein_coding	1.23523	8.82082	379.114	1.93977e-84	1.33557e-81	CYR61	chr1	85580761	85583962	+	gene_id "ENSG00000142871.16"; gene_type "protein_coding"; gene_name "CYR61"; level 2; havana_gene "OTTHUMG00000010577.1";
ENSG00000101384.11	JAG1	protein_coding	0.985185	7.99098	373.085	3.98536e-83	2.62967e-80	JAG1	chr20	10637684	10674107	-	gene_id "ENSG00000101384.11"; gene_type "protein_coding"; gene_name "JAG1"; level 2; tag "ncRNA_host"; havana_gene "OTTHUMG00000031872.4";
ENSG00000169594.13	BNC1	protein_coding	1.00818	8.24461	352.535	1.18904e-78	7.53184e-76	BNC1	chr15	83255903	83284714	-	gene_id "ENSG00000169594.13"; gene_type "protein_coding"; gene_name "BNC1"; level 1; havana_gene "OTTHUMG00000147362.2";
ENSG00000188290.10	HES4	protein_coding	2.10738	6.36458	323.505	2.49669e-72	1.52068e-69	HES4	chr1	998962	1000172	-	gene_id "ENSG00000188290.10"; gene_type "protein_coding"; gene_name "HES4"; level 2; havana_gene "OTTHUMG00000040758.2";
ENSG00000172927.7	MYEOV	protein_coding	1.55578	6.18447	320.624	1.05896e-71	6.21097e-69	MYEOV	chr11	69294138	69367726	+	gene_id "ENSG00000172927.7"; gene_type "protein_coding"; gene_name "MYEOV"; level 2; havana_gene "OTTHUMG00000167836.4";
ENSG00000132669.12	RIN2	protein_coding	1.04782	7.78393	320.19	1.31702e-71	7.44868e-69	RIN2	chr20	19886521	20002457	+	gene_id "ENSG00000132669.12"; gene_type "protein_coding"; gene_name "RIN2"; level 2; havana_gene "OTTHUMG00000031996.2";
ENSG00000125398.5	SOX9	protein_coding	1.77415	5.13552	310.927	1.37186e-69	7.49129e-67	SOX9	chr17	72121020	72126420	+	gene_id "ENSG00000125398.5"; gene_type "protein_coding"; gene_name "SOX9"; level 2; havana_gene "OTTHUMG00000166300.1";
ENSG00000112414.14	ADGRG6	protein_coding	1.11477	6.67535	283.357	1.39371e-63	7.35692e-61	ADGRG6	chr6	142301854	142446266	+	gene_id "ENSG00000112414.14"; gene_type "protein_coding"; gene_name "ADGRG6"; level 2; havana_gene "OTTHUMG00000015709.5";
ENSG00000188293.5	IGFL1	protein_coding	4.72482	4.10123	280.667	5.37273e-63	2.7446e-60	IGFL1	chr19	46229752	46231243	+	gene_id "ENSG00000188293.5"; gene_type "protein_coding"; gene_name "IGFL1"; level 2; havana_gene "OTTHUMG00000182501.1";
ENSG00000163874.10	ZC3H12A	protein_coding	1.71198	6.27487	276.671	3.99071e-62	1.9749e-59	ZC3H12A	chr1	37474552	37484379	+	gene_id "ENSG00000163874.10"; gene_type "protein_coding"; gene_name "ZC3H12A"; level 1; tag "ncRNA_host"; havana_gene "OTTHUMG00000004221.4";
ENSG00000169429.10	CXCL8	protein_coding	3.04211	4.99357	276.127	5.24341e-62	2.5162e-59	CXCL8	chr4	73740506	73743716	+	gene_id "ENSG00000169429.10"; gene_type "protein_coding"; gene_name "CXCL8"; level 2; havana_gene "OTTHUMG00000151316.1";
ENSG00000169242.11	EFNA1	protein_coding	1.58671	5.81247	273.57	1.89192e-61	8.81191e-59	EFNA1	chr1	155127460	155134857	+	gene_id "ENSG00000169242.11"; gene_type "protein_coding"; gene_name "EFNA1"; level 2; havana_gene "OTTHUMG00000035312.2";
ENSG00000131459.12	GFPT2	protein_coding	1.91343	5.05261	268.854	2.01663e-60	9.12439e-58	GFPT2	chr5	180300690	180353387	-	gene_id "ENSG00000131459.12"; gene_type "protein_coding"; gene_name "GFPT2"; level 2; havana_gene "OTTHUMG00000163442.5";
ENSG00000137331.11	IER3	protein_coding	1.03365	7.02133	267.091	4.88488e-60	2.1488e-57	IER3	chr6	30743199	30744554	-	gene_id "ENSG00000137331.11"; gene_type "protein_coding"; gene_name "IER3"; level 2; havana_gene "OTTHUMG00000031265.2";
ENSG00000178695.5	KCTD12	protein_coding	0.852781	7.44827	262.493	4.91032e-59	2.10162e-56	KCTD12	chr13	76880166	76886390	-	gene_id "ENSG00000178695.5"; gene_type "protein_coding"; gene_name "KCTD12"; level 2; havana_gene "OTTHUMG00000017096.3";
ENSG00000182795.12	C1orf116	protein_coding	-1.04069	6.44812	262.332	5.32232e-59	2.21801e-56	C1orf116	chr1	207018521	207032756	-	gene_id "ENSG00000182795.12"; gene_type "protein_coding"; gene_name "C1orf116"; level 1; havana_gene "OTTHUMG00000036580.2";
ENSG00000138386.16	NAB1	protein_coding	0.767639	6.81728	260.052	1.67141e-58	6.78679e-56	NAB1	chr2	190646746	190692766	+	gene_id "ENSG00000138386.16"; gene_type "protein_coding"; gene_name "NAB1"; level 1; havana_gene "OTTHUMG00000132689.4";
ENSG00000277443.2	MARCKS	protein_coding	0.719691	8.18604	259.279	2.46403e-58	9.75511e-56	MARCKS	chr6	113857362	113863471	+	gene_id "ENSG00000277443.2"; gene_type "protein_coding"; gene_name "MARCKS"; level 2; havana_gene "OTTHUMG00000188327.1";
ENSG00000170425.3	ADORA2B	protein_coding	0.943087	6.63397	247.134	1.09449e-55	4.22742e-53	ADORA2B	chr17	15944917	15975746	+	gene_id "ENSG00000170425.3"; gene_type "protein_coding"; gene_name "ADORA2B"; level 2; havana_gene "OTTHUMG00000059140.2";
ENSG00000183111.11	ARHGEF37	protein_coding	1.45205	5.50411	241.41	1.93768e-54	7.30597e-52	ARHGEF37	chr5	149551947	149634968	+	gene_id "ENSG00000183111.11"; gene_type "protein_coding"; gene_name "ARHGEF37"; level 2; havana_gene "OTTHUMG00000163491.2";
ENSG00000124120.10	TTPAL	protein_coding	0.851129	6.89878	237.539	1.35303e-53	4.98291e-51	TTPAL	chr20	44475886	44494603	+	gene_id "ENSG00000124120.10"; gene_type "protein_coding"; gene_name "TTPAL"; level 1; havana_gene "OTTHUMG00000032536.5";
ENSG00000168672.3	FAM84B	protein_coding	-0.914906	6.49591	235.959	2.99184e-53	1.07679e-50	FAM84B	chr8	126552442	126558393	-	gene_id "ENSG00000168672.3"; gene_type "protein_coding"; gene_name "FAM84B"; level 2; havana_gene "OTTHUMG00000165034.1";
ENSG00000111912.19	NCOA7	protein_coding	1.04129	7.28927	234.209	7.20102e-53	2.53412e-50	NCOA7	chr6	125781161	125932030	+	gene_id "ENSG00000111912.19"; gene_type "protein_coding"; gene_name "NCOA7"; level 2; tag "ncRNA_host"; havana_gene "OTTHUMG00000015513.6";
ENSG00000122861.15	PLAU	protein_coding	1.70167	5.39891	233.15	1.22589e-52	4.22026e-50	PLAU	chr10	73909177	73917497	+	gene_id "ENSG00000122861.15"; gene_type "protein_coding"; gene_name "PLAU"; level 2; havana_gene "OTTHUMG00000018494.5";
ENSG00000120875.8	DUSP4	protein_coding	-0.644008	7.4671	231.638	2.61841e-52	8.82237e-50	DUSP4	chr8	29333064	29350668	-	gene_id "ENSG00000120875.8"; gene_type "protein_coding"; gene_name "DUSP4"; level 1; havana_gene "OTTHUMG00000133395.2";
ENSG00000119986.6	AVPI1	protein_coding	-0.912665	7.28413	229.198	8.91615e-52	2.94159e-49	AVPI1	chr10	97677424	97687323	-	gene_id "ENSG00000119986.6"; gene_type "protein_coding"; gene_name "AVPI1"; level 2; havana_gene "OTTHUMG00000018864.1";
ENSG00000136244.11	IL6	protein_coding	1.9014	4.48595	228.117	1.53498e-51	4.96082e-49	IL6	chr7	22725884	22732002	+	gene_id "ENSG00000136244.11"; gene_type "protein_coding"; gene_name "IL6"; level 2; havana_gene "OTTHUMG00000023178.5";
ENSG00000156675.15	RAB11FIP1	protein_coding	1.23766	5.63726	220.316	7.7165e-50	2.44397e-47	RAB11FIP1	chr8	37858618	37899467	-	gene_id "ENSG00000156675.15"; gene_type "protein_coding"; gene_name "RAB11FIP1"; level 2; havana_gene "OTTHUMG00000164026.3";
ENSG00000145632.14	PLK2	protein_coding	1.21011	7.38671	219.947	9.28617e-50	2.88345e-47	PLK2	chr5	58453982	58460260	-	gene_id "ENSG00000145632.14"; gene_type "protein_coding"; gene_name "PLK2"; level 2; havana_gene "OTTHUMG00000097047.2";
ENSG00000279806.1	AC018629.1	TEC	-0.758684	6.02477	219.355	1.25069e-49	3.80883e-47	AC018629.1	chr17	40473554	40475289	-	gene_id "ENSG00000279806.1"; gene_type "TEC"; gene_name "AC018629.1"; level 2; havana_gene "OTTHUMG00000176039.1";
ENSG00000128510.10	CPA4	protein_coding	2.45515	4.97512	216.705	4.7324e-49	1.41401e-46	CPA4	chr7	130293134	130324180	+	gene_id "ENSG00000128510.10"; gene_type "protein_coding"; gene_name "CPA4"; level 1; havana_gene "OTTHUMG00000157825.4";
ENSG00000085063.14	CD59	protein_coding	0.742282	9.92684	216.24	5.97755e-49	1.75297e-46	CD59	chr11	33698261	33736445	-	gene_id "ENSG00000085063.14"; gene_type "protein_coding"; gene_name "CD59"; level 1; tag "overlapping_locus"; havana_gene "OTTHUMG00000166270.3";
ENSG00000121210.15	TMEM131L	protein_coding	1.05748	4.90946	214.145	1.71258e-48	4.93098e-46	TMEM131L	chr4	153466346	153636711	+	gene_id "ENSG00000121210.15"; gene_type "protein_coding"; gene_name "TMEM131L"; level 2; havana_gene "OTTHUMG00000153244.5";
ENSG00000188064.9	WNT7B	protein_coding	-1.23885	3.59826	209.958	1.40275e-47	3.94159e-45	WNT7B	chr22	45920362	45977129	-	gene_id "ENSG00000188064.9"; gene_type "protein_coding"; gene_name "WNT7B"; level 1; havana_gene "OTTHUMG00000154636.2";
ENSG00000225190.10	PLEKHM1	protein_coding	0.915981	5.42364	209.936	1.41873e-47	3.94159e-45	PLEKHM1	chr17	45435900	45490749	-	gene_id "ENSG00000225190.10"; gene_type "protein_coding"; gene_name "PLEKHM1"; level 2; tag "ncRNA_host"; havana_gene "OTTHUMG00000179074.5";
ENSG00000172216.5	CEBPB	protein_coding	1.0178	8.03394	209.414	1.84338e-47	5.03307e-45	CEBPB	chr20	50190734	50192689	+	gene_id "ENSG00000172216.5"; gene_type "protein_coding"; gene_name "CEBPB"; level 2; havana_gene "OTTHUMG00000032715.1";
ENSG00000118503.14	TNFAIP3	protein_coding	1.11588	6.51425	207.229	5.52729e-47	1.48356e-44	TNFAIP3	chr6	137867188	137883312	+	gene_id "ENSG00000118503.14"; gene_type "protein_coding"; gene_name "TNFAIP3"; level 2; havana_gene "OTTHUMG00000015664.2";
ENSG00000155846.16	PPARGC1B	protein_coding	0.905592	5.64856	206.197	9.28126e-47	2.44963e-44	PPARGC1B	chr5	149730298	149855022	+	gene_id "ENSG00000155846.16"; gene_type "protein_coding"; gene_name "PPARGC1B"; level 1; tag "ncRNA_host"; havana_gene "OTTHUMG00000130055.2";
ENSG00000169252.5	ADRB2	protein_coding	0.642722	6.74851	200.853	1.3608e-45	3.53272e-43	ADRB2	chr5	148825245	148828687	+	gene_id "ENSG00000169252.5"; gene_type "protein_coding"; gene_name "ADRB2"; level 2; havana_gene "OTTHUMG00000129933.1";
ENSG00000148841.15	ITPRIP	protein_coding	0.814085	6.39519	200.495	1.62883e-45	4.16034e-43	ITPRIP	chr10	104309698	104338404	-	gene_id "ENSG00000148841.15"; gene_type "protein_coding"; gene_name "ITPRIP"; level 2; havana_gene "OTTHUMG00000184003.3";
ENSG00000102804.14	TSC22D1	protein_coding	1.2804	7.79973	196.69	1.10186e-44	2.76969e-42	TSC22D1	chr13	44432143	44577147	-	gene_id "ENSG00000102804.14"; gene_type "protein_coding"; gene_name "TSC22D1"; level 2; havana_gene "OTTHUMG00000016838.7";
ENSG00000019549.9	SNAI2	protein_coding	0.587476	7.79606	196.352	1.30569e-44	3.23077e-42	SNAI2	chr8	48917768	48921740	-	gene_id "ENSG00000019549.9"; gene_type "protein_coding"; gene_name "SNAI2"; level 2; havana_gene "OTTHUMG00000149912.4";
ENSG00000176092.14	CRYBG2	protein_coding	1.58808	4.49976	192.994	7.0607e-44	1.7202e-41	CRYBG2	chr1	26321859	26360052	-	gene_id "ENSG00000176092.14"; gene_type "protein_coding"; gene_name "CRYBG2"; level 1; havana_gene "OTTHUMG00000003490.9";
ENSG00000163975.11	MELTF	protein_coding	0.782901	6.8208	191.587	1.43212e-43	3.43622e-41	MELTF	chr3	196988621	197029816	-	gene_id "ENSG00000163975.11"; gene_type "protein_coding"; gene_name "MELTF"; level 2; havana_gene "OTTHUMG00000155518.2";
ENSG00000090776.5	EFNB1	protein_coding	0.961182	7.18338	190.362	2.65085e-43	6.2655e-41	EFNB1	chrX	68828997	68842147	+	gene_id "ENSG00000090776.5"; gene_type "protein_coding"; gene_name "EFNB1"; level 2; havana_gene "OTTHUMG00000021751.1";
ENSG00000081041.8	CXCL2	protein_coding	1.46159	3.26733	188.517	6.70039e-43	1.5604e-40	CXCL2	chr4	74097035	74099293	-	gene_id "ENSG00000081041.8"; gene_type "protein_coding"; gene_name "CXCL2"; level 2; havana_gene "OTTHUMG00000160865.2";
ENSG00000100311.16	PDGFB	protein_coding	-1.21839	3.88218	188.098	8.27151e-43	1.89837e-40	PDGFB	chr22	39223359	39244751	-	gene_id "ENSG00000100311.16"; gene_type "protein_coding"; gene_name "PDGFB"; level 1; havana_gene "OTTHUMG00000151029.15";
ENSG00000134757.4	DSG3	protein_coding	0.659125	9.16026	185.55	2.97607e-42	6.73271e-40	DSG3	chr18	31447795	31478702	+	gene_id "ENSG00000134757.4"; gene_type "protein_coding"; gene_name "DSG3"; level 2; havana_gene "OTTHUMG00000131985.3";
ENSG00000104055.15	TGM5	protein_coding	2.75287	4.01293	185.063	3.80221e-42	8.48054e-40	TGM5	chr15	43232595	43266857	-	gene_id "ENSG00000104055.15"; gene_type "protein_coding"; gene_name "TGM5"; level 2; havana_gene "OTTHUMG00000176488.3";
ENSG00000130066.16	SAT1	protein_coding	0.898717	7.58418	183.927	6.73074e-42	1.48039e-39	2018-05-01	chrX	23783173	23786226	+	gene_id "ENSG00000130066.16"; gene_type "protein_coding"; gene_name "SAT1"; level 2; havana_gene "OTTHUMG00000021256.1";
ENSG00000266074.8	BAHCC1	protein_coding	1.94963	3.99115	182.937	1.10735e-41	2.4022e-39	BAHCC1	chr17	81395475	81466332	+	gene_id "ENSG00000266074.8"; gene_type "protein_coding"; gene_name "BAHCC1"; level 2; havana_gene "OTTHUMG00000184171.3";
ENSG00000162757.4	C1orf74	protein_coding	1.66517	4.36637	182.634	1.28941e-41	2.75934e-39	C1orf74	chr1	209779208	209784559	-	gene_id "ENSG00000162757.4"; gene_type "protein_coding"; gene_name "C1orf74"; level 2; havana_gene "OTTHUMG00000036483.2";
ENSG00000143126.7	CELSR2	protein_coding	1.00242	7.35884	182.351	1.48614e-41	3.13793e-39	CELSR2	chr1	109250019	109275750	+	gene_id "ENSG00000143126.7"; gene_type "protein_coding"; gene_name "CELSR2"; level 2; havana_gene "OTTHUMG00000012003.1";
ENSG00000176463.13	SLCO3A1	protein_coding	0.923589	6.16839	178.588	9.85412e-41	2.05329e-38	SLCO3A1	chr15	91853695	92172435	+	gene_id "ENSG00000176463.13"; gene_type "protein_coding"; gene_name "SLCO3A1"; level 1; havana_gene "OTTHUMG00000149846.5";
ENSG00000164251.4	F2RL1	protein_coding	0.77604	6.05563	178.183	1.20805e-40	2.4845e-38	F2RL1	chr5	76818933	76835315	+	gene_id "ENSG00000164251.4"; gene_type "protein_coding"; gene_name "F2RL1"; level 2; havana_gene "OTTHUMG00000102118.4";
ENSG00000155090.14	KLF10	protein_coding	0.787585	6.9941	175.348	5.02535e-40	1.02028e-37	KLF10	chr8	102648779	102655902	-	gene_id "ENSG00000155090.14"; gene_type "protein_coding"; gene_name "KLF10"; level 2; havana_gene "OTTHUMG00000164735.1";
ENSG00000163947.11	ARHGEF3	protein_coding	0.965891	5.69749	175.049	5.84067e-40	1.1708e-37	ARHGEF3	chr3	56727418	57079329	-	gene_id "ENSG00000163947.11"; gene_type "protein_coding"; gene_name "ARHGEF3"; level 1; havana_gene "OTTHUMG00000158857.9";
ENSG00000205730.6	ITPRIPL2	protein_coding	0.656509	6.47985	172.861	1.75485e-39	3.47373e-37	ITPRIPL2	chr16	19113932	19121629	+	gene_id "ENSG00000205730.6"; gene_type "protein_coding"; gene_name "ITPRIPL2"; level 2; tag "overlapping_locus"; havana_gene "OTTHUMG00000177199.3";
ENSG00000145901.14	TNIP1	protein_coding	0.750704	8.51986	172.378	2.23776e-39	4.37496e-37	TNIP1	chr5	151029945	151093577	-	gene_id "ENSG00000145901.14"; gene_type "protein_coding"; gene_name "TNIP1"; level 1; havana_gene "OTTHUMG00000163722.5";
ENSG00000137831.14	UACA	protein_coding	0.687459	6.82619	171.781	3.02172e-39	5.83561e-37	UACA	chr15	70654554	70763593	-	gene_id "ENSG00000137831.14"; gene_type "protein_coding"; gene_name "UACA"; level 2; tag "overlapping_locus"; havana_gene "OTTHUMG00000133363.4";
ENSG00000139211.6	AMIGO2	protein_coding	-0.998073	5.89598	167.807	2.22954e-38	4.25386e-36	AMIGO2	chr12	47075707	47079951	-	gene_id "ENSG00000139211.6"; gene_type "protein_coding"; gene_name "AMIGO2"; level 2; havana_gene "OTTHUMG00000169616.1";
ENSG00000118515.11	SGK1	protein_coding	1.00062	6.23487	166.269	4.83075e-38	9.10711e-36	SGK1	chr6	134169246	134318112	-	gene_id "ENSG00000118515.11"; gene_type "protein_coding"; gene_name "SGK1"; level 2; tag "overlapping_locus"; havana_gene "OTTHUMG00000015613.5";
ENSG00000101680.14	LAMA1	protein_coding	2.02017	3.21132	165.615	6.71288e-38	1.25065e-35	LAMA1	chr18	6941744	7117814	-	gene_id "ENSG00000101680.14"; gene_type "protein_coding"; gene_name "LAMA1"; level 2; havana_gene "OTTHUMG00000133478.4";
ENSG00000152518.7	ZFP36L2	protein_coding	0.65817	7.76166	164.338	1.276e-37	2.34962e-35	ZFP36L2	chr2	43222402	43226609	-	gene_id "ENSG00000152518.7"; gene_type "protein_coding"; gene_name "ZFP36L2"; level 2; havana_gene "OTTHUMG00000128642.2";
ENSG00000158163.14	DZIP1L	protein_coding	2.53427	2.73025	163.725	1.73691e-37	3.16157e-35	DZIP1L	chr3	138061990	138115818	-	gene_id "ENSG00000158163.14"; gene_type "protein_coding"; gene_name "DZIP1L"; level 2; tag "overlapping_locus"; havana_gene "OTTHUMG00000159819.3";
ENSG00000009790.14	TRAF3IP3	protein_coding	2.9963	1.45124	163.609	1.84141e-37	3.3137e-35	TRAF3IP3	chr1	209756032	209782320	+	gene_id "ENSG00000009790.14"; gene_type "protein_coding"; gene_name "TRAF3IP3"; level 1; havana_gene "OTTHUMG00000036480.7";
ENSG00000134324.11	LPIN1	protein_coding	-0.837478	5.1157	163.247	2.2096e-37	3.9316e-35	LPIN1	chr2	11677595	11827409	+	gene_id "ENSG00000134324.11"; gene_type "protein_coding"; gene_name "LPIN1"; level 1; tag "ncRNA_host"; havana_gene "OTTHUMG00000119082.12";
ENSG00000268621.5	IGFL2-AS1	lincRNA	1.09434	5.38621	163.008	2.49216e-37	4.3851e-35	IGFL2-AS1	chr19	46189166	46203083	-	gene_id "ENSG00000268621.5"; gene_type "lincRNA"; gene_name "IGFL2-AS1"; level 2; havana_gene "OTTHUMG00000182496.1";
ENSG00000157111.12	TMEM171	protein_coding	1.12789	6.5169	161.562	5.15623e-37	8.97298e-35	TMEM171	chr5	73120292	73131817	+	gene_id "ENSG00000157111.12"; gene_type "protein_coding"; gene_name "TMEM171"; level 2; havana_gene "OTTHUMG00000131269.3";
ENSG00000272512.1	AL645608.8	lincRNA	2.82494	1.35351	158.819	2.04978e-36	3.52829e-34	AL645608.8	chr1	995966	998051	-	gene_id "ENSG00000272512.1"; gene_type "lincRNA"; gene_name "AL645608.8"; level 2; havana_gene "OTTHUMG00000185581.1";
ENSG00000049130.14	KITLG	protein_coding	0.832721	5.31216	158.573	2.3194e-36	3.94946e-34	KITLG	chr12	88492793	88580851	-	gene_id "ENSG00000049130.14"; gene_type "protein_coding"; gene_name "KITLG"; level 2; havana_gene "OTTHUMG00000169888.4";
ENSG00000151014.5	NOCT	protein_coding	1.34001	4.6974	157.474	4.03183e-36	6.79235e-34	NOCT	chr4	139015789	139045939	+	gene_id "ENSG00000151014.5"; gene_type "protein_coding"; gene_name "NOCT"; level 2; havana_gene "OTTHUMG00000161271.6";
ENSG00000150347.14	ARID5B	protein_coding	-1.2107	4.39799	156.311	7.23888e-36	1.20668e-33	ARID5B	chr10	61901300	62096944	+	gene_id "ENSG00000150347.14"; gene_type "protein_coding"; gene_name "ARID5B"; level 2; havana_gene "OTTHUMG00000018298.1";
ENSG00000128422.15	KRT17	protein_coding	0.962654	12.3161	156.074	8.15499e-36	1.34523e-33	KRT17	chr17	41619437	41624842	-	gene_id "ENSG00000128422.15"; gene_type "protein_coding"; gene_name "KRT17"; level 2; havana_gene "OTTHUMG00000133505.3";
ENSG00000197329.11	PELI1	protein_coding	1.11592	4.86785	155.795	9.38787e-36	1.53264e-33	PELI1	chr2	64092652	64144454	-	gene_id "ENSG00000197329.11"; gene_type "protein_coding"; gene_name "PELI1"; level 2; havana_gene "OTTHUMG00000129511.3";
ENSG00000101773.18	RBBP8	protein_coding	-1.48775	4.62484	155.516	1.07976e-35	1.7448e-33	RBBP8	chr18	22798261	23026488	+	gene_id "ENSG00000101773.18"; gene_type "protein_coding"; gene_name "RBBP8"; level 1; tag "ncRNA_host"; havana_gene "OTTHUMG00000131769.6";
ENSG00000205420.10	KRT6A	protein_coding	0.499962	12.7808	153.159	3.53533e-35	5.65509e-33	KRT6A	chr12	52487174	52493257	-	gene_id "ENSG00000205420.10"; gene_type "protein_coding"; gene_name "KRT6A"; level 2; havana_gene "OTTHUMG00000169597.2";
ENSG00000175920.16	DOK7	protein_coding	-1.8699	1.93831	152.532	4.84894e-35	7.67879e-33	DOK7	chr4	3463311	3494483	+	gene_id "ENSG00000175920.16"; gene_type "protein_coding"; gene_name "DOK7"; level 1; havana_gene "OTTHUMG00000122087.6";
ENSG00000149596.6	JPH2	protein_coding	0.769827	6.54612	152.09	6.05561e-35	9.49471e-33	JPH2	chr20	44111695	44187578	-	gene_id "ENSG00000149596.6"; gene_type "protein_coding"; gene_name "JPH2"; level 2; havana_gene "OTTHUMG00000033037.1";
ENSG00000133401.15	PDZD2	protein_coding	0.829113	6.92137	151.086	1.00387e-34	1.55855e-32	PDZD2	chr5	31639410	32110931	+	gene_id "ENSG00000133401.15"; gene_type "protein_coding"; gene_name "PDZD2"; level 2; tag "ncRNA_host"; tag "overlapping_locus"; havana_gene "OTTHUMG00000161981.6";
ENSG00000176641.10	RNF152	protein_coding	1.61242	4.14452	150.829	1.14219e-34	1.75609e-32	RNF152	chr18	61808063	61894247	-	gene_id "ENSG00000176641.10"; gene_type "protein_coding"; gene_name "RNF152"; level 1; havana_gene "OTTHUMG00000132774.5";
ENSG00000136688.10	IL36G	protein_coding	4.37716	1.49533	149.638	2.07991e-34	3.16706e-32	IL36G	chr2	112973203	112985665	+	gene_id "ENSG00000136688.10"; gene_type "protein_coding"; gene_name "IL36G"; level 2; havana_gene "OTTHUMG00000131336.4";
ENSG00000186847.5	KRT14	protein_coding	0.815227	12.3232	146.816	8.60834e-34	1.2983e-31	KRT14	chr17	41582279	41586921	-	gene_id "ENSG00000186847.5"; gene_type "protein_coding"; gene_name "KRT14"; level 2; havana_gene "OTTHUMG00000133426.2";
ENSG00000027697.13	IFNGR1	protein_coding	0.721949	7.82484	146.76	8.85316e-34	1.32263e-31	IFNGR1	chr6	137197484	137219449	-	gene_id "ENSG00000027697.13"; gene_type "protein_coding"; gene_name "IFNGR1"; level 2; havana_gene "OTTHUMG00000015656.3";
ENSG00000118689.14	FOXO3	protein_coding	-0.917623	5.03711	146.195	1.17661e-33	1.74138e-31	FOXO3	chr6	108559835	108684774	+	gene_id "ENSG00000118689.14"; gene_type "protein_coding"; gene_name "FOXO3"; level 2; havana_gene "OTTHUMG00000015327.2";
ENSG00000086570.12	FAT2	protein_coding	1.03423	8.91838	144.312	3.03662e-33	4.45259e-31	FAT2	chr5	151504093	151568944	-	gene_id "ENSG00000086570.12"; gene_type "protein_coding"; gene_name "FAT2"; level 1; tag "ncRNA_host"; havana_gene "OTTHUMG00000130126.2";
ENSG00000130779.19	CLIP1	protein_coding	0.559306	7.32766	144.01	3.53538e-33	5.13636e-31	CLIP1	chr12	122271432	122422632	-	gene_id "ENSG00000130779.19"; gene_type "protein_coding"; gene_name "CLIP1"; level 1; tag "overlapping_locus"; havana_gene "OTTHUMG00000168922.3";
ENSG00000112096.16	SOD2	protein_coding	0.904893	9.21991	142.764	6.6183e-33	9.52794e-31	SOD2	chr6	159669057	159762529	-	gene_id "ENSG00000112096.16"; gene_type "protein_coding"; gene_name "SOD2"; level 1; tag "ncRNA_host"; tag "overlapping_locus"; havana_gene "OTTHUMG00000015940.4";
ENSG00000119669.4	IRF2BPL	protein_coding	-0.757108	6.15384	142.564	7.31913e-33	1.0442e-30	IRF2BPL	chr14	77024543	77028699	-	gene_id "ENSG00000119669.4"; gene_type "protein_coding"; gene_name "IRF2BPL"; level 2; havana_gene "OTTHUMG00000171578.1";
ENSG00000115221.10	ITGB6	protein_coding	0.787397	6.33603	141.612	1.18246e-32	1.67191e-30	ITGB6	chr2	160099666	160271888	-	gene_id "ENSG00000115221.10"; gene_type "protein_coding"; gene_name "ITGB6"; level 1; havana_gene "OTTHUMG00000132026.5";
ENSG00000134363.11	FST	protein_coding	-1.08704	4.91479	140.319	2.26677e-32	3.16571e-30	FST	chr5	53480409	53487134	+	gene_id "ENSG00000134363.11"; gene_type "protein_coding"; gene_name "FST"; level 2; havana_gene "OTTHUMG00000131183.4";
ENSG00000143367.15	TUFT1	protein_coding	1.2633	5.28309	140.309	2.27893e-32	3.16571e-30	TUFT1	chr1	151540305	151583583	+	gene_id "ENSG00000143367.15"; gene_type "protein_coding"; gene_name "TUFT1"; level 2; tag "ncRNA_host"; tag "overlapping_locus"; havana_gene "OTTHUMG00000012536.3";
ENSG00000063438.16	AHRR	protein_coding	-1.32036	3.33287	140.002	2.65924e-32	3.66189e-30	AHRR	chr5	304176	438291	+	gene_id "ENSG00000063438.16"; gene_type "protein_coding"; gene_name "AHRR"; level 1; tag "overlapping_locus"; havana_gene "OTTHUMG00000162171.7";
ENSG00000085511.19	MAP3K4	protein_coding	0.596534	6.00097	139.945	2.73649e-32	3.73578e-30	MAP3K4	chr6	160991727	161117385	+	gene_id "ENSG00000085511.19"; gene_type "protein_coding"; gene_name "MAP3K4"; level 2; havana_gene "OTTHUMG00000015968.4";
ENSG00000125845.6	BMP2	protein_coding	0.862932	5.05323	137.572	9.03938e-32	1.22348e-29	BMP2	chr20	6767664	6780280	+	gene_id "ENSG00000125845.6"; gene_type "protein_coding"; gene_name "BMP2"; level 2; tag "retrogene"; havana_gene "OTTHUMG00000031833.3";
ENSG00000110330.8	BIRC2	protein_coding	0.476168	7.58853	136.411	1.62245e-31	2.17738e-29	BIRC2	chr11	102347211	102378670	+	gene_id "ENSG00000110330.8"; gene_type "protein_coding"; gene_name "BIRC2"; level 1; havana_gene "OTTHUMG00000167325.2";
ENSG00000119771.14	KLHL29	protein_coding	1.02576	5.03306	136.129	1.86964e-31	2.48803e-29	KLHL29	chr2	23385217	23708611	+	gene_id "ENSG00000119771.14"; gene_type "protein_coding"; gene_name "KLHL29"; level 2; havana_gene "OTTHUMG00000151899.3";
ENSG00000171522.5	PTGER4	protein_coding	-1.4954	1.31813	135.587	2.45653e-31	3.2418e-29	PTGER4	chr5	40679498	40693735	+	gene_id "ENSG00000171522.5"; gene_type "protein_coding"; gene_name "PTGER4"; level 2; havana_gene "OTTHUMG00000094769.4";
ENSG00000125733.17	TRIP10	protein_coding	0.675953	6.50853	133.549	6.85608e-31	8.97297e-29	TRIP10	chr19	6737925	6751526	+	gene_id "ENSG00000125733.17"; gene_type "protein_coding"; gene_name "TRIP10"; level 1; havana_gene "OTTHUMG00000150255.5";
ENSG00000178726.6	THBD	protein_coding	0.478082	8.52006	132.446	1.19539e-30	1.55166e-28	THBD	chr20	23045633	23049741	-	gene_id "ENSG00000178726.6"; gene_type "protein_coding"; gene_name "THBD"; level 2; havana_gene "OTTHUMG00000032053.2";
ENSG00000005001.9	PRSS22	protein_coding	2.09609	1.41462	132.15	1.38696e-30	1.78568e-28	PRSS22	chr16	2852727	2858170	-	gene_id "ENSG00000005001.9"; gene_type "protein_coding"; gene_name "PRSS22"; level 1; havana_gene "OTTHUMG00000128961.2";
ENSG00000053747.15	LAMA3	protein_coding	1.10743	10.7195	131.957	1.52879e-30	1.95242e-28	LAMA3	chr18	23689443	23955066	+	gene_id "ENSG00000053747.15"; gene_type "protein_coding"; gene_name "LAMA3"; level 1; havana_gene "OTTHUMG00000131874.9";
ENSG00000116514.16	RNF19B	protein_coding	0.723666	6.41211	131.556	1.8712e-30	2.37059e-28	RNF19B	chr1	32936445	32964685	-	gene_id "ENSG00000116514.16"; gene_type "protein_coding"; gene_name "RNF19B"; level 2; havana_gene "OTTHUMG00000004013.4";
ENSG00000185479.5	KRT6B	protein_coding	1.86118	4.73931	131.31	2.11835e-30	2.66239e-28	KRT6B	chr12	52446651	52452126	-	gene_id "ENSG00000185479.5"; gene_type "protein_coding"; gene_name "KRT6B"; level 2; havana_gene "OTTHUMG00000169593.1";
ENSG00000168453.14	HR	protein_coding	0.932455	8.44511	128.069	1.08382e-29	1.35144e-27	HR	chr8	22114415	22133384	-	gene_id "ENSG00000168453.14"; gene_type "protein_coding"; gene_name "HR"; level 2; havana_gene "OTTHUMG00000097089.4";
ENSG00000162676.11	GFI1	protein_coding	1.08998	4.07129	126.958	1.8977e-29	2.34781e-27	GFI1	chr1	92474762	92486876	-	gene_id "ENSG00000162676.11"; gene_type "protein_coding"; gene_name "GFI1"; level 2; havana_gene "OTTHUMG00000010897.1";
ENSG00000268879.1	IGFL1P1	unprocessed_pseudogene	1.95398	2.89252	126.275	2.67692e-29	3.28618e-27	IGFL1P1	chr19	46196238	46197323	+	gene_id "ENSG00000268879.1"; gene_type "unprocessed_pseudogene"; gene_name "IGFL1P1"; level 2; havana_gene "OTTHUMG00000182497.1";
ENSG00000171368.11	TPPP	protein_coding	1.35374	3.40311	126.088	2.94139e-29	3.58307e-27	TPPP	chr5	659862	693395	-	gene_id "ENSG00000171368.11"; gene_type "protein_coding"; gene_name "TPPP"; level 2; havana_gene "OTTHUMG00000131011.4";
ENSG00000171617.13	ENC1	protein_coding	0.865411	7.03722	125.636	3.69313e-29	4.46446e-27	ENC1	chr5	74627406	74641424	-	gene_id "ENSG00000171617.13"; gene_type "protein_coding"; gene_name "ENC1"; level 1; havana_gene "OTTHUMG00000102059.6";
ENSG00000101224.17	CDC25B	protein_coding	0.547622	10.08	125.41	4.13874e-29	4.96523e-27	CDC25B	chr20	3786772	3806121	+	gene_id "ENSG00000101224.17"; gene_type "protein_coding"; gene_name "CDC25B"; level 2; havana_gene "OTTHUMG00000031764.3";
ENSG00000115009.11	CCL20	protein_coding	1.53227	3.12571	122.859	1.49753e-28	1.78308e-26	CCL20	chr2	227813842	227817564	+	gene_id "ENSG00000115009.11"; gene_type "protein_coding"; gene_name "CCL20"; level 2; havana_gene "OTTHUMG00000133189.3";
ENSG00000108342.12	CSF3	protein_coding	1.40406	5.26861	122.64	1.67175e-28	1.97565e-26	CSF3	chr17	40015361	40017813	+	gene_id "ENSG00000108342.12"; gene_type "protein_coding"; gene_name "CSF3"; level 2; havana_gene "OTTHUMG00000133247.3";
ENSG00000186834.3	HEXIM1	protein_coding	-0.629651	5.9469	120.209	5.69422e-28	6.63042e-26	HEXIM1	chr17	45148502	45152101	+	gene_id "ENSG00000186834.3"; gene_type "protein_coding"; gene_name "HEXIM1"; level 2; havana_gene "OTTHUMG00000180112.2";
ENSG00000110400.10	NECTIN1	protein_coding	0.626126	8.73216	120.215	5.67543e-28	6.63042e-26	NECTIN1	chr11	119623408	119729084	-	gene_id "ENSG00000110400.10"; gene_type "protein_coding"; gene_name "NECTIN1"; level 1; havana_gene "OTTHUMG00000166177.3";
ENSG00000197256.10	KANK2	protein_coding	-0.969559	3.73745	119.758	7.14608e-28	8.26025e-26	KANK2	chr19	11164267	11197791	-	gene_id "ENSG00000197256.10"; gene_type "protein_coding"; gene_name "KANK2"; level 1; havana_gene "OTTHUMG00000180799.4";
ENSG00000153294.11	ADGRF4	protein_coding	1.27602	3.72752	119.453	8.33328e-28	9.56274e-26	ADGRF4	chr6	47685864	47722021	+	gene_id "ENSG00000153294.11"; gene_type "protein_coding"; gene_name "ADGRF4"; level 2; tag "ncRNA_host"; tag "overlapping_locus"; havana_gene "OTTHUMG00000014800.2";
ENSG00000143384.12	MCL1	protein_coding	0.444368	9.76022	117.674	2.04354e-27	2.32817e-25	MCL1	chr1	150574551	150579738	-	gene_id "ENSG00000143384.12"; gene_type "protein_coding"; gene_name "MCL1"; level 2; havana_gene "OTTHUMG00000034867.2";
ENSG00000175793.11	SFN	protein_coding	0.819486	9.63543	117.391	2.35758e-27	2.66676e-25	SFN	chr1	26863138	26864457	+	gene_id "ENSG00000175793.11"; gene_type "protein_coding"; gene_name "SFN"; level 2; tag "retrogene"; havana_gene "OTTHUMG00000004093.1";
ENSG00000174307.6	PHLDA3	protein_coding	0.732203	6.90982	116.632	3.45637e-27	3.88192e-25	PHLDA3	chr1	201464383	201469237	-	gene_id "ENSG00000174307.6"; gene_type "protein_coding"; gene_name "PHLDA3"; level 2; havana_gene "OTTHUMG00000035767.3";
ENSG00000137801.10	THBS1	protein_coding	-0.923898	10.9182	114.001	1.30236e-26	1.45241e-24	THBS1	chr15	39581079	39599466	+	gene_id "ENSG00000137801.10"; gene_type "protein_coding"; gene_name "THBS1"; level 2; tag "overlapping_locus"; havana_gene "OTTHUMG00000133665.3";
ENSG00000126391.13	FRMD8	protein_coding	0.565406	6.23996	113.134	2.01688e-26	2.21801e-24	FRMD8	chr11	65386599	65413525	+	gene_id "ENSG00000126391.13"; gene_type "protein_coding"; gene_name "FRMD8"; level 2; havana_gene "OTTHUMG00000166275.3";
ENSG00000021355.12	SERPINB1	protein_coding	1.2252	7.1736	113.146	2.00463e-26	2.21801e-24	SERPINB1	chr6	2832332	2842006	-	gene_id "ENSG00000021355.12"; gene_type "protein_coding"; gene_name "SERPINB1"; level 2; havana_gene "OTTHUMG00000014124.1";
ENSG00000137440.4	FGFBP1	protein_coding	0.875106	8.44717	111.884	3.78796e-26	4.13698e-24	FGFBP1	chr4	15935569	15938740	-	gene_id "ENSG00000137440.4"; gene_type "protein_coding"; gene_name "FGFBP1"; level 2; havana_gene "OTTHUMG00000097745.1";
ENSG00000185215.8	TNFAIP2	protein_coding	1.84463	3.59927	111.453	4.70811e-26	5.10669e-24	TNFAIP2	chr14	103123442	103137439	+	gene_id "ENSG00000185215.8"; gene_type "protein_coding"; gene_name "TNFAIP2"; level 2; havana_gene "OTTHUMG00000171890.2";
ENSG00000179094.15	PER1	protein_coding	-0.630697	6.55227	110.957	6.04584e-26	6.51306e-24	PER1	chr17	8140472	8156506	-	gene_id "ENSG00000179094.15"; gene_type "protein_coding"; gene_name "PER1"; level 1; tag "ncRNA_host"; tag "overlapping_locus"; havana_gene "OTTHUMG00000178317.4";
ENSG00000164023.14	SGMS2	protein_coding	0.593449	5.66575	110.579	7.31603e-26	7.82815e-24	SGMS2	chr4	107824563	107915047	+	gene_id "ENSG00000164023.14"; gene_type "protein_coding"; gene_name "SGMS2"; level 2; havana_gene "OTTHUMG00000131811.5";
ENSG00000160570.13	DEDD2	protein_coding	-0.6301	5.16856	110.289	8.46773e-26	8.99966e-24	DEDD2	chr19	42198598	42220140	-	gene_id "ENSG00000160570.13"; gene_type "protein_coding"; gene_name "DEDD2"; level 2; havana_gene "OTTHUMG00000182763.4";
ENSG00000086544.2	ITPKC	protein_coding	0.861215	5.10502	109.242	1.43623e-25	1.51628e-23	ITPKC	chr19	40717103	40740860	+	gene_id "ENSG00000086544.2"; gene_type "protein_coding"; gene_name "ITPKC"; level 2; havana_gene "OTTHUMG00000182688.2";
ENSG00000184371.13	CSF1	protein_coding	1.21192	4.70024	108.696	1.89168e-25	1.98388e-23	CSF1	chr1	109910242	109930992	+	gene_id "ENSG00000184371.13"; gene_type "protein_coding"; gene_name "CSF1"; level 1; havana_gene "OTTHUMG00000011646.3";
ENSG00000065308.4	TRAM2	protein_coding	-0.586045	5.38814	108.125	2.5234e-25	2.62899e-23	TRAM2	chr6	52497402	52576915	-	gene_id "ENSG00000065308.4"; gene_type "protein_coding"; gene_name "TRAM2"; level 2; havana_gene "OTTHUMG00000014850.1";
ENSG00000100906.10	NFKBIA	protein_coding	0.727825	7.43547	107.735	3.07162e-25	3.17922e-23	NFKBIA	chr14	35401511	35404749	-	gene_id "ENSG00000100906.10"; gene_type "protein_coding"; gene_name "NFKBIA"; level 1; havana_gene "OTTHUMG00000140220.4";
ENSG00000198355.4	PIM3	protein_coding	-0.760447	6.87571	106.436	5.91596e-25	6.08345e-23	PIM3	chr22	49960513	49964080	+	gene_id "ENSG00000198355.4"; gene_type "protein_coding"; gene_name "PIM3"; level 2; tag "ncRNA_host"; havana_gene "OTTHUMG00000150290.1";
ENSG00000189067.12	LITAF	protein_coding	0.599665	7.45732	106.048	7.19684e-25	7.35284e-23	LITAF	chr16	11547722	11636381	-	gene_id "ENSG00000189067.12"; gene_type "protein_coding"; gene_name "LITAF"; level 1; havana_gene "OTTHUMG00000177415.6";
ENSG00000095203.14	EPB41L4B	protein_coding	0.715791	5.44806	106.014	7.31994e-25	7.43068e-23	EPB41L4B	chr9	109171975	109320964	-	gene_id "ENSG00000095203.14"; gene_type "protein_coding"; gene_name "EPB41L4B"; level 2; tag "ncRNA_host"; havana_gene "OTTHUMG00000020470.2";
ENSG00000134339.8	SAA2	protein_coding	1.46882	2.46062	105.222	1.09209e-24	1.10155e-22	SAA2	chr11	18239223	18248643	-	gene_id "ENSG00000134339.8"; gene_type "protein_coding"; gene_name "SAA2"; level 1; tag "ncRNA_host"; tag "overlapping_locus"; havana_gene "OTTHUMG00000166484.1";
ENSG00000104142.10	VPS18	protein_coding	0.70892	5.85065	104.723	1.40491e-24	1.40811e-22	VPS18	chr15	40894430	40903975	+	gene_id "ENSG00000104142.10"; gene_type "protein_coding"; gene_name "VPS18"; level 1; havana_gene "OTTHUMG00000130135.2";
ENSG00000254470.2	AP5B1	protein_coding	-0.856999	4.52721	104.355	1.69161e-24	1.68481e-22	AP5B1	chr11	65775893	65780802	-	gene_id "ENSG00000254470.2"; gene_type "protein_coding"; gene_name "AP5B1"; level 2; havana_gene "OTTHUMG00000166593.2";
ENSG00000163082.9	SGPP2	protein_coding	0.813603	6.20891	103.785	2.25488e-24	2.23177e-22	SGPP2	chr2	222424517	222560948	+	gene_id "ENSG00000163082.9"; gene_type "protein_coding"; gene_name "SGPP2"; level 2; tag "ncRNA_host"; havana_gene "OTTHUMG00000133156.2";
ENSG00000135899.17	SP110	protein_coding	0.632607	5.42579	102.918	3.49293e-24	3.43566e-22	SP110	chr2	230167293	230225729	-	gene_id "ENSG00000135899.17"; gene_type "protein_coding"; gene_name "SP110"; level 2; havana_gene "OTTHUMG00000133204.6";
ENSG00000160685.13	ZBTB7B	protein_coding	-0.696505	6.06154	102.83	3.65112e-24	3.56908e-22	ZBTB7B	chr1	155002630	155018522	+	gene_id "ENSG00000160685.13"; gene_type "protein_coding"; gene_name "ZBTB7B"; level 2; havana_gene "OTTHUMG00000037414.1";
ENSG00000124496.12	TRERF1	protein_coding	0.653464	5.31679	102.314	4.73863e-24	4.60374e-22	TRERF1	chr6	42224931	42452051	-	gene_id "ENSG00000124496.12"; gene_type "protein_coding"; gene_name "TRERF1"; level 2; havana_gene "OTTHUMG00000014698.2";
ENSG00000198561.13	CTNND1	protein_coding	0.391154	9.66688	102.248	4.89845e-24	4.72999e-22	CTNND1	chr11	57753243	57819546	+	gene_id "ENSG00000198561.13"; gene_type "protein_coding"; gene_name "CTNND1"; level 1; tag "overlapping_locus"; havana_gene "OTTHUMG00000167272.5";
ENSG00000158246.7	FAM46B	protein_coding	0.683503	5.88678	101.47	7.25653e-24	6.96451e-22	FAM46B	chr1	27005020	27012836	-	gene_id "ENSG00000158246.7"; gene_type "protein_coding"; gene_name "FAM46B"; level 2; havana_gene "OTTHUMG00000004278.3";
ENSG00000186832.8	KRT16	protein_coding	1.83484	6.78534	101.412	7.46921e-24	7.12544e-22	KRT16	chr17	41609778	41615899	-	gene_id "ENSG00000186832.8"; gene_type "protein_coding"; gene_name "KRT16"; level 2; havana_gene "OTTHUMG00000133495.4";
ENSG00000137449.15	CPEB2	protein_coding	1.20025	3.12843	100.69	1.07588e-23	1.02022e-21	CPEB2	chr4	15002674	15070153	+	gene_id "ENSG00000137449.15"; gene_type "protein_coding"; gene_name "CPEB2"; level 2; havana_gene "OTTHUMG00000090669.2";
ENSG00000143217.8	NECTIN4	protein_coding	2.32927	3.41077	99.5967	1.86817e-23	1.76097e-21	NECTIN4	chr1	161070995	161089599	-	gene_id "ENSG00000143217.8"; gene_type "protein_coding"; gene_name "NECTIN4"; level 2; havana_gene "OTTHUMG00000031475.1";
ENSG00000108821.13	COL1A1	protein_coding	1.29991	4.99646	99.4578	2.00385e-23	1.87769e-21	COL1A1	chr17	50183289	50201632	-	gene_id "ENSG00000108821.13"; gene_type "protein_coding"; gene_name "COL1A1"; level 2; havana_gene "OTTHUMG00000148674.9";
ENSG00000170454.5	KRT75	protein_coding	2.12292	0.174295	98.7669	2.84036e-23	2.64588e-21	KRT75	chr12	52424070	52434525	-	gene_id "ENSG00000170454.5"; gene_type "protein_coding"; gene_name "KRT75"; level 2; havana_gene "OTTHUMG00000169592.1";
ENSG00000137460.8	FHDC1	protein_coding	0.941642	5.21536	98.5875	3.1098e-23	2.87993e-21	FHDC1	chr4	152936352	152979696	+	gene_id "ENSG00000137460.8"; gene_type "protein_coding"; gene_name "FHDC1"; level 2; havana_gene "OTTHUMG00000161452.3";
ENSG00000140464.19	PML	protein_coding	0.592553	6.66302	97.9075	4.38397e-23	4.03631e-21	PML	chr15	73994673	74047812	+	gene_id "ENSG00000140464.19"; gene_type "protein_coding"; gene_name "PML"; level 2; havana_gene "OTTHUMG00000137607.5";
ENSG00000089902.9	RCOR1	protein_coding	0.349951	6.69542	97.8546	4.50255e-23	4.12153e-21	RCOR1	chr14	102592661	102730576	+	gene_id "ENSG00000089902.9"; gene_type "protein_coding"; gene_name "RCOR1"; level 2; tag "ncRNA_host"; havana_gene "OTTHUMG00000171778.4";
ENSG00000164379.6	FOXQ1	protein_coding	-1.20261	3.52352	96.4179	9.30216e-23	8.46603e-21	FOXQ1	chr6	1312440	1314748	+	gene_id "ENSG00000164379.6"; gene_type "protein_coding"; gene_name "FOXQ1"; level 2; havana_gene "OTTHUMG00000016160.2";
ENSG00000110092.3	CCND1	protein_coding	0.626335	8.96734	96.3808	9.47806e-23	8.57683e-21	CCND1	chr11	69641087	69654474	+	gene_id "ENSG00000110092.3"; gene_type "protein_coding"; gene_name "CCND1"; level 1; havana_gene "OTTHUMG00000167877.3";
ENSG00000253276.2	CCDC71L	protein_coding	0.861956	5.91088	96.0247	1.13457e-22	1.02086e-20	CCDC71L	chr7	106656765	106660996	-	gene_id "ENSG00000253276.2"; gene_type "protein_coding"; gene_name "CCDC71L"; level 2; tag "overlapping_locus"; havana_gene "OTTHUMG00000164150.1";
ENSG00000168497.4	CAVIN2	protein_coding	-0.615407	6.20012	95.8412	1.2448e-22	1.11371e-20	CAVIN2	chr2	191834302	191847255	-	gene_id "ENSG00000168497.4"; gene_type "protein_coding"; gene_name "CAVIN2"; level 2; havana_gene "OTTHUMG00000154309.2";
ENSG00000267922.1	AC007785.1	lincRNA	2.35254	1.81297	94.9468	1.95575e-22	1.73996e-20	AC007785.1	chr19	46101122	46196218	+	gene_id "ENSG00000267922.1"; gene_type "lincRNA"; gene_name "AC007785.1"; level 2; tag "overlapping_locus"; havana_gene "OTTHUMG00000182493.1";
ENSG00000119862.12	LGALSL	protein_coding	0.65847	4.77626	94.4419	2.52387e-22	2.23285e-20	LGALSL	chr2	64453969	64461381	+	gene_id "ENSG00000119862.12"; gene_type "protein_coding"; gene_name "LGALSL"; level 1; havana_gene "OTTHUMG00000129541.6";
ENSG00000142173.14	COL6A2	protein_coding	0.853902	6.58419	94.0138	3.13329e-22	2.7566e-20	COL6A2	chr21	46098097	46132849	+	gene_id "ENSG00000142173.14"; gene_type "protein_coding"; gene_name "COL6A2"; level 2; havana_gene "OTTHUMG00000090489.6";
ENSG00000264230.7	ANXA8L1	protein_coding	0.490825	6.34014	93.9209	3.28388e-22	2.87312e-20	ANXA8L1	chr10	46375627	46537864	+	gene_id "ENSG00000264230.7"; gene_type "protein_coding"; gene_name "ANXA8L1"; level 2; tag "overlapping_locus"; havana_gene "OTTHUMG00000018131.5";
ENSG00000108179.13	PPIF	protein_coding	0.534397	8.1633	91.7676	9.7475e-22	8.4814e-20	PPIF	chr10	79347469	79355337	+	gene_id "ENSG00000108179.13"; gene_type "protein_coding"; gene_name "PPIF"; level 2; havana_gene "OTTHUMG00000018562.4";
ENSG00000075391.16	RASAL2	protein_coding	0.478251	6.22672	91.468	1.13413e-21	9.81427e-20	RASAL2	chr1	178094141	178484147	+	gene_id "ENSG00000075391.16"; gene_type "protein_coding"; gene_name "RASAL2"; level 2; tag "overlapping_locus"; havana_gene "OTTHUMG00000035022.4";
ENSG00000184916.8	JAG2	protein_coding	-1.00377	7.30008	91.3315	1.21511e-21	1.04579e-19	JAG2	chr14	105140981	105168824	-	gene_id "ENSG00000184916.8"; gene_type "protein_coding"; gene_name "JAG2"; level 2; tag "ncRNA_host"; tag "overlapping_locus"; havana_gene "OTTHUMG00000140172.2";
ENSG00000168297.15	PXK	protein_coding	0.817104	5.62645	91.0662	1.38945e-21	1.18937e-19	PXK	chr3	58332880	58426126	+	gene_id "ENSG00000168297.15"; gene_type "protein_coding"; gene_name "PXK"; level 1; havana_gene "OTTHUMG00000159149.4";
ENSG00000141448.8	GATA6	protein_coding	0.673754	4.63543	89.8748	2.53713e-21	2.16011e-19	GATA6	chr18	22169443	22202528	+	gene_id "ENSG00000141448.8"; gene_type "protein_coding"; gene_name "GATA6"; level 2; havana_gene "OTTHUMG00000131767.2";
ENSG00000170873.18	MTSS1	protein_coding	1.18032	5.73638	88.9821	3.98397e-21	3.37381e-19	MTSS1	chr8	124550790	124728429	-	gene_id "ENSG00000170873.18"; gene_type "protein_coding"; gene_name "MTSS1"; level 1; havana_gene "OTTHUMG00000048189.5";
ENSG00000115008.5	IL1A	protein_coding	0.858481	7.50016	88.5305	5.00576e-21	4.21656e-19	IL1A	chr2	112773915	112784590	-	gene_id "ENSG00000115008.5"; gene_type "protein_coding"; gene_name "IL1A"; level 2; havana_gene "OTTHUMG00000131315.2";
ENSG00000184602.5	SNN	protein_coding	0.747254	5.28054	88.1932	5.93635e-21	4.97397e-19	SNN	chr16	11668414	11679159	+	gene_id "ENSG00000184602.5"; gene_type "protein_coding"; gene_name "SNN"; level 2; havana_gene "OTTHUMG00000090535.1";
ENSG00000138944.7	KIAA1644	protein_coding	1.04621	2.01086	88.0731	6.30793e-21	5.25749e-19	KIAA1644	chr22	44243667	44312851	-	gene_id "ENSG00000138944.7"; gene_type "protein_coding"; gene_name "KIAA1644"; level 1; havana_gene "OTTHUMG00000030991.2";
ENSG00000263934.4	SNORD3A	snoRNA	-5.58324	0.702011	87.8368	7.1084e-21	5.89364e-19	SNORD3A	chr17	19188016	19188714	+	gene_id "ENSG00000263934.4"; gene_type "snoRNA"; gene_name "SNORD3A"; level 2; havana_gene "OTTHUMG00000178445.2";
ENSG00000230937.11	MIR205HG	processed_transcript	-0.561646	6.02969	86.4603	1.42574e-20	1.17594e-18	MIR205HG	chr1	209428820	209432838	+	gene_id "ENSG00000230937.11"; gene_type "processed_transcript"; gene_name "MIR205HG"; level 2; tag "ncRNA_host"; havana_gene "OTTHUMG00000036267.5";
ENSG00000131746.12	TNS4	protein_coding	-0.589237	9.01611	86.3478	1.50915e-20	1.23828e-18	TNS4	chr17	40475828	40501597	-	gene_id "ENSG00000131746.12"; gene_type "protein_coding"; gene_name "TNS4"; level 2; havana_gene "OTTHUMG00000133330.3";
ENSG00000141232.4	TOB1	protein_coding	-0.707263	4.61938	85.8075	1.98331e-20	1.61895e-18	TOB1	chr17	50862223	50867978	-	gene_id "ENSG00000141232.4"; gene_type "protein_coding"; gene_name "TOB1"; level 1; havana_gene "OTTHUMG00000162277.3";
ENSG00000125798.14	FOXA2	protein_coding	-1.98483	0.891874	85.6729	2.12306e-20	1.72415e-18	FOXA2	chr20	22581005	22585455	-	gene_id "ENSG00000125798.14"; gene_type "protein_coding"; gene_name "FOXA2"; level 2; tag "overlapping_locus"; havana_gene "OTTHUMG00000191876.1";
ENSG00000173894.10	CBX2	protein_coding	-0.648149	5.31803	85.5657	2.24126e-20	1.81085e-18	CBX2	chr17	79778132	79787983	+	gene_id "ENSG00000173894.10"; gene_type "protein_coding"; gene_name "CBX2"; level 2; havana_gene "OTTHUMG00000177463.1";
ENSG00000131941.7	RHPN2	protein_coding	0.601384	4.80107	85.437	2.39208e-20	1.92289e-18	RHPN2	chr19	32978593	33064888	-	gene_id "ENSG00000131941.7"; gene_type "protein_coding"; gene_name "RHPN2"; level 2; havana_gene "OTTHUMG00000180340.2";
ENSG00000077150.18	NFKB2	protein_coding	0.65586	6.0782	84.7045	3.46453e-20	2.77092e-18	NFKB2	chr10	102394110	102402529	+	gene_id "ENSG00000077150.18"; gene_type "protein_coding"; gene_name "NFKB2"; level 2; havana_gene "OTTHUMG00000018962.4";
ENSG00000173166.17	RAPH1	protein_coding	-1.36297	1.54468	84.6643	3.53581e-20	2.81372e-18	RAPH1	chr2	203394345	203535410	-	gene_id "ENSG00000173166.17"; gene_type "protein_coding"; gene_name "RAPH1"; level 2; havana_gene "OTTHUMG00000132876.6";
ENSG00000131149.18	GSE1	protein_coding	-0.689223	4.77561	84.4895	3.8627e-20	3.05849e-18	GSE1	chr16	85169525	85676204	+	gene_id "ENSG00000131149.18"; gene_type "protein_coding"; gene_name "GSE1"; level 2; tag "ncRNA_host"; havana_gene "OTTHUMG00000137650.6";
ENSG00000164442.9	CITED2	protein_coding	-0.840112	4.41614	84.4056	4.03001e-20	3.17509e-18	CITED2	chr6	139371807	139374620	-	gene_id "ENSG00000164442.9"; gene_type "protein_coding"; gene_name "CITED2"; level 2; havana_gene "OTTHUMG00000015691.2";
ENSG00000204580.13	DDR1	protein_coding	0.454128	8.22054	84.1556	4.57333e-20	3.58531e-18	DDR1	chr6	30876421	30900156	+	gene_id "ENSG00000204580.13"; gene_type "protein_coding"; gene_name "DDR1"; level 1; tag "ncRNA_host"; havana_gene "OTTHUMG00000031236.13";
ENSG00000141579.6	ZNF750	protein_coding	3.52109	2.21423	83.7792	5.53247e-20	4.31587e-18	ZNF750	chr17	82829435	82840578	-	gene_id "ENSG00000141579.6"; gene_type "protein_coding"; gene_name "ZNF750"; level 2; havana_gene "OTTHUMG00000177822.3";
ENSG00000047936.10	ROS1	protein_coding	0.862911	6.44388	83.5242	6.29404e-20	4.8859e-18	ROS1	chr6	117288300	117425855	-	gene_id "ENSG00000047936.10"; gene_type "protein_coding"; gene_name "ROS1"; level 2; tag "overlapping_locus"; havana_gene "OTTHUMG00000016188.1";
ENSG00000111276.10	CDKN1B	protein_coding	-0.548165	5.35902	83.1743	7.51282e-20	5.80356e-18	CDKN1B	chr12	12715058	12722371	+	gene_id "ENSG00000111276.10"; gene_type "protein_coding"; gene_name "CDKN1B"; level 1; tag "overlapping_locus"; havana_gene "OTTHUMG00000149914.2";
ENSG00000126561.16	STAT5A	protein_coding	1.17447	2.55942	82.2576	1.19455e-19	9.18299e-18	STAT5A	chr17	42287547	42311943	+	gene_id "ENSG00000126561.16"; gene_type "protein_coding"; gene_name "STAT5A"; level 1; havana_gene "OTTHUMG00000150725.6";
ENSG00000198369.9	SPRED2	protein_coding	-0.563914	5.62405	81.6835	1.59723e-19	1.22192e-17	SPRED2	chr2	65310851	65432637	-	gene_id "ENSG00000198369.9"; gene_type "protein_coding"; gene_name "SPRED2"; level 1; tag "overlapping_locus"; havana_gene "OTTHUMG00000152737.5";
ENSG00000164465.18	DCBLD1	protein_coding	0.520439	6.62964	81.6712	1.60717e-19	1.22335e-17	DCBLD1	chr6	117453817	117569858	+	gene_id "ENSG00000164465.18"; gene_type "protein_coding"; gene_name "DCBLD1"; level 2; havana_gene "OTTHUMG00000015455.3";
ENSG00000143061.17	IGSF3	protein_coding	0.5345	6.56054	81.6622	1.61455e-19	1.22335e-17	IGSF3	chr1	116574399	116667755	-	gene_id "ENSG00000143061.17"; gene_type "protein_coding"; gene_name "IGSF3"; level 2; havana_gene "OTTHUMG00000022751.4";
ENSG00000163083.5	INHBB	protein_coding	-0.754256	2.22205	80.6418	2.70575e-19	2.04039e-17	INHBB	chr2	120346143	120351808	+	gene_id "ENSG00000163083.5"; gene_type "protein_coding"; gene_name "INHBB"; level 2; havana_gene "OTTHUMG00000131437.1";
ENSG00000141068.13	KSR1	protein_coding	1.03253	3.1152	80.1464	3.47667e-19	2.60932e-17	KSR1	chr17	27456714	27626438	+	gene_id "ENSG00000141068.13"; gene_type "protein_coding"; gene_name "KSR1"; level 1; tag "overlapping_locus"; havana_gene "OTTHUMG00000132051.11";
ENSG00000007866.19	TEAD3	protein_coding	-0.701697	4.4719	80.0108	3.72375e-19	2.77446e-17	TEAD3	chr6	35473597	35497076	-	gene_id "ENSG00000007866.19"; gene_type "protein_coding"; gene_name "TEAD3"; level 2; havana_gene "OTTHUMG00000014571.4";
ENSG00000113580.14	NR3C1	protein_coding	0.456348	7.32537	80.0065	3.73176e-19	2.77446e-17	NR3C1	chr5	143277931	143435512	-	gene_id "ENSG00000113580.14"; gene_type "protein_coding"; gene_name "NR3C1"; level 2; tag "overlapping_locus"; havana_gene "OTTHUMG00000129677.3";
ENSG00000124784.8	RIOK1	protein_coding	0.421798	6.26094	79.2398	5.50097e-19	4.07072e-17	RIOK1	chr6	7389496	7418037	+	gene_id "ENSG00000124784.8"; gene_type "protein_coding"; gene_name "RIOK1"; level 2; havana_gene "OTTHUMG00000014207.2";
ENSG00000154914.16	USP43	protein_coding	0.660185	4.50696	79.0587	6.02925e-19	4.4409e-17	USP43	chr17	9644698	9729691	+	gene_id "ENSG00000154914.16"; gene_type "protein_coding"; gene_name "USP43"; level 1; havana_gene "OTTHUMG00000177942.9";
ENSG00000041353.9	RAB27B	protein_coding	0.740421	6.44132	78.516	7.93527e-19	5.81773e-17	RAB27B	chr18	54717860	54895516	+	gene_id "ENSG00000041353.9"; gene_type "protein_coding"; gene_name "RAB27B"; level 1; tag "overlapping_locus"; havana_gene "OTTHUMG00000132710.6";
ENSG00000136997.17	MYC	protein_coding	0.481906	9.30355	77.6042	1.25902e-18	9.18794e-17	MYC	chr8	127735434	127741434	+	gene_id "ENSG00000136997.17"; gene_type "protein_coding"; gene_name "MYC"; level 1; havana_gene "OTTHUMG00000128475.8";
ENSG00000043143.20	JADE2	protein_coding	-0.563015	7.18004	77.4292	1.37568e-18	9.99323e-17	JADE2	chr5	134524312	134583230	+	gene_id "ENSG00000043143.20"; gene_type "protein_coding"; gene_name "JADE2"; level 1; havana_gene "OTTHUMG00000129122.5";
ENSG00000083799.17	CYLD	protein_coding	0.590218	5.40488	77.0689	1.65095e-18	1.19381e-16	CYLD	chr16	50742050	50801935	+	gene_id "ENSG00000083799.17"; gene_type "protein_coding"; gene_name "CYLD"; level 1; tag "ncRNA_host"; havana_gene "OTTHUMG00000173404.5";
ENSG00000123364.4	HOXC13	protein_coding	-0.73712	4.30381	77.0446	1.67139e-18	1.20309e-16	HOXC13	chr12	53938765	53946544	+	gene_id "ENSG00000123364.4"; gene_type "protein_coding"; gene_name "HOXC13"; level 2; havana_gene "OTTHUMG00000160008.3";
ENSG00000108669.16	CYTH1	protein_coding	0.47844	6.54061	76.4727	2.23282e-18	1.59995e-16	CYTH1	chr17	78674048	78782297	-	gene_id "ENSG00000108669.16"; gene_type "protein_coding"; gene_name "CYTH1"; level 1; tag "ncRNA_host"; tag "overlapping_locus"; havana_gene "OTTHUMG00000150253.6";
ENSG00000110218.8	PANX1	protein_coding	0.504525	6.6649	76.1713	2.60092e-18	1.85532e-16	PANX1	chr11	94128928	94181972	+	gene_id "ENSG00000110218.8"; gene_type "protein_coding"; gene_name "PANX1"; level 2; havana_gene "OTTHUMG00000167757.1";
ENSG00000182585.9	EPGN	protein_coding	-0.820651	3.94071	76.1279	2.65872e-18	1.88805e-16	EPGN	chr4	74308473	74315307	+	gene_id "ENSG00000182585.9"; gene_type "protein_coding"; gene_name "EPGN"; level 2; havana_gene "OTTHUMG00000160869.2";
ENSG00000182022.17	CHST15	protein_coding	0.510748	5.55248	75.4085	3.82731e-18	2.70577e-16	CHST15	chr10	124007666	124093607	-	gene_id "ENSG00000182022.17"; gene_type "protein_coding"; gene_name "CHST15"; level 2; havana_gene "OTTHUMG00000019208.4";
ENSG00000265190.6	ANXA8	protein_coding	0.453423	8.20105	75.3653	3.91199e-18	2.75335e-16	ANXA8	chr10	47460162	47484158	-	gene_id "ENSG00000265190.6"; gene_type "protein_coding"; gene_name "ANXA8"; level 2; tag "overlapping_locus"; havana_gene "OTTHUMG00000188209.3";
ENSG00000168575.9	SLC20A2	protein_coding	-0.389885	6.46451	75.0512	4.58654e-18	3.21382e-16	SLC20A2	chr8	42416475	42541926	-	gene_id "ENSG00000168575.9"; gene_type "protein_coding"; gene_name "SLC20A2"; level 2; tag "overlapping_locus"; havana_gene "OTTHUMG00000164169.3";
ENSG00000231131.6	LINC01468	lincRNA	-0.646235	6.17488	74.9962	4.71609e-18	3.29005e-16	LINC01468	chr10	52450874	52470533	-	gene_id "ENSG00000231131.6"; gene_type "lincRNA"; gene_name "LINC01468"; level 2; havana_gene "OTTHUMG00000018252.2";
ENSG00000188483.7	IER5L	protein_coding	-0.971534	4.54332	74.6553	5.60521e-18	3.89316e-16	IER5L	chr9	129175552	129178262	-	gene_id "ENSG00000188483.7"; gene_type "protein_coding"; gene_name "IER5L"; level 2; havana_gene "OTTHUMG00000020773.2";
ENSG00000064393.15	HIPK2	protein_coding	0.428381	6.74246	74.4733	6.14625e-18	4.25031e-16	HIPK2	chr7	139561570	139777778	-	gene_id "ENSG00000064393.15"; gene_type "protein_coding"; gene_name "HIPK2"; level 2; havana_gene "OTTHUMG00000157704.3";
ENSG00000169499.14	PLEKHA2	protein_coding	-0.457528	6.17347	74.4037	6.3671e-18	4.38388e-16	PLEKHA2	chr8	38901235	38973909	+	gene_id "ENSG00000169499.14"; gene_type "protein_coding"; gene_name "PLEKHA2"; level 1; havana_gene "OTTHUMG00000164069.8";
ENSG00000163739.4	CXCL1	protein_coding	1.75653	0.464123	74.3847	6.42837e-18	4.40691e-16	CXCL1	chr4	73869393	73871242	+	gene_id "ENSG00000163739.4"; gene_type "protein_coding"; gene_name "CXCL1"; level 2; havana_gene "OTTHUMG00000160866.1";
ENSG00000196581.10	AJAP1	protein_coding	0.85569	3.15548	74.1719	7.16007e-18	4.88737e-16	AJAP1	chr1	4654732	4792534	+	gene_id "ENSG00000196581.10"; gene_type "protein_coding"; gene_name "AJAP1"; level 2; havana_gene "OTTHUMG00000000645.6";
ENSG00000023445.13	BIRC3	protein_coding	0.64212	7.11576	73.8096	8.60293e-18	5.84704e-16	BIRC3	chr11	102317450	102339403	+	gene_id "ENSG00000023445.13"; gene_type "protein_coding"; gene_name "BIRC3"; level 1; havana_gene "OTTHUMG00000167324.4";
ENSG00000250303.3	AP002884.3	lincRNA	1.25902	3.82664	73.3662	1.07697e-17	7.28841e-16	AP002884.3	chr11	112270749	112362534	+	gene_id "ENSG00000250303.3"; gene_type "lincRNA"; gene_name "AP002884.3"; level 1; havana_gene "OTTHUMG00000167191.2";
ENSG00000101577.9	LPIN2	protein_coding	-1.26084	2.5337	72.5786	1.60512e-17	1.08165e-15	LPIN2	chr18	2916994	3013315	-	gene_id "ENSG00000101577.9"; gene_type "protein_coding"; gene_name "LPIN2"; level 1; tag "overlapping_locus"; havana_gene "OTTHUMG00000131508.8";
ENSG00000173848.18	NET1	protein_coding	-0.50365	6.8866	71.7171	2.48376e-17	1.66665e-15	NET1	chr10	5412551	5458463	+	gene_id "ENSG00000173848.18"; gene_type "protein_coding"; gene_name "NET1"; level 2; havana_gene "OTTHUMG00000017596.3";
ENSG00000182261.3	NLRP10	protein_coding	2.28871	0.303784	71.0846	3.42228e-17	2.28672e-15	NLRP10	chr11	7959424	7965426	-	gene_id "ENSG00000182261.3"; gene_type "protein_coding"; gene_name "NLRP10"; level 2; havana_gene "OTTHUMG00000165673.3";
ENSG00000127152.17	BCL11B	protein_coding	0.850243	4.40439	70.851	3.85251e-17	2.56337e-15	BCL11B	chr14	99169287	99271524	-	gene_id "ENSG00000127152.17"; gene_type "protein_coding"; gene_name "BCL11B"; level 2; havana_gene "OTTHUMG00000028967.3";
ENSG00000109320.11	NFKB1	protein_coding	0.401122	6.68563	70.7924	3.96867e-17	2.62962e-15	NFKB1	chr4	102501329	102617302	+	gene_id "ENSG00000109320.11"; gene_type "protein_coding"; gene_name "NFKB1"; level 1; havana_gene "OTTHUMG00000161080.7";
ENSG00000087266.15	SH3BP2	protein_coding	0.75728	4.79767	70.5852	4.40805e-17	2.90858e-15	SH3BP2	chr4	2793023	2841098	+	gene_id "ENSG00000087266.15"; gene_type "protein_coding"; gene_name "SH3BP2"; level 2; havana_gene "OTTHUMG00000160801.14";
ENSG00000235897.1	TM4SF19-AS1	antisense_RNA	1.57804	2.84112	70.3839	4.88168e-17	3.20773e-15	TM4SF19-AS1	chr3	196318330	196325570	+	gene_id "ENSG00000235897.1"; gene_type "antisense_RNA"; gene_name "TM4SF19-AS1"; level 1; havana_gene "OTTHUMG00000155669.1";
ENSG00000171444.17	MCC	protein_coding	0.448962	6.81167	69.8568	6.37692e-17	4.17293e-15	MCC	chr5	113022099	113488830	-	gene_id "ENSG00000171444.17"; gene_type "protein_coding"; gene_name "MCC"; level 2; tag "overlapping_locus"; havana_gene "OTTHUMG00000128804.10";
ENSG00000162783.10	IER5	protein_coding	0.91291	8.95702	69.1396	9.17348e-17	5.97824e-15	IER5	chr1	181088712	181092899	+	gene_id "ENSG00000162783.10"; gene_type "protein_coding"; gene_name "IER5"; level 2; havana_gene "OTTHUMG00000035178.2";
ENSG00000205213.13	LGR4	protein_coding	-0.482909	5.91263	68.748	1.11884e-16	7.26147e-15	LGR4	chr11	27365961	27472775	-	gene_id "ENSG00000205213.13"; gene_type "protein_coding"; gene_name "LGR4"; level 1; havana_gene "OTTHUMG00000133508.3";
ENSG00000159399.9	HK2	protein_coding	0.539002	7.5873	68.3914	1.34061e-16	8.66524e-15	HK2	chr2	74833981	74893359	+	gene_id "ENSG00000159399.9"; gene_type "protein_coding"; gene_name "HK2"; level 1; havana_gene "OTTHUMG00000129972.7";
ENSG00000104368.17	PLAT	protein_coding	1.14876	4.01164	68.3654	1.35841e-16	8.74464e-15	PLAT	chr8	42175233	42207724	-	gene_id "ENSG00000104368.17"; gene_type "protein_coding"; gene_name "PLAT"; level 1; havana_gene "OTTHUMG00000164072.2";
ENSG00000145107.15	TM4SF19	protein_coding	1.35058	4.45371	66.5828	3.35505e-16	2.15103e-14	TM4SF19	chr3	196319342	196338503	-	gene_id "ENSG00000145107.15"; gene_type "protein_coding"; gene_name "TM4SF19"; level 1; tag "overlapping_locus"; havana_gene "OTTHUMG00000155675.2";
ENSG00000101871.14	MID1	protein_coding	-0.566391	5.4639	66.3443	3.78653e-16	2.41788e-14	MID1	chrX	10445310	10833654	-	gene_id "ENSG00000101871.14"; gene_type "protein_coding"; gene_name "MID1"; level 2; havana_gene "OTTHUMG00000021127.4";
ENSG00000114019.14	AMOTL2	protein_coding	0.641339	8.15337	66.2673	3.93742e-16	2.50414e-14	AMOTL2	chr3	134355874	134375479	-	gene_id "ENSG00000114019.14"; gene_type "protein_coding"; gene_name "AMOTL2"; level 1; tag "ncRNA_host"; tag "overlapping_locus"; havana_gene "OTTHUMG00000159777.7";
ENSG00000159166.13	LAD1	protein_coding	0.230621	7.93749	66.1096	4.26533e-16	2.70183e-14	LAD1	chr1	201373244	201399915	-	gene_id "ENSG00000159166.13"; gene_type "protein_coding"; gene_name "LAD1"; level 2; tag "overlapping_locus"; havana_gene "OTTHUMG00000035737.4";
ENSG00000125735.10	TNFSF14	protein_coding	1.75997	1.72268	65.344	6.29026e-16	3.96863e-14	TNFSF14	chr19	6661253	6670588	-	gene_id "ENSG00000125735.10"; gene_type "protein_coding"; gene_name "TNFSF14"; level 2; havana_gene "OTTHUMG00000181835.2";
ENSG00000182263.13	FIGN	protein_coding	-0.661203	3.6534	65.149	6.94435e-16	4.36392e-14	FIGN	chr2	163593396	163736012	-	gene_id "ENSG00000182263.13"; gene_type "protein_coding"; gene_name "FIGN"; level 2; havana_gene "OTTHUMG00000074059.4";
ENSG00000147454.13	SLC25A37	protein_coding	0.394085	6.42876	64.9163	7.81466e-16	4.89142e-14	SLC25A37	chr8	23528805	23575463	+	gene_id "ENSG00000147454.13"; gene_type "protein_coding"; gene_name "SLC25A37"; level 1; havana_gene "OTTHUMG00000163865.1";
ENSG00000124107.5	SLPI	protein_coding	0.732051	7.13343	64.0269	1.22729e-15	7.65173e-14	SLPI	chr20	45252239	45254564	-	gene_id "ENSG00000124107.5"; gene_type "protein_coding"; gene_name "SLPI"; level 2; havana_gene "OTTHUMG00000033075.3";
ENSG00000104856.13	RELB	protein_coding	0.729855	4.85007	63.9549	1.273e-15	7.90555e-14	RELB	chr19	45001430	45038198	+	gene_id "ENSG00000104856.13"; gene_type "protein_coding"; gene_name "RELB"; level 2; havana_gene "OTTHUMG00000162116.2";
ENSG00000265763.3	ZNF488	protein_coding	0.761359	5.39325	63.8718	1.32782e-15	8.21383e-14	ZNF488	chr10	47365496	47384273	-	gene_id "ENSG00000265763.3"; gene_type "protein_coding"; gene_name "ZNF488"; level 2; havana_gene "OTTHUMG00000188322.1";
ENSG00000105993.14	DNAJB6	protein_coding	0.230767	7.62669	63.041	2.02451e-15	1.24747e-13	DNAJB6	chr7	157335381	157417439	+	gene_id "ENSG00000105993.14"; gene_type "protein_coding"; gene_name "DNAJB6"; level 2; havana_gene "OTTHUMG00000157242.6";
ENSG00000119866.20	BCL11A	protein_coding	1.18693	2.75975	62.9341	2.13736e-15	1.31191e-13	BCL11A	chr2	60451167	60553567	-	gene_id "ENSG00000119866.20"; gene_type "protein_coding"; gene_name "BCL11A"; level 1; havana_gene "OTTHUMG00000129420.7";
ENSG00000276107.1	AC037198.2	sense_intronic	-1.07021	1.20731	62.4896	2.67854e-15	1.63774e-13	AC037198.2	chr15	39586561	39587293	+	gene_id "ENSG00000276107.1"; gene_type "sense_intronic"; gene_name "AC037198.2"; level 2; tag "overlapping_locus"; havana_gene "OTTHUMG00000186812.1";
ENSG00000171940.13	ZNF217	protein_coding	0.50495	5.83192	62.0046	3.42652e-15	2.08701e-13	ZNF217	chr20	53567065	53609907	-	gene_id "ENSG00000171940.13"; gene_type "protein_coding"; gene_name "ZNF217"; level 1; havana_gene "OTTHUMG00000032764.5";
ENSG00000165891.15	E2F7	protein_coding	-0.532561	5.91963	61.3143	4.8653e-15	2.95199e-13	E2F7	chr12	77021247	77065580	-	gene_id "ENSG00000165891.15"; gene_type "protein_coding"; gene_name "E2F7"; level 2; havana_gene "OTTHUMG00000169969.2";
ENSG00000167767.13	KRT80	protein_coding	-0.728665	6.57494	61.2644	4.9903e-15	3.01627e-13	KRT80	chr12	52168996	52192000	-	gene_id "ENSG00000167767.13"; gene_type "protein_coding"; gene_name "KRT80"; level 2; havana_gene "OTTHUMG00000150193.1";
ENSG00000168214.20	RBPJ	protein_coding	-0.445142	5.56457	59.9596	9.68249e-15	5.83011e-13	RBPJ	chr4	26163455	26435131	+	gene_id "ENSG00000168214.20"; gene_type "protein_coding"; gene_name "RBPJ"; level 1; havana_gene "OTTHUMG00000097793.10";
ENSG00000110237.3	ARHGEF17	protein_coding	-0.702856	4.27343	59.7946	1.0529e-14	6.31579e-13	ARHGEF17	chr11	73308289	73369091	+	gene_id "ENSG00000110237.3"; gene_type "protein_coding"; gene_name "ARHGEF17"; level 2; havana_gene "OTTHUMG00000167971.2";
ENSG00000131620.17	ANO1	protein_coding	0.382901	7.26136	59.2448	1.3923e-14	8.32016e-13	ANO1	chr11	70078302	70189528	+	gene_id "ENSG00000131620.17"; gene_type "protein_coding"; gene_name "ANO1"; level 1; tag "overlapping_locus"; havana_gene "OTTHUMG00000167204.2";
ENSG00000180263.13	FGD6	protein_coding	0.538214	5.40945	59.1201	1.48338e-14	8.82524e-13	FGD6	chr12	95076749	95217482	-	gene_id "ENSG00000180263.13"; gene_type "protein_coding"; gene_name "FGD6"; level 2; havana_gene "OTTHUMG00000170133.2";
ENSG00000139926.15	FRMD6	protein_coding	0.60203	6.77586	59.114	1.48796e-14	8.82524e-13	FRMD6	chr14	51489100	51730727	+	gene_id "ENSG00000139926.15"; gene_type "protein_coding"; gene_name "FRMD6"; level 1; tag "ncRNA_host"; havana_gene "OTTHUMG00000140294.3";
ENSG00000125378.15	BMP4	protein_coding	-0.844347	2.1369	58.9583	1.61049e-14	9.5163e-13	BMP4	chr14	53949736	53958761	-	gene_id "ENSG00000125378.15"; gene_type "protein_coding"; gene_name "BMP4"; level 1; tag "retrogene"; havana_gene "OTTHUMG00000140303.4";
ENSG00000085117.11	CD82	protein_coding	0.496116	8.48858	58.839	1.71115e-14	1.00735e-12	CD82	chr11	44564427	44620363	+	gene_id "ENSG00000085117.11"; gene_type "protein_coding"; gene_name "CD82"; level 1; havana_gene "OTTHUMG00000166472.2";
ENSG00000197122.11	SRC	protein_coding	-0.38452	5.8885	58.7118	1.8254e-14	1.07063e-12	SRC	chr20	37344685	37406050	+	gene_id "ENSG00000197122.11"; gene_type "protein_coding"; gene_name "SRC"; level 2; havana_gene "OTTHUMG00000032417.3";
ENSG00000185909.14	KLHDC8B	protein_coding	1.00533	4.83315	58.5905	1.94149e-14	1.13452e-12	KLHDC8B	chr3	49171611	49176486	+	gene_id "ENSG00000185909.14"; gene_type "protein_coding"; gene_name "KLHDC8B"; level 2; havana_gene "OTTHUMG00000156814.3";
ENSG00000075223.13	SEMA3C	protein_coding	-0.402139	6.83594	58.5689	1.96297e-14	1.14285e-12	SEMA3C	chr7	80742538	80922359	-	gene_id "ENSG00000075223.13"; gene_type "protein_coding"; gene_name "SEMA3C"; level 1; havana_gene "OTTHUMG00000023447.5";
ENSG00000196562.14	SULF2	protein_coding	0.972625	6.54969	58.4356	2.1006e-14	1.2185e-12	SULF2	chr20	47656348	47786616	-	gene_id "ENSG00000196562.14"; gene_type "protein_coding"; gene_name "SULF2"; level 2; havana_gene "OTTHUMG00000032675.9";
ENSG00000110047.17	EHD1	protein_coding	0.392301	7.29382	58.3817	2.15892e-14	1.24776e-12	EHD1	chr11	64851642	64888296	-	gene_id "ENSG00000110047.17"; gene_type "protein_coding"; gene_name "EHD1"; level 1; havana_gene "OTTHUMG00000066832.17";
ENSG00000140750.16	ARHGAP17	protein_coding	0.598755	4.91864	57.9179	2.73283e-14	1.57371e-12	ARHGAP17	chr16	24919385	25015666	-	gene_id "ENSG00000140750.16"; gene_type "protein_coding"; gene_name "ARHGAP17"; level 2; havana_gene "OTTHUMG00000177372.10";
ENSG00000204388.6	HSPA1B	protein_coding	-0.633407	7.25608	57.7014	3.05089e-14	1.7505e-12	HSPA1B	chr6	31827735	31830255	+	gene_id "ENSG00000204388.6"; gene_type "protein_coding"; gene_name "HSPA1B"; level 2; tag "retrogene"; havana_gene "OTTHUMG00000031202.2";
ENSG00000135048.13	TMEM2	protein_coding	-0.416562	5.09087	56.9288	4.51871e-14	2.58333e-12	TMEM2	chr9	71683366	71816690	-	gene_id "ENSG00000135048.13"; gene_type "protein_coding"; gene_name "TMEM2"; level 1; havana_gene "OTTHUMG00000020000.4";
ENSG00000068137.14	PLEKHH3	protein_coding	-0.744837	4.81034	56.8138	4.791e-14	2.72915e-12	PLEKHH3	chr17	42667914	42676994	-	gene_id "ENSG00000068137.14"; gene_type "protein_coding"; gene_name "PLEKHH3"; level 1; havana_gene "OTTHUMG00000180641.2";
ENSG00000087510.6	TFAP2C	protein_coding	-0.415421	6.12535	56.8006	4.82308e-14	2.73758e-12	TFAP2C	chr20	56629302	56639283	+	gene_id "ENSG00000087510.6"; gene_type "protein_coding"; gene_name "TFAP2C"; level 2; havana_gene "OTTHUMG00000032805.3";
ENSG00000204103.3	MAFB	protein_coding	0.539074	7.83939	56.4847	5.66359e-14	3.20317e-12	MAFB	chr20	40685848	40689240	-	gene_id "ENSG00000204103.3"; gene_type "protein_coding"; gene_name "MAFB"; level 2; havana_gene "OTTHUMG00000033052.2";
ENSG00000175003.12	SLC22A1	protein_coding	2.31439	1.61209	56.4675	5.71359e-14	3.21994e-12	SLC22A1	chr6	160121789	160158718	+	gene_id "ENSG00000175003.12"; gene_type "protein_coding"; gene_name "SLC22A1"; level 1; havana_gene "OTTHUMG00000015947.4";
ENSG00000109079.9	TNFAIP1	protein_coding	0.391055	7.05167	55.8795	7.70521e-14	4.32694e-12	TNFAIP1	chr17	28335602	28347009	+	gene_id "ENSG00000109079.9"; gene_type "protein_coding"; gene_name "TNFAIP1"; level 1; havana_gene "OTTHUMG00000132501.4";
ENSG00000163659.12	TIPARP	protein_coding	-0.43738	7.58307	55.871	7.73853e-14	4.3303e-12	TIPARP	chr3	156673235	156706770	+	gene_id "ENSG00000163659.12"; gene_type "protein_coding"; gene_name "TIPARP"; level 2; havana_gene "OTTHUMG00000158646.2";
ENSG00000151748.14	SAV1	protein_coding	-0.355785	6.55262	55.5875	8.93891e-14	4.98439e-12	SAV1	chr14	50632058	50668331	-	gene_id "ENSG00000151748.14"; gene_type "protein_coding"; gene_name "SAV1"; level 1; tag "ncRNA_host"; tag "overlapping_locus"; havana_gene "OTTHUMG00000140293.7";
ENSG00000200795.1	RNU4-1	snRNA	-7.9152	-1.92306	55.5654	9.03991e-14	5.00546e-12	RNU4-1	chr12	120293097	120293237	-	gene_id "ENSG00000200795.1"; gene_type "snRNA"; gene_name "RNU4-1"; level 3;
ENSG00000273760.1	AC245041.1	lincRNA	0.450478	6.3375	55.5684	9.02646e-14	5.00546e-12	AC245041.1	chr10	47970043	47973496	-	gene_id "ENSG00000273760.1"; gene_type "lincRNA"; gene_name "AC245041.1"; level 2; havana_gene "OTTHUMG00000189092.1";
ENSG00000163293.11	NIPAL1	protein_coding	0.603628	5.10117	55.5421	9.14765e-14	5.04746e-12	NIPAL1	chr4	47914142	48040173	+	gene_id "ENSG00000163293.11"; gene_type "protein_coding"; gene_name "NIPAL1"; level 2; havana_gene "OTTHUMG00000128622.10";
ENSG00000168487.17	BMP1	protein_coding	0.372473	6.65659	55.4959	9.36546e-14	5.1497e-12	BMP1	chr8	22164736	22212326	+	gene_id "ENSG00000168487.17"; gene_type "protein_coding"; gene_name "BMP1"; level 2; tag "overlapping_locus"; havana_gene "OTTHUMG00000097761.6";
ENSG00000215012.8	RTL10	protein_coding	-0.476671	4.97977	55.4839	9.42284e-14	5.16333e-12	RTL10	chr22	19846138	19854896	-	gene_id "ENSG00000215012.8"; gene_type "protein_coding"; gene_name "RTL10"; level 2; tag "overlapping_locus"; havana_gene "OTTHUMG00000030314.5";
ENSG00000158470.5	B4GALT5	protein_coding	0.397293	7.08104	55.3289	1.01958e-13	5.56763e-12	B4GALT5	chr20	49632945	49713878	-	gene_id "ENSG00000158470.5"; gene_type "protein_coding"; gene_name "B4GALT5"; level 2; havana_gene "OTTHUMG00000033086.3";
ENSG00000198431.15	TXNRD1	protein_coding	-0.316691	8.68239	54.9769	1.21953e-13	6.63657e-12	TXNRD1	chr12	104215779	104350305	+	gene_id "ENSG00000198431.15"; gene_type "protein_coding"; gene_name "TXNRD1"; level 1; tag "overlapping_locus"; havana_gene "OTTHUMG00000166481.4";
ENSG00000135253.13	KCP	protein_coding	1.84985	1.97617	54.8052	1.33087e-13	7.21769e-12	KCP	chr7	128862451	128910719	-	gene_id "ENSG00000135253.13"; gene_type "protein_coding"; gene_name "KCP"; level 2; tag "overlapping_locus"; havana_gene "OTTHUMG00000158363.6";
ENSG00000179862.6	CITED4	protein_coding	0.844375	4.48212	54.5672	1.50221e-13	8.11911e-12	CITED4	chr1	40861051	40862366	-	gene_id "ENSG00000179862.6"; gene_type "protein_coding"; gene_name "CITED4"; level 2; havana_gene "OTTHUMG00000007728.1";
ENSG00000138678.10	GPAT3	protein_coding	-1.58819	-0.227441	54.5097	1.5468e-13	8.33167e-12	GPAT3	chr4	83535914	83605875	+	gene_id "ENSG00000138678.10"; gene_type "protein_coding"; gene_name "GPAT3"; level 2; havana_gene "OTTHUMG00000130431.3";
ENSG00000059728.10	MXD1	protein_coding	0.836653	6.4143	54.4895	1.56279e-13	8.38926e-12	MXD1	chr2	69897688	69942945	+	gene_id "ENSG00000059728.10"; gene_type "protein_coding"; gene_name "MXD1"; level 1; tag "overlapping_locus"; havana_gene "OTTHUMG00000129646.4";
ENSG00000205177.6	C11orf91	protein_coding	1.6005	0.946612	54.4221	1.61735e-13	8.65285e-12	C11orf91	chr11	33698261	33700801	-	gene_id "ENSG00000205177.6"; gene_type "protein_coding"; gene_name "C11orf91"; level 2; tag "overlapping_locus"; havana_gene "OTTHUMG00000166320.1";
ENSG00000179598.5	PLD6	protein_coding	-1.05974	2.25724	54.3963	1.63872e-13	8.73761e-12	PLD6	chr17	17200995	17206315	-	gene_id "ENSG00000179598.5"; gene_type "protein_coding"; gene_name "PLD6"; level 2; tag "overlapping_locus"; havana_gene "OTTHUMG00000059278.2";
ENSG00000129514.5	FOXA1	protein_coding	-1.22189	2.48938	54.3175	1.70577e-13	9.06463e-12	FOXA1	chr14	37589984	37596059	-	gene_id "ENSG00000129514.5"; gene_type "protein_coding"; gene_name "FOXA1"; level 2; havana_gene "OTTHUMG00000140253.2";
ENSG00000170525.19	PFKFB3	protein_coding	0.519939	6.81014	54.3073	1.71462e-13	9.08117e-12	PFKFB3	chr10	6144934	6254644	+	gene_id "ENSG00000170525.19"; gene_type "protein_coding"; gene_name "PFKFB3"; level 2; tag "ncRNA_host"; havana_gene "OTTHUMG00000017621.4";
ENSG00000268460.1	AC006262.1	processed_transcript	1.93494	0.560504	53.9126	2.09611e-13	1.10647e-11	AC006262.1	chr19	46203426	46214837	+	gene_id "ENSG00000268460.1"; gene_type "processed_transcript"; gene_name "AC006262.1"; level 2; havana_gene "OTTHUMG00000182498.1";
ENSG00000149798.4	CDC42EP2	protein_coding	0.53909	4.80094	53.7541	2.27221e-13	1.19544e-11	CDC42EP2	chr11	65314818	65322429	+	gene_id "ENSG00000149798.4"; gene_type "protein_coding"; gene_name "CDC42EP2"; level 2; havana_gene "OTTHUMG00000165958.1";
ENSG00000171462.14	DLK2	protein_coding	-0.545368	5.8826	53.5663	2.50008e-13	1.30664e-11	DLK2	chr6	43450352	43456632	-	gene_id "ENSG00000171462.14"; gene_type "protein_coding"; gene_name "DLK2"; level 2; havana_gene "OTTHUMG00000014735.2";
ENSG00000138166.5	DUSP5	protein_coding	0.561531	6.06348	53.5694	2.49617e-13	1.30664e-11	DUSP5	chr10	110497838	110511544	+	gene_id "ENSG00000138166.5"; gene_type "protein_coding"; gene_name "DUSP5"; level 2; havana_gene "OTTHUMG00000019040.1";
ENSG00000138771.14	SHROOM3	protein_coding	-0.380553	6.40488	53.3911	2.7333e-13	1.42383e-11	SHROOM3	chr4	76435100	76783253	+	gene_id "ENSG00000138771.14"; gene_type "protein_coding"; gene_name "SHROOM3"; level 1; tag "ncRNA_host"; tag "overlapping_locus"; havana_gene "OTTHUMG00000157075.2";
ENSG00000061273.17	HDAC7	protein_coding	-0.433358	5.8957	53.3305	2.81892e-13	1.46362e-11	HDAC7	chr12	47782722	47833132	-	gene_id "ENSG00000061273.17"; gene_type "protein_coding"; gene_name "HDAC7"; level 2; tag "overlapping_locus"; havana_gene "OTTHUMG00000152968.7";
ENSG00000132002.7	DNAJB1	protein_coding	-0.398175	7.93012	52.431	4.45628e-13	2.3062e-11	DNAJB1	chr19	14514770	14529770	-	gene_id "ENSG00000132002.7"; gene_type "protein_coding"; gene_name "DNAJB1"; level 1; havana_gene "OTTHUMG00000183289.3";
ENSG00000137834.14	SMAD6	protein_coding	-0.80503	4.0775	52.33	4.69145e-13	2.41999e-11	SMAD6	chr15	66702228	66782848	+	gene_id "ENSG00000137834.14"; gene_type "protein_coding"; gene_name "SMAD6"; level 2; tag "overlapping_locus"; havana_gene "OTTHUMG00000133218.6";
ENSG00000112149.9	CD83	protein_coding	0.644132	3.92398	52.3151	4.72717e-13	2.4305e-11	CD83	chr6	14117256	14136918	+	gene_id "ENSG00000112149.9"; gene_type "protein_coding"; gene_name "CD83"; level 2; havana_gene "OTTHUMG00000014283.1";
ENSG00000102908.20	NFAT5	protein_coding	0.682394	5.46411	52.1157	5.23239e-13	2.68156e-11	NFAT5	chr16	69565094	69704666	+	gene_id "ENSG00000102908.20"; gene_type "protein_coding"; gene_name "NFAT5"; level 2; tag "overlapping_locus"; havana_gene "OTTHUMG00000137572.4";
ENSG00000086062.12	B4GALT1	protein_coding	0.287582	8.37685	51.9334	5.74162e-13	2.93304e-11	B4GALT1	chr9	33104082	33167356	-	gene_id "ENSG00000086062.12"; gene_type "protein_coding"; gene_name "B4GALT1"; level 2; havana_gene "OTTHUMG00000019764.1";
ENSG00000143147.14	GPR161	protein_coding	0.949665	3.79198	51.8096	6.11506e-13	3.11376e-11	GPR161	chr1	168079543	168137667	-	gene_id "ENSG00000143147.14"; gene_type "protein_coding"; gene_name "GPR161"; level 1; havana_gene "OTTHUMG00000034651.4";
ENSG00000171206.13	TRIM8	protein_coding	-0.44256	5.62672	51.4485	7.35014e-13	3.73067e-11	TRIM8	chr10	102644496	102658407	+	gene_id "ENSG00000171206.13"; gene_type "protein_coding"; gene_name "TRIM8"; level 1; havana_gene "OTTHUMG00000018964.5";
ENSG00000180340.6	FZD2	protein_coding	-0.821729	3.53075	51.3426	7.75736e-13	3.92478e-11	FZD2	chr17	44557459	44559570	+	gene_id "ENSG00000180340.6"; gene_type "protein_coding"; gene_name "FZD2"; level 2; havana_gene "OTTHUMG00000181819.1";
ENSG00000136379.11	ABHD17C	protein_coding	-0.400563	5.92641	51.1263	8.66108e-13	4.36806e-11	ABHD17C	chr15	80679684	80755621	+	gene_id "ENSG00000136379.11"; gene_type "protein_coding"; gene_name "ABHD17C"; level 2; havana_gene "OTTHUMG00000172282.1";
ENSG00000103591.12	AAGAB	protein_coding	0.343484	7.17642	50.9641	9.40711e-13	4.72924e-11	AAGAB	chr15	67201033	67255195	-	gene_id "ENSG00000103591.12"; gene_type "protein_coding"; gene_name "AAGAB"; level 1; havana_gene "OTTHUMG00000172246.3";
ENSG00000011105.12	TSPAN9	protein_coding	0.544791	4.98536	50.9461	9.49381e-13	4.75772e-11	TSPAN9	chr12	3077355	3286564	+	gene_id "ENSG00000011105.12"; gene_type "protein_coding"; gene_name "TSPAN9"; level 2; tag "ncRNA_host"; tag "overlapping_locus"; havana_gene "OTTHUMG00000150333.4";
ENSG00000019144.18	PHLDB1	protein_coding	-0.678873	4.12278	50.9217	9.61246e-13	4.80199e-11	PHLDB1	chr11	118606440	118658038	+	gene_id "ENSG00000019144.18"; gene_type "protein_coding"; gene_name "PHLDB1"; level 2; tag "ncRNA_host"; tag "overlapping_locus"; havana_gene "OTTHUMG00000166341.7";
ENSG00000076641.4	PAG1	protein_coding	1.31794	3.56633	50.8097	1.01771e-12	5.06807e-11	PAG1	chr8	80967810	81112068	-	gene_id "ENSG00000076641.4"; gene_type "protein_coding"; gene_name "PAG1"; level 2; havana_gene "OTTHUMG00000164592.3";
ENSG00000232810.3	TNF	protein_coding	3.37021	-1.57398	50.2289	1.3682e-12	6.79213e-11	TNF	chr6	31575567	31578336	+	gene_id "ENSG00000232810.3"; gene_type "protein_coding"; gene_name "TNF"; level 2; havana_gene "OTTHUMG00000031194.2";
ENSG00000150991.14	UBC	protein_coding	-0.298016	9.31647	49.9505	1.57674e-12	7.80291e-11	UBC	chr12	124911604	124917368	-	gene_id "ENSG00000150991.14"; gene_type "protein_coding"; gene_name "UBC"; level 1; havana_gene "OTTHUMG00000044421.5";
ENSG00000134762.16	DSC3	protein_coding	0.374172	8.21857	49.8498	1.6598e-12	8.18837e-11	DSC3	chr18	30990008	31042815	-	gene_id "ENSG00000134762.16"; gene_type "protein_coding"; gene_name "DSC3"; level 2; havana_gene "OTTHUMG00000179622.1";
ENSG00000159110.19	IFNAR2	protein_coding	0.643324	3.60604	49.7269	1.76706e-12	8.69041e-11	IFNAR2	chr21	33229901	33265675	+	gene_id "ENSG00000159110.19"; gene_type "protein_coding"; gene_name "IFNAR2"; level 2; tag "overlapping_locus"; havana_gene "OTTHUMG00000065127.39";
ENSG00000034152.18	MAP2K3	protein_coding	0.396993	6.42514	49.6273	1.85913e-12	9.11491e-11	MAP2K3	chr17	21284672	21315240	+	gene_id "ENSG00000034152.18"; gene_type "protein_coding"; gene_name "MAP2K3"; level 1; havana_gene "OTTHUMG00000134322.6";
ENSG00000169855.19	ROBO1	protein_coding	0.552962	5.84506	49.2943	2.20306e-12	1.07678e-10	ROBO1	chr3	78597240	79767815	-	gene_id "ENSG00000169855.19"; gene_type "protein_coding"; gene_name "ROBO1"; level 1; tag "ncRNA_host"; havana_gene "OTTHUMG00000158843.4";
ENSG00000279692.1	AC110285.7	TEC	1.35404	1.89477	49.0871	2.44846e-12	1.19304e-10	AC110285.7	chr17	81395609	81397144	-	gene_id "ENSG00000279692.1"; gene_type "TEC"; gene_name "AC110285.7"; level 2; havana_gene "OTTHUMG00000176097.1";
ENSG00000165655.16	ZNF503	protein_coding	-0.564386	4.4124	48.8279	2.79443e-12	1.35744e-10	ZNF503	chr10	75397830	75401906	-	gene_id "ENSG00000165655.16"; gene_type "protein_coding"; gene_name "ZNF503"; level 2; tag "overlapping_locus"; havana_gene "OTTHUMG00000018526.2";
ENSG00000140450.8	ARRDC4	protein_coding	0.718438	4.94387	48.7324	2.93374e-12	1.42076e-10	ARRDC4	chr15	97960698	97973838	+	gene_id "ENSG00000140450.8"; gene_type "protein_coding"; gene_name "ARRDC4"; level 2; havana_gene "OTTHUMG00000149849.1";
ENSG00000163840.9	DTX3L	protein_coding	0.385556	6.58126	48.6627	3.03991e-12	1.46768e-10	DTX3L	chr3	122564238	122575203	+	gene_id "ENSG00000163840.9"; gene_type "protein_coding"; gene_name "DTX3L"; level 1; havana_gene "OTTHUMG00000159524.2";
ENSG00000275342.4	PRAG1	protein_coding	0.464261	5.81246	48.6051	3.13054e-12	1.50685e-10	PRAG1	chr8	8317736	8386498	-	gene_id "ENSG00000275342.4"; gene_type "protein_coding"; gene_name "PRAG1"; level 2; havana_gene "OTTHUMG00000163709.3";
ENSG00000157227.12	MMP14	protein_coding	-0.305203	8.97471	48.3537	3.55877e-12	1.70778e-10	MMP14	chr14	22836557	22849027	+	gene_id "ENSG00000157227.12"; gene_type "protein_coding"; gene_name "MMP14"; level 1; havana_gene "OTTHUMG00000028704.4";
ENSG00000157551.17	KCNJ15	protein_coding	0.514868	6.45045	48.0613	4.13106e-12	1.97642e-10	KCNJ15	chr21	38157034	38307357	+	gene_id "ENSG00000157551.17"; gene_type "protein_coding"; gene_name "KCNJ15"; level 2; tag "overlapping_locus"; havana_gene "OTTHUMG00000090609.6";
ENSG00000137802.13	MAPKBP1	protein_coding	0.446865	5.70815	47.6765	5.02684e-12	2.39774e-10	MAPKBP1	chr15	41774434	41827855	+	gene_id "ENSG00000137802.13"; gene_type "protein_coding"; gene_name "MAPKBP1"; level 2; havana_gene "OTTHUMG00000160227.2";
ENSG00000177426.20	TGIF1	protein_coding	-0.510144	5.54966	47.5814	5.27656e-12	2.5093e-10	TGIF1	chr18	3411608	3459978	+	gene_id "ENSG00000177426.20"; gene_type "protein_coding"; gene_name "TGIF1"; level 1; tag "overlapping_locus"; havana_gene "OTTHUMG00000131511.11";
ENSG00000102837.6	OLFM4	protein_coding	6.77462	3.9428	47.4167	5.73909e-12	2.72109e-10	OLFM4	chr13	53028759	53052057	+	gene_id "ENSG00000102837.6"; gene_type "protein_coding"; gene_name "OLFM4"; level 2; havana_gene "OTTHUMG00000016981.3";
ENSG00000256540.1	AC007406.3	lincRNA	4.2127	1.56845	47.4083	5.76393e-12	2.72471e-10	AC007406.3	chr12	166856	182399	-	gene_id "ENSG00000256540.1"; gene_type "lincRNA"; gene_name "AC007406.3"; level 2; havana_gene "OTTHUMG00000167979.1";
ENSG00000124813.20	RUNX2	protein_coding	0.424526	5.67581	47.1142	6.697e-12	3.15636e-10	RUNX2	chr6	45328157	45664349	+	gene_id "ENSG00000124813.20"; gene_type "protein_coding"; gene_name "RUNX2"; level 2; havana_gene "OTTHUMG00000014774.7";
ENSG00000177606.6	JUN	protein_coding	-0.451984	6.77152	46.9727	7.19808e-12	3.38246e-10	JUN	chr1	58780788	58784327	-	gene_id "ENSG00000177606.6"; gene_type "protein_coding"; gene_name "JUN"; level 2; havana_gene "OTTHUMG00000008376.1";
ENSG00000079432.7	CIC	protein_coding	-0.558077	5.83035	46.3787	9.74716e-12	4.56674e-10	CIC	chr19	42268537	42295797	+	gene_id "ENSG00000079432.7"; gene_type "protein_coding"; gene_name "CIC"; level 1; havana_gene "OTTHUMG00000182794.3";
ENSG00000272841.1	AL139393.2	antisense_RNA	1.32783	1.598	46.2444	1.04386e-11	4.87628e-10	AL139393.2	chr6	160990318	160992342	-	gene_id "ENSG00000272841.1"; gene_type "antisense_RNA"; gene_name "AL139393.2"; level 2; havana_gene "OTTHUMG00000185865.1";
ENSG00000146232.15	NFKBIE	protein_coding	0.672518	3.29409	46.1104	1.11773e-11	5.20598e-10	NFKBIE	chr6	44258166	44265788	-	gene_id "ENSG00000146232.15"; gene_type "protein_coding"; gene_name "NFKBIE"; level 2; havana_gene "OTTHUMG00000014762.7";
ENSG00000166532.15	RIMKLB	protein_coding	-0.513994	6.07161	46.1021	1.1225e-11	5.21287e-10	RIMKLB	chr12	8681600	8783095	+	gene_id "ENSG00000166532.15"; gene_type "protein_coding"; gene_name "RIMKLB"; level 2; tag "overlapping_locus"; havana_gene "OTTHUMG00000168197.3";
ENSG00000101439.8	CST3	protein_coding	0.31995	8.60982	45.9565	1.20906e-11	5.59843e-10	CST3	chr20	23626706	23638473	-	gene_id "ENSG00000101439.8"; gene_type "protein_coding"; gene_name "CST3"; level 2; tag "overlapping_locus"; havana_gene "OTTHUMG00000032080.3";
ENSG00000117597.17	DIEXF	protein_coding	0.343113	5.59539	45.847	1.27861e-11	5.90321e-10	DIEXF	chr1	209828007	209857565	+	gene_id "ENSG00000117597.17"; gene_type "protein_coding"; gene_name "DIEXF"; level 2; havana_gene "OTTHUMG00000036654.3";
ENSG00000002834.17	LASP1	protein_coding	-0.255642	8.12142	45.7546	1.34034e-11	6.17023e-10	LASP1	chr17	38869859	38921770	+	gene_id "ENSG00000002834.17"; gene_type "protein_coding"; gene_name "LASP1"; level 1; tag "ncRNA_host"; havana_gene "OTTHUMG00000133182.7";
ENSG00000144802.11	NFKBIZ	protein_coding	0.741517	3.8346	45.7386	1.35131e-11	6.2027e-10	NFKBIZ	chr3	101827991	101861022	+	gene_id "ENSG00000144802.11"; gene_type "protein_coding"; gene_name "NFKBIZ"; level 1; havana_gene "OTTHUMG00000159194.18";
ENSG00000172818.9	OVOL1	protein_coding	-1.69234	1.16576	45.4924	1.5323e-11	7.01315e-10	OVOL1	chr11	65787022	65797219	+	gene_id "ENSG00000172818.9"; gene_type "protein_coding"; gene_name "OVOL1"; level 2; havana_gene "OTTHUMG00000166600.1";
ENSG00000197063.10	MAFG	protein_coding	-0.440819	6.44409	45.4046	1.60259e-11	7.31373e-10	MAFG	chr17	81918270	81927714	-	gene_id "ENSG00000197063.10"; gene_type "protein_coding"; gene_name "MAFG"; level 2; tag "overlapping_locus"; havana_gene "OTTHUMG00000177958.2";
ENSG00000175170.14	FAM182B	protein_coding	2.03953	1.34049	45.2065	1.77315e-11	8.06885e-10	FAM182B	chr20	25763466	25868225	-	gene_id "ENSG00000175170.14"; gene_type "protein_coding"; gene_name "FAM182B"; level 1; tag "overlapping_locus"; havana_gene "OTTHUMG00000032136.7";
ENSG00000113645.14	WWC1	protein_coding	0.468548	7.881	45.1589	1.81679e-11	8.24373e-10	WWC1	chr5	168291651	168472303	+	gene_id "ENSG00000113645.14"; gene_type "protein_coding"; gene_name "WWC1"; level 1; havana_gene "OTTHUMG00000130408.4";
ENSG00000119673.14	ACOT2	protein_coding	-0.863866	2.10655	45.1511	1.82403e-11	8.25296e-10	ACOT2	chr14	73567620	73575658	+	gene_id "ENSG00000119673.14"; gene_type "protein_coding"; gene_name "ACOT2"; level 1; havana_gene "OTTHUMG00000171608.4";
ENSG00000197641.11	SERPINB13	protein_coding	0.437643	7.06807	45.0888	1.88295e-11	8.49529e-10	SERPINB13	chr18	63586989	63604639	+	gene_id "ENSG00000197641.11"; gene_type "protein_coding"; gene_name "SERPINB13"; level 2; havana_gene "OTTHUMG00000060406.6";
ENSG00000260604.2	AL590004.4	lincRNA	-1.80488	-0.946418	44.7794	2.20527e-11	9.9212e-10	AL590004.4	chr6	3904920	3911979	-	gene_id "ENSG00000260604.2"; gene_type "lincRNA"; gene_name "AL590004.4"; level 2; havana_gene "OTTHUMG00000175886.3";
ENSG00000143556.8	S100A7	protein_coding	1.0115	2.48916	44.669	2.33321e-11	1.0467e-09	S100A7	chr1	153457744	153460701	-	gene_id "ENSG00000143556.8"; gene_type "protein_coding"; gene_name "S100A7"; level 2; havana_gene "OTTHUMG00000013123.1";
ENSG00000127418.14	FGFRL1	protein_coding	-0.489999	4.43361	44.6002	2.4167e-11	1.08068e-09	FGFRL1	chr4	1009936	1026897	+	gene_id "ENSG00000127418.14"; gene_type "protein_coding"; gene_name "FGFRL1"; level 2; havana_gene "OTTHUMG00000118998.3";
ENSG00000240184.6	PCDHGC3	protein_coding	0.626347	4.90962	44.5954	2.42259e-11	1.08068e-09	PCDHGC3	chr5	141475947	141512979	+	gene_id "ENSG00000240184.6"; gene_type "protein_coding"; gene_name "PCDHGC3"; level 2; tag "ncRNA_host"; tag "overlapping_locus"; havana_gene "OTTHUMG00000129613.7";
ENSG00000233621.1	LINC01137	antisense_RNA	0.972336	2.28423	44.4708	2.58176e-11	1.14845e-09	LINC01137	chr1	37454879	37474411	-	gene_id "ENSG00000233621.1"; gene_type "antisense_RNA"; gene_name "LINC01137"; level 2; havana_gene "OTTHUMG00000004224.1";
ENSG00000175344.17	CHRNA7	protein_coding	1.32631	1.70978	44.4397	2.62308e-11	1.16356e-09	CHRNA7	chr15	31923438	32173018	+	gene_id "ENSG00000175344.17"; gene_type "protein_coding"; gene_name "CHRNA7"; level 2; tag "ncRNA_host"; havana_gene "OTTHUMG00000129285.7";
ENSG00000052126.14	PLEKHA5	protein_coding	-0.35783	6.14037	44.3929	2.68656e-11	1.18839e-09	PLEKHA5	chr12	19129752	19376400	+	gene_id "ENSG00000052126.14"; gene_type "protein_coding"; gene_name "PLEKHA5"; level 1; tag "ncRNA_host"; tag "overlapping_locus"; havana_gene "OTTHUMG00000167921.3";
ENSG00000126705.13	AHDC1	protein_coding	0.407949	5.20709	44.293	2.8273e-11	1.24716e-09	AHDC1	chr1	27534035	27604431	-	gene_id "ENSG00000126705.13"; gene_type "protein_coding"; gene_name "AHDC1"; level 2; havana_gene "OTTHUMG00000003398.4";
ENSG00000188015.9	S100A3	protein_coding	0.882766	4.28382	44.0593	3.18575e-11	1.40137e-09	S100A3	chr1	153547329	153549372	-	gene_id "ENSG00000188015.9"; gene_type "protein_coding"; gene_name "S100A3"; level 2; tag "overlapping_locus"; havana_gene "OTTHUMG00000013550.2";
ENSG00000172379.20	ARNT2	protein_coding	-1.017	1.1637	43.8266	3.58799e-11	1.57394e-09	ARNT2	chr15	80404350	80597937	+	gene_id "ENSG00000172379.20"; gene_type "protein_coding"; gene_name "ARNT2"; level 1; tag "ncRNA_host"; havana_gene "OTTHUMG00000165478.8";
ENSG00000120645.11	IQSEC3	protein_coding	4.78581	0.834645	43.692	3.84346e-11	1.68135e-09	IQSEC3	chr12	66765	178460	+	gene_id "ENSG00000120645.11"; gene_type "protein_coding"; gene_name "IQSEC3"; level 1; havana_gene "OTTHUMG00000167975.4";
ENSG00000141682.11	PMAIP1	protein_coding	0.462377	6.22988	43.6733	3.88032e-11	1.6928e-09	PMAIP1	chr18	59899948	59904306	+	gene_id "ENSG00000141682.11"; gene_type "protein_coding"; gene_name "PMAIP1"; level 2; havana_gene "OTTHUMG00000132765.2";
ENSG00000204389.9	HSPA1A	protein_coding	-0.698949	6.67171	43.5906	4.04773e-11	1.76098e-09	HSPA1A	chr6	31815464	31817946	+	gene_id "ENSG00000204389.9"; gene_type "protein_coding"; gene_name "HSPA1A"; level 2; tag "retrogene"; havana_gene "OTTHUMG00000031201.3";
ENSG00000064666.14	CNN2	protein_coding	-0.400781	7.42287	43.2158	4.90223e-11	2.1269e-09	CNN2	chr19	1026581	1039068	+	gene_id "ENSG00000064666.14"; gene_type "protein_coding"; gene_name "CNN2"; level 2; havana_gene "OTTHUMG00000172729.6";
ENSG00000064195.7	DLX3	protein_coding	-0.962075	2.37535	42.9238	5.69152e-11	2.45588e-09	DLX3	chr17	49990005	49995224	-	gene_id "ENSG00000064195.7"; gene_type "protein_coding"; gene_name "DLX3"; level 2; havana_gene "OTTHUMG00000161892.2";
ENSG00000169067.3	ACTBL2	protein_coding	1.19183	1.17569	42.9259	5.68521e-11	2.45588e-09	ACTBL2	chr5	57480016	57482809	-	gene_id "ENSG00000169067.3"; gene_type "protein_coding"; gene_name "ACTBL2"; level 2; tag "retrogene"; havana_gene "OTTHUMG00000162330.1";
ENSG00000176407.17	KCMF1	protein_coding	0.229039	6.76326	42.6353	6.59587e-11	2.83838e-09	KCMF1	chr2	84971093	85059472	+	gene_id "ENSG00000176407.17"; gene_type "protein_coding"; gene_name "KCMF1"; level 1; havana_gene "OTTHUMG00000153004.13";
ENSG00000136754.17	ABI1	protein_coding	0.401437	6.40544	42.6234	6.63615e-11	2.84797e-09	ABI1	chr10	26746593	26861087	-	gene_id "ENSG00000136754.17"; gene_type "protein_coding"; gene_name "ABI1"; level 2; tag "ncRNA_host"; havana_gene "OTTHUMG00000017848.3";
ENSG00000133121.20	STARD13	protein_coding	-0.444933	4.79552	42.5728	6.81003e-11	2.91469e-09	STARD13	chr13	33103135	33350630	-	gene_id "ENSG00000133121.20"; gene_type "protein_coding"; gene_name "STARD13"; level 2; tag "overlapping_locus"; havana_gene "OTTHUMG00000016708.7";
ENSG00000114541.14	FRMD4B	protein_coding	0.409002	5.36179	42.4735	7.16477e-11	3.05826e-09	FRMD4B	chr3	69169990	69542583	-	gene_id "ENSG00000114541.14"; gene_type "protein_coding"; gene_name "FRMD4B"; level 2; tag "overlapping_locus"; havana_gene "OTTHUMG00000158772.4";
ENSG00000188613.6	NANOS1	protein_coding	-0.531436	4.67907	42.3703	7.55268e-11	3.21517e-09	NANOS1	chr10	119029716	119033732	+	gene_id "ENSG00000188613.6"; gene_type "protein_coding"; gene_name "NANOS1"; level 2; havana_gene "OTTHUMG00000019141.2";
ENSG00000115112.7	TFCP2L1	protein_coding	-0.380045	6.376	42.3623	7.58391e-11	3.21981e-09	TFCP2L1	chr2	121216587	121285207	-	gene_id "ENSG00000115112.7"; gene_type "protein_coding"; gene_name "TFCP2L1"; level 2; havana_gene "OTTHUMG00000131443.2";
ENSG00000128567.16	PODXL	protein_coding	-0.709304	2.29368	42.1851	8.30319e-11	3.51576e-09	PODXL	chr7	131500262	131558217	-	gene_id "ENSG00000128567.16"; gene_type "protein_coding"; gene_name "PODXL"; level 2; havana_gene "OTTHUMG00000154918.4";
ENSG00000173193.13	PARP14	protein_coding	0.277502	6.88274	42.1516	8.44653e-11	3.56692e-09	PARP14	chr3	122680618	122730840	+	gene_id "ENSG00000173193.13"; gene_type "protein_coding"; gene_name "PARP14"; level 2; havana_gene "OTTHUMG00000159552.3";
ENSG00000211445.11	GPX3	protein_coding	0.886688	2.21265	42.1417	8.48941e-11	3.57549e-09	GPX3	chr5	151020438	151028993	+	gene_id "ENSG00000211445.11"; gene_type "protein_coding"; gene_name "GPX3"; level 1; havana_gene "OTTHUMG00000163693.3";
ENSG00000263528.7	IKBKE	protein_coding	0.723751	3.29371	42.1207	8.58119e-11	3.60455e-09	IKBKE	chr1	206470476	206496889	+	gene_id "ENSG00000263528.7"; gene_type "protein_coding"; gene_name "IKBKE"; level 2; tag "ncRNA_host"; havana_gene "OTTHUMG00000184613.2";
ENSG00000123595.7	RAB9A	protein_coding	0.438191	5.31538	41.4911	1.18408e-10	4.9606e-09	RAB9A	chrX	13689125	13710506	+	gene_id "ENSG00000123595.7"; gene_type "protein_coding"; gene_name "RAB9A"; level 2; tag "retrogene"; havana_gene "OTTHUMG00000021156.2";
ENSG00000136002.18	ARHGEF4	protein_coding	0.412644	6.36976	41.4856	1.18744e-10	4.96156e-09	ARHGEF4	chr2	130836916	131047263	+	gene_id "ENSG00000136002.18"; gene_type "protein_coding"; gene_name "ARHGEF4"; level 1; tag "overlapping_locus"; havana_gene "OTTHUMG00000191895.1";
ENSG00000198604.10	BAZ1A	protein_coding	0.326599	6.74384	41.4707	1.19648e-10	4.98617e-09	BAZ1A	chr14	34752731	34875647	-	gene_id "ENSG00000198604.10"; gene_type "protein_coding"; gene_name "BAZ1A"; level 2; tag "ncRNA_host"; havana_gene "OTTHUMG00000140216.5";
ENSG00000188112.8	C6orf132	protein_coding	0.394399	5.68024	41.4452	1.21221e-10	5.03845e-09	C6orf132	chr6	42101118	42142619	-	gene_id "ENSG00000188112.8"; gene_type "protein_coding"; gene_name "C6orf132"; level 1; havana_gene "OTTHUMG00000014695.3";
ENSG00000163207.6	IVL	protein_coding	1.48599	4.52633	41.2161	1.36295e-10	5.65017e-09	IVL	chr1	152908545	152911886	+	gene_id "ENSG00000163207.6"; gene_type "protein_coding"; gene_name "IVL"; level 2; havana_gene "OTTHUMG00000012451.1";
ENSG00000176532.3	PRR15	protein_coding	-1.08791	1.77322	41.035	1.49529e-10	6.18261e-09	PRR15	chr7	29563811	29567295	+	gene_id "ENSG00000176532.3"; gene_type "protein_coding"; gene_name "PRR15"; level 2; havana_gene "OTTHUMG00000128555.3";
ENSG00000107105.14	ELAVL2	protein_coding	-0.440577	4.938	40.8789	1.61957e-10	6.67903e-09	ELAVL2	chr9	23690104	23826337	-	gene_id "ENSG00000107105.14"; gene_type "protein_coding"; gene_name "ELAVL2"; level 1; havana_gene "OTTHUMG00000019700.4";
ENSG00000174738.12	NR1D2	protein_coding	-0.392899	5.29512	40.6588	1.81266e-10	7.45591e-09	NR1D2	chr3	23945260	23980618	+	gene_id "ENSG00000174738.12"; gene_type "protein_coding"; gene_name "NR1D2"; level 2; havana_gene "OTTHUMG00000155659.5";
ENSG00000162892.15	IL24	protein_coding	-0.805414	5.20213	40.6529	1.81815e-10	7.45911e-09	IL24	chr1	206897443	206904139	+	gene_id "ENSG00000162892.15"; gene_type "protein_coding"; gene_name "IL24"; level 2; havana_gene "OTTHUMG00000036459.3";
ENSG00000154319.14	FAM167A	protein_coding	-0.67946	3.23463	40.6475	1.82321e-10	7.46055e-09	FAM167A	chr8	11421463	11474715	-	gene_id "ENSG00000154319.14"; gene_type "protein_coding"; gene_name "FAM167A"; level 1; havana_gene "OTTHUMG00000129361.4";
ENSG00000130147.15	SH3BP4	protein_coding	-0.28205	6.90972	40.6423	1.82802e-10	7.46094e-09	SH3BP4	chr2	234951973	235055714	+	gene_id "ENSG00000130147.15"; gene_type "protein_coding"; gene_name "SH3BP4"; level 1; havana_gene "OTTHUMG00000133292.4";
ENSG00000128578.9	STRIP2	protein_coding	0.345463	6.04173	40.3948	2.07495e-10	8.44703e-09	STRIP2	chr7	129434433	129488399	+	gene_id "ENSG00000128578.9"; gene_type "protein_coding"; gene_name "STRIP2"; level 2; tag "ncRNA_host"; tag "overlapping_locus"; havana_gene "OTTHUMG00000157695.1";
ENSG00000271795.1	AC011337.1	antisense_RNA	1.39672	0.914872	40.1873	2.30739e-10	9.36918e-09	AC011337.1	chr5	151509453	151512769	+	gene_id "ENSG00000271795.1"; gene_type "antisense_RNA"; gene_name "AC011337.1"; level 2; havana_gene "OTTHUMG00000185605.1";
ENSG00000048052.21	HDAC9	protein_coding	0.445118	4.19727	40.1038	2.40814e-10	9.75328e-09	HDAC9	chr7	18086949	19002416	+	gene_id "ENSG00000048052.21"; gene_type "protein_coding"; gene_name "HDAC9"; level 1; havana_gene "OTTHUMG00000152487.8";
ENSG00000159202.17	UBE2Z	protein_coding	0.183956	7.59456	40.0486	2.47717e-10	9.98179e-09	UBE2Z	chr17	48908369	48929056	+	gene_id "ENSG00000159202.17"; gene_type "protein_coding"; gene_name "UBE2Z"; level 2; havana_gene "OTTHUMG00000150521.6";
ENSG00000171492.14	LRRC8D	protein_coding	0.272962	7.04828	40.0497	2.47578e-10	9.98179e-09	LRRC8D	chr1	89821014	89936611	+	gene_id "ENSG00000171492.14"; gene_type "protein_coding"; gene_name "LRRC8D"; level 2; tag "overlapping_locus"; havana_gene "OTTHUMG00000010583.5";
ENSG00000166289.5	PLEKHF1	protein_coding	0.817823	3.59066	39.9597	2.59258e-10	1.04203e-08	PLEKHF1	chr19	29665056	29675457	+	gene_id "ENSG00000166289.5"; gene_type "protein_coding"; gene_name "PLEKHF1"; level 2; havana_gene "OTTHUMG00000182097.2";
ENSG00000189420.8	ZFP92	protein_coding	0.748485	3.27399	39.7728	2.85296e-10	1.14379e-08	ZFP92	chrX	153418322	153426481	+	gene_id "ENSG00000189420.8"; gene_type "protein_coding"; gene_name "ZFP92"; level 2; havana_gene "OTTHUMG00000024198.4";
ENSG00000224051.6	CPTP	protein_coding	-0.411646	4.77635	39.3993	3.45421e-10	1.38134e-08	CPTP	chr1	1324756	1328897	+	gene_id "ENSG00000224051.6"; gene_type "protein_coding"; gene_name "CPTP"; level 2; havana_gene "OTTHUMG00000003171.3";
ENSG00000121858.10	TNFSF10	protein_coding	1.43546	3.87233	39.3805	3.48757e-10	1.39116e-08	TNFSF10	chr3	172505508	172523507	-	gene_id "ENSG00000121858.10"; gene_type "protein_coding"; gene_name "TNFSF10"; level 1; havana_gene "OTTHUMG00000156917.2";
ENSG00000146072.6	TNFRSF21	protein_coding	0.541882	5.28073	39.315	3.60654e-10	1.43501e-08	TNFRSF21	chr6	47231532	47309905	-	gene_id "ENSG00000146072.6"; gene_type "protein_coding"; gene_name "TNFRSF21"; level 2; havana_gene "OTTHUMG00000014796.1";
ENSG00000198719.8	DLL1	protein_coding	-1.60604	2.07094	39.2372	3.7533e-10	1.48965e-08	DLL1	chr6	170282206	170306565	-	gene_id "ENSG00000198719.8"; gene_type "protein_coding"; gene_name "DLL1"; level 2; havana_gene "OTTHUMG00000016078.3";
ENSG00000197182.14	MIRLET7BHG	lincRNA	0.727452	2.93086	39.227	3.77284e-10	1.49367e-08	MIRLET7BHG	chr22	46053869	46113928	+	gene_id "ENSG00000197182.14"; gene_type "lincRNA"; gene_name "MIRLET7BHG"; level 2; tag "ncRNA_host"; tag "overlapping_locus"; havana_gene "OTTHUMG00000150446.2";
ENSG00000198729.4	PPP1R14C	protein_coding	0.415331	6.05167	39.2127	3.80061e-10	1.50091e-08	PPP1R14C	chr6	150143076	150250357	+	gene_id "ENSG00000198729.4"; gene_type "protein_coding"; gene_name "PPP1R14C"; level 2; tag "ncRNA_host"; havana_gene "OTTHUMG00000015818.1";
ENSG00000100628.11	ASB2	protein_coding	2.81926	0.772896	39.158	3.90849e-10	1.53967e-08	ASB2	chr14	93934153	93976791	-	gene_id "ENSG00000100628.11"; gene_type "protein_coding"; gene_name "ASB2"; level 1; tag "ncRNA_host"; havana_gene "OTTHUMG00000171298.2";
ENSG00000103067.13	ESRP2	protein_coding	-0.394209	5.58169	39.1172	3.99116e-10	1.5682e-08	ESRP2	chr16	68229111	68238102	-	gene_id "ENSG00000103067.13"; gene_type "protein_coding"; gene_name "ESRP2"; level 2; tag "ncRNA_host"; tag "overlapping_locus"; havana_gene "OTTHUMG00000137557.8";
ENSG00000115267.5	IFIH1	protein_coding	0.383552	4.96201	39.1125	4.00072e-10	1.5682e-08	IFIH1	chr2	162267079	162318703	-	gene_id "ENSG00000115267.5"; gene_type "protein_coding"; gene_name "IFIH1"; level 2; havana_gene "OTTHUMG00000132055.3";
ENSG00000132510.10	KDM6B	protein_coding	0.40771	5.31273	39.0993	4.02796e-10	1.57498e-08	KDM6B	chr17	7839904	7854796	+	gene_id "ENSG00000132510.10"; gene_type "protein_coding"; gene_name "KDM6B"; level 1; havana_gene "OTTHUMG00000178021.2";
ENSG00000134070.4	IRAK2	protein_coding	1.06135	3.11933	39.0896	4.04785e-10	1.57886e-08	IRAK2	chr3	10164865	10243743	+	gene_id "ENSG00000134070.4"; gene_type "protein_coding"; gene_name "IRAK2"; level 2; havana_gene "OTTHUMG00000155358.1";
ENSG00000204569.9	PPP1R10	protein_coding	-0.291879	6.27633	39.0152	4.20524e-10	1.63622e-08	PPP1R10	chr6	30600400	30618612	-	gene_id "ENSG00000204569.9"; gene_type "protein_coding"; gene_name "PPP1R10"; level 2; havana_gene "OTTHUMG00000031259.2";
ENSG00000118707.9	TGIF2	protein_coding	0.457944	4.77006	38.9998	4.23853e-10	1.64513e-08	TGIF2	chr20	36573488	36593950	+	gene_id "ENSG00000118707.9"; gene_type "protein_coding"; gene_name "TGIF2"; level 2; tag "overlapping_locus"; havana_gene "OTTHUMG00000172332.3";
ENSG00000165312.6	OTUD1	protein_coding	-0.557011	4.23509	38.9813	4.27875e-10	1.65668e-08	OTUD1	chr10	23439458	23442390	+	gene_id "ENSG00000165312.6"; gene_type "protein_coding"; gene_name "OTUD1"; level 2; havana_gene "OTTHUMG00000017819.1";
ENSG00000109861.15	CTSC	protein_coding	0.478403	10.0067	38.9761	4.29023e-10	1.65707e-08	CTSC	chr11	88293592	88337787	-	gene_id "ENSG00000109861.15"; gene_type "protein_coding"; gene_name "CTSC"; level 2; havana_gene "OTTHUMG00000167290.3";
ENSG00000060558.3	GNA15	protein_coding	0.339999	6.25702	38.9469	4.35488e-10	1.67795e-08	GNA15	chr19	3136193	3163769	+	gene_id "ENSG00000060558.3"; gene_type "protein_coding"; gene_name "GNA15"; level 2; havana_gene "OTTHUMG00000180637.4";
ENSG00000111913.17	RIPOR2	protein_coding	-1.49385	-0.655423	38.919	4.41766e-10	1.69801e-08	RIPOR2	chr6	24804282	25042018	-	gene_id "ENSG00000111913.17"; gene_type "protein_coding"; gene_name "RIPOR2"; level 2; tag "ncRNA_host"; tag "overlapping_locus"; havana_gene "OTTHUMG00000191459.2";
ENSG00000173334.3	TRIB1	protein_coding	0.438584	5.46622	38.8577	4.55852e-10	1.74791e-08	TRIB1	chr8	125430321	125438405	+	gene_id "ENSG00000173334.3"; gene_type "protein_coding"; gene_name "TRIB1"; level 1; havana_gene "OTTHUMG00000165007.1";
ENSG00000170027.6	YWHAG	protein_coding	0.208824	9.21804	38.8397	4.60086e-10	1.75988e-08	YWHAG	chr7	76326794	76359031	-	gene_id "ENSG00000170027.6"; gene_type "protein_coding"; gene_name "YWHAG"; level 2; tag "retrogene"; havana_gene "OTTHUMG00000022862.3";
ENSG00000113070.7	HBEGF	protein_coding	0.894915	4.32016	38.7489	4.81988e-10	1.83922e-08	HBEGF	chr5	140332843	140346631	-	gene_id "ENSG00000113070.7"; gene_type "protein_coding"; gene_name "HBEGF"; level 2; havana_gene "OTTHUMG00000129496.4";
ENSG00000145675.14	PIK3R1	protein_coding	-0.372464	6.23712	38.7301	4.86641e-10	1.85251e-08	PIK3R1	chr5	68215720	68301821	+	gene_id "ENSG00000145675.14"; gene_type "protein_coding"; gene_name "PIK3R1"; level 1; havana_gene "OTTHUMG00000131251.3";
ENSG00000170412.16	GPRC5C	protein_coding	0.713803	5.7628	38.6352	5.10892e-10	1.94017e-08	GPRC5C	chr17	74424851	74451653	+	gene_id "ENSG00000170412.16"; gene_type "protein_coding"; gene_name "GPRC5C"; level 1; havana_gene "OTTHUMG00000067613.6";
ENSG00000261150.2	EPPK1	protein_coding	-0.840301	4.63549	38.5731	5.27414e-10	1.99812e-08	EPPK1	chr8	143857324	143878464	-	gene_id "ENSG00000261150.2"; gene_type "protein_coding"; gene_name "EPPK1"; level 2; havana_gene "OTTHUMG00000165206.3";
ENSG00000141574.7	SECTM1	protein_coding	-0.353747	7.38937	38.5069	5.45597e-10	2.06207e-08	SECTM1	chr17	82321024	82334074	-	gene_id "ENSG00000141574.7"; gene_type "protein_coding"; gene_name "SECTM1"; level 2; havana_gene "OTTHUMG00000178668.2";
ENSG00000140836.15	ZFHX3	protein_coding	-0.495898	3.93794	38.4968	5.48436e-10	2.06786e-08	ZFHX3	chr16	72782885	73144447	-	gene_id "ENSG00000140836.15"; gene_type "protein_coding"; gene_name "ZFHX3"; level 2; tag "ncRNA_host"; havana_gene "OTTHUMG00000137599.4";
ENSG00000196220.15	SRGAP3	protein_coding	0.421184	5.40742	38.2952	6.08136e-10	2.28751e-08	SRGAP3	chr3	8980591	9363053	-	gene_id "ENSG00000196220.15"; gene_type "protein_coding"; gene_name "SRGAP3"; level 2; tag "overlapping_locus"; havana_gene "OTTHUMG00000090589.11";
ENSG00000128342.4	LIF	protein_coding	0.798566	2.32307	38.2357	6.26963e-10	2.35275e-08	LIF	chr22	30240447	30246851	-	gene_id "ENSG00000128342.4"; gene_type "protein_coding"; gene_name "LIF"; level 2; havana_gene "OTTHUMG00000150910.2";
ENSG00000143195.12	ILDR2	protein_coding	2.48331	-0.910131	38.182	6.44453e-10	2.41266e-08	ILDR2	chr1	166895711	166975482	-	gene_id "ENSG00000143195.12"; gene_type "protein_coding"; gene_name "ILDR2"; level 1; tag "overlapping_locus"; havana_gene "OTTHUMG00000034320.6";
ENSG00000270001.1	AL121894.2	lincRNA	1.46426	0.71868	38.1338	6.60543e-10	2.46707e-08	AL121894.2	chr20	23631826	23632316	-	gene_id "ENSG00000270001.1"; gene_type "lincRNA"; gene_name "AL121894.2"; level 2; tag "overlapping_locus"; havana_gene "OTTHUMG00000184119.1";
ENSG00000006704.10	GTF2IRD1	protein_coding	-0.435772	5.09242	37.995	7.09274e-10	2.64284e-08	GTF2IRD1	chr7	74453790	74602604	+	gene_id "ENSG00000006704.10"; gene_type "protein_coding"; gene_name "GTF2IRD1"; level 1; havana_gene "OTTHUMG00000023782.4";
ENSG00000137203.10	TFAP2A	protein_coding	-0.30535	6.51515	37.9737	7.17033e-10	2.66548e-08	TFAP2A	chr6	10393186	10419659	-	gene_id "ENSG00000137203.10"; gene_type "protein_coding"; gene_name "TFAP2A"; level 1; havana_gene "OTTHUMG00000014235.4";
ENSG00000075426.11	FOSL2	protein_coding	-0.546211	7.25832	37.8159	7.77441e-10	2.88327e-08	FOSL2	chr2	28392448	28417312	+	gene_id "ENSG00000075426.11"; gene_type "protein_coding"; gene_name "FOSL2"; level 1; tag "overlapping_locus"; havana_gene "OTTHUMG00000097832.6";
ENSG00000202538.1	RNU4-2	snRNA	-4.24236	-1.73693	37.7792	7.92211e-10	2.93118e-08	RNU4-2	chr12	120291763	120291903	-	gene_id "ENSG00000202538.1"; gene_type "snRNA"; gene_name "RNU4-2"; level 3;
ENSG00000169926.10	KLF13	protein_coding	-0.336792	9.51758	37.6435	8.49299e-10	3.13508e-08	KLF13	chr15	31326855	31435665	+	gene_id "ENSG00000169926.10"; gene_type "protein_coding"; gene_name "KLF13"; level 1; tag "overlapping_locus"; havana_gene "OTTHUMG00000172224.4";
ENSG00000265752.2	AC010754.1	lincRNA	1.56863	1.27824	37.6114	8.63404e-10	3.17973e-08	AC010754.1	chr18	23957754	23982556	-	gene_id "ENSG00000265752.2"; gene_type "lincRNA"; gene_name "AC010754.1"; level 2; havana_gene "OTTHUMG00000179402.2";
ENSG00000147689.16	FAM83A	protein_coding	0.519485	7.78217	37.4315	9.46809e-10	3.47881e-08	FAM83A	chr8	123178960	123210079	+	gene_id "ENSG00000147689.16"; gene_type "protein_coding"; gene_name "FAM83A"; level 2; tag "overlapping_locus"; havana_gene "OTTHUMG00000165083.3";
ENSG00000198246.7	SLC29A3	protein_coding	-0.627195	3.04474	37.3103	1.00751e-09	3.69326e-08	SLC29A3	chr10	71319258	71363385	+	gene_id "ENSG00000198246.7"; gene_type "protein_coding"; gene_name "SLC29A3"; level 2; havana_gene "OTTHUMG00000018424.1";
ENSG00000230551.4	AC021078.1	processed_transcript	0.477033	4.80347	37.2055	1.06313e-09	3.88817e-08	AC021078.1	chr5	149494314	149504670	-	gene_id "ENSG00000230551.4"; gene_type "processed_transcript"; gene_name "AC021078.1"; level 2; tag "overlapping_locus"; havana_gene "OTTHUMG00000163462.2";
ENSG00000100647.7	SUSD6	protein_coding	0.378073	5.27379	37.0346	1.16051e-09	4.23454e-08	SUSD6	chr14	69611596	69715142	+	gene_id "ENSG00000100647.7"; gene_type "protein_coding"; gene_name "SUSD6"; level 2; havana_gene "OTTHUMG00000171234.2";
ENSG00000196428.12	TSC22D2	protein_coding	-0.448126	5.70292	37.002	1.18007e-09	4.29601e-08	TSC22D2	chr3	150408335	150466431	+	gene_id "ENSG00000196428.12"; gene_type "protein_coding"; gene_name "TSC22D2"; level 2; havana_gene "OTTHUMG00000159744.2";
ENSG00000059378.12	PARP12	protein_coding	0.313331	6.18303	36.9928	1.18567e-09	4.30649e-08	PARP12	chr7	140023744	140063721	-	gene_id "ENSG00000059378.12"; gene_type "protein_coding"; gene_name "PARP12"; level 1; havana_gene "OTTHUMG00000157315.1";
ENSG00000143546.9	S100A8	protein_coding	0.665498	5.89053	36.8335	1.28662e-09	4.66244e-08	S100A8	chr1	153390032	153391188	-	gene_id "ENSG00000143546.9"; gene_type "protein_coding"; gene_name "S100A8"; level 2; havana_gene "OTTHUMG00000013124.2";
ENSG00000168874.12	ATOH8	protein_coding	-1.95441	-0.666151	36.7402	1.34969e-09	4.87982e-08	ATOH8	chr2	85751344	85788066	+	gene_id "ENSG00000168874.12"; gene_type "protein_coding"; gene_name "ATOH8"; level 1; havana_gene "OTTHUMG00000130178.2";
ENSG00000169474.4	SPRR1A	protein_coding	2.46903	-1.03146	36.7187	1.36466e-09	4.92272e-08	SPRR1A	chr1	152985231	152985500	+	gene_id "ENSG00000169474.4"; gene_type "protein_coding"; gene_name "SPRR1A"; level 2; havana_gene "OTTHUMG00000014404.2";
ENSG00000011638.10	TMEM159	protein_coding	0.638223	4.17192	36.5567	1.48287e-09	5.33699e-08	TMEM159	chr16	21158377	21180616	+	gene_id "ENSG00000011638.10"; gene_type "protein_coding"; gene_name "TMEM159"; level 1; havana_gene "OTTHUMG00000131559.3";
ENSG00000266094.7	RASSF5	protein_coding	-0.472441	4.93287	36.3904	1.61498e-09	5.79928e-08	RASSF5	chr1	206507530	206589448	+	gene_id "ENSG00000266094.7"; gene_type "protein_coding"; gene_name "RASSF5"; level 2; tag "overlapping_locus"; havana_gene "OTTHUMG00000184616.2";
ENSG00000137094.14	DNAJB5	protein_coding	0.915178	3.9844	36.3676	1.63396e-09	5.85416e-08	DNAJB5	chr9	34989641	34998900	+	gene_id "ENSG00000137094.14"; gene_type "protein_coding"; gene_name "DNAJB5"; level 1; havana_gene "OTTHUMG00000019840.8";
ENSG00000070190.12	DAPP1	protein_coding	0.751309	3.63523	36.2632	1.72386e-09	6.16232e-08	DAPP1	chr4	99816833	99870154	+	gene_id "ENSG00000070190.12"; gene_type "protein_coding"; gene_name "DAPP1"; level 2; tag "overlapping_locus"; havana_gene "OTTHUMG00000160974.2";
ENSG00000177311.11	ZBTB38	protein_coding	-0.307391	7.05107	36.1496	1.82738e-09	6.51764e-08	ZBTB38	chr3	141324213	141449792	+	gene_id "ENSG00000177311.11"; gene_type "protein_coding"; gene_name "ZBTB38"; level 1; tag "overlapping_locus"; havana_gene "OTTHUMG00000160128.4";
ENSG00000198824.5	CHAMP1	protein_coding	-0.350418	5.25064	36.1362	1.83998e-09	6.54784e-08	CHAMP1	chr13	114314513	114327328	+	gene_id "ENSG00000198824.5"; gene_type "protein_coding"; gene_name "CHAMP1"; level 2; havana_gene "OTTHUMG00000017404.6";
ENSG00000171316.11	CHD7	protein_coding	0.214427	6.04981	35.9326	2.04265e-09	7.25279e-08	CHD7	chr8	60678778	60868028	+	gene_id "ENSG00000171316.11"; gene_type "protein_coding"; gene_name "CHD7"; level 1; havana_gene "OTTHUMG00000165332.5";
ENSG00000144824.20	PHLDB2	protein_coding	-0.385017	7.60471	35.8456	2.13588e-09	7.56683e-08	PHLDB2	chr3	111732497	111976517	+	gene_id "ENSG00000144824.20"; gene_type "protein_coding"; gene_name "PHLDB2"; level 1; tag "overlapping_locus"; havana_gene "OTTHUMG00000159282.3";
ENSG00000169554.18	ZEB2	protein_coding	2.49912	1.02285	35.7577	2.23453e-09	7.89865e-08	ZEB2	chr2	144364364	144524583	-	gene_id "ENSG00000169554.18"; gene_type "protein_coding"; gene_name "ZEB2"; level 1; tag "overlapping_locus"; havana_gene "OTTHUMG00000187624.8";
ENSG00000179833.4	SERTAD2	protein_coding	-0.335655	5.21401	35.6711	2.33603e-09	8.23905e-08	SERTAD2	chr2	64631621	64751005	-	gene_id "ENSG00000179833.4"; gene_type "protein_coding"; gene_name "SERTAD2"; level 2; havana_gene "OTTHUMG00000152678.3";
ENSG00000134259.3	NGF	protein_coding	2.61341	0.433409	35.5313	2.50984e-09	8.83239e-08	NGF	chr1	115285918	115338236	-	gene_id "ENSG00000134259.3"; gene_type "protein_coding"; gene_name "NGF"; level 2; havana_gene "OTTHUMG00000011880.1";
ENSG00000153207.14	AHCTF1	protein_coding	0.277911	6.87325	35.4596	2.60401e-09	9.1435e-08	AHCTF1	chr1	246839098	246931978	-	gene_id "ENSG00000153207.14"; gene_type "protein_coding"; gene_name "AHCTF1"; level 1; havana_gene "OTTHUMG00000040706.3";
ENSG00000140403.12	DNAJA4	protein_coding	-0.453086	5.09467	35.255	2.89241e-09	1.01337e-07	DNAJA4	chr15	78264086	78282196	+	gene_id "ENSG00000140403.12"; gene_type "protein_coding"; gene_name "DNAJA4"; level 1; havana_gene "OTTHUMG00000143733.8";
ENSG00000175866.15	BAIAP2	protein_coding	0.269969	7.26155	35.2041	2.969e-09	1.0379e-07	BAIAP2	chr17	81035122	81117432	+	gene_id "ENSG00000175866.15"; gene_type "protein_coding"; gene_name "BAIAP2"; level 1; havana_gene "OTTHUMG00000177698.4";
ENSG00000164983.7	TMEM65	protein_coding	0.332572	5.89653	35.1985	2.97747e-09	1.03857e-07	TMEM65	chr8	124306189	124372692	-	gene_id "ENSG00000164983.7"; gene_type "protein_coding"; gene_name "TMEM65"; level 2; havana_gene "OTTHUMG00000165021.2";
ENSG00000100033.16	PRODH	protein_coding	1.79476	2.94746	35.0241	3.2565e-09	1.1334e-07	PRODH	chr22	18912777	18936553	-	gene_id "ENSG00000100033.16"; gene_type "protein_coding"; gene_name "PRODH"; level 2; havana_gene "OTTHUMG00000150163.5";
ENSG00000160209.18	PDXK	protein_coding	-0.216846	7.68276	34.8669	3.53035e-09	1.22602e-07	PDXK	chr21	43719094	43762307	+	gene_id "ENSG00000160209.18"; gene_type "protein_coding"; gene_name "PDXK"; level 2; havana_gene "OTTHUMG00000086870.4";
ENSG00000054967.12	RELT	protein_coding	0.4025	4.57004	34.8192	3.61793e-09	1.25369e-07	RELT	chr11	73376264	73397474	+	gene_id "ENSG00000054967.12"; gene_type "protein_coding"; gene_name "RELT"; level 2; havana_gene "OTTHUMG00000167973.3";
ENSG00000062582.13	MRPS24	protein_coding	0.897918	1.75416	34.7232	3.8007e-09	1.31415e-07	MRPS24	chr7	43866558	43869893	-	gene_id "ENSG00000062582.13"; gene_type "protein_coding"; gene_name "MRPS24"; level 2; tag "overlapping_locus"; havana_gene "OTTHUMG00000023175.4";
ENSG00000176438.12	SYNE3	protein_coding	-0.546155	3.48734	34.6241	3.99933e-09	1.37981e-07	SYNE3	chr14	95407266	95475836	-	gene_id "ENSG00000176438.12"; gene_type "protein_coding"; gene_name "SYNE3"; level 2; havana_gene "OTTHUMG00000171632.4";
ENSG00000137673.8	MMP7	protein_coding	0.782375	3.65966	34.5783	4.09456e-09	1.4096e-07	MMP7	chr11	102520508	102530753	-	gene_id "ENSG00000137673.8"; gene_type "protein_coding"; gene_name "MMP7"; level 2; havana_gene "OTTHUMG00000048193.2";
ENSG00000155034.18	FBXL18	protein_coding	-0.394746	5.32472	34.5714	4.10893e-09	1.41148e-07	FBXL18	chr7	5431335	5513798	-	gene_id "ENSG00000155034.18"; gene_type "protein_coding"; gene_name "FBXL18"; level 2; tag "ncRNA_host"; havana_gene "OTTHUMG00000151832.1";
ENSG00000141384.12	TAF4B	protein_coding	0.310083	5.7462	34.5639	4.12484e-09	1.41387e-07	TAF4B	chr18	26225936	26391685	+	gene_id "ENSG00000141384.12"; gene_type "protein_coding"; gene_name "TAF4B"; level 1; tag "overlapping_locus"; havana_gene "OTTHUMG00000179429.3";
ENSG00000184731.5	FAM110C	protein_coding	-0.800122	3.52421	34.4188	4.44399e-09	1.5167e-07	FAM110C	chr2	38814	46870	-	gene_id "ENSG00000184731.5"; gene_type "protein_coding"; gene_name "FAM110C"; level 2; havana_gene "OTTHUMG00000151321.1";
ENSG00000236384.7	LINC00479	lincRNA	1.49034	1.20383	34.421	4.43912e-09	1.5167e-07	LINC00479	chr21	41711520	41715775	-	gene_id "ENSG00000236384.7"; gene_type "lincRNA"; gene_name "LINC00479"; level 2; havana_gene "OTTHUMG00000086773.5";
ENSG00000125730.16	C3	protein_coding	0.347719	8.9238	34.3808	4.53181e-09	1.54335e-07	C3	chr19	6677704	6730562	-	gene_id "ENSG00000125730.16"; gene_type "protein_coding"; gene_name "C3"; level 2; tag "overlapping_locus"; havana_gene "OTTHUMG00000150335.6";
ENSG00000219891.2	ZSCAN12P1	transcribed_unprocessed_pseudogene	-0.82478	1.56412	34.3451	4.61561e-09	1.56851e-07	ZSCAN12P1	chr6	28091154	28093664	+	gene_id "ENSG00000219891.2"; gene_type "transcribed_unprocessed_pseudogene"; gene_name "ZSCAN12P1"; level 2; havana_gene "OTTHUMG00000014502.2";
ENSG00000149115.13	TNKS1BP1	protein_coding	0.364945	8.04862	34.2468	4.85473e-09	1.64624e-07	TNKS1BP1	chr11	57299638	57324952	-	gene_id "ENSG00000149115.13"; gene_type "protein_coding"; gene_name "TNKS1BP1"; level 2; havana_gene "OTTHUMG00000167022.3";
ENSG00000197971.14	MBP	protein_coding	0.267371	6.63533	34.234	4.88679e-09	1.65333e-07	MBP	chr18	76978827	77133683	-	gene_id "ENSG00000197971.14"; gene_type "protein_coding"; gene_name "MBP"; level 1; tag "overlapping_locus"; havana_gene "OTTHUMG00000132874.8";
ENSG00000142156.14	COL6A1	protein_coding	0.470179	6.44913	34.2301	4.89652e-09	1.65333e-07	COL6A1	chr21	45981737	46005050	+	gene_id "ENSG00000142156.14"; gene_type "protein_coding"; gene_name "COL6A1"; level 2; havana_gene "OTTHUMG00000090440.1";
ENSG00000206073.10	SERPINB4	protein_coding	0.884979	4.09031	34.1635	5.06699e-09	1.70725e-07	SERPINB4	chr18	63637259	63644298	-	gene_id "ENSG00000206073.10"; gene_type "protein_coding"; gene_name "SERPINB4"; level 2; havana_gene "OTTHUMG00000060405.4";
ENSG00000185813.10	PCYT2	protein_coding	-0.301372	5.98108	34.071	5.31386e-09	1.78663e-07	PCYT2	chr17	81900965	81911464	-	gene_id "ENSG00000185813.10"; gene_type "protein_coding"; gene_name "PCYT2"; level 1; havana_gene "OTTHUMG00000177956.4";
ENSG00000197279.3	ZNF165	protein_coding	-0.602125	3.03978	33.9347	5.69931e-09	1.91217e-07	ZNF165	chr6	28080975	28089563	+	gene_id "ENSG00000197279.3"; gene_type "protein_coding"; gene_name "ZNF165"; level 2; havana_gene "OTTHUMG00000014505.1";
ENSG00000132470.13	ITGB4	protein_coding	-0.345312	9.73172	33.8992	5.80438e-09	1.9433e-07	ITGB4	chr17	75721328	75757818	+	gene_id "ENSG00000132470.13"; gene_type "protein_coding"; gene_name "ITGB4"; level 1; havana_gene "OTTHUMG00000179814.3";
ENSG00000213066.11	FGFR1OP	protein_coding	0.605778	3.66032	33.8504	5.95158e-09	1.98838e-07	FGFR1OP	chr6	166999182	167052713	+	gene_id "ENSG00000213066.11"; gene_type "protein_coding"; gene_name "FGFR1OP"; level 2; tag "overlapping_locus"; havana_gene "OTTHUMG00000016011.2";
ENSG00000073008.14	PVR	protein_coding	0.197009	6.45586	33.8326	6.00646e-09	2.00249e-07	PVR	chr19	44643798	44663583	+	gene_id "ENSG00000073008.14"; gene_type "protein_coding"; gene_name "PVR"; level 2; tag "overlapping_locus"; havana_gene "OTTHUMG00000151527.4";
ENSG00000123892.11	RAB38	protein_coding	0.444124	5.61001	33.7352	6.3149e-09	2.1009e-07	RAB38	chr11	88113242	88175467	-	gene_id "ENSG00000123892.11"; gene_type "protein_coding"; gene_name "RAB38"; level 1; tag "overlapping_locus"; havana_gene "OTTHUMG00000167288.3";
ENSG00000167470.12	MIDN	protein_coding	-0.364917	6.14787	33.706	6.41017e-09	2.12812e-07	MIDN	chr19	1248553	1259140	+	gene_id "ENSG00000167470.12"; gene_type "protein_coding"; gene_name "MIDN"; level 2; havana_gene "OTTHUMG00000180144.5";
ENSG00000132963.7	POMP	protein_coding	0.280928	7.83025	33.5876	6.81257e-09	2.25698e-07	POMP	chr13	28659104	28678925	+	gene_id "ENSG00000132963.7"; gene_type "protein_coding"; gene_name "POMP"; level 2; havana_gene "OTTHUMG00000016652.2";
ENSG00000066855.15	MTFR1	protein_coding	0.224018	6.38928	33.569	6.87807e-09	2.26924e-07	MTFR1	chr8	65644734	65771261	+	gene_id "ENSG00000066855.15"; gene_type "protein_coding"; gene_name "MTFR1"; level 1; havana_gene "OTTHUMG00000164468.5";
ENSG00000196739.14	COL27A1	protein_coding	0.520773	4.65965	33.5689	6.87822e-09	2.26924e-07	COL27A1	chr9	114155560	114312511	+	gene_id "ENSG00000196739.14"; gene_type "protein_coding"; gene_name "COL27A1"; level 2; tag "ncRNA_host"; havana_gene "OTTHUMG00000020537.4";
ENSG00000272398.5	CD24	protein_coding	-0.42528	4.98602	33.5175	7.06253e-09	2.3252e-07	CD24	chr6	106969831	106975627	-	gene_id "ENSG00000272398.5"; gene_type "protein_coding"; gene_name "CD24"; level 2; havana_gene "OTTHUMG00000188439.1";
ENSG00000116017.10	ARID3A	protein_coding	-0.884466	3.45337	33.5111	7.08596e-09	2.32808e-07	ARID3A	chr19	925781	975934	+	gene_id "ENSG00000116017.10"; gene_type "protein_coding"; gene_name "ARID3A"; level 1; tag "overlapping_locus"; havana_gene "OTTHUMG00000182018.5";
ENSG00000145365.10	TIFA	protein_coding	0.524437	3.92259	33.3999	7.50286e-09	2.45994e-07	TIFA	chr4	112274542	112285903	-	gene_id "ENSG00000145365.10"; gene_type "protein_coding"; gene_name "TIFA"; level 2; havana_gene "OTTHUMG00000161066.2";
ENSG00000211584.13	SLC48A1	protein_coding	-0.498202	4.26337	33.3515	7.69186e-09	2.5167e-07	SLC48A1	chr12	47753916	47782753	+	gene_id "ENSG00000211584.13"; gene_type "protein_coding"; gene_name "SLC48A1"; level 2; tag "overlapping_locus"; havana_gene "OTTHUMG00000156983.4";
ENSG00000168389.17	MFSD2A	protein_coding	-0.316642	5.58128	33.3452	7.71679e-09	2.51965e-07	MFSD2A	chr1	39955112	39969968	+	gene_id "ENSG00000168389.17"; gene_type "protein_coding"; gene_name "MFSD2A"; level 2; tag "overlapping_locus"; havana_gene "OTTHUMG00000009293.2";
ENSG00000059145.18	UNKL	protein_coding	-0.703676	2.80646	33.3098	7.85843e-09	2.56062e-07	UNKL	chr16	1363205	1414751	-	gene_id "ENSG00000059145.18"; gene_type "protein_coding"; gene_name "UNKL"; level 1; havana_gene "OTTHUMG00000128553.7";
ENSG00000135823.13	STX6	protein_coding	0.29893	6.46263	33.0244	9.10114e-09	2.95946e-07	STX6	chr1	180972712	181023121	-	gene_id "ENSG00000135823.13"; gene_type "protein_coding"; gene_name "STX6"; level 2; tag "overlapping_locus"; havana_gene "OTTHUMG00000035179.1";
ENSG00000153904.18	DDAH1	protein_coding	0.371772	6.32893	33.0151	9.14455e-09	2.96748e-07	DDAH1	chr1	85318481	85578363	-	gene_id "ENSG00000153904.18"; gene_type "protein_coding"; gene_name "DDAH1"; level 2; tag "ncRNA_host"; tag "overlapping_locus"; havana_gene "OTTHUMG00000191181.2";
ENSG00000125898.12	FAM110A	protein_coding	-0.400026	5.31781	32.9036	9.68436e-09	3.13623e-07	FAM110A	chr20	833715	857463	+	gene_id "ENSG00000125898.12"; gene_type "protein_coding"; gene_name "FAM110A"; level 2; havana_gene "OTTHUMG00000031649.3";
ENSG00000152778.8	IFIT5	protein_coding	0.382218	4.97495	32.824	1.00891e-08	3.26064e-07	IFIT5	chr10	89414586	89421001	+	gene_id "ENSG00000152778.8"; gene_type "protein_coding"; gene_name "IFIT5"; level 2; havana_gene "OTTHUMG00000018713.1";
ENSG00000149257.13	SERPINH1	protein_coding	-0.292234	7.33575	32.7661	1.03944e-08	3.35245e-07	SERPINH1	chr11	75562056	75572783	+	gene_id "ENSG00000149257.13"; gene_type "protein_coding"; gene_name "SERPINH1"; level 2; havana_gene "OTTHUMG00000165362.5";
ENSG00000176170.13	SPHK1	protein_coding	0.597907	6.05775	32.7236	1.06242e-08	3.41961e-07	SPHK1	chr17	76376584	76387860	+	gene_id "ENSG00000176170.13"; gene_type "protein_coding"; gene_name "SPHK1"; level 2; havana_gene "OTTHUMG00000180177.2";
ENSG00000091073.19	DTX2	protein_coding	0.405346	5.10892	32.6548	1.10066e-08	3.5355e-07	DTX2	chr7	76461676	76505995	+	gene_id "ENSG00000091073.19"; gene_type "protein_coding"; gene_name "DTX2"; level 1; havana_gene "OTTHUMG00000162594.3";
ENSG00000168394.10	TAP1	protein_coding	0.352277	6.53861	32.5432	1.16572e-08	3.73691e-07	TAP1	chr6	32845209	32853978	-	gene_id "ENSG00000168394.10"; gene_type "protein_coding"; gene_name "TAP1"; level 2; havana_gene "OTTHUMG00000031067.2";
ENSG00000169184.5	MN1	protein_coding	1.19774	2.65441	32.5284	1.17461e-08	3.7578e-07	MN1	chr22	27748277	27801498	-	gene_id "ENSG00000169184.5"; gene_type "protein_coding"; gene_name "MN1"; level 2; havana_gene "OTTHUMG00000150975.1";
ENSG00000159128.14	IFNGR2	protein_coding	0.522934	6.26513	32.4793	1.20472e-08	3.83861e-07	IFNGR2	chr21	33402896	33479348	+	gene_id "ENSG00000159128.14"; gene_type "protein_coding"; gene_name "IFNGR2"; level 2; havana_gene "OTTHUMG00000065188.5";
ENSG00000251369.8	ZNF550	protein_coding	0.587026	2.98802	32.4828	1.20254e-08	3.83861e-07	ZNF550	chr19	57535257	57559863	-	gene_id "ENSG00000251369.8"; gene_type "protein_coding"; gene_name "ZNF550"; level 1; havana_gene "OTTHUMG00000133709.5";
ENSG00000170458.13	CD14	protein_coding	0.572499	6.47916	32.3916	1.2603e-08	4.00764e-07	CD14	chr5	140631728	140633701	-	gene_id "ENSG00000170458.13"; gene_type "protein_coding"; gene_name "CD14"; level 1; havana_gene "OTTHUMG00000129507.4";
ENSG00000237330.2	RNF223	protein_coding	1.18086	0.721858	32.3662	1.27691e-08	4.05232e-07	RNF223	chr1	1070966	1074307	-	gene_id "ENSG00000237330.2"; gene_type "protein_coding"; gene_name "RNF223"; level 2; havana_gene "OTTHUMG00000185582.1";
ENSG00000158055.15	GRHL3	protein_coding	1.57205	1.4194	32.3474	1.28929e-08	4.08343e-07	GRHL3	chr1	24319322	24364482	+	gene_id "ENSG00000158055.15"; gene_type "protein_coding"; gene_name "GRHL3"; level 2; havana_gene "OTTHUMG00000003040.6";
ENSG00000170561.12	IRX2	protein_coding	0.260591	8.2518	32.2466	1.35795e-08	4.29232e-07	IRX2	chr5	2745845	2751662	-	gene_id "ENSG00000170561.12"; gene_type "protein_coding"; gene_name "IRX2"; level 1; havana_gene "OTTHUMG00000090377.3";
ENSG00000006118.14	TMEM132A	protein_coding	0.444298	6.18416	32.2177	1.37831e-08	4.34801e-07	TMEM132A	chr11	60924463	60937159	+	gene_id "ENSG00000006118.14"; gene_type "protein_coding"; gene_name "TMEM132A"; level 1; havana_gene "OTTHUMG00000167803.2";
ENSG00000111181.12	SLC6A12	protein_coding	4.45028	3.26061	32.1735	1.41001e-08	4.43914e-07	SLC6A12	chr12	190077	214570	-	gene_id "ENSG00000111181.12"; gene_type "protein_coding"; gene_name "SLC6A12"; level 2; havana_gene "OTTHUMG00000090309.7";
ENSG00000105939.12	ZC3HAV1	protein_coding	0.348171	7.06526	32.0471	1.50476e-08	4.72805e-07	ZC3HAV1	chr7	139043520	139109719	-	gene_id "ENSG00000105939.12"; gene_type "protein_coding"; gene_name "ZC3HAV1"; level 2; tag "overlapping_locus"; havana_gene "OTTHUMG00000157471.1";
ENSG00000279821.1	AC145098.2	TEC	-0.713524	1.98967	32.0341	1.51493e-08	4.74118e-07	AC145098.2	chr5	177476631	177479656	-	gene_id "ENSG00000279821.1"; gene_type "TEC"; gene_name "AC145098.2"; level 2; havana_gene "OTTHUMG00000163397.1";
ENSG00000107968.9	MAP3K8	protein_coding	0.699029	2.72434	32.0353	1.51395e-08	4.74118e-07	MAP3K8	chr10	30433937	30461833	+	gene_id "ENSG00000107968.9"; gene_type "protein_coding"; gene_name "MAP3K8"; level 2; havana_gene "OTTHUMG00000017889.5";
ENSG00000189280.3	GJB5	protein_coding	0.43	6.27282	32.0225	1.52401e-08	4.76019e-07	GJB5	chr1	34755047	34758512	+	gene_id "ENSG00000189280.3"; gene_type "protein_coding"; gene_name "GJB5"; level 2; havana_gene "OTTHUMG00000004053.1";
ENSG00000142627.12	EPHA2	protein_coding	-0.370982	8.08635	31.9206	1.60607e-08	5.00665e-07	EPHA2	chr1	16124337	16156087	-	gene_id "ENSG00000142627.12"; gene_type "protein_coding"; gene_name "EPHA2"; level 2; havana_gene "OTTHUMG00000009527.2";
ENSG00000072832.14	CRMP1	protein_coding	0.701785	2.66559	31.8878	1.63337e-08	5.08174e-07	CRMP1	chr4	5748084	5893058	-	gene_id "ENSG00000072832.14"; gene_type "protein_coding"; gene_name "CRMP1"; level 1; havana_gene "OTTHUMG00000125489.2";
ENSG00000168264.10	IRF2BP2	protein_coding	-0.285123	6.31914	31.8472	1.6679e-08	5.17899e-07	IRF2BP2	chr1	234604269	234609525	-	gene_id "ENSG00000168264.10"; gene_type "protein_coding"; gene_name "IRF2BP2"; level 2; havana_gene "OTTHUMG00000037981.1";
ENSG00000072310.16	SREBF1	protein_coding	-0.378367	7.37312	31.6986	1.80051e-08	5.57983e-07	SREBF1	chr17	17810399	17837002	-	gene_id "ENSG00000072310.16"; gene_type "protein_coding"; gene_name "SREBF1"; level 2; tag "ncRNA_host"; havana_gene "OTTHUMG00000059313.8";
ENSG00000169641.13	LUZP1	protein_coding	0.234675	7.04943	31.6483	1.8478e-08	5.71518e-07	LUZP1	chr1	23084023	23177808	-	gene_id "ENSG00000169641.13"; gene_type "protein_coding"; gene_name "LUZP1"; level 2; tag "overlapping_locus"; havana_gene "OTTHUMG00000003227.5";
ENSG00000255248.7	MIR100HG	processed_transcript	-0.736648	2.9335	31.5943	1.89987e-08	5.86477e-07	MIR100HG	chr11	122028327	122556721	-	gene_id "ENSG00000255248.7"; gene_type "processed_transcript"; gene_name "MIR100HG"; level 2; tag "ncRNA_host"; havana_gene "OTTHUMG00000166035.4";
ENSG00000021762.19	OSBPL5	protein_coding	0.404873	5.74235	31.5335	1.96028e-08	6.03949e-07	OSBPL5	chr11	3087116	3166739	-	gene_id "ENSG00000021762.19"; gene_type "protein_coding"; gene_name "OSBPL5"; level 2; havana_gene "OTTHUMG00000011702.7";
ENSG00000112182.14	BACH2	protein_coding	-1.01423	1.26733	31.5253	1.96857e-08	6.05327e-07	BACH2	chr6	89926529	90296908	-	gene_id "ENSG00000112182.14"; gene_type "protein_coding"; gene_name "BACH2"; level 2; tag "ncRNA_host"; tag "overlapping_locus"; havana_gene "OTTHUMG00000015216.4";
ENSG00000162702.7	ZNF281	protein_coding	-0.324555	5.60248	31.5168	1.9772e-08	6.06802e-07	ZNF281	chr1	200404940	200410056	-	gene_id "ENSG00000162702.7"; gene_type "protein_coding"; gene_name "ZNF281"; level 2; havana_gene "OTTHUMG00000035724.2";
ENSG00000118193.11	KIF14	protein_coding	-0.284473	6.1805	31.4485	2.04802e-08	6.27321e-07	KIF14	chr1	200551497	200620734	-	gene_id "ENSG00000118193.11"; gene_type "protein_coding"; gene_name "KIF14"; level 2; havana_gene "OTTHUMG00000035723.1";
ENSG00000088387.18	DOCK9	protein_coding	0.380246	6.35203	31.346	2.15905e-08	6.60053e-07	DOCK9	chr13	98793429	99086625	-	gene_id "ENSG00000088387.18"; gene_type "protein_coding"; gene_name "DOCK9"; level 2; tag "overlapping_locus"; havana_gene "OTTHUMG00000017260.7";
ENSG00000247315.3	ZCCHC3	protein_coding	-0.322799	5.71317	31.1932	2.33583e-08	7.1272e-07	ZCCHC3	chr20	296968	300321	+	gene_id "ENSG00000247315.3"; gene_type "protein_coding"; gene_name "ZCCHC3"; level 2; havana_gene "OTTHUMG00000188280.1";
ENSG00000108395.13	TRIM37	protein_coding	0.287945	6.07888	31.1315	2.41121e-08	7.34308e-07	TRIM37	chr17	58982638	59106921	-	gene_id "ENSG00000108395.13"; gene_type "protein_coding"; gene_name "TRIM37"; level 1; havana_gene "OTTHUMG00000179360.2";
ENSG00000182095.14	TNRC18	protein_coding	-0.470683	8.26071	30.9894	2.59445e-08	7.88594e-07	TNRC18	chr7	5306790	5425414	-	gene_id "ENSG00000182095.14"; gene_type "protein_coding"; gene_name "TNRC18"; level 1; havana_gene "OTTHUMG00000151831.8";
ENSG00000185950.8	IRS2	protein_coding	-0.400543	5.45786	30.9833	2.60265e-08	7.89569e-07	IRS2	chr13	109752698	109786568	-	gene_id "ENSG00000185950.8"; gene_type "protein_coding"; gene_name "IRS2"; level 2; havana_gene "OTTHUMG00000017338.2";
ENSG00000249673.6	NOP14-AS1	antisense_RNA	0.434162	4.6847	30.9061	2.70817e-08	8.2001e-07	NOP14-AS1	chr4	2934899	2961738	+	gene_id "ENSG00000249673.6"; gene_type "antisense_RNA"; gene_name "NOP14-AS1"; level 1; havana_gene "OTTHUMG00000160136.3";
ENSG00000276850.4	AC245041.2	lincRNA	0.326653	6.0497	30.8807	2.74387e-08	8.29234e-07	AC245041.2	chr10	47908064	47991850	-	gene_id "ENSG00000276850.4"; gene_type "lincRNA"; gene_name "AC245041.2"; level 2; havana_gene "OTTHUMG00000189091.2";
ENSG00000143850.13	PLEKHA6	protein_coding	-0.580685	3.57674	30.87	2.75899e-08	8.32217e-07	PLEKHA6	chr1	204218851	204377665	-	gene_id "ENSG00000143850.13"; gene_type "protein_coding"; gene_name "PLEKHA6"; level 1; tag "overlapping_locus"; havana_gene "OTTHUMG00000036057.7";
ENSG00000013588.7	GPRC5A	protein_coding	-0.430898	7.45452	30.8577	2.77662e-08	8.35942e-07	GPRC5A	chr12	12890782	12917937	+	gene_id "ENSG00000013588.7"; gene_type "protein_coding"; gene_name "GPRC5A"; level 2; tag "ncRNA_host"; havana_gene "OTTHUMG00000168710.2";
ENSG00000105810.9	CDK6	protein_coding	0.372634	7.17982	30.669	3.0601e-08	9.1954e-07	CDK6	chr7	92604921	92836594	-	gene_id "ENSG00000105810.9"; gene_type "protein_coding"; gene_name "CDK6"; level 2; tag "ncRNA_host"; havana_gene "OTTHUMG00000131697.3";
ENSG00000138134.11	STAMBPL1	protein_coding	-0.568662	3.38493	30.5585	3.2395e-08	9.71603e-07	STAMBPL1	chr10	88879734	88975153	+	gene_id "ENSG00000138134.11"; gene_type "protein_coding"; gene_name "STAMBPL1"; level 2; tag "overlapping_locus"; havana_gene "OTTHUMG00000018702.1";
ENSG00000171467.15	ZNF318	protein_coding	-0.338559	5.55039	30.4879	3.35949e-08	1.00569e-06	ZNF318	chr6	43307134	43369478	-	gene_id "ENSG00000171467.15"; gene_type "protein_coding"; gene_name "ZNF318"; level 2; tag "overlapping_locus"; havana_gene "OTTHUMG00000014732.3";
ENSG00000166471.10	TMEM41B	protein_coding	-0.352507	5.33802	30.4763	3.37971e-08	1.00983e-06	TMEM41B	chr11	9280654	9314780	-	gene_id "ENSG00000166471.10"; gene_type "protein_coding"; gene_name "TMEM41B"; level 2; tag "overlapping_locus"; havana_gene "OTTHUMG00000165719.2";
ENSG00000166589.12	CDH16	protein_coding	0.665461	5.16681	30.4689	3.39267e-08	1.01179e-06	CDH16	chr16	66908122	66918984	-	gene_id "ENSG00000166589.12"; gene_type "protein_coding"; gene_name "CDH16"; level 1; havana_gene "OTTHUMG00000137518.6";
ENSG00000177303.9	CASKIN2	protein_coding	-0.503894	4.45182	30.4403	3.44309e-08	1.0249e-06	CASKIN2	chr17	75500261	75515583	-	gene_id "ENSG00000177303.9"; gene_type "protein_coding"; gene_name "CASKIN2"; level 2; havana_gene "OTTHUMG00000179683.3";
ENSG00000196935.8	SRGAP1	protein_coding	-0.345642	4.99759	30.3035	3.69463e-08	1.09771e-06	SRGAP1	chr12	63844293	64162221	+	gene_id "ENSG00000196935.8"; gene_type "protein_coding"; gene_name "SRGAP1"; level 2; tag "overlapping_locus"; havana_gene "OTTHUMG00000168750.2";
ENSG00000160007.18	ARHGAP35	protein_coding	-0.277423	7.38275	30.2546	3.78889e-08	1.12361e-06	ARHGAP35	chr19	46918676	47005077	+	gene_id "ENSG00000160007.18"; gene_type "protein_coding"; gene_name "ARHGAP35"; level 2; tag "overlapping_locus"; havana_gene "OTTHUMG00000183438.1";
ENSG00000116584.17	ARHGEF2	protein_coding	0.432114	6.42259	30.1523	3.99419e-08	1.18228e-06	ARHGEF2	chr1	155946851	156007070	-	gene_id "ENSG00000116584.17"; gene_type "protein_coding"; gene_name "ARHGEF2"; level 2; tag "ncRNA_host"; havana_gene "OTTHUMG00000017464.8";
ENSG00000070404.9	FSTL3	protein_coding	-0.32154	7.48516	30.0569	4.19546e-08	1.23954e-06	FSTL3	chr19	676365	683399	+	gene_id "ENSG00000070404.9"; gene_type "protein_coding"; gene_name "FSTL3"; level 2; havana_gene "OTTHUMG00000180593.14";
ENSG00000082497.11	SERTAD4	protein_coding	-0.430937	4.51061	30.0451	4.22104e-08	1.24477e-06	SERTAD4	chr1	210232799	210246631	+	gene_id "ENSG00000082497.11"; gene_type "protein_coding"; gene_name "SERTAD4"; level 2; havana_gene "OTTHUMG00000036391.1";
ENSG00000129451.11	KLK10	protein_coding	0.470631	5.26727	30.0119	4.294e-08	1.26394e-06	KLK10	chr19	51012739	51020175	-	gene_id "ENSG00000129451.11"; gene_type "protein_coding"; gene_name "KLK10"; level 2; havana_gene "OTTHUMG00000182916.3";
ENSG00000129116.17	PALLD	protein_coding	-0.284661	5.56743	29.9969	4.32743e-08	1.27141e-06	PALLD	chr4	168497066	168928457	+	gene_id "ENSG00000129116.17"; gene_type "protein_coding"; gene_name "PALLD"; level 1; tag "ncRNA_host"; tag "overlapping_locus"; havana_gene "OTTHUMG00000161097.9";
ENSG00000067082.14	KLF6	protein_coding	0.40758	8.21626	29.8594	4.64537e-08	1.3623e-06	KLF6	chr10	3775996	3785281	-	gene_id "ENSG00000067082.14"; gene_type "protein_coding"; gene_name "KLF6"; level 2; havana_gene "OTTHUMG00000017567.1";
ENSG00000122484.8	RPAP2	protein_coding	0.304339	5.19669	29.8051	4.77734e-08	1.39841e-06	RPAP2	chr1	92298965	92402056	+	gene_id "ENSG00000122484.8"; gene_type "protein_coding"; gene_name "RPAP2"; level 2; havana_gene "OTTHUMG00000010288.2";
ENSG00000130940.14	CASZ1	protein_coding	0.483714	4.25466	29.7975	4.79617e-08	1.40133e-06	CASZ1	chr1	10636604	10796650	-	gene_id "ENSG00000130940.14"; gene_type "protein_coding"; gene_name "CASZ1"; level 1; havana_gene "OTTHUMG00000002035.5";
ENSG00000054118.13	THRAP3	protein_coding	-0.15187	7.77876	29.7857	4.82542e-08	1.40728e-06	THRAP3	chr1	36224416	36305357	+	gene_id "ENSG00000054118.13"; gene_type "protein_coding"; gene_name "THRAP3"; level 2; havana_gene "OTTHUMG00000007866.5";
ENSG00000101361.16	NOP56	protein_coding	0.141705	8.45593	29.7673	4.87142e-08	1.41808e-06	NOP56	chr20	2652145	2658393	+	gene_id "ENSG00000101361.16"; gene_type "protein_coding"; gene_name "NOP56"; level 2; tag "ncRNA_host"; havana_gene "OTTHUMG00000031703.6";
ENSG00000162616.8	DNAJB4	protein_coding	-0.484359	3.35702	29.7269	4.9739e-08	1.44526e-06	DNAJB4	chr1	77979175	78017964	+	gene_id "ENSG00000162616.8"; gene_type "protein_coding"; gene_name "DNAJB4"; level 2; tag "overlapping_locus"; havana_gene "OTTHUMG00000040905.5";
ENSG00000065183.15	WDR3	protein_coding	0.166335	6.84263	29.6653	5.13468e-08	1.48925e-06	WDR3	chr1	117929720	117966542	+	gene_id "ENSG00000065183.15"; gene_type "protein_coding"; gene_name "WDR3"; level 2; havana_gene "OTTHUMG00000012197.2";
ENSG00000099917.17	MED15	protein_coding	0.257018	6.65526	29.6333	5.22007e-08	1.51124e-06	MED15	chr22	20495913	20587632	+	gene_id "ENSG00000099917.17"; gene_type "protein_coding"; gene_name "MED15"; level 2; havana_gene "OTTHUMG00000150810.9";
ENSG00000124766.6	SOX4	protein_coding	0.627091	3.69455	29.622	5.25063e-08	1.51732e-06	SOX4	chr6	21592768	21598619	+	gene_id "ENSG00000124766.6"; gene_type "protein_coding"; gene_name "SOX4"; level 2; tag "retrogene"; havana_gene "OTTHUMG00000016101.2";
ENSG00000127955.15	GNAI1	protein_coding	0.265376	6.89172	29.5543	5.43722e-08	1.56837e-06	GNAI1	chr7	80133955	80219402	+	gene_id "ENSG00000127955.15"; gene_type "protein_coding"; gene_name "GNAI1"; level 2; havana_gene "OTTHUMG00000023523.10";
ENSG00000223485.2	LINC01615	lincRNA	1.33	2.5335	29.4931	5.61167e-08	1.61575e-06	LINC01615	chr6	169158092	169162924	-	gene_id "ENSG00000223485.2"; gene_type "lincRNA"; gene_name "LINC01615"; level 1; havana_gene "OTTHUMG00000016054.3";
ENSG00000116016.13	EPAS1	protein_coding	0.283649	8.03467	29.4727	5.67112e-08	1.62991e-06	EPAS1	chr2	46293667	46386703	+	gene_id "ENSG00000116016.13"; gene_type "protein_coding"; gene_name "EPAS1"; level 1; havana_gene "OTTHUMG00000128818.24";
ENSG00000232956.8	SNHG15	lincRNA	0.354998	6.16835	29.4667	5.68852e-08	1.63195e-06	SNHG15	chr7	44983023	44986961	-	gene_id "ENSG00000232956.8"; gene_type "lincRNA"; gene_name "SNHG15"; level 2; tag "ncRNA_host"; havana_gene "OTTHUMG00000179544.2";
ENSG00000112039.3	FANCE	protein_coding	-0.510386	4.06836	29.414	5.84546e-08	1.67394e-06	FANCE	chr6	35452361	35467103	+	gene_id "ENSG00000112039.3"; gene_type "protein_coding"; gene_name "FANCE"; level 2; havana_gene "OTTHUMG00000014565.1";
ENSG00000176915.14	ANKLE2	protein_coding	0.238262	7.35221	29.3957	5.90099e-08	1.68375e-06	ANKLE2	chr12	132725503	132761888	-	gene_id "ENSG00000176915.14"; gene_type "protein_coding"; gene_name "ANKLE2"; level 1; havana_gene "OTTHUMG00000168046.3";
ENSG00000100739.10	BDKRB1	protein_coding	0.957141	3.74934	29.3969	5.8971e-08	1.68375e-06	BDKRB1	chr14	96255824	96268967	+	gene_id "ENSG00000100739.10"; gene_type "protein_coding"; gene_name "BDKRB1"; level 2; tag "overlapping_locus"; havana_gene "OTTHUMG00000171412.1";
ENSG00000272449.1	AL139246.5	lincRNA	2.29064	1.23457	29.2966	6.21059e-08	1.7689e-06	AL139246.5	chr1	2546465	2547460	+	gene_id "ENSG00000272449.1"; gene_type "lincRNA"; gene_name "AL139246.5"; level 2; havana_gene "OTTHUMG00000185639.1";
ENSG00000114251.14	WNT5A	protein_coding	0.658932	3.75493	29.2537	6.34949e-08	1.80522e-06	WNT5A	chr3	55465715	55490539	-	gene_id "ENSG00000114251.14"; gene_type "protein_coding"; gene_name "WNT5A"; level 2; havana_gene "OTTHUMG00000158361.6";
ENSG00000153246.12	PLA2R1	protein_coding	0.501579	4.47635	29.2104	6.49294e-08	1.84269e-06	PLA2R1	chr2	159932006	160062610	-	gene_id "ENSG00000153246.12"; gene_type "protein_coding"; gene_name "PLA2R1"; level 2; havana_gene "OTTHUMG00000154087.3";
ENSG00000121621.6	KIF18A	protein_coding	-0.364849	5.19944	29.0571	7.02752e-08	1.99084e-06	KIF18A	chr11	28020620	28108308	-	gene_id "ENSG00000121621.6"; gene_type "protein_coding"; gene_name "KIF18A"; level 2; havana_gene "OTTHUMG00000166195.3";
ENSG00000177732.8	SOX12	protein_coding	-0.604479	3.96052	29.0302	7.12593e-08	2.01511e-06	SOX12	chr20	325595	330224	+	gene_id "ENSG00000177732.8"; gene_type "protein_coding"; gene_name "SOX12"; level 2; havana_gene "OTTHUMG00000031623.4";
ENSG00000082684.14	SEMA5B	protein_coding	0.744431	4.15667	28.979	7.31675e-08	2.06538e-06	SEMA5B	chr3	122909193	123028605	-	gene_id "ENSG00000082684.14"; gene_type "protein_coding"; gene_name "SEMA5B"; level 2; havana_gene "OTTHUMG00000140392.3";
ENSG00000204767.3	FAM196B	protein_coding	-1.34114	-0.411374	28.5931	8.93011e-08	2.51632e-06	FAM196B	chr5	169864264	169980740	-	gene_id "ENSG00000204767.3"; gene_type "protein_coding"; gene_name "FAM196B"; level 2; havana_gene "OTTHUMG00000163083.1";
ENSG00000056972.18	TRAF3IP2	protein_coding	0.28735	5.71154	28.5869	8.9587e-08	2.51989e-06	TRAF3IP2	chr6	111556454	111606278	-	gene_id "ENSG00000056972.18"; gene_type "protein_coding"; gene_name "TRAF3IP2"; level 1; havana_gene "OTTHUMG00000015379.4";
ENSG00000176692.5	FOXC2	protein_coding	0.983695	2.18439	28.5677	9.04789e-08	2.54047e-06	FOXC2	chr16	86567251	86569728	+	gene_id "ENSG00000176692.5"; gene_type "protein_coding"; gene_name "FOXC2"; level 2; havana_gene "OTTHUMG00000137652.2";
ENSG00000167797.7	CDK2AP2	protein_coding	-0.338595	5.22757	28.4796	9.46901e-08	2.654e-06	CDK2AP2	chr11	67506497	67508649	-	gene_id "ENSG00000167797.7"; gene_type "protein_coding"; gene_name "CDK2AP2"; level 2; havana_gene "OTTHUMG00000167676.1";
ENSG00000041515.15	MYO16	protein_coding	1.98601	0.452979	28.4161	9.78503e-08	2.73774e-06	MYO16	chr13	108596152	109208007	+	gene_id "ENSG00000041515.15"; gene_type "protein_coding"; gene_name "MYO16"; level 2; havana_gene "OTTHUMG00000017333.4";
ENSG00000084112.14	SSH1	protein_coding	0.321208	7.02648	28.3685	1.00282e-07	2.80083e-06	SSH1	chr12	108778192	108857590	-	gene_id "ENSG00000084112.14"; gene_type "protein_coding"; gene_name "SSH1"; level 2; tag "ncRNA_host"; tag "overlapping_locus"; havana_gene "OTTHUMG00000169371.3";
ENSG00000139146.13	FAM60A	protein_coding	0.254074	7.05669	28.281	1.0492e-07	2.9252e-06	FAM60A	chr12	31280584	31327058	-	gene_id "ENSG00000139146.13"; gene_type "protein_coding"; gene_name "FAM60A"; level 2; tag "overlapping_locus"; havana_gene "OTTHUMG00000168586.2";
ENSG00000125968.8	ID1	protein_coding	0.345115	9.00936	28.2383	1.07262e-07	2.98524e-06	ID1	chr20	31605283	31606515	+	gene_id "ENSG00000125968.8"; gene_type "protein_coding"; gene_name "ID1"; level 2; havana_gene "OTTHUMG00000032181.1";
ENSG00000095383.19	TBC1D2	protein_coding	0.270488	7.57828	28.2195	1.08307e-07	3.00904e-06	TBC1D2	chr9	98198999	98255721	-	gene_id "ENSG00000095383.19"; gene_type "protein_coding"; gene_name "TBC1D2"; level 2; tag "ncRNA_host"; havana_gene "OTTHUMG00000020343.3";
ENSG00000072840.12	EVC	protein_coding	0.532516	4.60111	28.2009	1.09356e-07	3.03286e-06	EVC	chr4	5711197	5814305	+	gene_id "ENSG00000072840.12"; gene_type "protein_coding"; gene_name "EVC"; level 1; havana_gene "OTTHUMG00000090427.3";
ENSG00000137693.13	YAP1	protein_coding	-0.189434	7.91927	28.1242	1.13775e-07	3.1499e-06	YAP1	chr11	102110461	102233423	+	gene_id "ENSG00000137693.13"; gene_type "protein_coding"; gene_name "YAP1"; level 1; havana_gene "OTTHUMG00000167322.3";
ENSG00000143815.14	LBR	protein_coding	-0.231033	6.91277	28.0708	1.16957e-07	3.22677e-06	LBR	chr1	225401502	225428925	-	gene_id "ENSG00000143815.14"; gene_type "protein_coding"; gene_name "LBR"; level 2; havana_gene "OTTHUMG00000037520.15";
ENSG00000197536.11	C5orf56	protein_coding	0.698706	2.0232	28.0708	1.16959e-07	3.22677e-06	C5orf56	chr5	132410636	132488702	+	gene_id "ENSG00000197536.11"; gene_type "protein_coding"; gene_name "C5orf56"; level 1; tag "ncRNA_host"; tag "overlapping_locus"; havana_gene "OTTHUMG00000059493.7";
ENSG00000109906.13	ZBTB16	protein_coding	-0.771397	3.94311	28.002	1.2119e-07	3.33768e-06	ZBTB16	chr11	114059593	114250676	+	gene_id "ENSG00000109906.13"; gene_type "protein_coding"; gene_name "ZBTB16"; level 2; havana_gene "OTTHUMG00000168243.3";
ENSG00000148426.12	PROSER2	protein_coding	-0.410391	5.00929	27.972	1.23084e-07	3.38394e-06	PROSER2	chr10	11823339	11872277	+	gene_id "ENSG00000148426.12"; gene_type "protein_coding"; gene_name "PROSER2"; level 2; havana_gene "OTTHUMG00000017673.5";
ENSG00000166165.12	CKB	protein_coding	0.664283	3.82993	27.9361	1.25387e-07	3.4413e-06	CKB	chr14	103519659	103523111	-	gene_id "ENSG00000166165.12"; gene_type "protein_coding"; gene_name "CKB"; level 2; havana_gene "OTTHUMG00000171786.2";
ENSG00000138641.15	HERC3	protein_coding	0.442758	5.82744	27.9017	1.27638e-07	3.49702e-06	HERC3	chr4	88521048	88708542	+	gene_id "ENSG00000138641.15"; gene_type "protein_coding"; gene_name "HERC3"; level 2; tag "overlapping_locus"; havana_gene "OTTHUMG00000150436.8";
ENSG00000165684.4	SNAPC4	protein_coding	0.310144	5.6081	27.8694	1.29785e-07	3.54971e-06	SNAPC4	chr9	136375577	136400168	-	gene_id "ENSG00000165684.4"; gene_type "protein_coding"; gene_name "SNAPC4"; level 2; havana_gene "OTTHUMG00000020929.2";
ENSG00000255050.1	AC067930.5	antisense_RNA	-1.01804	0.608616	27.8226	1.32967e-07	3.63046e-06	AC067930.5	chr8	143573490	143577397	+	gene_id "ENSG00000255050.1"; gene_type "antisense_RNA"; gene_name "AC067930.5"; level 2; havana_gene "OTTHUMG00000165158.1";
ENSG00000221926.11	TRIM16	protein_coding	0.347478	6.49519	27.8145	1.33519e-07	3.63926e-06	TRIM16	chr17	15627960	15684311	-	gene_id "ENSG00000221926.11"; gene_type "protein_coding"; gene_name "TRIM16"; level 1; tag "overlapping_locus"; havana_gene "OTTHUMG00000059067.6";
ENSG00000163219.11	ARHGAP25	protein_coding	0.962026	1.8943	27.6554	1.44967e-07	3.9445e-06	ARHGAP25	chr2	68679601	68826833	+	gene_id "ENSG00000163219.11"; gene_type "protein_coding"; gene_name "ARHGAP25"; level 1; havana_gene "OTTHUMG00000152621.5";
ENSG00000155850.7	SLC26A2	protein_coding	-0.314407	6.76781	27.4919	1.57755e-07	4.28508e-06	SLC26A2	chr5	149960737	149993455	+	gene_id "ENSG00000155850.7"; gene_type "protein_coding"; gene_name "SLC26A2"; level 1; havana_gene "OTTHUMG00000130054.4";
ENSG00000104611.11	SH2D4A	protein_coding	-0.321704	5.26128	27.4591	1.60449e-07	4.3508e-06	SH2D4A	chr8	19313617	19396218	+	gene_id "ENSG00000104611.11"; gene_type "protein_coding"; gene_name "SH2D4A"; level 1; havana_gene "OTTHUMG00000097005.3";
ENSG00000163686.14	ABHD6	protein_coding	0.666304	3.0021	27.3057	1.73696e-07	4.70196e-06	ABHD6	chr3	58237506	58295693	+	gene_id "ENSG00000163686.14"; gene_type "protein_coding"; gene_name "ABHD6"; level 2; havana_gene "OTTHUMG00000159150.2";
ENSG00000175906.4	ARL4D	protein_coding	0.333695	6.10524	27.2467	1.79079e-07	4.83942e-06	ARL4D	chr17	43398959	43401137	+	gene_id "ENSG00000175906.4"; gene_type "protein_coding"; gene_name "ARL4D"; level 2; havana_gene "OTTHUMG00000180881.2";
ENSG00000124422.11	USP22	protein_coding	-0.233387	7.2062	27.2065	1.82844e-07	4.93273e-06	USP22	chr17	20999593	21043760	-	gene_id "ENSG00000124422.11"; gene_type "protein_coding"; gene_name "USP22"; level 1; havana_gene "OTTHUMG00000133621.5";
ENSG00000253368.3	TRNP1	protein_coding	0.307863	5.88068	27.1519	1.88084e-07	5.06547e-06	TRNP1	chr1	26993707	27000898	+	gene_id "ENSG00000253368.3"; gene_type "protein_coding"; gene_name "TRNP1"; level 2; havana_gene "OTTHUMG00000004277.4";
ENSG00000177427.12	MIEF2	protein_coding	-0.572774	3.01748	27.0478	1.9849e-07	5.33665e-06	MIEF2	chr17	18260534	18266552	+	gene_id "ENSG00000177427.12"; gene_type "protein_coding"; gene_name "MIEF2"; level 1; havana_gene "OTTHUMG00000059392.4";
ENSG00000182158.14	CREB3L2	protein_coding	-0.293438	5.19305	27.031	2.00215e-07	5.37391e-06	CREB3L2	chr7	137874979	138002067	-	gene_id "ENSG00000182158.14"; gene_type "protein_coding"; gene_name "CREB3L2"; level 1; havana_gene "OTTHUMG00000155744.4";
ENSG00000137221.14	TJAP1	protein_coding	-0.305634	5.14954	26.9268	2.1131e-07	5.66212e-06	TJAP1	chr6	43477523	43506556	+	gene_id "ENSG00000137221.14"; gene_type "protein_coding"; gene_name "TJAP1"; level 2; havana_gene "OTTHUMG00000014736.8";
ENSG00000197461.13	PDGFA	protein_coding	-0.432853	4.6534	26.9186	2.1221e-07	5.67661e-06	PDGFA	chr7	497258	520296	-	gene_id "ENSG00000197461.13"; gene_type "protein_coding"; gene_name "PDGFA"; level 1; havana_gene "OTTHUMG00000151412.6";
ENSG00000143375.14	CGN	protein_coding	0.685481	2.97307	26.8415	2.2084e-07	5.8975e-06	CGN	chr1	151510510	151538692	+	gene_id "ENSG00000143375.14"; gene_type "protein_coding"; gene_name "CGN"; level 2; havana_gene "OTTHUMG00000012497.16";
ENSG00000140332.15	TLE3	protein_coding	0.417897	5.67907	26.8155	2.2383e-07	5.96728e-06	TLE3	chr15	70047790	70098176	-	gene_id "ENSG00000140332.15"; gene_type "protein_coding"; gene_name "TLE3"; level 2; tag "ncRNA_host"; havana_gene "OTTHUMG00000172121.4";
ENSG00000138623.9	SEMA7A	protein_coding	0.749863	1.16831	26.8073	2.24785e-07	5.98267e-06	SEMA7A	chr15	74409289	74434467	-	gene_id "ENSG00000138623.9"; gene_type "protein_coding"; gene_name "SEMA7A"; level 2; tag "ncRNA_host"; havana_gene "OTTHUMG00000139000.4";
ENSG00000225963.7	AC009950.1	antisense_RNA	2.05093	-0.376085	26.7844	2.27471e-07	6.04401e-06	AC009950.1	chr2	230121370	230174223	+	gene_id "ENSG00000225963.7"; gene_type "antisense_RNA"; gene_name "AC009950.1"; level 1; havana_gene "OTTHUMG00000154963.4";
ENSG00000026508.17	CD44	protein_coding	0.372665	10.9031	26.7599	2.30365e-07	6.11064e-06	CD44	chr11	35138870	35232402	+	gene_id "ENSG00000026508.17"; gene_type "protein_coding"; gene_name "CD44"; level 1; tag "overlapping_locus"; havana_gene "OTTHUMG00000044388.8";
ENSG00000143816.7	WNT9A	protein_coding	-0.644981	2.02148	26.6889	2.38985e-07	6.32872e-06	WNT9A	chr1	227918656	227947898	-	gene_id "ENSG00000143816.7"; gene_type "protein_coding"; gene_name "WNT9A"; level 2; tag "ncRNA_host"; havana_gene "OTTHUMG00000037592.1";
ENSG00000142634.12	EFHD2	protein_coding	0.350711	8.07981	26.6329	2.46023e-07	6.50421e-06	EFHD2	chr1	15409895	15430343	+	gene_id "ENSG00000142634.12"; gene_type "protein_coding"; gene_name "EFHD2"; level 2; havana_gene "OTTHUMG00000002254.1";
ENSG00000186081.11	KRT5	protein_coding	0.359058	13.4742	26.5936	2.51074e-07	6.62667e-06	KRT5	chr12	52514575	52520687	-	gene_id "ENSG00000186081.11"; gene_type "protein_coding"; gene_name "KRT5"; level 2; havana_gene "OTTHUMG00000169657.3";
ENSG00000198517.9	MAFK	protein_coding	0.429513	6.28006	26.5867	2.51975e-07	6.63939e-06	MAFK	chr7	1530714	1543043	+	gene_id "ENSG00000198517.9"; gene_type "protein_coding"; gene_name "MAFK"; level 2; havana_gene "OTTHUMG00000151453.2";
ENSG00000145431.10	PDGFC	protein_coding	-0.383221	3.93013	26.5298	2.59509e-07	6.82654e-06	PDGFC	chr4	156760454	156971394	-	gene_id "ENSG00000145431.10"; gene_type "protein_coding"; gene_name "PDGFC"; level 2; havana_gene "OTTHUMG00000161803.4";
ENSG00000125089.16	SH3TC1	protein_coding	-0.527935	5.0165	26.5171	2.61216e-07	6.86007e-06	SH3TC1	chr4	8182072	8241803	+	gene_id "ENSG00000125089.16"; gene_type "protein_coding"; gene_name "SH3TC1"; level 1; havana_gene "OTTHUMG00000160934.6";
ENSG00000158985.13	CDC42SE2	protein_coding	-0.244918	6.33976	26.4192	2.74793e-07	7.19858e-06	CDC42SE2	chr5	131245493	131398447	+	gene_id "ENSG00000158985.13"; gene_type "protein_coding"; gene_name "CDC42SE2"; level 1; havana_gene "OTTHUMG00000162692.2";
ENSG00000143469.18	SYT14	protein_coding	1.57933	0.840456	26.4177	2.75015e-07	7.19858e-06	SYT14	chr1	209938174	210171389	+	gene_id "ENSG00000143469.18"; gene_type "protein_coding"; gene_name "SYT14"; level 2; havana_gene "OTTHUMG00000036652.6";
ENSG00000186480.12	INSIG1	protein_coding	-0.34157	6.99155	26.2626	2.97997e-07	7.77477e-06	INSIG1	chr7	155297776	155310235	+	gene_id "ENSG00000186480.12"; gene_type "protein_coding"; gene_name "INSIG1"; level 1; havana_gene "OTTHUMG00000151330.5";
ENSG00000136802.11	LRRC8A	protein_coding	-0.292329	7.19935	26.2626	2.9801e-07	7.77477e-06	LRRC8A	chr9	128882112	128918039	+	gene_id "ENSG00000136802.11"; gene_type "protein_coding"; gene_name "LRRC8A"; level 1; havana_gene "OTTHUMG00000020766.3";
ENSG00000204160.11	ZDHHC18	protein_coding	0.264619	5.44469	26.2374	3.01918e-07	7.85785e-06	ZDHHC18	chr1	26826710	26857602	+	gene_id "ENSG00000204160.11"; gene_type "protein_coding"; gene_name "ZDHHC18"; level 1; havana_gene "OTTHUMG00000004092.5";
ENSG00000025708.13	TYMP	protein_coding	0.725935	4.50836	26.2357	3.02187e-07	7.85785e-06	TYMP	chr22	50525752	50530056	-	gene_id "ENSG00000025708.13"; gene_type "protein_coding"; gene_name "TYMP"; level 1; tag "overlapping_locus"; havana_gene "OTTHUMG00000150249.2";
ENSG00000163810.11	TGM4	protein_coding	1.35657	2.5707	26.2255	3.03789e-07	7.88657e-06	TGM4	chr3	44874608	44914990	+	gene_id "ENSG00000163810.11"; gene_type "protein_coding"; gene_name "TGM4"; level 2; tag "overlapping_locus"; havana_gene "OTTHUMG00000133096.4";
ENSG00000008853.16	RHOBTB2	protein_coding	-0.301908	6.0567	26.2076	3.06611e-07	7.9468e-06	RHOBTB2	chr8	22987417	23020199	+	gene_id "ENSG00000008853.16"; gene_type "protein_coding"; gene_name "RHOBTB2"; level 1; havana_gene "OTTHUMG00000097827.3";
ENSG00000100592.15	DAAM1	protein_coding	-0.485482	5.70522	26.1639	3.13636e-07	8.11558e-06	DAAM1	chr14	59188646	59371405	+	gene_id "ENSG00000100592.15"; gene_type "protein_coding"; gene_name "DAAM1"; level 2; havana_gene "OTTHUMG00000140326.3";
ENSG00000109787.12	KLF3	protein_coding	-0.393789	6.01312	26.1388	3.17741e-07	8.20839e-06	KLF3	chr4	38664196	38701042	+	gene_id "ENSG00000109787.12"; gene_type "protein_coding"; gene_name "KLF3"; level 2; havana_gene "OTTHUMG00000097821.3";
ENSG00000176406.22	RIMS2	protein_coding	-0.669395	2.2291	26.0778	3.27939e-07	8.45805e-06	RIMS2	chr8	103500748	104256094	+	gene_id "ENSG00000176406.22"; gene_type "protein_coding"; gene_name "RIMS2"; level 1; tag "overlapping_locus"; havana_gene "OTTHUMG00000162097.11";
ENSG00000188229.5	TUBB4B	protein_coding	-0.115743	9.93751	26.0435	3.33804e-07	8.59532e-06	TUBB4B	chr9	137241213	137243707	+	gene_id "ENSG00000188229.5"; gene_type "protein_coding"; gene_name "TUBB4B"; level 2; havana_gene "OTTHUMG00000131783.2";
ENSG00000262877.4	AC110285.2	lincRNA	2.23918	-0.437821	26.0209	3.37737e-07	8.68248e-06	AC110285.2	chr17	81388126	81390256	-	gene_id "ENSG00000262877.4"; gene_type "lincRNA"; gene_name "AC110285.2"; level 2; havana_gene "OTTHUMG00000177951.4";
ENSG00000118523.5	CTGF	protein_coding	-1.09173	-0.138429	26.0055	3.40452e-07	8.73357e-06	CTGF	chr6	131948176	131951373	-	gene_id "ENSG00000118523.5"; gene_type "protein_coding"; gene_name "CTGF"; level 2; havana_gene "OTTHUMG00000015573.2";
ENSG00000175984.14	DENND2C	protein_coding	0.544272	3.47918	26.0033	3.40828e-07	8.73357e-06	DENND2C	chr1	114582848	114670422	-	gene_id "ENSG00000175984.14"; gene_type "protein_coding"; gene_name "DENND2C"; level 1; havana_gene "OTTHUMG00000011893.2";
ENSG00000160326.13	SLC2A6	protein_coding	0.443195	4.64951	25.9885	3.43451e-07	8.78659e-06	SLC2A6	chr9	133471095	133479137	-	gene_id "ENSG00000160326.13"; gene_type "protein_coding"; gene_name "SLC2A6"; level 2; havana_gene "OTTHUMG00000020874.3";
ENSG00000129194.7	SOX15	protein_coding	-0.37117	6.1309	25.8909	3.61261e-07	9.21245e-06	SOX15	chr17	7588178	7590170	-	gene_id "ENSG00000129194.7"; gene_type "protein_coding"; gene_name "SOX15"; level 2; havana_gene "OTTHUMG00000178146.1";
ENSG00000075651.15	PLD1	protein_coding	0.655609	4.5022	25.8937	3.60752e-07	9.21245e-06	PLD1	chr3	171600405	171810950	-	gene_id "ENSG00000075651.15"; gene_type "protein_coding"; gene_name "PLD1"; level 1; havana_gene "OTTHUMG00000156947.7";
ENSG00000106366.8	SERPINE1	protein_coding	1.41649	7.58782	25.8718	3.64853e-07	9.28908e-06	SERPINE1	chr7	101127089	101139266	+	gene_id "ENSG00000106366.8"; gene_type "protein_coding"; gene_name "SERPINE1"; level 1; havana_gene "OTTHUMG00000157107.2";
ENSG00000183876.8	ARSI	protein_coding	2.32692	-0.632709	25.7723	3.84168e-07	9.76513e-06	ARSI	chr5	150296343	150339307	-	gene_id "ENSG00000183876.8"; gene_type "protein_coding"; gene_name "ARSI"; level 2; tag "retrogene"; havana_gene "OTTHUMG00000163479.3";
ENSG00000144810.15	COL8A1	protein_coding	-0.339277	7.79865	25.5556	4.29812e-07	1.09079e-05	COL8A1	chr3	99638475	99799226	+	gene_id "ENSG00000144810.15"; gene_type "protein_coding"; gene_name "COL8A1"; level 2; havana_gene "OTTHUMG00000148669.3";
ENSG00000139132.14	FGD4	protein_coding	-0.361125	4.58555	25.5178	4.3832e-07	1.1106e-05	FGD4	chr12	32399529	32646050	+	gene_id "ENSG00000139132.14"; gene_type "protein_coding"; gene_name "FGD4"; level 1; havana_gene "OTTHUMG00000137374.7";
ENSG00000170385.9	SLC30A1	protein_coding	0.285903	6.00173	25.3511	4.77879e-07	1.2089e-05	SLC30A1	chr1	211571568	211578742	-	gene_id "ENSG00000170385.9"; gene_type "protein_coding"; gene_name "SLC30A1"; level 2; havana_gene "OTTHUMG00000036995.3";
ENSG00000155252.13	PI4K2A	protein_coding	-0.345802	5.02552	25.2927	4.92564e-07	1.24406e-05	PI4K2A	chr10	97640686	97676434	+	gene_id "ENSG00000155252.13"; gene_type "protein_coding"; gene_name "PI4K2A"; level 2; tag "overlapping_locus"; havana_gene "OTTHUMG00000018863.1";
ENSG00000060656.19	PTPRU	protein_coding	-0.288672	6.37291	25.267	4.99169e-07	1.25873e-05	PTPRU	chr1	29236516	29326813	+	gene_id "ENSG00000060656.19"; gene_type "protein_coding"; gene_name "PTPRU"; level 2; havana_gene "OTTHUMG00000003699.7";
ENSG00000147144.12	CCDC120	protein_coding	-0.465917	3.51318	25.2469	5.04401e-07	1.2699e-05	CCDC120	chrX	49053572	49069857	+	gene_id "ENSG00000147144.12"; gene_type "protein_coding"; gene_name "CCDC120"; level 2; havana_gene "OTTHUMG00000021509.7";
ENSG00000057149.15	SERPINB3	protein_coding	0.731434	4.21575	25.2211	5.11187e-07	1.28495e-05	SERPINB3	chr18	63655197	63661963	-	gene_id "ENSG00000057149.15"; gene_type "protein_coding"; gene_name "SERPINB3"; level 2; havana_gene "OTTHUMG00000060403.2";
ENSG00000050405.13	LIMA1	protein_coding	0.274231	7.75485	25.2137	5.13154e-07	1.28785e-05	LIMA1	chr12	50175788	50283546	-	gene_id "ENSG00000050405.13"; gene_type "protein_coding"; gene_name "LIMA1"; level 2; tag "ncRNA_host"; tag "overlapping_locus"; havana_gene "OTTHUMG00000169852.6";
ENSG00000151746.13	BICD1	protein_coding	-0.400343	4.04958	25.21	5.14137e-07	1.28827e-05	BICD1	chr12	32106835	32383633	+	gene_id "ENSG00000151746.13"; gene_type "protein_coding"; gene_name "BICD1"; level 1; tag "overlapping_locus"; havana_gene "OTTHUMG00000169307.5";
ENSG00000161714.11	PLCD3	protein_coding	-0.259258	6.34779	25.1809	5.21973e-07	1.30584e-05	PLCD3	chr17	45108967	45133354	-	gene_id "ENSG00000161714.11"; gene_type "protein_coding"; gene_name "PLCD3"; level 1; tag "ncRNA_host"; havana_gene "OTTHUMG00000168029.6";
ENSG00000139354.10	GAS2L3	protein_coding	-0.402329	4.23366	25.1272	5.36692e-07	1.34054e-05	GAS2L3	chr12	100573683	100628286	+	gene_id "ENSG00000139354.10"; gene_type "protein_coding"; gene_name "GAS2L3"; level 1; tag "overlapping_locus"; havana_gene "OTTHUMG00000170439.3";
ENSG00000184349.12	EFNA5	protein_coding	0.394519	4.24087	25.0994	5.44487e-07	1.35787e-05	EFNA5	chr5	107376889	107670895	-	gene_id "ENSG00000184349.12"; gene_type "protein_coding"; gene_name "EFNA5"; level 1; havana_gene "OTTHUMG00000128741.3";
ENSG00000146242.8	TPBG	protein_coding	-0.411955	7.13335	25.0842	5.48815e-07	1.36651e-05	TPBG	chr6	82363206	82370828	+	gene_id "ENSG00000146242.8"; gene_type "protein_coding"; gene_name "TPBG"; level 2; havana_gene "OTTHUMG00000015103.1";
ENSG00000141446.10	ESCO1	protein_coding	0.245443	5.16711	25.056	5.56899e-07	1.38447e-05	ESCO1	chr18	21529281	21600884	-	gene_id "ENSG00000141446.10"; gene_type "protein_coding"; gene_name "ESCO1"; level 2; havana_gene "OTTHUMG00000178919.1";
ENSG00000275491.1	LINC01730	lincRNA	1.05578	0.822373	25.0473	5.59409e-07	1.38853e-05	LINC01730	chr20	3808357	3812434	+	gene_id "ENSG00000275491.1"; gene_type "lincRNA"; gene_name "LINC01730"; level 2; tag "overlapping_locus"; havana_gene "OTTHUMG00000186580.1";
ENSG00000173801.16	JUP	protein_coding	0.203491	9.27782	25.0329	5.63594e-07	1.39673e-05	JUP	chr17	41754604	41786931	-	gene_id "ENSG00000173801.16"; gene_type "protein_coding"; gene_name "JUP"; level 2; havana_gene "OTTHUMG00000133494.9";
ENSG00000148154.9	UGCG	protein_coding	0.269166	6.52198	25.0227	5.66607e-07	1.402e-05	UGCG	chr9	111896766	111935369	+	gene_id "ENSG00000148154.9"; gene_type "protein_coding"; gene_name "UGCG"; level 2; tag "ncRNA_host"; havana_gene "OTTHUMG00000020498.1";
ENSG00000182575.7	NXPH3	protein_coding	1.24996	0.911729	24.9123	5.99988e-07	1.48228e-05	NXPH3	chr17	49575858	49583827	+	gene_id "ENSG00000182575.7"; gene_type "protein_coding"; gene_name "NXPH3"; level 1; havana_gene "OTTHUMG00000161491.2";
ENSG00000125817.7	CENPB	protein_coding	0.239258	8.63742	24.8675	6.14095e-07	1.51477e-05	CENPB	chr20	3783851	3786690	-	gene_id "ENSG00000125817.7"; gene_type "protein_coding"; gene_name "CENPB"; level 2; havana_gene "OTTHUMG00000031761.2";
ENSG00000135925.8	WNT10A	protein_coding	-0.42028	4.91891	24.8622	6.15785e-07	1.51657e-05	WNT10A	chr2	218880363	218899581	+	gene_id "ENSG00000135925.8"; gene_type "protein_coding"; gene_name "WNT10A"; level 1; havana_gene "OTTHUMG00000133085.3";
ENSG00000196227.10	FAM217B	protein_coding	-0.318332	4.99937	24.8482	6.20256e-07	1.52521e-05	FAM217B	chr20	59933764	59948680	+	gene_id "ENSG00000196227.10"; gene_type "protein_coding"; gene_name "FAM217B"; level 2; havana_gene "OTTHUMG00000032873.3";
ENSG00000131759.17	RARA	protein_coding	0.436621	5.08787	24.8265	6.27285e-07	1.54011e-05	RARA	chr17	40309192	40357643	+	gene_id "ENSG00000131759.17"; gene_type "protein_coding"; gene_name "RARA"; level 1; havana_gene "OTTHUMG00000133328.4";
ENSG00000173110.7	HSPA6	protein_coding	-0.819634	0.854397	24.7566	6.50449e-07	1.59451e-05	HSPA6	chr1	161524540	161526910	+	gene_id "ENSG00000173110.7"; gene_type "protein_coding"; gene_name "HSPA6"; level 2; tag "retrogene"; havana_gene "OTTHUMG00000034461.1";
ENSG00000100439.10	ABHD4	protein_coding	-0.5176	3.44334	24.746	6.54045e-07	1.60084e-05	ABHD4	chr14	22598237	22613215	+	gene_id "ENSG00000100439.10"; gene_type "protein_coding"; gene_name "ABHD4"; level 1; havana_gene "OTTHUMG00000028686.7";
ENSG00000187193.8	MT1X	protein_coding	0.694587	5.98607	24.721	6.62578e-07	1.61923e-05	MT1X	chr16	56682424	56684196	+	gene_id "ENSG00000187193.8"; gene_type "protein_coding"; gene_name "MT1X"; level 2; tag "overlapping_locus"; havana_gene "OTTHUMG00000133280.6";
ENSG00000155254.12	MARVELD1	protein_coding	-0.372901	7.28968	24.7096	6.66501e-07	1.6263e-05	MARVELD1	chr10	97713173	97718152	+	gene_id "ENSG00000155254.12"; gene_type "protein_coding"; gene_name "MARVELD1"; level 2; havana_gene "OTTHUMG00000018865.6";
ENSG00000169991.10	IFFO2	protein_coding	0.424095	6.43073	24.5771	7.13961e-07	1.73943e-05	IFFO2	chr1	18904281	18956686	-	gene_id "ENSG00000169991.10"; gene_type "protein_coding"; gene_name "IFFO2"; level 1; tag "overlapping_locus"; havana_gene "OTTHUMG00000002499.2";
ENSG00000101670.11	LIPG	protein_coding	0.298314	6.32897	24.4783	7.51526e-07	1.82814e-05	LIPG	chr18	49560699	49599182	+	gene_id "ENSG00000101670.11"; gene_type "protein_coding"; gene_name "LIPG"; level 1; havana_gene "OTTHUMG00000179658.4";
ENSG00000099860.8	GADD45B	protein_coding	-0.349148	5.09533	24.4691	7.5511e-07	1.83404e-05	GADD45B	chr19	2476122	2478259	+	gene_id "ENSG00000099860.8"; gene_type "protein_coding"; gene_name "GADD45B"; level 2; havana_gene "OTTHUMG00000180434.3";
ENSG00000146477.5	SLC22A3	protein_coding	1.80873	0.599506	24.4463	7.64083e-07	1.85299e-05	SLC22A3	chr6	160348268	160452581	+	gene_id "ENSG00000146477.5"; gene_type "protein_coding"; gene_name "SLC22A3"; level 2; havana_gene "OTTHUMG00000015953.1";
ENSG00000143674.10	MAP3K21	protein_coding	0.304038	5.15614	24.4383	7.67294e-07	1.85793e-05	MAP3K21	chr1	233327768	233385148	+	gene_id "ENSG00000143674.10"; gene_type "protein_coding"; gene_name "MAP3K21"; level 2; havana_gene "OTTHUMG00000037889.1";
ENSG00000012983.11	MAP4K5	protein_coding	0.226876	6.46018	24.4149	7.76637e-07	1.87768e-05	MAP4K5	chr14	50418501	50561126	-	gene_id "ENSG00000012983.11"; gene_type "protein_coding"; gene_name "MAP4K5"; level 2; tag "ncRNA_host"; havana_gene "OTTHUMG00000170888.3";
ENSG00000166068.12	SPRED1	protein_coding	-0.187366	6.21359	24.3828	7.89719e-07	1.9064e-05	SPRED1	chr15	38252326	38357249	+	gene_id "ENSG00000166068.12"; gene_type "protein_coding"; gene_name "SPRED1"; level 2; havana_gene "OTTHUMG00000172377.3";
ENSG00000206585.1	RNVU1-7	snRNA	-5.68789	-2.81413	24.3543	8.01485e-07	1.93186e-05	RNVU1-7	chr1	148038753	148038916	-	gene_id "ENSG00000206585.1"; gene_type "snRNA"; gene_name "RNVU1-7"; level 3;
ENSG00000276980.1	AC008760.2	sense_intronic	1.4862	0.66536	24.346	8.0494e-07	1.93724e-05	AC008760.2	chr19	6716386	6717742	-	gene_id "ENSG00000276980.1"; gene_type "sense_intronic"; gene_name "AC008760.2"; level 2; tag "overlapping_locus"; havana_gene "OTTHUMG00000186561.1";
ENSG00000256694.1	AC026369.2	antisense_RNA	3.45308	1.18874	24.3101	8.20079e-07	1.97068e-05	AC026369.2	chr12	164664	166321	-	gene_id "ENSG00000256694.1"; gene_type "antisense_RNA"; gene_name "AC026369.2"; level 2; havana_gene "OTTHUMG00000167978.1";
ENSG00000182310.13	SPACA6	protein_coding	1.28256	0.297974	24.2683	8.38082e-07	2.01089e-05	SPACA6	chr19	51693340	51712387	+	gene_id "ENSG00000182310.13"; gene_type "protein_coding"; gene_name "SPACA6"; level 2; havana_gene "OTTHUMG00000177373.4";
ENSG00000170522.9	ELOVL6	protein_coding	-0.356848	5.48397	24.2116	8.63114e-07	2.06782e-05	ELOVL6	chr4	110045846	110199199	-	gene_id "ENSG00000170522.9"; gene_type "protein_coding"; gene_name "ELOVL6"; level 2; havana_gene "OTTHUMG00000132547.6";
ENSG00000102098.17	SCML2	protein_coding	-1.13441	1.20232	24.1816	8.76636e-07	2.09704e-05	SCML2	chrX	18239314	18354727	-	gene_id "ENSG00000102098.17"; gene_type "protein_coding"; gene_name "SCML2"; level 2; havana_gene "OTTHUMG00000021212.2";
ENSG00000120158.11	RCL1	protein_coding	0.232198	6.46428	24.0813	9.2351e-07	2.20584e-05	RCL1	chr9	4792869	4885917	+	gene_id "ENSG00000120158.11"; gene_type "protein_coding"; gene_name "RCL1"; level 2; tag "ncRNA_host"; havana_gene "OTTHUMG00000019474.4";
ENSG00000141905.18	NFIC	protein_coding	-0.255616	6.4023	23.9643	9.8137e-07	2.34051e-05	NFIC	chr19	3314403	3469217	+	gene_id "ENSG00000141905.18"; gene_type "protein_coding"; gene_name "NFIC"; level 2; tag "overlapping_locus"; havana_gene "OTTHUMG00000180731.8";
ENSG00000178919.8	FOXE1	protein_coding	0.399443	4.15888	23.9513	9.88022e-07	2.35283e-05	FOXE1	chr9	97853254	97856715	+	gene_id "ENSG00000178919.8"; gene_type "protein_coding"; gene_name "FOXE1"; level 2; havana_gene "OTTHUMG00000020333.1";
ENSG00000126603.8	GLIS2	protein_coding	-0.490647	3.22516	23.9116	1.00861e-06	2.39826e-05	GLIS2	chr16	4314761	4339597	+	gene_id "ENSG00000126603.8"; gene_type "protein_coding"; gene_name "GLIS2"; level 2; havana_gene "OTTHUMG00000129467.1";
ENSG00000176058.11	TPRN	protein_coding	-0.568899	3.8773	23.8961	1.01678e-06	2.40863e-05	TPRN	chr9	137191617	137204193	-	gene_id "ENSG00000176058.11"; gene_type "protein_coding"; gene_name "TPRN"; level 2; tag "overlapping_locus"; havana_gene "OTTHUMG00000020984.3";
ENSG00000052795.12	FNIP2	protein_coding	0.368072	4.55215	23.9	1.01469e-06	2.40863e-05	FNIP2	chr4	158769138	158908049	+	gene_id "ENSG00000052795.12"; gene_type "protein_coding"; gene_name "FNIP2"; level 2; havana_gene "OTTHUMG00000161983.4";
ENSG00000136999.4	NOV	protein_coding	0.577247	3.61891	23.8947	1.01754e-06	2.40863e-05	NOV	chr8	119416306	119424353	+	gene_id "ENSG00000136999.4"; gene_type "protein_coding"; gene_name "NOV"; level 2; havana_gene "OTTHUMG00000164984.1";
ENSG00000134531.9	EMP1	protein_coding	0.274302	9.12241	23.855	1.03872e-06	2.4551e-05	EMP1	chr12	13196716	13219939	+	gene_id "ENSG00000134531.9"; gene_type "protein_coding"; gene_name "EMP1"; level 1; havana_gene "OTTHUMG00000168775.5";
ENSG00000224750.6	AL391704.1	lincRNA	1.28495	0.386084	23.7728	1.08402e-06	2.55835e-05	AL391704.1	chr10	90454170	90502968	+	gene_id "ENSG00000224750.6"; gene_type "lincRNA"; gene_name "AL391704.1"; level 2; tag "overlapping_locus"; havana_gene "OTTHUMG00000018729.1";
ENSG00000109736.14	MFSD10	protein_coding	0.309174	6.78699	23.7552	1.09402e-06	2.5781e-05	MFSD10	chr4	2930561	2934859	-	gene_id "ENSG00000109736.14"; gene_type "protein_coding"; gene_name "MFSD10"; level 2; havana_gene "OTTHUMG00000122081.7";
ENSG00000114861.18	FOXP1	protein_coding	-0.34745	4.84842	23.7047	1.12306e-06	2.64261e-05	FOXP1	chr3	70954693	71583989	-	gene_id "ENSG00000114861.18"; gene_type "protein_coding"; gene_name "FOXP1"; level 1; tag "ncRNA_host"; tag "overlapping_locus"; havana_gene "OTTHUMG00000158803.6";
ENSG00000168502.17	MTCL1	protein_coding	-0.571993	5.00089	23.7001	1.12578e-06	2.64508e-05	MTCL1	chr18	8705661	8832778	+	gene_id "ENSG00000168502.17"; gene_type "protein_coding"; gene_name "MTCL1"; level 1; tag "overlapping_locus"; havana_gene "OTTHUMG00000131594.12";
ENSG00000204642.13	HLA-F	protein_coding	0.456295	4.62493	23.6702	1.14341e-06	2.68253e-05	HLA-F	chr6	29722775	29738528	+	gene_id "ENSG00000204642.13"; gene_type "protein_coding"; gene_name "HLA-F"; level 2; havana_gene "OTTHUMG00000031156.5";
ENSG00000235109.7	ZSCAN31	protein_coding	-0.861574	1.032	23.6653	1.14629e-06	2.68531e-05	ZSCAN31	chr6	28324693	28356271	-	gene_id "ENSG00000235109.7"; gene_type "protein_coding"; gene_name "ZSCAN31"; level 1; havana_gene "OTTHUMG00000014518.5";
ENSG00000072195.14	SPEG	protein_coding	-0.4397	3.7209	23.63	1.16756e-06	2.73108e-05	SPEG	chr2	219434846	219498287	+	gene_id "ENSG00000072195.14"; gene_type "protein_coding"; gene_name "SPEG"; level 1; havana_gene "OTTHUMG00000058925.10";
ENSG00000023171.16	GRAMD1B	protein_coding	-0.840769	1.77587	23.5774	1.19988e-06	2.79677e-05	GRAMD1B	chr11	123358428	123627774	+	gene_id "ENSG00000023171.16"; gene_type "protein_coding"; gene_name "GRAMD1B"; level 2; havana_gene "OTTHUMG00000166004.5";
ENSG00000185022.11	MAFF	protein_coding	0.287277	6.10118	23.5757	1.20094e-06	2.79677e-05	MAFF	chr22	38200767	38216511	+	gene_id "ENSG00000185022.11"; gene_type "protein_coding"; gene_name "MAFF"; level 2; havana_gene "OTTHUMG00000151163.4";
ENSG00000163218.14	PGLYRP4	protein_coding	2.63187	-0.352875	23.5761	1.20069e-06	2.79677e-05	PGLYRP4	chr1	153330120	153348840	-	gene_id "ENSG00000163218.14"; gene_type "protein_coding"; gene_name "PGLYRP4"; level 2; havana_gene "OTTHUMG00000037057.1";
ENSG00000155324.9	GRAMD2B	protein_coding	-0.375021	3.71388	23.5449	1.22035e-06	2.83781e-05	GRAMD2B	chr5	126360132	126496494	+	gene_id "ENSG00000155324.9"; gene_type "protein_coding"; gene_name "GRAMD2B"; level 2; tag "overlapping_locus"; havana_gene "OTTHUMG00000128943.8";
ENSG00000066135.12	KDM4A	protein_coding	-0.269938	5.61263	23.5276	1.23137e-06	2.85923e-05	KDM4A	chr1	43650158	43705515	+	gene_id "ENSG00000066135.12"; gene_type "protein_coding"; gene_name "KDM4A"; level 2; havana_gene "OTTHUMG00000007560.2";
ENSG00000101447.14	FAM83D	protein_coding	-0.289583	7.10317	23.4955	1.25204e-06	2.90298e-05	FAM83D	chr20	38926312	38953106	+	gene_id "ENSG00000101447.14"; gene_type "protein_coding"; gene_name "FAM83D"; level 2; havana_gene "OTTHUMG00000032462.3";
ENSG00000176749.8	CDK5R1	protein_coding	0.43105	4.44321	23.4679	1.27013e-06	2.94061e-05	CDK5R1	chr17	32486619	32491256	+	gene_id "ENSG00000176749.8"; gene_type "protein_coding"; gene_name "CDK5R1"; level 2; havana_gene "OTTHUMG00000132814.2";
ENSG00000110888.17	CAPRIN2	protein_coding	-0.41948	5.87837	23.4134	1.30667e-06	3.02079e-05	CAPRIN2	chr12	30709552	30754951	-	gene_id "ENSG00000110888.17"; gene_type "protein_coding"; gene_name "CAPRIN2"; level 1; havana_gene "OTTHUMG00000169185.7";
ENSG00000145907.14	G3BP1	protein_coding	0.188049	8.83372	23.3594	1.34382e-06	3.10214e-05	G3BP1	chr5	151771045	151812785	+	gene_id "ENSG00000145907.14"; gene_type "protein_coding"; gene_name "G3BP1"; level 2; havana_gene "OTTHUMG00000130123.3";
ENSG00000165650.11	PDZD8	protein_coding	0.20135	7.03323	23.2554	1.41854e-06	3.26987e-05	PDZD8	chr10	117277274	117375467	-	gene_id "ENSG00000165650.11"; gene_type "protein_coding"; gene_name "PDZD8"; level 2; havana_gene "OTTHUMG00000019122.2";
ENSG00000149483.11	TMEM138	protein_coding	0.289093	5.12388	23.1704	1.48261e-06	3.41259e-05	TMEM138	chr11	61362001	61369509	+	gene_id "ENSG00000149483.11"; gene_type "protein_coding"; gene_name "TMEM138"; level 2; havana_gene "OTTHUMG00000168145.3";
ENSG00000168298.6	HIST1H1E	protein_coding	-2.88681	-1.02589	23.1573	1.49275e-06	3.43094e-05	HIST1H1E	chr6	26156354	26157107	+	gene_id "ENSG00000168298.6"; gene_type "protein_coding"; gene_name "HIST1H1E"; level 2; havana_gene "OTTHUMG00000014422.3";
ENSG00000127080.9	IPPK	protein_coding	0.358834	4.42148	23.1533	1.49586e-06	3.43312e-05	IPPK	chr9	92613184	92670265	-	gene_id "ENSG00000127080.9"; gene_type "protein_coding"; gene_name "IPPK"; level 2; havana_gene "OTTHUMG00000020231.1";
ENSG00000270722.1	U1	snRNA	-5.60614	-2.88667	23.1306	1.5136e-06	3.46879e-05	U1	chr1	145465617	145465780	-	gene_id "ENSG00000270722.1"; gene_type "snRNA"; gene_name "U1"; level 3;
ENSG00000256235.1	SMIM3	protein_coding	-0.502783	4.66098	23.1248	1.51819e-06	3.47429e-05	SMIM3	chr5	150777946	150796734	+	gene_id "ENSG00000256235.1"; gene_type "protein_coding"; gene_name "SMIM3"; level 2; havana_gene "OTTHUMG00000163646.2";
ENSG00000204949.8	FAM83A-AS1	antisense_RNA	0.732166	2.12467	23.048	1.58009e-06	3.61073e-05	FAM83A-AS1	chr8	123201172	123202743	-	gene_id "ENSG00000204949.8"; gene_type "antisense_RNA"; gene_name "FAM83A-AS1"; level 2; havana_gene "OTTHUMG00000165086.1";
ENSG00000134215.15	VAV3	protein_coding	-0.727213	1.80179	22.9884	1.62981e-06	3.71798e-05	VAV3	chr1	107571160	107965144	-	gene_id "ENSG00000134215.15"; gene_type "protein_coding"; gene_name "VAV3"; level 2; havana_gene "OTTHUMG00000010995.4";
ENSG00000128059.8	PPAT	protein_coding	0.179519	6.06572	22.9862	1.63172e-06	3.71798e-05	PPAT	chr4	56393362	56435615	-	gene_id "ENSG00000128059.8"; gene_type "protein_coding"; gene_name "PPAT"; level 2; havana_gene "OTTHUMG00000128842.2";
ENSG00000158710.14	TAGLN2	protein_coding	0.191415	9.85103	22.9107	1.69707e-06	3.86132e-05	TAGLN2	chr1	159918107	159925732	-	gene_id "ENSG00000158710.14"; gene_type "protein_coding"; gene_name "TAGLN2"; level 2; havana_gene "OTTHUMG00000022793.3";
ENSG00000113712.17	CSNK1A1	protein_coding	0.204154	8.45257	22.8757	1.72821e-06	3.92654e-05	CSNK1A1	chr5	149492197	149551552	-	gene_id "ENSG00000113712.17"; gene_type "protein_coding"; gene_name "CSNK1A1"; level 2; tag "overlapping_locus"; havana_gene "OTTHUMG00000163463.5";
ENSG00000107372.12	ZFAND5	protein_coding	-0.193818	7.23721	22.863	1.7397e-06	3.94698e-05	ZFAND5	chr9	72351425	72365235	-	gene_id "ENSG00000107372.12"; gene_type "protein_coding"; gene_name "ZFAND5"; level 2; havana_gene "OTTHUMG00000020008.4";
ENSG00000069869.15	NEDD4	protein_coding	-0.249359	7.41334	22.7921	1.8051e-06	4.0895e-05	NEDD4	chr15	55826922	55993746	-	gene_id "ENSG00000069869.15"; gene_type "protein_coding"; gene_name "NEDD4"; level 1; havana_gene "OTTHUMG00000132015.4";
ENSG00000154640.14	BTG3	protein_coding	0.271775	5.52542	22.7544	1.84086e-06	4.16455e-05	BTG3	chr21	17593653	17612947	-	gene_id "ENSG00000154640.14"; gene_type "protein_coding"; gene_name "BTG3"; level 2; havana_gene "OTTHUMG00000074501.4";
ENSG00000278705.1	HIST1H4B	protein_coding	-3.47119	-2.48647	22.6889	1.90468e-06	4.30277e-05	HIST1H4B	chr6	26026815	26027252	-	gene_id "ENSG00000278705.1"; gene_type "protein_coding"; gene_name "HIST1H4B"; level 2; havana_gene "OTTHUMG00000014417.2";
ENSG00000144655.14	CSRNP1	protein_coding	-0.595192	2.91801	22.6265	1.9675e-06	4.43837e-05	CSRNP1	chr3	39141855	39154562	-	gene_id "ENSG00000144655.14"; gene_type "protein_coding"; gene_name "CSRNP1"; level 2; havana_gene "OTTHUMG00000131293.2";
ENSG00000179546.4	HTR1D	protein_coding	2.31952	-0.50735	22.6054	1.98929e-06	4.48114e-05	HTR1D	chr1	23191895	23194729	-	gene_id "ENSG00000179546.4"; gene_type "protein_coding"; gene_name "HTR1D"; level 2; tag "retrogene"; havana_gene "OTTHUMG00000003235.1";
ENSG00000161638.10	ITGA5	protein_coding	1.18717	7.71843	22.5924	2.00272e-06	4.50498e-05	ITGA5	chr12	54395261	54419460	-	gene_id "ENSG00000161638.10"; gene_type "protein_coding"; gene_name "ITGA5"; level 2; havana_gene "OTTHUMG00000169841.2";
ENSG00000179051.13	RCC2	protein_coding	-0.186624	7.66761	22.575	2.02097e-06	4.53958e-05	RCC2	chr1	17406760	17439724	-	gene_id "ENSG00000179051.13"; gene_type "protein_coding"; gene_name "RCC2"; level 2; havana_gene "OTTHUMG00000002513.1";
ENSG00000175662.17	TOM1L2	protein_coding	0.328765	6.42959	22.4836	2.11947e-06	4.75409e-05	TOM1L2	chr17	17843511	17972422	-	gene_id "ENSG00000175662.17"; gene_type "protein_coding"; gene_name "TOM1L2"; level 1; havana_gene "OTTHUMG00000059353.7";
ENSG00000169247.11	SH3TC2	protein_coding	0.327085	4.96736	22.4732	2.13099e-06	4.77317e-05	SH3TC2	chr5	148923639	149063163	-	gene_id "ENSG00000169247.11"; gene_type "protein_coding"; gene_name "SH3TC2"; level 1; tag "ncRNA_host"; havana_gene "OTTHUMG00000129930.4";
ENSG00000222112.1	RN7SKP16	misc_RNA	2.42892	-1.47577	22.4694	2.13522e-06	4.77589e-05	RN7SKP16	chr1	33336566	33336864	-	gene_id "ENSG00000222112.1"; gene_type "misc_RNA"; gene_name "RN7SKP16"; level 3;
ENSG00000138594.13	TMOD3	protein_coding	0.199864	8.05738	22.4345	2.17438e-06	4.85663e-05	TMOD3	chr15	51829628	51947295	+	gene_id "ENSG00000138594.13"; gene_type "protein_coding"; gene_name "TMOD3"; level 1; tag "ncRNA_host"; tag "overlapping_locus"; havana_gene "OTTHUMG00000131803.7";
ENSG00000174500.12	GCSAM	protein_coding	0.794258	2.15036	22.4189	2.19209e-06	4.88929e-05	GCSAM	chr3	112120841	112133305	-	gene_id "ENSG00000174500.12"; gene_type "protein_coding"; gene_name "GCSAM"; level 1; havana_gene "OTTHUMG00000159231.4";
ENSG00000157106.16	SMG1	protein_coding	0.281929	7.2232	22.3774	2.23992e-06	4.98895e-05	SMG1	chr16	18804853	18926454	-	gene_id "ENSG00000157106.16"; gene_type "protein_coding"; gene_name "SMG1"; level 2; havana_gene "OTTHUMG00000166900.7";
ENSG00000187605.15	TET3	protein_coding	-0.289136	5.30151	22.3721	2.24619e-06	4.99587e-05	TET3	chr2	73986404	74108176	+	gene_id "ENSG00000187605.15"; gene_type "protein_coding"; gene_name "TET3"; level 2; havana_gene "OTTHUMG00000152823.8";
ENSG00000139793.18	MBNL2	protein_coding	-0.259734	5.91521	22.3274	2.29901e-06	5.10619e-05	MBNL2	chr13	97221434	97394120	+	gene_id "ENSG00000139793.18"; gene_type "protein_coding"; gene_name "MBNL2"; level 2; havana_gene "OTTHUMG00000017239.4";
ENSG00000171729.13	TMEM51	protein_coding	0.440264	3.71327	22.3132	2.31615e-06	5.13705e-05	TMEM51	chr1	15152532	15220480	+	gene_id "ENSG00000171729.13"; gene_type "protein_coding"; gene_name "TMEM51"; level 1; havana_gene "OTTHUMG00000002046.4";
ENSG00000177106.14	EPS8L2	protein_coding	-0.242322	6.61863	22.2813	2.3549e-06	5.2157e-05	EPS8L2	chr11	694438	727727	+	gene_id "ENSG00000177106.14"; gene_type "protein_coding"; gene_name "EPS8L2"; level 1; tag "overlapping_locus"; havana_gene "OTTHUMG00000165165.9";
ENSG00000235027.1	AC068580.3	antisense_RNA	-1.69896	-0.497458	22.2616	2.37917e-06	5.26208e-05	AC068580.3	chr11	1760348	1762486	+	gene_id "ENSG00000235027.1"; gene_type "antisense_RNA"; gene_name "AC068580.3"; level 2; havana_gene "OTTHUMG00000045360.2";
ENSG00000139718.10	SETD1B	protein_coding	-0.354955	4.85798	22.2558	2.38633e-06	5.27056e-05	SETD1B	chr12	121804180	121832584	+	gene_id "ENSG00000139718.10"; gene_type "protein_coding"; gene_name "SETD1B"; level 2; havana_gene "OTTHUMG00000169080.3";
ENSG00000186174.12	BCL9L	protein_coding	0.392703	7.44015	22.2454	2.39927e-06	5.29176e-05	BCL9L	chr11	118893875	118925608	-	gene_id "ENSG00000186174.12"; gene_type "protein_coding"; gene_name "BCL9L"; level 1; havana_gene "OTTHUMG00000166414.7";
ENSG00000163644.14	PPM1K	protein_coding	-1.25656	0.649371	22.2342	2.41332e-06	5.31536e-05	PPM1K	chr4	88257620	88284769	-	gene_id "ENSG00000163644.14"; gene_type "protein_coding"; gene_name "PPM1K"; level 1; tag "ncRNA_host"; havana_gene "OTTHUMG00000130952.7";
ENSG00000118777.10	ABCG2	protein_coding	-0.352565	3.96522	22.2258	2.42399e-06	5.33144e-05	ABCG2	chr4	88090264	88231322	-	gene_id "ENSG00000118777.10"; gene_type "protein_coding"; gene_name "ABCG2"; level 1; tag "ncRNA_host"; tag "overlapping_locus"; havana_gene "OTTHUMG00000130601.4";
ENSG00000183337.16	BCOR	protein_coding	-0.341111	5.16696	22.1277	2.55103e-06	5.60307e-05	BCOR	chrX	40049815	40177329	-	gene_id "ENSG00000183337.16"; gene_type "protein_coding"; gene_name "BCOR"; level 1; havana_gene "OTTHUMG00000024100.4";
ENSG00000258086.1	AC079313.1	antisense_RNA	3.9547	-1.94793	22.1202	2.56107e-06	5.61733e-05	AC079313.1	chr12	54353792	54466985	+	gene_id "ENSG00000258086.1"; gene_type "antisense_RNA"; gene_name "AC079313.1"; level 2; tag "overlapping_locus"; havana_gene "OTTHUMG00000169931.1";
ENSG00000143179.14	UCK2	protein_coding	0.20773	6.51723	22.0717	2.62647e-06	5.7528e-05	UCK2	chr1	165827531	165911618	+	gene_id "ENSG00000143179.14"; gene_type "protein_coding"; gene_name "UCK2"; level 2; tag "ncRNA_host"; havana_gene "OTTHUMG00000040117.2";
ENSG00000196083.9	IL1RAP	protein_coding	0.303024	7.12208	21.9992	2.72763e-06	5.96614e-05	IL1RAP	chr3	190514051	190659750	+	gene_id "ENSG00000196083.9"; gene_type "protein_coding"; gene_name "IL1RAP"; level 1; tag "ncRNA_host"; tag "overlapping_locus"; havana_gene "OTTHUMG00000156211.3";
ENSG00000149657.19	LSM14B	protein_coding	-0.244167	6.10195	21.9726	2.76568e-06	6.04102e-05	LSM14B	chr20	62122461	62135378	+	gene_id "ENSG00000149657.19"; gene_type "protein_coding"; gene_name "LSM14B"; level 2; havana_gene "OTTHUMG00000032901.7";
ENSG00000145287.10	PLAC8	protein_coding	-0.492295	3.01485	21.9574	2.78775e-06	6.08084e-05	PLAC8	chr4	83090048	83137075	-	gene_id "ENSG00000145287.10"; gene_type "protein_coding"; gene_name "PLAC8"; level 1; havana_gene "OTTHUMG00000130294.2";
ENSG00000101096.19	NFATC2	protein_coding	2.98715	-1.45375	21.9209	2.84119e-06	6.18886e-05	NFATC2	chr20	51386957	51562831	-	gene_id "ENSG00000101096.19"; gene_type "protein_coding"; gene_name "NFATC2"; level 2; tag "ncRNA_host"; havana_gene "OTTHUMG00000032747.3";
ENSG00000133794.17	ARNTL	protein_coding	-0.337446	5.61394	21.8897	2.88778e-06	6.27309e-05	ARNTL	chr11	13276652	13387266	+	gene_id "ENSG00000133794.17"; gene_type "protein_coding"; gene_name "ARNTL"; level 2; tag "ncRNA_host"; havana_gene "OTTHUMG00000150623.8";
ENSG00000173638.18	SLC19A1	protein_coding	-0.31724	5.72434	21.8911	2.88562e-06	6.27309e-05	SLC19A1	chr21	45493572	45544411	-	gene_id "ENSG00000173638.18"; gene_type "protein_coding"; gene_name "SLC19A1"; level 1; havana_gene "OTTHUMG00000090397.7";
ENSG00000163602.10	RYBP	protein_coding	-0.292088	5.1563	21.7338	3.1322e-06	6.79472e-05	RYBP	chr3	72371825	72446621	-	gene_id "ENSG00000163602.10"; gene_type "protein_coding"; gene_name "RYBP"; level 2; tag "reference_genome_error"; havana_gene "OTTHUMG00000159190.4";
ENSG00000104356.10	POP1	protein_coding	0.270635	6.85653	21.7195	3.15574e-06	6.83643e-05	POP1	chr8	98117297	98159834	+	gene_id "ENSG00000104356.10"; gene_type "protein_coding"; gene_name "POP1"; level 2; havana_gene "OTTHUMG00000164635.2";
ENSG00000204592.8	HLA-E	protein_coding	0.287915	7.02803	21.7046	3.1802e-06	6.88002e-05	HLA-E	chr6	30489467	30494205	+	gene_id "ENSG00000204592.8"; gene_type "protein_coding"; gene_name "HLA-E"; level 2; havana_gene "OTTHUMG00000031155.2";
ENSG00000146376.10	ARHGAP18	protein_coding	-0.315723	4.77708	21.6967	3.19344e-06	6.88982e-05	ARHGAP18	chr6	129576132	129710225	-	gene_id "ENSG00000146376.10"; gene_type "protein_coding"; gene_name "ARHGAP18"; level 2; havana_gene "OTTHUMG00000015547.2";
ENSG00000214013.9	GANC	protein_coding	0.323097	4.6895	21.698	3.19123e-06	6.88982e-05	GANC	chr15	42273233	42356935	+	gene_id "ENSG00000214013.9"; gene_type "protein_coding"; gene_name "GANC"; level 1; tag "overlapping_locus"; havana_gene "OTTHUMG00000130487.8";
ENSG00000120889.12	TNFRSF10B	protein_coding	0.276938	6.79081	21.6708	3.23676e-06	6.97378e-05	TNFRSF10B	chr8	23020133	23069179	-	gene_id "ENSG00000120889.12"; gene_type "protein_coding"; gene_name "TNFRSF10B"; level 2; havana_gene "OTTHUMG00000097826.2";
ENSG00000186575.17	NF2	protein_coding	-0.235867	6.3583	21.6604	3.2544e-06	7.00228e-05	NF2	chr22	29603556	29698598	+	gene_id "ENSG00000186575.17"; gene_type "protein_coding"; gene_name "NF2"; level 2; tag "overlapping_locus"; havana_gene "OTTHUMG00000030727.4";
ENSG00000082458.11	DLG3	protein_coding	-0.442968	3.58554	21.6199	3.32381e-06	7.1419e-05	DLG3	chrX	70444861	70505490	+	gene_id "ENSG00000082458.11"; gene_type "protein_coding"; gene_name "DLG3"; level 2; tag "ncRNA_host"; havana_gene "OTTHUMG00000021778.3";
ENSG00000166166.12	TRMT61A	protein_coding	0.351311	6.49018	21.5035	3.53184e-06	7.57862e-05	TRMT61A	chr14	103529184	103537073	+	gene_id "ENSG00000166166.12"; gene_type "protein_coding"; gene_name "TRMT61A"; level 2; havana_gene "OTTHUMG00000171762.1";
ENSG00000187908.16	DMBT1	protein_coding	-0.768582	0.170306	21.4671	3.59944e-06	7.71322e-05	DMBT1	chr10	122560665	122643736	+	gene_id "ENSG00000187908.16"; gene_type "protein_coding"; gene_name "DMBT1"; level 2; havana_gene "OTTHUMG00000019185.2";
ENSG00000131018.22	SYNE1	protein_coding	-0.688776	1.96223	21.4561	3.62014e-06	7.7471e-05	SYNE1	chr6	152121684	152637801	-	gene_id "ENSG00000131018.22"; gene_type "protein_coding"; gene_name "SYNE1"; level 1; havana_gene "OTTHUMG00000015841.12";
ENSG00000164916.10	FOXK1	protein_coding	0.223214	7.37679	21.3871	3.75278e-06	8.02012e-05	FOXK1	chr7	4682309	4771443	+	gene_id "ENSG00000164916.10"; gene_type "protein_coding"; gene_name "FOXK1"; level 2; havana_gene "OTTHUMG00000151739.4";
ENSG00000078687.17	TNRC6C	protein_coding	-0.492794	2.97281	21.3758	3.77509e-06	8.05692e-05	TNRC6C	chr17	77959240	78108835	+	gene_id "ENSG00000078687.17"; gene_type "protein_coding"; gene_name "TNRC6C"; level 2; tag "ncRNA_host"; tag "overlapping_locus"; havana_gene "OTTHUMG00000132642.11";
ENSG00000134107.4	BHLHE40	protein_coding	0.714673	6.47985	21.3344	3.85754e-06	8.2218e-05	BHLHE40	chr3	4979116	4985323	+	gene_id "ENSG00000134107.4"; gene_type "protein_coding"; gene_name "BHLHE40"; level 2; havana_gene "OTTHUMG00000119035.2";
ENSG00000183671.12	GPR1	protein_coding	-0.662651	2.003	21.2041	4.12879e-06	8.78812e-05	GPR1	chr2	206175316	206218047	-	gene_id "ENSG00000183671.12"; gene_type "protein_coding"; gene_name "GPR1"; level 2; havana_gene "OTTHUMG00000132894.3";
ENSG00000230733.2	AC092171.2	lincRNA	-0.349033	4.99826	21.1992	4.13943e-06	8.79893e-05	AC092171.2	chr7	5475804	5479811	+	gene_id "ENSG00000230733.2"; gene_type "lincRNA"; gene_name "AC092171.2"; level 2; havana_gene "OTTHUMG00000151833.2";
ENSG00000182580.2	EPHB3	protein_coding	-0.442144	4.49305	21.1577	4.22994e-06	8.97927e-05	EPHB3	chr3	184561784	184582409	+	gene_id "ENSG00000182580.2"; gene_type "protein_coding"; gene_name "EPHB3"; level 2; havana_gene "OTTHUMG00000156710.1";
ENSG00000196850.5	PPTC7	protein_coding	0.162085	6.57227	21.1451	4.25791e-06	9.02655e-05	PPTC7	chr12	110533245	110583320	-	gene_id "ENSG00000196850.5"; gene_type "protein_coding"; gene_name "PPTC7"; level 2; havana_gene "OTTHUMG00000169529.2";
ENSG00000161642.17	ZNF385A	protein_coding	0.453841	5.7529	21.0871	4.38867e-06	9.29131e-05	ZNF385A	chr12	54369133	54391298	-	gene_id "ENSG00000161642.17"; gene_type "protein_coding"; gene_name "ZNF385A"; level 2; havana_gene "OTTHUMG00000169840.2";
ENSG00000169871.12	TRIM56	protein_coding	0.245274	7.07228	21.0715	4.42452e-06	9.3547e-05	TRIM56	chr7	101085439	101097967	+	gene_id "ENSG00000169871.12"; gene_type "protein_coding"; gene_name "TRIM56"; level 2; havana_gene "OTTHUMG00000157032.3";
ENSG00000237732.9	AC010980.1	transcribed_unprocessed_pseudogene	2.15702	-0.683228	21.067	4.43511e-06	9.36459e-05	AC010980.1	chr2	222318275	222352989	+	gene_id "ENSG00000237732.9"; gene_type "transcribed_unprocessed_pseudogene"; gene_name "AC010980.1"; level 1; havana_gene "OTTHUMG00000153406.3";
ENSG00000151612.15	ZNF827	protein_coding	0.592065	2.92811	21.0632	4.44392e-06	9.3707e-05	ZNF827	chr4	145757627	145938635	-	gene_id "ENSG00000151612.15"; gene_type "protein_coding"; gene_name "ZNF827"; level 1; tag "overlapping_locus"; havana_gene "OTTHUMG00000161362.4";
ENSG00000198959.11	TGM2	protein_coding	0.669716	6.13432	20.9827	4.63457e-06	9.75972e-05	TGM2	chr20	38127387	38166578	-	gene_id "ENSG00000198959.11"; gene_type "protein_coding"; gene_name "TGM2"; level 2; havana_gene "OTTHUMG00000032437.4";
ENSG00000115844.10	DLX2	protein_coding	0.553607	2.82313	20.9523	4.70863e-06	9.9025e-05	DLX2	chr2	172099439	172102900	-	gene_id "ENSG00000115844.10"; gene_type "protein_coding"; gene_name "DLX2"; level 2; havana_gene "OTTHUMG00000132276.3";
ENSG00000134955.11	SLC37A2	protein_coding	-0.403408	6.76273	20.9382	4.74346e-06	9.96253e-05	SLC37A2	chr11	125063067	125090312	+	gene_id "ENSG00000134955.11"; gene_type "protein_coding"; gene_name "SLC37A2"; level 2; havana_gene "OTTHUMG00000165879.4";
ENSG00000088367.21	EPB41L1	protein_coding	-0.46968	4.03594	20.9023	4.83307e-06	0.000101373	EPB41L1	chr20	36091504	36232799	+	gene_id "ENSG00000088367.21"; gene_type "protein_coding"; gene_name "EPB41L1"; level 2; havana_gene "OTTHUMG00000032378.12";
ENSG00000087586.17	AURKA	protein_coding	-0.220202	7.49694	20.897	4.84658e-06	0.000101522	AURKA	chr20	56369389	56392337	-	gene_id "ENSG00000087586.17"; gene_type "protein_coding"; gene_name "AURKA"; level 2; havana_gene "OTTHUMG00000032796.7";
ENSG00000183691.4	NOG	protein_coding	-1.13583	-0.11945	20.8567	4.94949e-06	0.00010354	NOG	chr17	56593699	56595590	+	gene_id "ENSG00000183691.4"; gene_type "protein_coding"; gene_name "NOG"; level 2; havana_gene "OTTHUMG00000151770.1";
ENSG00000203499.11	IQANK1	protein_coding	-0.363141	4.87206	20.8329	5.01152e-06	0.0001047	IQANK1	chr8	143734140	143790644	+	gene_id "ENSG00000203499.11"; gene_type "protein_coding"; gene_name "IQANK1"; level 2; havana_gene "OTTHUMG00000165153.2";
ENSG00000184260.5	HIST2H2AC	protein_coding	-0.901416	1.39675	20.7988	5.10162e-06	0.000106439	HIST2H2AC	chr1	149886975	149887364	+	gene_id "ENSG00000184260.5"; gene_type "protein_coding"; gene_name "HIST2H2AC"; level 2; havana_gene "OTTHUMG00000035825.2";
ENSG00000110921.13	MVK	protein_coding	-0.352873	4.76316	20.7947	5.11243e-06	0.000106439	MVK	chr12	109573255	109598117	+	gene_id "ENSG00000110921.13"; gene_type "protein_coding"; gene_name "MVK"; level 2; havana_gene "OTTHUMG00000169256.5";
ENSG00000164933.11	SLC25A32	protein_coding	0.250942	6.63118	20.7938	5.11494e-06	0.000106439	SLC25A32	chr8	103398635	103415189	-	gene_id "ENSG00000164933.11"; gene_type "protein_coding"; gene_name "SLC25A32"; level 2; havana_gene "OTTHUMG00000164790.5";
ENSG00000114491.13	UMPS	protein_coding	0.162347	6.73451	20.7844	5.13987e-06	0.000106818	UMPS	chr3	124730366	124749273	+	gene_id "ENSG00000114491.13"; gene_type "protein_coding"; gene_name "UMPS"; level 2; tag "ncRNA_host"; havana_gene "OTTHUMG00000159431.4";
ENSG00000133069.15	TMCC2	protein_coding	0.828732	1.84912	20.7766	5.16105e-06	0.000107117	TMCC2	chr1	205228176	205273343	+	gene_id "ENSG00000133069.15"; gene_type "protein_coding"; gene_name "TMCC2"; level 2; havana_gene "OTTHUMG00000037195.3";
ENSG00000163961.4	RNF168	protein_coding	0.281539	5.91308	20.7654	5.19122e-06	0.000107602	RNF168	chr3	196468783	196503768	-	gene_id "ENSG00000163961.4"; gene_type "protein_coding"; gene_name "RNF168"; level 2; havana_gene "OTTHUMG00000155582.1";
ENSG00000105849.5	TWISTNB	protein_coding	0.189353	7.04219	20.7575	5.21267e-06	0.000107906	TWISTNB	chr7	19695462	19709087	-	gene_id "ENSG00000105849.5"; gene_type "protein_coding"; gene_name "TWISTNB"; level 2; tag "ncRNA_host"; havana_gene "OTTHUMG00000152497.1";
ENSG00000173762.7	CD7	protein_coding	-0.772441	0.91762	20.748	5.23871e-06	0.000108303	CD7	chr17	82314868	82317602	-	gene_id "ENSG00000173762.7"; gene_type "protein_coding"; gene_name "CD7"; level 1; havana_gene "OTTHUMG00000178662.2";
ENSG00000111961.17	SASH1	protein_coding	-0.378495	3.77971	20.7315	5.284e-06	0.000109097	SASH1	chr6	148272304	148552050	+	gene_id "ENSG00000111961.17"; gene_type "protein_coding"; gene_name "SASH1"; level 2; tag "ncRNA_host"; havana_gene "OTTHUMG00000015773.3";
ENSG00000069702.10	TGFBR3	protein_coding	-0.701928	2.3839	20.7276	5.29462e-06	0.000109174	TGFBR3	chr1	91680343	91906335	-	gene_id "ENSG00000069702.10"; gene_type "protein_coding"; gene_name "TGFBR3"; level 2; tag "ncRNA_host"; havana_gene "OTTHUMG00000010097.5";
ENSG00000100106.19	TRIOBP	protein_coding	-0.283204	5.68406	20.724	5.30482e-06	0.000109242	TRIOBP	chr22	37697004	37776556	+	gene_id "ENSG00000100106.19"; gene_type "protein_coding"; gene_name "TRIOBP"; level 2; tag "overlapping_locus"; havana_gene "OTTHUMG00000150657.9";
ENSG00000171552.12	BCL2L1	protein_coding	-0.260022	7.32598	20.6949	5.38601e-06	0.00011077	BCL2L1	chr20	31664452	31723989	-	gene_id "ENSG00000171552.12"; gene_type "protein_coding"; gene_name "BCL2L1"; level 2; havana_gene "OTTHUMG00000032192.3";
ENSG00000089057.14	SLC23A2	protein_coding	0.257106	6.5257	20.6558	5.49711e-06	0.000112908	SLC23A2	chr20	4852356	5010293	-	gene_id "ENSG00000089057.14"; gene_type "protein_coding"; gene_name "SLC23A2"; level 2; havana_gene "OTTHUMG00000031793.3";
ENSG00000148719.14	DNAJB12	protein_coding	-0.155734	6.83111	20.6495	5.51505e-06	0.00011313	DNAJB12	chr10	72332830	72355230	-	gene_id "ENSG00000148719.14"; gene_type "protein_coding"; gene_name "DNAJB12"; level 2; havana_gene "OTTHUMG00000018436.3";
ENSG00000168209.4	DDIT4	protein_coding	-0.427656	8.474	20.6236	5.59015e-06	0.000114522	DDIT4	chr10	72273920	72276036	+	gene_id "ENSG00000168209.4"; gene_type "protein_coding"; gene_name "DDIT4"; level 2; havana_gene "OTTHUMG00000183961.1";
ENSG00000113282.13	CLINT1	protein_coding	0.137054	7.34957	20.5667	5.75879e-06	0.000117825	CLINT1	chr5	157785743	157859175	-	gene_id "ENSG00000113282.13"; gene_type "protein_coding"; gene_name "CLINT1"; level 1; havana_gene "OTTHUMG00000163527.3";
ENSG00000167693.16	NXN	protein_coding	0.215065	7.89322	20.5469	5.81871e-06	0.000118897	NXN	chr17	799313	979770	-	gene_id "ENSG00000167693.16"; gene_type "protein_coding"; gene_name "NXN"; level 2; havana_gene "OTTHUMG00000090307.4";
ENSG00000010278.12	CD9	protein_coding	0.278939	8.40317	20.5328	5.86169e-06	0.000119467	CD9	chr12	6199715	6238271	+	gene_id "ENSG00000010278.12"; gene_type "protein_coding"; gene_name "CD9"; level 1; havana_gene "OTTHUMG00000044400.4";
ENSG00000177374.12	HIC1	protein_coding	0.663862	1.52215	20.5344	5.85703e-06	0.000119467	HIC1	chr17	2054154	2063241	+	gene_id "ENSG00000177374.12"; gene_type "protein_coding"; gene_name "HIC1"; level 2; havana_gene "OTTHUMG00000177635.10";
ENSG00000125449.6	ARMC7	protein_coding	-0.389805	4.34134	20.5128	5.92349e-06	0.000120571	ARMC7	chr17	75109952	75130265	+	gene_id "ENSG00000125449.6"; gene_type "protein_coding"; gene_name "ARMC7"; level 1; havana_gene "OTTHUMG00000179345.1";
ENSG00000139174.11	PRICKLE1	protein_coding	-0.643618	2.29071	20.4922	5.98737e-06	0.000121715	PRICKLE1	chr12	42456757	42590355	-	gene_id "ENSG00000139174.11"; gene_type "protein_coding"; gene_name "PRICKLE1"; level 2; tag "overlapping_locus"; havana_gene "OTTHUMG00000169443.4";
ENSG00000127603.24	MACF1	protein_coding	0.342597	8.13278	20.4473	6.12965e-06	0.000124448	MACF1	chr1	39081316	39487177	+	gene_id "ENSG00000127603.24"; gene_type "protein_coding"; gene_name "MACF1"; level 1; tag "overlapping_locus"; havana_gene "OTTHUMG00000007754.14";
ENSG00000138271.5	GPR87	protein_coding	-0.428626	5.32901	20.4429	6.14362e-06	0.000124572	GPR87	chr3	151294086	151316952	-	gene_id "ENSG00000138271.5"; gene_type "protein_coding"; gene_name "GPR87"; level 2; havana_gene "OTTHUMG00000159858.2";
ENSG00000131323.14	TRAF3	protein_coding	0.240649	6.66896	20.3929	6.30643e-06	0.000127561	TRAF3	chr14	102777476	102911500	+	gene_id "ENSG00000131323.14"; gene_type "protein_coding"; gene_name "TRAF3"; level 1; tag "ncRNA_host"; havana_gene "OTTHUMG00000171902.2";
ENSG00000283031.1	AC009242.1	lincRNA	1.79276	-0.995425	20.3926	6.30718e-06	0.000127561	AC009242.1	chr2	23667208	23685453	-	gene_id "ENSG00000283031.1"; gene_type "lincRNA"; gene_name "AC009242.1"; level 2; havana_gene "OTTHUMG00000191610.1";
ENSG00000250645.1	AC010442.2	processed_pseudogene	-3.93533	-2.73172	20.381	6.34578e-06	0.000128178	AC010442.2	chr5	418703	419109	+	gene_id "ENSG00000250645.1"; gene_type "processed_pseudogene"; gene_name "AC010442.2"; level 1; tag "pseudo_consens"; tag "overlapping_locus"; havana_gene "OTTHUMG00000161640.2";
ENSG00000105325.13	FZR1	protein_coding	-0.296579	5.56827	20.3743	6.36796e-06	0.000128462	FZR1	chr19	3506273	3538330	+	gene_id "ENSG00000105325.13"; gene_type "protein_coding"; gene_name "FZR1"; level 2; havana_gene "OTTHUMG00000180747.3";
ENSG00000184307.14	ZDHHC23	protein_coding	-0.499569	3.70666	20.3516	6.44393e-06	0.00012983	ZDHHC23	chr3	113947901	113965401	+	gene_id "ENSG00000184307.14"; gene_type "protein_coding"; gene_name "ZDHHC23"; level 1; havana_gene "OTTHUMG00000159335.3";
ENSG00000179431.6	FJX1	protein_coding	0.245919	8.15114	20.3399	6.4836e-06	0.000130463	FJX1	chr11	35618419	35620868	+	gene_id "ENSG00000179431.6"; gene_type "protein_coding"; gene_name "FJX1"; level 2; havana_gene "OTTHUMG00000166310.1";
ENSG00000163235.15	TGFA	protein_coding	0.332084	6.6507	20.3173	6.5605e-06	0.000131843	TGFA	chr2	70447280	70554193	-	gene_id "ENSG00000163235.15"; gene_type "protein_coding"; gene_name "TGFA"; level 2; tag "overlapping_locus"; havana_gene "OTTHUMG00000129669.39";
ENSG00000171067.10	C11orf24	protein_coding	-0.207387	6.70143	20.2822	6.68177e-06	0.00013411	C11orf24	chr11	68261335	68272001	-	gene_id "ENSG00000171067.10"; gene_type "protein_coding"; gene_name "C11orf24"; level 1; havana_gene "OTTHUMG00000167478.2";
ENSG00000206077.10	ZDHHC11B	protein_coding	1.9637	-0.0848496	20.225	6.88486e-06	0.000138011	ZDHHC11B	chr5	710360	766952	-	gene_id "ENSG00000206077.10"; gene_type "protein_coding"; gene_name "ZDHHC11B"; level 2; havana_gene "OTTHUMG00000162148.3";
ENSG00000116044.15	NFE2L2	protein_coding	-0.225864	6.68563	20.1963	6.98884e-06	0.000139742	NFE2L2	chr2	177227595	177392697	-	gene_id "ENSG00000116044.15"; gene_type "protein_coding"; gene_name "NFE2L2"; level 1; tag "ncRNA_host"; tag "overlapping_locus"; havana_gene "OTTHUMG00000133620.16";
ENSG00000095951.16	HIVEP1	protein_coding	0.371372	4.39256	20.1963	6.98863e-06	0.000139742	HIVEP1	chr6	12008762	12164999	+	gene_id "ENSG00000095951.16"; gene_type "protein_coding"; gene_name "HIVEP1"; level 1; tag "overlapping_locus"; havana_gene "OTTHUMG00000014265.4";
ENSG00000146457.14	WTAP	protein_coding	0.26516	6.39741	20.1924	7.00296e-06	0.000139847	WTAP	chr6	159725585	159756319	+	gene_id "ENSG00000146457.14"; gene_type "protein_coding"; gene_name "WTAP"; level 2; havana_gene "OTTHUMG00000015933.2";
ENSG00000128284.19	APOL3	protein_coding	0.505477	2.53134	20.167	7.09669e-06	0.000141541	APOL3	chr22	36140330	36166177	-	gene_id "ENSG00000128284.19"; gene_type "protein_coding"; gene_name "APOL3"; level 1; havana_gene "OTTHUMG00000150632.19";
ENSG00000108021.19	FAM208B	protein_coding	0.264841	6.81128	20.1586	7.12806e-06	0.000141987	FAM208B	chr10	5684838	5763740	+	gene_id "ENSG00000108021.19"; gene_type "protein_coding"; gene_name "FAM208B"; level 1; havana_gene "OTTHUMG00000017605.4";
ENSG00000274997.1	HIST1H2AH	protein_coding	-3.01396	-2.07729	20.1553	7.14039e-06	0.000142054	HIST1H2AH	chr6	27147129	27147515	+	gene_id "ENSG00000274997.1"; gene_type "protein_coding"; gene_name "HIST1H2AH"; level 2; havana_gene "OTTHUMG00000014468.2";
ENSG00000140950.15	TLDC1	protein_coding	-0.349418	5.67542	20.1261	7.2502e-06	0.000144058	TLDC1	chr16	84476421	84554033	-	gene_id "ENSG00000140950.15"; gene_type "protein_coding"; gene_name "TLDC1"; level 2; havana_gene "OTTHUMG00000176739.3";
ENSG00000110048.11	OSBP	protein_coding	-0.143034	6.90859	20.1055	7.32867e-06	0.000145435	OSBP	chr11	59574398	59616144	-	gene_id "ENSG00000110048.11"; gene_type "protein_coding"; gene_name "OSBP"; level 2; tag "ncRNA_host"; havana_gene "OTTHUMG00000167422.2";
ENSG00000167889.12	MGAT5B	protein_coding	-0.785282	0.973032	20.092	7.38061e-06	0.000146282	MGAT5B	chr17	76868456	76950393	+	gene_id "ENSG00000167889.12"; gene_type "protein_coding"; gene_name "MGAT5B"; level 2; havana_gene "OTTHUMG00000177278.4";
ENSG00000170473.16	PYM1	protein_coding	-0.292307	5.19635	20.0738	7.45111e-06	0.000147495	PYM1	chr12	55901413	55932618	-	gene_id "ENSG00000170473.16"; gene_type "protein_coding"; gene_name "PYM1"; level 2; havana_gene "OTTHUMG00000170220.5";
ENSG00000119408.16	NEK6	protein_coding	-0.249526	5.45586	20.059	7.50876e-06	0.00014845	NEK6	chr9	124257606	124353307	+	gene_id "ENSG00000119408.16"; gene_type "protein_coding"; gene_name "NEK6"; level 2; tag "overlapping_locus"; havana_gene "OTTHUMG00000020650.2";
ENSG00000047932.13	GOPC	protein_coding	0.161918	6.6747	20.03	7.62376e-06	0.000150481	GOPC	chr6	117560269	117602542	-	gene_id "ENSG00000047932.13"; gene_type "protein_coding"; gene_name "GOPC"; level 2; tag "overlapping_locus"; havana_gene "OTTHUMG00000015457.2";
ENSG00000269959.1	SPACA6P-AS	lincRNA	3.24495	-1.61068	20.0283	7.63047e-06	0.000150481	SPACA6P-AS	chr19	51685363	51693456	-	gene_id "ENSG00000269959.1"; gene_type "lincRNA"; gene_name "SPACA6P-AS"; level 2; havana_gene "OTTHUMG00000183887.1";
ENSG00000073712.14	FERMT2	protein_coding	-0.287051	5.62604	19.9768	7.83866e-06	0.000154394	FERMT2	chr14	52857268	52952435	-	gene_id "ENSG00000073712.14"; gene_type "protein_coding"; gene_name "FERMT2"; level 1; havana_gene "OTTHUMG00000140309.4";
ENSG00000137936.16	BCAR3	protein_coding	0.240949	7.53531	19.9381	7.99895e-06	0.000157356	BCAR3	chr1	93561786	93847150	-	gene_id "ENSG00000137936.16"; gene_type "protein_coding"; gene_name "BCAR3"; level 2; tag "overlapping_locus"; havana_gene "OTTHUMG00000010301.3";
ENSG00000104783.11	KCNN4	protein_coding	-0.461875	4.46395	19.915	8.09617e-06	0.000159027	KCNN4	chr19	43766533	43781257	-	gene_id "ENSG00000104783.11"; gene_type "protein_coding"; gene_name "KCNN4"; level 2; havana_gene "OTTHUMG00000182779.1";
ENSG00000177494.5	ZBED2	protein_coding	-0.392974	5.90957	19.9132	8.10399e-06	0.000159027	ZBED2	chr3	111592900	111595443	-	gene_id "ENSG00000177494.5"; gene_type "protein_coding"; gene_name "ZBED2"; level 2; havana_gene "OTTHUMG00000074061.2";
ENSG00000181418.7	DDN	protein_coding	0.901266	1.54572	19.8999	8.16067e-06	0.000159941	DDN	chr12	48995149	48999309	-	gene_id "ENSG00000181418.7"; gene_type "protein_coding"; gene_name "DDN"; level 2; havana_gene "OTTHUMG00000156183.1";
ENSG00000139318.7	DUSP6	protein_coding	0.552633	7.31498	19.8897	8.20395e-06	0.000160591	DUSP6	chr12	89347232	89353271	-	gene_id "ENSG00000139318.7"; gene_type "protein_coding"; gene_name "DUSP6"; level 2; havana_gene "OTTHUMG00000169912.4";
ENSG00000134851.12	TMEM165	protein_coding	0.221876	6.73578	19.8223	8.4985e-06	0.000166151	TMEM165	chr4	55395957	55453397	+	gene_id "ENSG00000134851.12"; gene_type "protein_coding"; gene_name "TMEM165"; level 2; tag "ncRNA_host"; havana_gene "OTTHUMG00000128735.6";
ENSG00000169851.15	PCDH7	protein_coding	-0.350052	2.9946	19.798	8.60748e-06	0.000168074	PCDH7	chr4	30720415	31146805	+	gene_id "ENSG00000169851.15"; gene_type "protein_coding"; gene_name "PCDH7"; level 1; havana_gene "OTTHUMG00000160364.4";
ENSG00000159692.15	CTBP1	protein_coding	-0.221737	6.33085	19.7867	8.65843e-06	0.000168861	CTBP1	chr4	1211448	1249953	-	gene_id "ENSG00000159692.15"; gene_type "protein_coding"; gene_name "CTBP1"; level 1; havana_gene "OTTHUMG00000089259.9";
ENSG00000169994.18	MYO7B	protein_coding	1.6083	1.65071	19.7671	8.74776e-06	0.000170393	MYO7B	chr2	127535802	127637729	+	gene_id "ENSG00000169994.18"; gene_type "protein_coding"; gene_name "MYO7B"; level 2; havana_gene "OTTHUMG00000153419.11";
ENSG00000220517.2	ASS1P1	processed_pseudogene	-1.40893	-0.27922	19.7617	8.77221e-06	0.000170659	ASS1P1	chr6	25023247	25024483	-	gene_id "ENSG00000220517.2"; gene_type "processed_pseudogene"; gene_name "ASS1P1"; level 1; tag "pseudo_consens"; tag "overlapping_locus"; havana_gene "OTTHUMG00000014378.2";
ENSG00000114698.14	PLSCR4	protein_coding	-0.551332	2.67612	19.7347	8.89707e-06	0.000172876	PLSCR4	chr3	146192339	146251179	-	gene_id "ENSG00000114698.14"; gene_type "protein_coding"; gene_name "PLSCR4"; level 2; havana_gene "OTTHUMG00000159415.14";
ENSG00000175197.11	DDIT3	protein_coding	-0.595429	2.49245	19.6828	9.14217e-06	0.000177421	DDIT3	chr12	57516588	57520517	-	gene_id "ENSG00000175197.11"; gene_type "protein_coding"; gene_name "DDIT3"; level 2; tag "ncRNA_host"; havana_gene "OTTHUMG00000170046.3";
ENSG00000186111.9	PIP5K1C	protein_coding	-0.302089	5.44454	19.6511	9.29498e-06	0.000180166	PIP5K1C	chr19	3630183	3700479	-	gene_id "ENSG00000186111.9"; gene_type "protein_coding"; gene_name "PIP5K1C"; level 1; havana_gene "OTTHUMG00000180870.4";
ENSG00000124789.11	NUP153	protein_coding	0.227699	7.02887	19.646	9.31983e-06	0.000180426	NUP153	chr6	17615035	17706834	-	gene_id "ENSG00000124789.11"; gene_type "protein_coding"; gene_name "NUP153"; level 2; havana_gene "OTTHUMG00000014312.1";
ENSG00000165322.17	ARHGAP12	protein_coding	-0.29614	5.04068	19.6381	9.3582e-06	0.000180948	ARHGAP12	chr10	31805404	31928876	-	gene_id "ENSG00000165322.17"; gene_type "protein_coding"; gene_name "ARHGAP12"; level 2; havana_gene "OTTHUMG00000017911.2";
ENSG00000006062.14	MAP3K14	protein_coding	-0.252142	5.38663	19.5731	9.68228e-06	0.000186986	MAP3K14	chr17	45263121	45317040	-	gene_id "ENSG00000006062.14"; gene_type "protein_coding"; gene_name "MAP3K14"; level 2; havana_gene "OTTHUMG00000180364.6";
ENSG00000164164.15	OTUD4	protein_coding	0.222935	6.73938	19.5486	9.80739e-06	0.000189108	OTUD4	chr4	145110838	145180161	-	gene_id "ENSG00000164164.15"; gene_type "protein_coding"; gene_name "OTUD4"; level 2; tag "ncRNA_host"; havana_gene "OTTHUMG00000161480.6";
ENSG00000159713.10	TPPP3	protein_coding	2.1008	-1.68599	19.5469	9.81603e-06	0.000189108	TPPP3	chr16	67389809	67393535	-	gene_id "ENSG00000159713.10"; gene_type "protein_coding"; gene_name "TPPP3"; level 2; tag "ncRNA_host"; havana_gene "OTTHUMG00000137516.3";
ENSG00000113460.12	BRIX1	protein_coding	0.145398	6.88046	19.5399	9.85212e-06	0.000189573	BRIX1	chr5	34915376	34925996	+	gene_id "ENSG00000113460.12"; gene_type "protein_coding"; gene_name "BRIX1"; level 2; havana_gene "OTTHUMG00000162021.2";
ENSG00000067221.13	STOML1	protein_coding	0.408672	3.53092	19.5168	9.97168e-06	0.00019164	STOML1	chr15	73978923	73994622	-	gene_id "ENSG00000067221.13"; gene_type "protein_coding"; gene_name "STOML1"; level 1; havana_gene "OTTHUMG00000137608.5";
ENSG00000043039.6	BARX2	protein_coding	0.371161	4.26363	19.4748	1.01936e-05	0.000195668	BARX2	chr11	129375940	129452279	+	gene_id "ENSG00000043039.6"; gene_type "protein_coding"; gene_name "BARX2"; level 2; havana_gene "OTTHUMG00000165776.4";
ENSG00000173210.19	ABLIM3	protein_coding	-0.263297	5.43174	19.4681	1.02294e-05	0.000196118	ABLIM3	chr5	149141483	149260542	+	gene_id "ENSG00000173210.19"; gene_type "protein_coding"; gene_name "ABLIM3"; level 2; havana_gene "OTTHUMG00000129932.3";
ENSG00000096717.11	SIRT1	protein_coding	-0.328206	4.71869	19.4535	1.0308e-05	0.000197385	SIRT1	chr10	67884669	67918390	+	gene_id "ENSG00000096717.11"; gene_type "protein_coding"; gene_name "SIRT1"; level 2; havana_gene "OTTHUMG00000018340.2";
ENSG00000152503.9	TRIM36	protein_coding	0.666086	2.54708	19.4205	1.04874e-05	0.000200579	TRIM36	chr5	115124762	115180546	-	gene_id "ENSG00000152503.9"; gene_type "protein_coding"; gene_name "TRIM36"; level 1; tag "overlapping_locus"; havana_gene "OTTHUMG00000128892.4";
ENSG00000205268.10	PDE7A	protein_coding	0.282629	4.98283	19.3951	1.06278e-05	0.000203018	PDE7A	chr8	65717510	65842322	-	gene_id "ENSG00000205268.10"; gene_type "protein_coding"; gene_name "PDE7A"; level 2; havana_gene "OTTHUMG00000164469.3";
ENSG00000089737.16	DDX24	protein_coding	0.169184	7.46331	19.3559	1.08483e-05	0.000206732	DDX24	chr14	94048291	94081245	-	gene_id "ENSG00000089737.16"; gene_type "protein_coding"; gene_name "DDX24"; level 1; havana_gene "OTTHUMG00000171301.2";
ENSG00000154511.11	FAM69A	protein_coding	0.595796	3.39064	19.3566	1.08442e-05	0.000206732	FAM69A	chr1	92832737	92961522	-	gene_id "ENSG00000154511.11"; gene_type "protein_coding"; gene_name "FAM69A"; level 2; havana_gene "OTTHUMG00000010894.2";
ENSG00000116161.17	CACYBP	protein_coding	-0.127847	7.47137	19.2759	1.13127e-05	0.000215321	CACYBP	chr1	174999163	175011715	+	gene_id "ENSG00000116161.17"; gene_type "protein_coding"; gene_name "CACYBP"; level 1; havana_gene "OTTHUMG00000034941.7";
ENSG00000189319.13	FAM53B	protein_coding	-0.343859	4.98955	19.273	1.13298e-05	0.000215388	FAM53B	chr10	124619292	124744269	-	gene_id "ENSG00000189319.13"; gene_type "protein_coding"; gene_name "FAM53B"; level 1; tag "overlapping_locus"; havana_gene "OTTHUMG00000019215.2";
ENSG00000272711.1	AC019069.1	lincRNA	0.599714	2.75345	19.2668	1.13664e-05	0.000215826	AC019069.1	chr2	74832655	74833987	-	gene_id "ENSG00000272711.1"; gene_type "lincRNA"; gene_name "AC019069.1"; level 2; havana_gene "OTTHUMG00000185987.1";
ENSG00000189007.15	ADAT2	protein_coding	0.278324	4.94378	19.2351	1.15566e-05	0.000219174	ADAT2	chr6	143422832	143450673	-	gene_id "ENSG00000189007.15"; gene_type "protein_coding"; gene_name "ADAT2"; level 2; havana_gene "OTTHUMG00000015725.2";
ENSG00000123240.16	OPTN	protein_coding	0.330571	5.85228	19.2272	1.16049e-05	0.000219828	OPTN	chr10	13099449	13138308	+	gene_id "ENSG00000123240.16"; gene_type "protein_coding"; gene_name "OPTN"; level 2; havana_gene "OTTHUMG00000017690.6";
ENSG00000089356.18	FXYD3	protein_coding	0.370866	7.17396	19.2246	1.16206e-05	0.000219862	FXYD3	chr19	35115879	35124324	+	gene_id "ENSG00000089356.18"; gene_type "protein_coding"; gene_name "FXYD3"; level 2; tag "ncRNA_host"; havana_gene "OTTHUMG00000184625.2";
ENSG00000107282.7	APBA1	protein_coding	-0.805811	1.73961	19.2138	1.16866e-05	0.000220847	APBA1	chr9	69427530	69672306	-	gene_id "ENSG00000107282.7"; gene_type "protein_coding"; gene_name "APBA1"; level 2; tag "overlapping_locus"; havana_gene "OTTHUMG00000019984.4";
ENSG00000005469.11	CROT	protein_coding	-0.356554	4.66581	19.1781	1.19071e-05	0.000224744	CROT	chr7	87345681	87399795	+	gene_id "ENSG00000005469.11"; gene_type "protein_coding"; gene_name "CROT"; level 1; havana_gene "OTTHUMG00000023653.5";
ENSG00000142235.8	LMTK3	protein_coding	-0.542798	3.23176	19.1146	1.23099e-05	0.000231928	LMTK3	chr19	48485271	48513189	-	gene_id "ENSG00000142235.8"; gene_type "protein_coding"; gene_name "LMTK3"; level 2; havana_gene "OTTHUMG00000183312.1";
ENSG00000090339.8	ICAM1	protein_coding	1.14988	2.07267	19.1135	1.2317e-05	0.000231928	ICAM1	chr19	10270835	10286615	+	gene_id "ENSG00000090339.8"; gene_type "protein_coding"; gene_name "ICAM1"; level 2; havana_gene "OTTHUMG00000180403.2";
ENSG00000100320.22	RBFOX2	protein_coding	0.134908	7.03801	19.0902	1.24685e-05	0.000234503	RBFOX2	chr22	35738736	36028425	-	gene_id "ENSG00000100320.22"; gene_type "protein_coding"; gene_name "RBFOX2"; level 1; tag "overlapping_locus"; havana_gene "OTTHUMG00000150585.11";
ENSG00000117399.13	CDC20	protein_coding	-0.228834	7.97094	19.0841	1.25085e-05	0.000234696	CDC20	chr1	43358955	43363203	+	gene_id "ENSG00000117399.13"; gene_type "protein_coding"; gene_name "CDC20"; level 2; havana_gene "OTTHUMG00000007420.2";
ENSG00000153922.10	CHD1	protein_coding	0.21218	6.92081	19.085	1.25025e-05	0.000234696	CHD1	chr5	98853985	98928957	-	gene_id "ENSG00000153922.10"; gene_type "protein_coding"; gene_name "CHD1"; level 2; havana_gene "OTTHUMG00000162744.3";
ENSG00000196196.2	HRCT1	protein_coding	2.17735	-0.48738	19.0518	1.27217e-05	0.000238416	HRCT1	chr9	35906192	35907141	+	gene_id "ENSG00000196196.2"; gene_type "protein_coding"; gene_name "HRCT1"; level 2; havana_gene "OTTHUMG00000154146.1";
ENSG00000128805.14	ARHGAP22	protein_coding	-1.1028	0.853747	19.0317	1.28562e-05	0.000240651	ARHGAP22	chr10	48446034	48656265	-	gene_id "ENSG00000128805.14"; gene_type "protein_coding"; gene_name "ARHGAP22"; level 1; tag "overlapping_locus"; havana_gene "OTTHUMG00000018176.5";
ENSG00000110880.10	CORO1C	protein_coding	0.187343	8.12053	19.0278	1.28827e-05	0.000240862	CORO1C	chr12	108645109	108731596	-	gene_id "ENSG00000110880.10"; gene_type "protein_coding"; gene_name "CORO1C"; level 2; havana_gene "OTTHUMG00000169381.3";
ENSG00000156697.12	UTP14A	protein_coding	0.168252	6.04602	19.0029	1.30519e-05	0.000243289	UTP14A	chrX	129906121	129929761	+	gene_id "ENSG00000156697.12"; gene_type "protein_coding"; gene_name "UTP14A"; level 2; havana_gene "OTTHUMG00000022378.2";
ENSG00000090020.10	SLC9A1	protein_coding	0.214698	6.28115	19.0019	1.30586e-05	0.000243289	SLC9A1	chr1	27098815	27166981	-	gene_id "ENSG00000090020.10"; gene_type "protein_coding"; gene_name "SLC9A1"; level 2; havana_gene "OTTHUMG00000004271.4";
ENSG00000143452.15	HORMAD1	protein_coding	0.333344	4.61212	19.0029	1.30518e-05	0.000243289	HORMAD1	chr1	150698060	150720888	-	gene_id "ENSG00000143452.15"; gene_type "protein_coding"; gene_name "HORMAD1"; level 2; havana_gene "OTTHUMG00000035005.2";
ENSG00000143382.14	ADAMTSL4	protein_coding	0.701681	2.83407	18.9936	1.31157e-05	0.000244066	ADAMTSL4	chr1	150549369	150560937	+	gene_id "ENSG00000143382.14"; gene_type "protein_coding"; gene_name "ADAMTSL4"; level 2; tag "ncRNA_host"; havana_gene "OTTHUMG00000034863.5";
ENSG00000118257.16	NRP2	protein_coding	-0.289482	5.0108	18.986	1.3168e-05	0.000244752	NRP2	chr2	205681990	205798133	+	gene_id "ENSG00000118257.16"; gene_type "protein_coding"; gene_name "NRP2"; level 2; havana_gene "OTTHUMG00000132893.5";
ENSG00000102287.18	GABRE	protein_coding	-0.336115	4.4232	18.9207	1.36264e-05	0.000252845	GABRE	chrX	151953124	151974680	-	gene_id "ENSG00000102287.18"; gene_type "protein_coding"; gene_name "GABRE"; level 2; tag "ncRNA_host"; havana_gene "OTTHUMG00000024176.3";
ENSG00000117174.10	ZNHIT6	protein_coding	0.202635	6.0328	18.9195	1.36354e-05	0.000252845	ZNHIT6	chr1	85649423	85708433	-	gene_id "ENSG00000117174.10"; gene_type "protein_coding"; gene_name "ZNHIT6"; level 2; havana_gene "OTTHUMG00000010576.1";
ENSG00000187017.15	ESPN	protein_coding	0.813364	1.9333	18.9036	1.37495e-05	0.000254663	ESPN	chr1	6424788	6461370	+	gene_id "ENSG00000187017.15"; gene_type "protein_coding"; gene_name "ESPN"; level 2; havana_gene "OTTHUMG00000000753.8";
ENSG00000154102.10	C16orf74	protein_coding	-0.385038	5.03828	18.8899	1.38484e-05	0.000256196	C16orf74	chr16	85690084	85751129	-	gene_id "ENSG00000154102.10"; gene_type "protein_coding"; gene_name "C16orf74"; level 1; tag "ncRNA_host"; tag "overlapping_locus"; havana_gene "OTTHUMG00000183875.1";
ENSG00000164292.12	RHOBTB3	protein_coding	-0.232101	8.05106	18.8867	1.38719e-05	0.000256331	RHOBTB3	chr5	95713522	95824383	+	gene_id "ENSG00000164292.12"; gene_type "protein_coding"; gene_name "RHOBTB3"; level 2; tag "overlapping_locus"; havana_gene "OTTHUMG00000121171.3";
ENSG00000106723.16	SPIN1	protein_coding	-0.223393	7.3391	18.8654	1.40273e-05	0.0002589	SPIN1	chr9	88388419	88478694	+	gene_id "ENSG00000106723.16"; gene_type "protein_coding"; gene_name "SPIN1"; level 2; havana_gene "OTTHUMG00000020168.2";
ENSG00000108262.15	GIT1	protein_coding	-0.234819	6.67245	18.8199	1.43661e-05	0.000264845	GIT1	chr17	29573469	29594054	-	gene_id "ENSG00000108262.15"; gene_type "protein_coding"; gene_name "GIT1"; level 1; tag "overlapping_locus"; havana_gene "OTTHUMG00000132730.5";
ENSG00000165732.12	DDX21	protein_coding	0.173684	9.77682	18.7946	1.4558e-05	0.00026807	DDX21	chr10	68956128	68985073	+	gene_id "ENSG00000165732.12"; gene_type "protein_coding"; gene_name "DDX21"; level 2; havana_gene "OTTHUMG00000018366.1";
ENSG00000167566.16	NCKAP5L	protein_coding	-0.524102	3.28549	18.7388	1.49905e-05	0.000275074	NCKAP5L	chr12	49791146	49828750	-	gene_id "ENSG00000167566.16"; gene_type "protein_coding"; gene_name "NCKAP5L"; level 2; havana_gene "OTTHUMG00000156969.3";
ENSG00000273706.4	LHX1	protein_coding	-0.464932	2.55563	18.7427	1.49594e-05	0.000275074	LHX1	chr17	36936785	36944612	+	gene_id "ENSG00000273706.4"; gene_type "protein_coding"; gene_name "LHX1"; level 2; havana_gene "OTTHUMG00000188456.1";
ENSG00000104332.11	SFRP1	protein_coding	-0.274191	7.47298	18.7397	1.4983e-05	0.000275074	SFRP1	chr8	41261958	41309497	-	gene_id "ENSG00000104332.11"; gene_type "protein_coding"; gene_name "SFRP1"; level 1; tag "ncRNA_host"; tag "overlapping_locus"; havana_gene "OTTHUMG00000164074.2";
ENSG00000116815.15	CD58	protein_coding	0.513507	3.42601	18.7335	1.50318e-05	0.000275513	CD58	chr1	116514535	116571039	-	gene_id "ENSG00000116815.15"; gene_type "protein_coding"; gene_name "CD58"; level 2; tag "ncRNA_host"; tag "overlapping_locus"; havana_gene "OTTHUMG00000022749.4";
ENSG00000124788.17	ATXN1	protein_coding	-0.340681	3.84378	18.6586	1.56338e-05	0.000286216	ATXN1	chr6	16299112	16761491	-	gene_id "ENSG00000124788.17"; gene_type "protein_coding"; gene_name "ATXN1"; level 2; havana_gene "OTTHUMG00000014303.3";
ENSG00000198142.4	SOWAHC	protein_coding	-0.212591	7.16078	18.6205	1.59495e-05	0.000291322	SOWAHC	chr2	109614334	109618990	+	gene_id "ENSG00000198142.4"; gene_type "protein_coding"; gene_name "SOWAHC"; level 2; tag "retrogene"; havana_gene "OTTHUMG00000153219.1";
ENSG00000169914.5	OTUD3	protein_coding	0.321446	4.63908	18.6206	1.59486e-05	0.000291322	OTUD3	chr1	19882513	19912945	+	gene_id "ENSG00000169914.5"; gene_type "protein_coding"; gene_name "OTUD3"; level 2; havana_gene "OTTHUMG00000002696.1";
ENSG00000069399.14	BCL3	protein_coding	0.38498	5.0264	18.6136	1.60078e-05	0.000292051	BCL3	chr19	44747705	44760044	+	gene_id "ENSG00000069399.14"; gene_type "protein_coding"; gene_name "BCL3"; level 1; tag "ncRNA_host"; havana_gene "OTTHUMG00000151517.3";
ENSG00000244462.7	RBM12	protein_coding	0.21862	7.05251	18.594	1.61729e-05	0.000294722	RBM12	chr20	35648925	35664956	-	gene_id "ENSG00000244462.7"; gene_type "protein_coding"; gene_name "RBM12"; level 2; tag "overlapping_locus"; havana_gene "OTTHUMG00000032350.4";
ENSG00000149573.8	MPZL2	protein_coding	0.31363	5.86704	18.5205	1.6809e-05	0.000305962	MPZL2	chr11	118253403	118264536	-	gene_id "ENSG00000149573.8"; gene_type "protein_coding"; gene_name "MPZL2"; level 2; havana_gene "OTTHUMG00000166967.3";
ENSG00000123983.13	ACSL3	protein_coding	-0.152115	7.83104	18.4927	1.70554e-05	0.00031009	ACSL3	chr2	222860934	222944639	+	gene_id "ENSG00000123983.13"; gene_type "protein_coding"; gene_name "ACSL3"; level 1; havana_gene "OTTHUMG00000133160.5";
ENSG00000183864.4	TOB2	protein_coding	-0.239827	5.56067	18.4833	1.714e-05	0.000311271	TOB2	chr22	41433492	41447023	-	gene_id "ENSG00000183864.4"; gene_type "protein_coding"; gene_name "TOB2"; level 2; havana_gene "OTTHUMG00000150970.3";
ENSG00000147862.15	NFIB	protein_coding	-0.282931	5.42906	18.3637	1.82506e-05	0.000331062	NFIB	chr9	14081843	14398983	-	gene_id "ENSG00000147862.15"; gene_type "protein_coding"; gene_name "NFIB"; level 1; havana_gene "OTTHUMG00000021027.6";
ENSG00000269113.3	TRABD2B	protein_coding	1.03206	1.25511	18.3384	1.8494e-05	0.000335092	TRABD2B	chr1	47760528	47996895	-	gene_id "ENSG00000269113.3"; gene_type "protein_coding"; gene_name "TRABD2B"; level 2; tag "overlapping_locus"; havana_gene "OTTHUMG00000007960.3";
ENSG00000108819.10	PPP1R9B	protein_coding	0.288781	6.31311	18.3174	1.86988e-05	0.000338415	PPP1R9B	chr17	50133735	50150630	-	gene_id "ENSG00000108819.10"; gene_type "protein_coding"; gene_name "PPP1R9B"; level 2; havana_gene "OTTHUMG00000162008.6";
ENSG00000196754.10	S100A2	protein_coding	0.462892	10.51	18.303	1.88413e-05	0.000340607	S100A2	chr1	153561108	153567890	-	gene_id "ENSG00000196754.10"; gene_type "protein_coding"; gene_name "S100A2"; level 1; havana_gene "OTTHUMG00000035031.3";
ENSG00000129071.9	MBD4	protein_coding	-0.233079	6.04498	18.2232	1.9647e-05	0.000354767	MBD4	chr3	129430944	129440179	-	gene_id "ENSG00000129071.9"; gene_type "protein_coding"; gene_name "MBD4"; level 2; havana_gene "OTTHUMG00000159463.4";
ENSG00000015475.18	BID	protein_coding	0.326769	5.36484	18.2153	1.97286e-05	0.000355834	BID	chr22	17734138	17774770	-	gene_id "ENSG00000015475.18"; gene_type "protein_coding"; gene_name "BID"; level 2; tag "ncRNA_host"; havana_gene "OTTHUMG00000150087.5";
ENSG00000083520.14	DIS3	protein_coding	0.144278	6.74124	18.1881	2.00124e-05	0.000360542	DIS3	chr13	72752169	72782096	-	gene_id "ENSG00000083520.14"; gene_type "protein_coding"; gene_name "DIS3"; level 1; havana_gene "OTTHUMG00000017070.4";
ENSG00000272933.1	AL391121.1	lincRNA	-0.525313	3.04906	18.1795	2.01035e-05	0.000361772	AL391121.1	chr10	102642792	102644140	-	gene_id "ENSG00000272933.1"; gene_type "lincRNA"; gene_name "AL391121.1"; level 2; havana_gene "OTTHUMG00000186503.1";
ENSG00000165474.5	GJB2	protein_coding	0.616165	6.74242	18.1742	2.01586e-05	0.000362352	GJB2	chr13	20187470	20192898	-	gene_id "ENSG00000165474.5"; gene_type "protein_coding"; gene_name "GJB2"; level 2; havana_gene "OTTHUMG00000016513.1";
ENSG00000172831.11	CES2	protein_coding	0.297684	5.39841	18.168	2.02246e-05	0.000363125	CES2	chr16	66934444	66945096	+	gene_id "ENSG00000172831.11"; gene_type "protein_coding"; gene_name "CES2"; level 2; tag "overlapping_locus"; havana_gene "OTTHUMG00000137517.5";
ENSG00000255202.1	AL049629.1	antisense_RNA	1.54942	-0.342314	18.1619	2.02894e-05	0.000363876	AL049629.1	chr11	33665220	33696701	-	gene_id "ENSG00000255202.1"; gene_type "antisense_RNA"; gene_name "AL049629.1"; level 2; havana_gene "OTTHUMG00000166269.1";
ENSG00000162772.16	ATF3	protein_coding	-0.534259	2.80607	18.1546	2.0368e-05	0.000364861	ATF3	chr1	212565334	212620777	+	gene_id "ENSG00000162772.16"; gene_type "protein_coding"; gene_name "ATF3"; level 2; havana_gene "OTTHUMG00000036747.8";
ENSG00000106012.17	IQCE	protein_coding	-0.262636	5.68724	18.1525	2.03904e-05	0.000364861	IQCE	chr7	2558972	2614734	+	gene_id "ENSG00000106012.17"; gene_type "protein_coding"; gene_name "IQCE"; level 1; havana_gene "OTTHUMG00000152047.8";
ENSG00000154639.18	CXADR	protein_coding	-0.289146	5.39928	18.1216	2.07234e-05	0.000370401	CXADR	chr21	17512382	17593579	+	gene_id "ENSG00000154639.18"; gene_type "protein_coding"; gene_name "CXADR"; level 2; tag "ncRNA_host"; havana_gene "OTTHUMG00000074508.3";
ENSG00000112658.7	SRF	protein_coding	-0.206442	6.43485	18.1115	2.08337e-05	0.000371953	SRF	chr6	43171299	43181507	+	gene_id "ENSG00000112658.7"; gene_type "protein_coding"; gene_name "SRF"; level 2; havana_gene "OTTHUMG00000014722.2";
ENSG00000197261.11	C6orf141	protein_coding	-0.432906	3.81069	18.1059	2.08958e-05	0.000372642	C6orf141	chr6	49550646	49561907	+	gene_id "ENSG00000197261.11"; gene_type "protein_coding"; gene_name "C6orf141"; level 1; havana_gene "OTTHUMG00000014820.6";
ENSG00000275393.1	AC018695.6	sense_intronic	-1.71213	-0.412071	18.103	2.09271e-05	0.000372781	AC018695.6	chr16	85697335	85697868	-	gene_id "ENSG00000275393.1"; gene_type "sense_intronic"; gene_name "AC018695.6"; level 2; tag "overlapping_locus"; havana_gene "OTTHUMG00000187073.1";
ENSG00000180957.17	PITPNB	protein_coding	0.182583	7.51332	18.0768	2.12167e-05	0.000377514	PITPNB	chr22	27851669	27920134	-	gene_id "ENSG00000180957.17"; gene_type "protein_coding"; gene_name "PITPNB"; level 2; havana_gene "OTTHUMG00000150976.6";
ENSG00000105656.12	ELL	protein_coding	-0.299163	4.40554	18.0745	2.12425e-05	0.000377549	ELL	chr19	18442663	18522127	-	gene_id "ENSG00000105656.12"; gene_type "protein_coding"; gene_name "ELL"; level 2; tag "overlapping_locus"; havana_gene "OTTHUMG00000183364.8";
ENSG00000127838.13	PNKD	protein_coding	-0.263098	5.47124	18.017	2.18943e-05	0.000388697	PNKD	chr2	218270392	218346793	+	gene_id "ENSG00000127838.13"; gene_type "protein_coding"; gene_name "PNKD"; level 2; tag "ncRNA_host"; havana_gene "OTTHUMG00000133110.3";
ENSG00000274641.1	HIST1H2BO	protein_coding	-2.34736	-1.87889	18.0044	2.20393e-05	0.000390834	HIST1H2BO	chr6	27893463	27893843	+	gene_id "ENSG00000274641.1"; gene_type "protein_coding"; gene_name "HIST1H2BO"; level 2; havana_gene "OTTHUMG00000014493.2";
ENSG00000237649.7	KIFC1	protein_coding	-0.225329	6.19911	17.974	2.23939e-05	0.000396678	KIFC1	chr6	33391536	33409924	+	gene_id "ENSG00000237649.7"; gene_type "protein_coding"; gene_name "KIFC1"; level 2; havana_gene "OTTHUMG00000031209.4";
ENSG00000188549.12	C15orf52	protein_coding	0.31062	6.35	17.9407	2.27894e-05	0.000403233	C15orf52	chr15	40331452	40340967	-	gene_id "ENSG00000188549.12"; gene_type "protein_coding"; gene_name "C15orf52"; level 2; tag "ncRNA_host"; havana_gene "OTTHUMG00000129981.4";
ENSG00000176845.12	METRNL	protein_coding	-0.363916	5.00037	17.9375	2.28285e-05	0.000403473	METRNL	chr17	83079691	83095119	+	gene_id "ENSG00000176845.12"; gene_type "protein_coding"; gene_name "METRNL"; level 2; havana_gene "OTTHUMG00000177771.2";
ENSG00000167565.12	SERTAD3	protein_coding	-0.443896	3.58686	17.6834	2.60891e-05	0.000460587	SERTAD3	chr19	40440844	40444705	-	gene_id "ENSG00000167565.12"; gene_type "protein_coding"; gene_name "SERTAD3"; level 2; havana_gene "OTTHUMG00000182595.3";
ENSG00000169071.14	ROR2	protein_coding	0.698195	1.69293	17.6757	2.61956e-05	0.000461953	ROR2	chr9	91563091	91950162	-	gene_id "ENSG00000169071.14"; gene_type "protein_coding"; gene_name "ROR2"; level 2; tag "ncRNA_host"; havana_gene "OTTHUMG00000020211.4";
ENSG00000261253.2	AC137932.2	processed_transcript	-1.45002	-0.789255	17.6732	2.62302e-05	0.000462048	AC137932.2	chr16	89321133	89325110	+	gene_id "ENSG00000261253.2"; gene_type "processed_transcript"; gene_name "AC137932.2"; level 2; havana_gene "OTTHUMG00000175559.3";
ENSG00000105245.9	NUMBL	protein_coding	0.273779	5.02221	17.6439	2.66362e-05	0.000468678	NUMBL	chr19	40665905	40690972	-	gene_id "ENSG00000105245.9"; gene_type "protein_coding"; gene_name "NUMBL"; level 1; havana_gene "OTTHUMG00000182627.5";
ENSG00000179583.18	CIITA	protein_coding	0.625131	2.21646	17.6038	2.7205e-05	0.000478156	CIITA	chr16	10866222	10932281	+	gene_id "ENSG00000179583.18"; gene_type "protein_coding"; gene_name "CIITA"; level 2; havana_gene "OTTHUMG00000129753.6";
ENSG00000041982.15	TNC	protein_coding	0.641791	5.67998	17.5924	2.73684e-05	0.000480494	TNC	chr9	115019578	115118257	-	gene_id "ENSG00000041982.15"; gene_type "protein_coding"; gene_name "TNC"; level 1; havana_gene "OTTHUMG00000021010.6";
ENSG00000107104.18	KANK1	protein_coding	-0.39287	6.05053	17.5851	2.74728e-05	0.000481323	KANK1	chr9	470291	746106	+	gene_id "ENSG00000107104.18"; gene_type "protein_coding"; gene_name "KANK1"; level 2; tag "ncRNA_host"; tag "overlapping_locus"; havana_gene "OTTHUMG00000019434.6";
ENSG00000150457.8	LATS2	protein_coding	-0.236852	5.63718	17.5849	2.74764e-05	0.000481323	LATS2	chr13	20973032	21061547	-	gene_id "ENSG00000150457.8"; gene_type "protein_coding"; gene_name "LATS2"; level 2; tag "ncRNA_host"; havana_gene "OTTHUMG00000016531.1";
ENSG00000160271.14	RALGDS	protein_coding	0.338372	5.05633	17.5715	2.76704e-05	0.000484186	RALGDS	chr9	133097720	133149334	-	gene_id "ENSG00000160271.14"; gene_type "protein_coding"; gene_name "RALGDS"; level 2; havana_gene "OTTHUMG00000020858.3";
ENSG00000168906.12	MAT2A	protein_coding	-0.170667	8.83284	17.562	2.78095e-05	0.000486083	MAT2A	chr2	85539165	85545280	+	gene_id "ENSG00000168906.12"; gene_type "protein_coding"; gene_name "MAT2A"; level 1; havana_gene "OTTHUMG00000130174.6";
ENSG00000182010.10	RTKN2	protein_coding	-0.564556	2.051	17.5452	2.80552e-05	0.000489297	RTKN2	chr10	62183035	62268707	-	gene_id "ENSG00000182010.10"; gene_type "protein_coding"; gene_name "RTKN2"; level 2; havana_gene "OTTHUMG00000018299.5";
ENSG00000257093.6	KIAA1147	protein_coding	0.284224	5.72471	17.5473	2.80243e-05	0.000489297	KIAA1147	chr7	141656728	141702153	-	gene_id "ENSG00000257093.6"; gene_type "protein_coding"; gene_name "KIAA1147"; level 2; tag "overlapping_locus"; havana_gene "OTTHUMG00000157539.1";
ENSG00000124575.6	HIST1H1D	protein_coding	-3.19441	-2.37815	17.463	2.92948e-05	0.000510171	HIST1H1D	chr6	26234268	26234933	-	gene_id "ENSG00000124575.6"; gene_type "protein_coding"; gene_name "HIST1H1D"; level 2; havana_gene "OTTHUMG00000014432.2";
ENSG00000139514.12	SLC7A1	protein_coding	0.187419	8.31585	17.4616	2.93165e-05	0.000510171	SLC7A1	chr13	29509410	29595688	-	gene_id "ENSG00000139514.12"; gene_type "protein_coding"; gene_name "SLC7A1"; level 2; havana_gene "OTTHUMG00000016658.5";
ENSG00000165175.15	MID1IP1	protein_coding	-0.210051	6.41077	17.4495	2.9504e-05	0.000512872	MID1IP1	chrX	38801432	38806537	+	gene_id "ENSG00000165175.15"; gene_type "protein_coding"; gene_name "MID1IP1"; level 2; havana_gene "OTTHUMG00000024092.3";
ENSG00000141551.14	CSNK1D	protein_coding	-0.164918	7.49328	17.3794	3.06134e-05	0.000531571	CSNK1D	chr17	82239023	82273731	-	gene_id "ENSG00000141551.14"; gene_type "protein_coding"; gene_name "CSNK1D"; level 1; havana_gene "OTTHUMG00000178601.2";
ENSG00000151414.14	NEK7	protein_coding	-0.248994	5.52294	17.3707	3.07526e-05	0.000533404	NEK7	chr1	198156963	198322420	+	gene_id "ENSG00000151414.14"; gene_type "protein_coding"; gene_name "NEK7"; level 1; havana_gene "OTTHUMG00000035658.6";
ENSG00000145545.11	SRD5A1	protein_coding	0.144014	6.81272	17.3641	3.08596e-05	0.000534674	SRD5A1	chr5	6633343	6674386	+	gene_id "ENSG00000145545.11"; gene_type "protein_coding"; gene_name "SRD5A1"; level 2; havana_gene "OTTHUMG00000090456.3";
ENSG00000182197.10	EXT1	protein_coding	0.19121	7.55975	17.307	3.18017e-05	0.000550396	EXT1	chr8	117794490	118111853	-	gene_id "ENSG00000182197.10"; gene_type "protein_coding"; gene_name "EXT1"; level 2; havana_gene "OTTHUMG00000059718.5";
ENSG00000163545.8	NUAK2	protein_coding	0.421766	3.71458	17.2915	3.20624e-05	0.000554302	NUAK2	chr1	205302059	205321791	-	gene_id "ENSG00000163545.8"; gene_type "protein_coding"; gene_name "NUAK2"; level 2; havana_gene "OTTHUMG00000037196.2";
ENSG00000158220.13	ESYT3	protein_coding	-1.2931	-0.178496	17.2874	3.21303e-05	0.000554869	ESYT3	chr3	138434586	138481686	+	gene_id "ENSG00000158220.13"; gene_type "protein_coding"; gene_name "ESYT3"; level 2; havana_gene "OTTHUMG00000147354.2";
ENSG00000011083.8	SLC6A7	protein_coding	3.09736	-1.56241	17.2706	3.24157e-05	0.000559188	SLC6A7	chr5	150189957	150222788	+	gene_id "ENSG00000011083.8"; gene_type "protein_coding"; gene_name "SLC6A7"; level 1; havana_gene "OTTHUMG00000130046.3";
ENSG00000120053.10	GOT1	protein_coding	-0.195526	6.76959	17.256	3.26662e-05	0.000562897	GOT1	chr10	99396870	99430624	-	gene_id "ENSG00000120053.10"; gene_type "protein_coding"; gene_name "GOT1"; level 2; havana_gene "OTTHUMG00000018882.1";
ENSG00000162298.18	SYVN1	protein_coding	-0.277568	5.81892	17.2357	3.30179e-05	0.000568339	SYVN1	chr11	65121780	65134533	-	gene_id "ENSG00000162298.18"; gene_type "protein_coding"; gene_name "SYVN1"; level 2; tag "ncRNA_host"; tag "overlapping_locus"; havana_gene "OTTHUMG00000165607.2";
ENSG00000281383.1	FP671120.4	lincRNA	-2.82139	-2.01846	17.2296	3.31237e-05	0.000569541	FP671120.4	chr21	8254592	8255514	-	gene_id "ENSG00000281383.1"; gene_type "lincRNA"; gene_name "FP671120.4"; level 2; havana_gene "OTTHUMG00000189717.1";
ENSG00000278771.1	RN7SL3	misc_RNA	-0.920542	2.0118	17.2198	3.32956e-05	0.000571876	RN7SL3	chr14	49853616	49853914	-	gene_id "ENSG00000278771.1"; gene_type "misc_RNA"; gene_name "RN7SL3"; level 3;
ENSG00000145623.12	OSMR	protein_coding	0.255749	7.97901	17.2038	3.35771e-05	0.000576085	OSMR	chr5	38845858	38945596	+	gene_id "ENSG00000145623.12"; gene_type "protein_coding"; gene_name "OSMR"; level 1; havana_gene "OTTHUMG00000090811.2";
ENSG00000234745.10	HLA-B	protein_coding	0.257316	7.22984	17.1558	3.44359e-05	0.000590181	HLA-B	chr6	31269491	31357188	-	gene_id "ENSG00000234745.10"; gene_type "protein_coding"; gene_name "HLA-B"; level 2; tag "ncRNA_host"; havana_gene "OTTHUMG00000031153.6";
ENSG00000196839.12	ADA	protein_coding	0.478159	4.04397	17.142	3.46864e-05	0.000593831	ADA	chr20	44619522	44652233	-	gene_id "ENSG00000196839.12"; gene_type "protein_coding"; gene_name "ADA"; level 1; havana_gene "OTTHUMG00000033081.3";
ENSG00000163624.5	CDS1	protein_coding	-0.215622	6.01199	17.0981	3.54974e-05	0.000607059	CDS1	chr4	84582979	84651338	+	gene_id "ENSG00000163624.5"; gene_type "protein_coding"; gene_name "CDS1"; level 2; havana_gene "OTTHUMG00000130428.2";
ENSG00000133858.15	ZFC3H1	protein_coding	0.256353	5.73973	17.0822	3.57956e-05	0.000611498	ZFC3H1	chr12	71609472	71667725	-	gene_id "ENSG00000133858.15"; gene_type "protein_coding"; gene_name "ZFC3H1"; level 1; havana_gene "OTTHUMG00000169545.1";
ENSG00000103111.14	MON1B	protein_coding	-0.1743	5.69123	17.0175	3.70373e-05	0.000632028	MON1B	chr16	77190835	77202405	+	gene_id "ENSG00000103111.14"; gene_type "protein_coding"; gene_name "MON1B"; level 1; tag "overlapping_locus"; havana_gene "OTTHUMG00000137618.3";
ENSG00000120742.10	SERP1	protein_coding	-0.113413	7.82066	17.0091	3.72005e-05	0.00063413	SERP1	chr3	150541994	150603228	-	gene_id "ENSG00000120742.10"; gene_type "protein_coding"; gene_name "SERP1"; level 1; havana_gene "OTTHUMG00000159769.2";
ENSG00000186193.8	SAPCD2	protein_coding	-0.299797	5.81913	16.9671	3.80328e-05	0.000647621	SAPCD2	chr9	137062124	137070588	-	gene_id "ENSG00000186193.8"; gene_type "protein_coding"; gene_name "SAPCD2"; level 2; havana_gene "OTTHUMG00000020961.3";
ENSG00000174928.15	C3orf33	protein_coding	0.468972	2.98741	16.9491	3.83948e-05	0.000653083	C3orf33	chr3	155762617	155806351	-	gene_id "ENSG00000174928.15"; gene_type "protein_coding"; gene_name "C3orf33"; level 2; havana_gene "OTTHUMG00000158496.2";
ENSG00000137497.17	NUMA1	protein_coding	-0.249621	6.70936	16.9441	3.84968e-05	0.000654114	NUMA1	chr11	72002864	72080693	-	gene_id "ENSG00000137497.17"; gene_type "protein_coding"; gene_name "NUMA1"; level 2; tag "ncRNA_host"; havana_gene "OTTHUMG00000167697.4";
ENSG00000165806.19	CASP7	protein_coding	0.233522	5.55809	16.9287	3.88103e-05	0.00065803	CASP7	chr10	113679162	113730907	+	gene_id "ENSG00000165806.19"; gene_type "protein_coding"; gene_name "CASP7"; level 2; havana_gene "OTTHUMG00000019076.4";
ENSG00000266338.6	NBPF15	protein_coding	0.294541	4.385	16.9296	3.87917e-05	0.00065803	NBPF15	chr1	144421386	144461674	-	gene_id "ENSG00000266338.6"; gene_type "protein_coding"; gene_name "NBPF15"; level 2; havana_gene "OTTHUMG00000013634.13";
ENSG00000166444.18	ST5	protein_coding	0.344814	3.50157	16.9234	3.89179e-05	0.000659148	ST5	chr11	8693351	8910951	-	gene_id "ENSG00000166444.18"; gene_type "protein_coding"; gene_name "ST5"; level 1; tag "ncRNA_host"; havana_gene "OTTHUMG00000165835.3";
ENSG00000101986.11	ABCD1	protein_coding	-0.451852	3.05506	16.9046	3.93067e-05	0.000665022	ABCD1	chrX	153724868	153744762	+	gene_id "ENSG00000101986.11"; gene_type "protein_coding"; gene_name "ABCD1"; level 2; havana_gene "OTTHUMG00000024215.3";
ENSG00000146278.10	PNRC1	protein_coding	0.608362	5.86679	16.769	4.22179e-05	0.000713514	PNRC1	chr6	89080751	89085160	+	gene_id "ENSG00000146278.10"; gene_type "protein_coding"; gene_name "PNRC1"; level 1; havana_gene "OTTHUMG00000015191.2";
ENSG00000134697.12	GNL2	protein_coding	0.128908	6.59887	16.7633	4.23436e-05	0.000714876	GNL2	chr1	37566816	37595935	-	gene_id "ENSG00000134697.12"; gene_type "protein_coding"; gene_name "GNL2"; level 1; havana_gene "OTTHUMG00000004322.4";
ENSG00000161888.11	SPC24	protein_coding	-0.293005	4.92284	16.7262	4.31802e-05	0.000727868	SPC24	chr19	11131520	11155808	-	gene_id "ENSG00000161888.11"; gene_type "protein_coding"; gene_name "SPC24"; level 1; havana_gene "OTTHUMG00000180798.2";
ENSG00000171488.14	LRRC8C	protein_coding	0.38255	4.92878	16.7251	4.32051e-05	0.000727868	LRRC8C	chr1	89633072	89769903	+	gene_id "ENSG00000171488.14"; gene_type "protein_coding"; gene_name "LRRC8C"; level 2; tag "overlapping_locus"; havana_gene "OTTHUMG00000010305.5";
ENSG00000169908.11	TM4SF1	protein_coding	0.267495	7.25971	16.6965	4.38617e-05	0.000738145	TM4SF1	chr3	149369022	149377865	-	gene_id "ENSG00000169908.11"; gene_type "protein_coding"; gene_name "TM4SF1"; level 2; havana_gene "OTTHUMG00000159597.1";
ENSG00000163661.3	PTX3	protein_coding	1.77125	-0.604116	16.692	4.39662e-05	0.000739117	PTX3	chr3	157436789	157443628	+	gene_id "ENSG00000163661.3"; gene_type "protein_coding"; gene_name "PTX3"; level 2; havana_gene "OTTHUMG00000158750.1";
ENSG00000122966.15	CIT	protein_coding	-0.267337	5.65036	16.6854	4.41196e-05	0.00074091	CIT	chr12	119685790	119877291	-	gene_id "ENSG00000122966.15"; gene_type "protein_coding"; gene_name "CIT"; level 1; tag "ncRNA_host"; havana_gene "OTTHUMG00000134325.8";
ENSG00000171877.20	FRMD5	protein_coding	-0.624876	1.26145	16.6728	4.44126e-05	0.000744251	FRMD5	chr15	43870761	44195252	-	gene_id "ENSG00000171877.20"; gene_type "protein_coding"; gene_name "FRMD5"; level 1; tag "overlapping_locus"; havana_gene "OTTHUMG00000060475.7";
ENSG00000112742.9	TTK	protein_coding	-0.264247	5.82826	16.674	4.4385e-05	0.000744251	TTK	chr6	80003887	80042527	+	gene_id "ENSG00000112742.9"; gene_type "protein_coding"; gene_name "TTK"; level 1; havana_gene "OTTHUMG00000015088.4";
ENSG00000123505.15	AMD1	protein_coding	0.16536	7.60781	16.598	4.62005e-05	0.000773394	AMD1	chr6	110874770	110895713	+	gene_id "ENSG00000123505.15"; gene_type "protein_coding"; gene_name "AMD1"; level 2; havana_gene "OTTHUMG00000015369.5";
ENSG00000189337.16	KAZN	protein_coding	0.462265	3.05003	16.5796	4.66505e-05	0.000780103	KAZN	chr1	13892792	15118043	+	gene_id "ENSG00000189337.16"; gene_type "protein_coding"; gene_name "KAZN"; level 2; havana_gene "OTTHUMG00000002042.7";
ENSG00000070718.11	AP3M2	protein_coding	0.250693	5.23625	16.5694	4.69026e-05	0.00078349	AP3M2	chr8	42152946	42171673	+	gene_id "ENSG00000070718.11"; gene_type "protein_coding"; gene_name "AP3M2"; level 1; havana_gene "OTTHUMG00000164060.5";
ENSG00000105662.15	CRTC1	protein_coding	-0.4366	2.80523	16.5627	4.7067e-05	0.000785409	CRTC1	chr19	18683677	18782333	+	gene_id "ENSG00000105662.15"; gene_type "protein_coding"; gene_name "CRTC1"; level 1; havana_gene "OTTHUMG00000183115.4";
ENSG00000177469.12	CAVIN1	protein_coding	-0.141656	9.01435	16.5579	4.71877e-05	0.000785767	CAVIN1	chr17	42402452	42423517	-	gene_id "ENSG00000177469.12"; gene_type "protein_coding"; gene_name "CAVIN1"; level 2; havana_gene "OTTHUMG00000180137.1";
ENSG00000198563.13	DDX39B	protein_coding	0.238695	5.54914	16.5593	4.71533e-05	0.000785767	DDX39B	chr6	31530219	31542448	-	gene_id "ENSG00000198563.13"; gene_type "protein_coding"; gene_name "DDX39B"; level 2; tag "ncRNA_host"; tag "overlapping_locus"; havana_gene "OTTHUMG00000031165.9";
ENSG00000198945.7	L3MBTL3	protein_coding	0.302319	4.71619	16.5454	4.74995e-05	0.000790129	L3MBTL3	chr6	130013699	130141451	+	gene_id "ENSG00000198945.7"; gene_type "protein_coding"; gene_name "L3MBTL3"; level 2; havana_gene "OTTHUMG00000015554.5";
ENSG00000130449.5	ZSWIM6	protein_coding	-0.353977	4.50557	16.4642	4.95772e-05	0.000823824	ZSWIM6	chr5	61332273	61546170	+	gene_id "ENSG00000130449.5"; gene_type "protein_coding"; gene_name "ZSWIM6"; level 1; tag "overlapping_locus"; havana_gene "OTTHUMG00000162388.1";
ENSG00000165526.8	RPUSD4	protein_coding	0.219911	5.94276	16.4558	4.97971e-05	0.00082661	RPUSD4	chr11	126202094	126211692	-	gene_id "ENSG00000165526.8"; gene_type "protein_coding"; gene_name "RPUSD4"; level 2; tag "overlapping_locus"; havana_gene "OTTHUMG00000165815.4";
ENSG00000139192.11	TAPBPL	protein_coding	0.401966	3.39382	16.4447	5.00892e-05	0.000830589	TAPBPL	chr12	6451690	6466517	+	gene_id "ENSG00000139192.11"; gene_type "protein_coding"; gene_name "TAPBPL"; level 1; tag "overlapping_locus"; havana_gene "OTTHUMG00000168317.1";
ENSG00000173418.11	NAA20	protein_coding	0.163044	7.28699	16.3994	5.13027e-05	0.00084964	NAA20	chr20	20017116	20033655	+	gene_id "ENSG00000173418.11"; gene_type "protein_coding"; gene_name "NAA20"; level 1; havana_gene "OTTHUMG00000031998.4";
ENSG00000144355.14	DLX1	protein_coding	0.416607	3.79847	16.3978	5.13454e-05	0.00084964	DLX1	chr2	172084740	172089677	+	gene_id "ENSG00000144355.14"; gene_type "protein_coding"; gene_name "DLX1"; level 1; havana_gene "OTTHUMG00000073951.4";
ENSG00000174951.10	FUT1	protein_coding	-0.530547	3.01124	16.3799	5.18315e-05	0.00085679	FUT1	chr19	48748011	48755390	-	gene_id "ENSG00000174951.10"; gene_type "protein_coding"; gene_name "FUT1"; level 2; havana_gene "OTTHUMG00000183325.1";
ENSG00000152669.8	CCNO	protein_coding	-0.602013	2.28137	16.353	5.25737e-05	0.000868151	CCNO	chr5	55231152	55233680	-	gene_id "ENSG00000152669.8"; gene_type "protein_coding"; gene_name "CCNO"; level 2; havana_gene "OTTHUMG00000162598.1";
ENSG00000004487.15	KDM1A	protein_coding	0.20897	7.76844	16.348	5.27119e-05	0.000869526	KDM1A	chr1	23019448	23083689	+	gene_id "ENSG00000004487.15"; gene_type "protein_coding"; gene_name "KDM1A"; level 1; tag "ncRNA_host"; havana_gene "OTTHUMG00000003220.6";
ENSG00000164086.9	DUSP7	protein_coding	0.293226	7.66307	16.3341	5.31003e-05	0.000875022	DUSP7	chr3	52048919	52056550	-	gene_id "ENSG00000164086.9"; gene_type "protein_coding"; gene_name "DUSP7"; level 2; havana_gene "OTTHUMG00000157819.1";
ENSG00000068366.19	ACSL4	protein_coding	-0.128256	6.97049	16.2765	5.47396e-05	0.000900479	ACSL4	chrX	109624244	109733403	-	gene_id "ENSG00000068366.19"; gene_type "protein_coding"; gene_name "ACSL4"; level 2; tag "overlapping_locus"; havana_gene "OTTHUMG00000022190.6";
ENSG00000164543.5	STK17A	protein_coding	0.203692	7.15814	16.2758	5.47589e-05	0.000900479	STK17A	chr7	43582758	43626786	+	gene_id "ENSG00000164543.5"; gene_type "protein_coding"; gene_name "STK17A"; level 2; havana_gene "OTTHUMG00000022825.3";
ENSG00000253669.3	AP003356.1	lincRNA	1.41154	0.665572	16.2443	5.56771e-05	0.000914628	AP003356.1	chr8	102805517	102809971	+	gene_id "ENSG00000253669.3"; gene_type "lincRNA"; gene_name "AP003356.1"; level 1; havana_gene "OTTHUMG00000164736.2";
ENSG00000104081.13	BMF	protein_coding	-0.810544	1.57113	16.2373	5.58838e-05	0.000917073	BMF	chr15	40087890	40108892	-	gene_id "ENSG00000104081.13"; gene_type "protein_coding"; gene_name "BMF"; level 2; havana_gene "OTTHUMG00000129875.3";
ENSG00000113758.13	DBN1	protein_coding	-0.336771	4.56089	16.2003	5.69844e-05	0.000934167	DBN1	chr5	177456608	177474401	-	gene_id "ENSG00000113758.13"; gene_type "protein_coding"; gene_name "DBN1"; level 1; havana_gene "OTTHUMG00000130856.7";
ENSG00000172071.11	EIF2AK3	protein_coding	-0.355514	3.60746	16.177	5.76907e-05	0.000944768	EIF2AK3	chr2	88556741	88627576	-	gene_id "ENSG00000172071.11"; gene_type "protein_coding"; gene_name "EIF2AK3"; level 1; havana_gene "OTTHUMG00000155046.3";
ENSG00000076706.16	MCAM	protein_coding	-0.62998	0.90016	16.1714	5.78623e-05	0.000946364	MCAM	chr11	119308529	119321521	-	gene_id "ENSG00000076706.16"; gene_type "protein_coding"; gene_name "MCAM"; level 2; tag "ncRNA_host"; havana_gene "OTTHUMG00000166197.6";
ENSG00000062282.14	DGAT2	protein_coding	3.03016	-1.3942	16.1699	5.79077e-05	0.000946364	DGAT2	chr11	75759512	75801535	+	gene_id "ENSG00000062282.14"; gene_type "protein_coding"; gene_name "DGAT2"; level 1; tag "overlapping_locus"; havana_gene "OTTHUMG00000165338.3";
ENSG00000164733.20	CTSB	protein_coding	0.196151	8.69032	16.1659	5.80303e-05	0.000947389	CTSB	chr8	11842524	11869448	-	gene_id "ENSG00000164733.20"; gene_type "protein_coding"; gene_name "CTSB"; level 1; tag "overlapping_locus"; havana_gene "OTTHUMG00000090799.9";
ENSG00000049192.14	ADAMTS6	protein_coding	-0.66328	2.14397	16.1016	6.0032e-05	0.000978155	ADAMTS6	chr5	65148736	65481920	-	gene_id "ENSG00000049192.14"; gene_type "protein_coding"; gene_name "ADAMTS6"; level 2; tag "overlapping_locus"; havana_gene "OTTHUMG00000074079.7";
ENSG00000116604.17	MEF2D	protein_coding	-0.21225	5.99114	16.1014	6.00383e-05	0.000978155	MEF2D	chr1	156463727	156500828	-	gene_id "ENSG00000116604.17"; gene_type "protein_coding"; gene_name "MEF2D"; level 2; tag "ncRNA_host"; havana_gene "OTTHUMG00000033095.8";
ENSG00000107404.19	DVL1	protein_coding	-0.18971	7.14378	16.08	6.07227e-05	0.000988289	DVL1	chr1	1335276	1349350	-	gene_id "ENSG00000107404.19"; gene_type "protein_coding"; gene_name "DVL1"; level 2; tag "ncRNA_host"; havana_gene "OTTHUMG00000003069.4";
ENSG00000274267.1	HIST1H3B	protein_coding	-2.6039	-1.69813	16.0677	6.11187e-05	0.000993711	HIST1H3B	chr6	26031650	26032060	-	gene_id "ENSG00000274267.1"; gene_type "protein_coding"; gene_name "HIST1H3B"; level 2; havana_gene "OTTHUMG00000014415.2";
ENSG00000119979.16	FAM45A	protein_coding	0.258285	4.91342	16.035	6.21825e-05	0.00100997	FAM45A	chr10	119104086	119137984	+	gene_id "ENSG00000119979.16"; gene_type "protein_coding"; gene_name "FAM45A"; level 2; havana_gene "OTTHUMG00000019143.1";
ENSG00000221963.5	APOL6	protein_coding	0.399044	6.21916	16.0318	6.22868e-05	0.00101063	APOL6	chr22	35648395	35668409	+	gene_id "ENSG00000221963.5"; gene_type "protein_coding"; gene_name "APOL6"; level 2; havana_gene "OTTHUMG00000150615.2";
ENSG00000100625.8	SIX4	protein_coding	0.372646	4.40915	16.0289	6.23815e-05	0.00101113	SIX4	chr14	60709528	60724348	-	gene_id "ENSG00000100625.8"; gene_type "protein_coding"; gene_name "SIX4"; level 1; havana_gene "OTTHUMG00000028996.9";
ENSG00000196821.9	C6orf106	protein_coding	-0.168034	7.16977	16.0052	6.31673e-05	0.00102282	C6orf106	chr6	34587288	34696859	-	gene_id "ENSG00000196821.9"; gene_type "protein_coding"; gene_name "C6orf106"; level 2; tag "ncRNA_host"; havana_gene "OTTHUMG00000014553.1";
ENSG00000178607.15	ERN1	protein_coding	0.303209	4.18539	15.9839	6.38827e-05	0.00103242	ERN1	chr17	64039142	64130819	-	gene_id "ENSG00000178607.15"; gene_type "protein_coding"; gene_name "ERN1"; level 2; havana_gene "OTTHUMG00000178879.3";
ENSG00000170465.9	KRT6C	protein_coding	0.596794	2.94477	15.9837	6.38906e-05	0.00103242	KRT6C	chr12	52468516	52473785	-	gene_id "ENSG00000170465.9"; gene_type "protein_coding"; gene_name "KRT6C"; level 2; havana_gene "OTTHUMG00000169596.1";
ENSG00000277224.2	HIST1H2BF	protein_coding	-2.25299	-1.82119	15.9723	6.42774e-05	0.00103761	HIST1H2BF	chr6	26199520	26200715	+	gene_id "ENSG00000277224.2"; gene_type "protein_coding"; gene_name "HIST1H2BF"; level 2; havana_gene "OTTHUMG00000014445.3";
ENSG00000138778.11	CENPE	protein_coding	-0.245577	6.51424	15.9435	6.52613e-05	0.00105242	CENPE	chr4	103105806	103198409	-	gene_id "ENSG00000138778.11"; gene_type "protein_coding"; gene_name "CENPE"; level 2; havana_gene "OTTHUMG00000160980.5";
ENSG00000270157.1	AC004918.3	sense_intronic	0.884646	0.990936	15.9343	6.55795e-05	0.00105648	AC004918.3	chr7	141662922	141663846	-	gene_id "ENSG00000270157.1"; gene_type "sense_intronic"; gene_name "AC004918.3"; level 2; tag "overlapping_locus"; havana_gene "OTTHUMG00000184086.1";
ENSG00000141858.11	SAMD1	protein_coding	-0.335281	5.19862	15.8668	6.79623e-05	0.00109362	SAMD1	chr19	14087840	14091036	-	gene_id "ENSG00000141858.11"; gene_type "protein_coding"; gene_name "SAMD1"; level 2; havana_gene "OTTHUMG00000166628.4";
ENSG00000196526.10	AFAP1	protein_coding	0.202715	5.92078	15.865	6.80234e-05	0.00109362	AFAP1	chr4	7758714	7939926	-	gene_id "ENSG00000196526.10"; gene_type "protein_coding"; gene_name "AFAP1"; level 2; havana_gene "OTTHUMG00000125515.5";
ENSG00000123094.15	RASSF8	protein_coding	-0.320197	4.35468	15.8415	6.88735e-05	0.00110617	RASSF8	chr12	25959029	26079892	+	gene_id "ENSG00000123094.15"; gene_type "protein_coding"; gene_name "RASSF8"; level 2; havana_gene "OTTHUMG00000169087.6";
ENSG00000139508.14	SLC46A3	protein_coding	5.17629	-1.64778	15.8347	6.91225e-05	0.00110904	SLC46A3	chr13	28700064	28718970	-	gene_id "ENSG00000139508.14"; gene_type "protein_coding"; gene_name "SLC46A3"; level 1; tag "ncRNA_host"; havana_gene "OTTHUMG00000016650.3";
ENSG00000023839.10	ABCC2	protein_coding	-0.26079	4.95664	15.8207	6.9638e-05	0.00111393	ABCC2	chr10	99782732	99852192	+	gene_id "ENSG00000023839.10"; gene_type "protein_coding"; gene_name "ABCC2"; level 2; havana_gene "OTTHUMG00000018895.1";
ENSG00000142910.15	TINAGL1	protein_coding	-0.227701	7.54752	15.8207	6.96373e-05	0.00111393	TINAGL1	chr1	31576485	31587686	+	gene_id "ENSG00000142910.15"; gene_type "protein_coding"; gene_name "TINAGL1"; level 2; havana_gene "OTTHUMG00000003884.1";
ENSG00000124201.14	ZNFX1	protein_coding	0.200997	6.67606	15.8235	6.95321e-05	0.00111393	ZNFX1	chr20	49237946	49278426	-	gene_id "ENSG00000124201.14"; gene_type "protein_coding"; gene_name "ZNFX1"; level 2; havana_gene "OTTHUMG00000032696.6";
ENSG00000185070.10	FLRT2	protein_coding	-0.600504	2.28714	15.8118	6.99646e-05	0.00111802	FLRT2	chr14	85530144	85654426	+	gene_id "ENSG00000185070.10"; gene_type "protein_coding"; gene_name "FLRT2"; level 1; havana_gene "OTTHUMG00000171372.2";
ENSG00000196557.12	CACNA1H	protein_coding	5.17157	-1.19719	15.7898	7.07849e-05	0.00112999	CACNA1H	chr16	1153121	1221772	+	gene_id "ENSG00000196557.12"; gene_type "protein_coding"; gene_name "CACNA1H"; level 1; havana_gene "OTTHUMG00000172992.4";
ENSG00000133808.4	MICALCL	protein_coding	0.443627	3.37312	15.7808	7.11222e-05	0.00113423	MICALCL	chr11	12276080	12359144	+	gene_id "ENSG00000133808.4"; gene_type "protein_coding"; gene_name "MICALCL"; level 1; tag "overlapping_locus"; havana_gene "OTTHUMG00000165777.4";
ENSG00000166845.13	C18orf54	protein_coding	-0.327304	4.40235	15.7712	7.14807e-05	0.0011388	C18orf54	chr18	54357917	54385218	+	gene_id "ENSG00000166845.13"; gene_type "protein_coding"; gene_name "C18orf54"; level 2; havana_gene "OTTHUMG00000132703.5";
ENSG00000204644.9	ZFP57	protein_coding	-1.94718	-1.60999	15.7209	7.3408e-05	0.00116833	ZFP57	chr6	29672392	29681110	-	gene_id "ENSG00000204644.9"; gene_type "protein_coding"; gene_name "ZFP57"; level 2; havana_gene "OTTHUMG00000031158.4";
ENSG00000108375.12	RNF43	protein_coding	-0.255706	5.25926	15.7159	7.36028e-05	0.00117025	RNF43	chr17	58352500	58417595	-	gene_id "ENSG00000108375.12"; gene_type "protein_coding"; gene_name "RNF43"; level 2; tag "overlapping_locus"; havana_gene "OTTHUMG00000179077.1";
ENSG00000167601.11	AXL	protein_coding	-0.332312	5.94108	15.7041	7.4064e-05	0.00117641	AXL	chr19	41219203	41261766	+	gene_id "ENSG00000167601.11"; gene_type "protein_coding"; gene_name "AXL"; level 1; havana_gene "OTTHUMG00000182727.3";
ENSG00000112186.11	CAP2	protein_coding	-0.475917	2.80635	15.6801	7.50081e-05	0.00119021	CAP2	chr6	17393216	17557792	+	gene_id "ENSG00000112186.11"; gene_type "protein_coding"; gene_name "CAP2"; level 2; havana_gene "OTTHUMG00000014311.2";
ENSG00000260401.1	AP002761.4	sense_overlapping	0.528137	3.36501	15.6781	7.50885e-05	0.00119029	AP002761.4	chr11	73238975	73242335	+	gene_id "ENSG00000260401.1"; gene_type "sense_overlapping"; gene_name "AP002761.4"; level 2; havana_gene "OTTHUMG00000167967.1";
ENSG00000184058.13	TBX1	protein_coding	-0.463128	3.61603	15.6632	7.56842e-05	0.00119854	TBX1	chr22	19756703	19783593	+	gene_id "ENSG00000184058.13"; gene_type "protein_coding"; gene_name "TBX1"; level 2; havana_gene "OTTHUMG00000150421.3";
ENSG00000112308.12	C6orf62	protein_coding	-0.164226	7.43837	15.6279	7.71104e-05	0.0012199	C6orf62	chr6	24704861	24720836	-	gene_id "ENSG00000112308.12"; gene_type "protein_coding"; gene_name "C6orf62"; level 2; havana_gene "OTTHUMG00000014361.1";
ENSG00000152256.13	PDK1	protein_coding	0.46143	4.94122	15.6221	7.73436e-05	0.00122237	PDK1	chr2	172555373	172608669	+	gene_id "ENSG00000152256.13"; gene_type "protein_coding"; gene_name "PDK1"; level 1; havana_gene "OTTHUMG00000132285.7";
ENSG00000077684.15	JADE1	protein_coding	-0.298471	4.13483	15.6163	7.75822e-05	0.00122492	JADE1	chr4	128809623	128875224	+	gene_id "ENSG00000077684.15"; gene_type "protein_coding"; gene_name "JADE1"; level 2; havana_gene "OTTHUMG00000161176.5";
ENSG00000051108.14	HERPUD1	protein_coding	-0.450459	5.60493	15.5803	7.90753e-05	0.00124725	HERPUD1	chr16	56932048	56944863	+	gene_id "ENSG00000051108.14"; gene_type "protein_coding"; gene_name "HERPUD1"; level 1; tag "overlapping_locus"; havana_gene "OTTHUMG00000133276.9";
ENSG00000275110.1	MIR6087	miRNA	-2.57078	-1.65941	15.5535	8.0203e-05	0.00126378	MIR6087	chrX	109054542	109054590	+	gene_id "ENSG00000275110.1"; gene_type "miRNA"; gene_name "MIR6087"; level 3;
ENSG00000138646.8	HERC5	protein_coding	-0.642776	1.69091	15.5492	8.03872e-05	0.00126542	HERC5	chr4	88457117	88506163	+	gene_id "ENSG00000138646.8"; gene_type "protein_coding"; gene_name "HERC5"; level 2; havana_gene "OTTHUMG00000130953.5";
ENSG00000168246.5	UBTD2	protein_coding	0.260445	5.06118	15.5261	8.13721e-05	0.00127965	UBTD2	chr5	172209640	172284071	-	gene_id "ENSG00000168246.5"; gene_type "protein_coding"; gene_name "UBTD2"; level 2; tag "ncRNA_host"; tag "overlapping_locus"; havana_gene "OTTHUMG00000130519.1";
ENSG00000168811.6	IL12A	protein_coding	1.03484	-0.196514	15.5176	8.17418e-05	0.00128419	IL12A	chr3	159988750	159996019	+	gene_id "ENSG00000168811.6"; gene_type "protein_coding"; gene_name "IL12A"; level 2; havana_gene "OTTHUMG00000158942.2";
ENSG00000164181.13	ELOVL7	protein_coding	0.336104	4.425	15.5148	8.18624e-05	0.00128481	ELOVL7	chr5	60751791	60844389	-	gene_id "ENSG00000164181.13"; gene_type "protein_coding"; gene_name "ELOVL7"; level 1; havana_gene "OTTHUMG00000162254.2";
ENSG00000125484.11	GTF3C4	protein_coding	0.168197	7.07782	15.5124	8.19644e-05	0.00128514	GTF3C4	chr9	132670035	132694955	+	gene_id "ENSG00000125484.11"; gene_type "protein_coding"; gene_name "GTF3C4"; level 2; havana_gene "OTTHUMG00000020842.3";
ENSG00000151914.19	DST	protein_coding	-0.351967	8.24647	15.5102	8.2061e-05	0.00128538	DST	chr6	56457987	56954628	-	gene_id "ENSG00000151914.19"; gene_type "protein_coding"; gene_name "DST"; level 1; havana_gene "OTTHUMG00000014913.19";
ENSG00000184384.13	MAML2	protein_coding	-0.420104	3.59042	15.5013	8.24477e-05	0.00129016	MAML2	chr11	95976598	96343180	-	gene_id "ENSG00000184384.13"; gene_type "protein_coding"; gene_name "MAML2"; level 2; havana_gene "OTTHUMG00000167677.2";
ENSG00000010322.15	NISCH	protein_coding	-0.224976	5.27091	15.4966	8.26529e-05	0.00129209	NISCH	chr3	52455118	52493071	+	gene_id "ENSG00000010322.15"; gene_type "protein_coding"; gene_name "NISCH"; level 2; havana_gene "OTTHUMG00000158571.2";
ENSG00000182541.17	LIMK2	protein_coding	-0.190729	6.22145	15.489	8.29865e-05	0.00129603	LIMK2	chr22	31212239	31280080	+	gene_id "ENSG00000182541.17"; gene_type "protein_coding"; gene_name "LIMK2"; level 2; havana_gene "OTTHUMG00000151251.2";
ENSG00000180730.4	SHISA2	protein_coding	-1.26939	-0.133557	15.4518	8.46342e-05	0.00131916	SHISA2	chr13	26044597	26051031	-	gene_id "ENSG00000180730.4"; gene_type "protein_coding"; gene_name "SHISA2"; level 2; havana_gene "OTTHUMG00000016612.2";
ENSG00000214063.10	TSPAN4	protein_coding	-0.289006	5.10022	15.4521	8.46246e-05	0.00131916	TSPAN4	chr11	842808	867116	+	gene_id "ENSG00000214063.10"; gene_type "protein_coding"; gene_name "TSPAN4"; level 2; havana_gene "OTTHUMG00000133305.6";
ENSG00000260121.1	AC138028.4	antisense_RNA	0.718733	1.19336	15.4484	8.47898e-05	0.00132029	AC138028.4	chr16	88718615	88720459	+	gene_id "ENSG00000260121.1"; gene_type "antisense_RNA"; gene_name "AC138028.4"; level 2; havana_gene "OTTHUMG00000175691.1";
ENSG00000196776.14	CD47	protein_coding	0.173741	6.56921	15.4276	8.57272e-05	0.00133357	CD47	chr3	108043298	108091025	-	gene_id "ENSG00000196776.14"; gene_type "protein_coding"; gene_name "CD47"; level 2; havana_gene "OTTHUMG00000044216.2";
ENSG00000173391.8	OLR1	protein_coding	0.211271	7.12168	15.4232	8.59281e-05	0.00133538	OLR1	chr12	10158301	10172138	-	gene_id "ENSG00000173391.8"; gene_type "protein_coding"; gene_name "OLR1"; level 1; havana_gene "OTTHUMG00000168527.4";
ENSG00000141570.10	CBX8	protein_coding	-0.369673	3.95739	15.3874	8.75686e-05	0.00135821	CBX8	chr17	79792132	79801683	-	gene_id "ENSG00000141570.10"; gene_type "protein_coding"; gene_name "CBX8"; level 2; havana_gene "OTTHUMG00000150416.3";
ENSG00000204241.7	AP000911.1	lincRNA	5.12508	-2.26787	15.3875	8.75643e-05	0.00135821	AP000911.1	chr11	134032272	134046849	+	gene_id "ENSG00000204241.7"; gene_type "lincRNA"; gene_name "AP000911.1"; level 2; havana_gene "OTTHUMG00000167125.1";
ENSG00000135127.11	BICDL1	protein_coding	-0.535985	4.78686	15.3644	8.86431e-05	0.00137353	BICDL1	chr12	119989869	120094494	+	gene_id "ENSG00000135127.11"; gene_type "protein_coding"; gene_name "BICDL1"; level 1; tag "ncRNA_host"; tag "overlapping_locus"; havana_gene "OTTHUMG00000169311.5";
ENSG00000177666.16	PNPLA2	protein_coding	-0.272111	5.34504	15.3589	8.89021e-05	0.0013762	PNPLA2	chr11	818902	825573	+	gene_id "ENSG00000177666.16"; gene_type "protein_coding"; gene_name "PNPLA2"; level 2; havana_gene "OTTHUMG00000133309.4";
ENSG00000121236.20	TRIM6	protein_coding	-0.747077	1.41091	15.3427	8.96652e-05	0.00138666	TRIM6	chr11	5596109	5612958	+	gene_id "ENSG00000121236.20"; gene_type "protein_coding"; gene_name "TRIM6"; level 1; tag "overlapping_locus"; havana_gene "OTTHUMG00000150029.7";
ENSG00000254471.1	AP001284.1	processed_pseudogene	-2.00762	-1.33187	15.3243	9.05421e-05	0.00139885	AP001284.1	chr11	79987513	79989630	+	gene_id "ENSG00000254471.1"; gene_type "processed_pseudogene"; gene_name "AP001284.1"; level 1; tag "pseudo_consens"; havana_gene "OTTHUMG00000166789.1";
ENSG00000146834.13	MEPCE	protein_coding	-0.229768	5.9501	15.2597	9.36935e-05	0.00144613	MEPCE	chr7	100428790	100434126	+	gene_id "ENSG00000146834.13"; gene_type "protein_coding"; gene_name "MEPCE"; level 1; havana_gene "OTTHUMG00000155255.3";
ENSG00000106346.11	USP42	protein_coding	0.178454	5.30653	15.2456	9.43981e-05	0.00145559	USP42	chr7	6104884	6161564	+	gene_id "ENSG00000106346.11"; gene_type "protein_coding"; gene_name "USP42"; level 1; havana_gene "OTTHUMG00000151888.4";
ENSG00000118242.15	MREG	protein_coding	0.259019	5.31281	15.2356	9.48975e-05	0.00146186	MREG	chr2	215942805	216034096	-	gene_id "ENSG00000118242.15"; gene_type "protein_coding"; gene_name "MREG"; level 2; tag "overlapping_locus"; havana_gene "OTTHUMG00000154828.2";
ENSG00000153933.9	DGKE	protein_coding	-0.40016	2.76637	15.2288	9.52421e-05	0.00146575	DGKE	chr17	56834099	56869567	+	gene_id "ENSG00000153933.9"; gene_type "protein_coding"; gene_name "DGKE"; level 1; havana_gene "OTTHUMG00000178121.2";
ENSG00000163312.10	HELQ	protein_coding	-0.33878	3.81339	15.2043	9.64851e-05	0.00148343	HELQ	chr4	83407343	83455856	-	gene_id "ENSG00000163312.10"; gene_type "protein_coding"; gene_name "HELQ"; level 1; havana_gene "OTTHUMG00000130423.5";
ENSG00000180628.14	PCGF5	protein_coding	-0.192481	6.54649	15.1539	9.90958e-05	0.0015221	PCGF5	chr10	91163012	91284331	+	gene_id "ENSG00000180628.14"; gene_type "protein_coding"; gene_name "PCGF5"; level 2; havana_gene "OTTHUMG00000018740.1";
ENSG00000060138.12	YBX3	protein_coding	0.113349	9.48195	15.1466	9.94763e-05	0.00152646	YBX3	chr12	10699089	10723312	-	gene_id "ENSG00000060138.12"; gene_type "protein_coding"; gene_name "YBX3"; level 2; havana_gene "OTTHUMG00000168409.4";
ENSG00000121281.12	ADCY7	protein_coding	0.349437	4.66732	15.1342	0.000100133	0.00153505	ADCY7	chr16	50246137	50318135	+	gene_id "ENSG00000121281.12"; gene_type "protein_coding"; gene_name "ADCY7"; level 2; tag "ncRNA_host"; havana_gene "OTTHUMG00000133172.6";
ENSG00000125633.10	CCDC93	protein_coding	0.23898	4.82432	15.1089	0.000101482	0.00155423	CCDC93	chr2	117915478	118014133	-	gene_id "ENSG00000125633.10"; gene_type "protein_coding"; gene_name "CCDC93"; level 2; tag "overlapping_locus"; havana_gene "OTTHUMG00000058517.5";
ENSG00000148120.16	C9orf3	protein_coding	0.212175	6.70883	15.1071	0.000101581	0.00155424	C9orf3	chr9	94726701	95087218	+	gene_id "ENSG00000148120.16"; gene_type "protein_coding"; gene_name "C9orf3"; level 2; tag "ncRNA_host"; tag "overlapping_locus"; havana_gene "OTTHUMG00000020276.4";
ENSG00000059758.7	CDK17	protein_coding	0.261016	4.88837	15.1018	0.000101865	0.00155708	CDK17	chr12	96278261	96400560	-	gene_id "ENSG00000059758.7"; gene_type "protein_coding"; gene_name "CDK17"; level 2; tag "ncRNA_host"; tag "overlapping_locus"; havana_gene "OTTHUMG00000170375.2";
ENSG00000134954.14	ETS1	protein_coding	0.312631	7.21977	15.0643	0.000103913	0.00158685	ETS1	chr11	128458761	128587558	-	gene_id "ENSG00000134954.14"; gene_type "protein_coding"; gene_name "ETS1"; level 1; havana_gene "OTTHUMG00000165799.4";
ENSG00000147813.15	NAPRT	protein_coding	-0.233371	6.4673	15.0581	0.000104251	0.00159048	NAPRT	chr8	143574785	143578649	-	gene_id "ENSG00000147813.15"; gene_type "protein_coding"; gene_name "NAPRT"; level 2; havana_gene "OTTHUMG00000156942.5";
ENSG00000169696.15	ASPSCR1	protein_coding	-0.401075	3.94033	15.0295	0.000105842	0.0016132	ASPSCR1	chr17	81976807	82017406	+	gene_id "ENSG00000169696.15"; gene_type "protein_coding"; gene_name "ASPSCR1"; level 2; havana_gene "OTTHUMG00000178438.5";
ENSG00000155465.18	SLC7A7	protein_coding	-0.360454	4.26505	15.0029	0.000107344	0.00163451	SLC7A7	chr14	22773222	22829820	-	gene_id "ENSG00000155465.18"; gene_type "protein_coding"; gene_name "SLC7A7"; level 1; havana_gene "OTTHUMG00000028692.13";
ENSG00000254605.1	AP003555.2	lincRNA	2.6251	-1.7321	14.9755	0.000108919	0.0016569	AP003555.2	chr11	70014858	70021059	-	gene_id "ENSG00000254605.1"; gene_type "lincRNA"; gene_name "AP003555.2"; level 1; havana_gene "OTTHUMG00000167160.1";
ENSG00000181788.3	SIAH2	protein_coding	-0.265826	5.9359	14.9355	0.00011125	0.00169075	SIAH2	chr3	150741127	150763477	-	gene_id "ENSG00000181788.3"; gene_type "protein_coding"; gene_name "SIAH2"; level 1; havana_gene "OTTHUMG00000159847.2";
ENSG00000147883.10	CDKN2B	protein_coding	0.262469	5.5415	14.926	0.000111809	0.00169761	CDKN2B	chr9	22002903	22009363	-	gene_id "ENSG00000147883.10"; gene_type "protein_coding"; gene_name "CDKN2B"; level 2; havana_gene "OTTHUMG00000019691.2";
ENSG00000138032.20	PPM1B	protein_coding	-0.239875	5.50883	14.921	0.000112106	0.00170049	PPM1B	chr2	44167969	44244384	+	gene_id "ENSG00000138032.20"; gene_type "protein_coding"; gene_name "PPM1B"; level 2; havana_gene "OTTHUMG00000128757.18";
ENSG00000179409.10	GEMIN4	protein_coding	0.180773	6.73784	14.9068	0.000112953	0.0017117	GEMIN4	chr17	744414	753999	-	gene_id "ENSG00000179409.10"; gene_type "protein_coding"; gene_name "GEMIN4"; level 1; havana_gene "OTTHUMG00000177495.4";
ENSG00000121743.3	GJA3	protein_coding	0.836742	1.42152	14.8705	0.000115147	0.00174327	GJA3	chr13	20138255	20161049	-	gene_id "ENSG00000121743.3"; gene_type "protein_coding"; gene_name "GJA3"; level 2; havana_gene "OTTHUMG00000016510.3";
ENSG00000179335.18	CLK3	protein_coding	0.209075	6.34445	14.8634	0.000115583	0.0017482	CLK3	chr15	74598500	74645414	+	gene_id "ENSG00000179335.18"; gene_type "protein_coding"; gene_name "CLK3"; level 1; havana_gene "OTTHUMG00000141320.13";
ENSG00000120549.17	KIAA1217	protein_coding	-0.228626	5.64703	14.8516	0.00011631	0.00175752	KIAA1217	chr10	23694746	24547848	+	gene_id "ENSG00000120549.17"; gene_type "protein_coding"; gene_name "KIAA1217"; level 1; tag "ncRNA_host"; tag "overlapping_locus"; havana_gene "OTTHUMG00000017824.7";
ENSG00000053438.8	NNAT	protein_coding	-0.499332	1.94235	14.8247	0.000117982	0.00178109	NNAT	chr20	37521215	37523693	+	gene_id "ENSG00000053438.8"; gene_type "protein_coding"; gene_name "NNAT"; level 2; havana_gene "OTTHUMG00000032420.3";
ENSG00000158156.7	XKR8	protein_coding	-0.381708	2.99816	14.8163	0.000118508	0.00178732	XKR8	chr1	27959462	27968096	+	gene_id "ENSG00000158156.7"; gene_type "protein_coding"; gene_name "XKR8"; level 2; havana_gene "OTTHUMG00000003912.1";
ENSG00000182809.10	CRIP2	protein_coding	0.359449	5.81041	14.8108	0.000118854	0.00179084	CRIP2	chr14	105472962	105480170	+	gene_id "ENSG00000182809.10"; gene_type "protein_coding"; gene_name "CRIP2"; level 1; havana_gene "OTTHUMG00000029906.5";
ENSG00000185862.6	EVI2B	protein_coding	-0.728626	1.42986	14.8051	0.000119215	0.00179456	EVI2B	chr17	31303766	31314112	-	gene_id "ENSG00000185862.6"; gene_type "protein_coding"; gene_name "EVI2B"; level 2; tag "overlapping_locus"; havana_gene "OTTHUMG00000132869.2";
ENSG00000132613.14	MTSS1L	protein_coding	-0.325689	5.46077	14.7893	0.000120214	0.0018079	MTSS1L	chr16	70661204	70686066	-	gene_id "ENSG00000132613.14"; gene_type "protein_coding"; gene_name "MTSS1L"; level 1; havana_gene "OTTHUMG00000177023.4";
ENSG00000123473.15	STIL	protein_coding	-0.210298	5.57304	14.7767	0.000121023	0.00181833	STIL	chr1	47250139	47314147	-	gene_id "ENSG00000123473.15"; gene_type "protein_coding"; gene_name "STIL"; level 1; havana_gene "OTTHUMG00000007851.4";
ENSG00000168944.15	CEP120	protein_coding	-0.269676	4.80967	14.7493	0.000122794	0.00184318	CEP120	chr5	123344885	123423592	-	gene_id "ENSG00000168944.15"; gene_type "protein_coding"; gene_name "CEP120"; level 1; tag "overlapping_locus"; havana_gene "OTTHUMG00000128922.6";
ENSG00000168310.10	IRF2	protein_coding	0.278987	4.71289	14.6388	0.000130209	0.00195265	IRF2	chr4	184387713	184474580	-	gene_id "ENSG00000168310.10"; gene_type "protein_coding"; gene_name "IRF2"; level 1; tag "overlapping_locus"; havana_gene "OTTHUMG00000160606.8";
ENSG00000159556.9	ISL2	protein_coding	-0.682434	1.51621	14.6362	0.000130383	0.0019534	ISL2	chr15	76336724	76342476	+	gene_id "ENSG00000159556.9"; gene_type "protein_coding"; gene_name "ISL2"; level 2; havana_gene "OTTHUMG00000143723.3";
ENSG00000134755.14	DSC2	protein_coding	0.317603	6.1018	14.6081	0.000132347	0.00198096	DSC2	chr18	31058840	31102415	-	gene_id "ENSG00000134755.14"; gene_type "protein_coding"; gene_name "DSC2"; level 2; havana_gene "OTTHUMG00000131981.4";
ENSG00000121417.13	ZNF211	protein_coding	0.492553	2.85788	14.5808	0.000134272	0.00200787	ZNF211	chr19	57630395	57642779	+	gene_id "ENSG00000121417.13"; gene_type "protein_coding"; gene_name "ZNF211"; level 2; havana_gene "OTTHUMG00000168012.1";
ENSG00000136158.11	SPRY2	protein_coding	-0.354097	3.3818	14.5281	0.000138084	0.00206292	SPRY2	chr13	80335976	80340951	-	gene_id "ENSG00000136158.11"; gene_type "protein_coding"; gene_name "SPRY2"; level 2; havana_gene "OTTHUMG00000017140.2";
ENSG00000119772.16	DNMT3A	protein_coding	-0.457187	2.95124	14.521	0.000138609	0.00206881	DNMT3A	chr2	25227855	25342590	-	gene_id "ENSG00000119772.16"; gene_type "protein_coding"; gene_name "DNMT3A"; level 2; tag "ncRNA_host"; havana_gene "OTTHUMG00000094777.6";
ENSG00000048162.20	NOP16	protein_coding	0.183098	6.36016	14.4917	0.00014078	0.00209923	NOP16	chr5	176383938	176388975	-	gene_id "ENSG00000048162.20"; gene_type "protein_coding"; gene_name "NOP16"; level 1; havana_gene "OTTHUMG00000163186.5";
ENSG00000215417.12	MIR17HG	processed_transcript	0.402219	3.25289	14.4726	0.000142215	0.00211864	MIR17HG	chr13	91347820	91354579	+	gene_id "ENSG00000215417.12"; gene_type "processed_transcript"; gene_name "MIR17HG"; level 2; tag "ncRNA_host"; havana_gene "OTTHUMG00000017195.3";
ENSG00000240891.7	PLCXD2	protein_coding	-0.52741	2.15076	14.4491	0.000144002	0.00214325	PLCXD2	chr3	111674676	111846447	+	gene_id "ENSG00000240891.7"; gene_type "protein_coding"; gene_name "PLCXD2"; level 1; tag "overlapping_locus"; havana_gene "OTTHUMG00000159279.4";
ENSG00000105976.14	MET	protein_coding	-0.300504	7.44438	14.441	0.000144619	0.00215041	MET	chr7	116672390	116798386	+	gene_id "ENSG00000105976.14"; gene_type "protein_coding"; gene_name "MET"; level 1; havana_gene "OTTHUMG00000023299.9";
ENSG00000010017.12	RANBP9	protein_coding	-0.225335	5.35993	14.4257	0.000145798	0.00216591	RANBP9	chr6	13621498	13711564	-	gene_id "ENSG00000010017.12"; gene_type "protein_coding"; gene_name "RANBP9"; level 2; havana_gene "OTTHUMG00000015642.1";
ENSG00000130766.4	SESN2	protein_coding	-0.571195	3.55117	14.4109	0.000146946	0.00218091	SESN2	chr1	28259527	28282491	+	gene_id "ENSG00000130766.4"; gene_type "protein_coding"; gene_name "SESN2"; level 2; havana_gene "OTTHUMG00000003532.1";
ENSG00000204839.8	MROH6	protein_coding	-0.405495	5.12724	14.3926	0.000148388	0.0021989	MROH6	chr8	143566187	143572971	-	gene_id "ENSG00000204839.8"; gene_type "protein_coding"; gene_name "MROH6"; level 1; havana_gene "OTTHUMG00000165164.5";
ENSG00000173540.12	GMPPB	protein_coding	-0.25087	5.01773	14.3919	0.000148436	0.0021989	GMPPB	chr3	49716844	49723951	-	gene_id "ENSG00000173540.12"; gene_type "protein_coding"; gene_name "GMPPB"; level 2; tag "overlapping_locus"; havana_gene "OTTHUMG00000158151.1";
ENSG00000175573.6	C11orf68	protein_coding	-0.245479	4.8836	14.3862	0.000148888	0.00220354	C11orf68	chr11	65916808	65919117	-	gene_id "ENSG00000175573.6"; gene_type "protein_coding"; gene_name "C11orf68"; level 2; havana_gene "OTTHUMG00000157153.2";
ENSG00000160233.7	LRRC3	protein_coding	0.604814	2.87994	14.3576	0.00015117	0.00223523	LRRC3	chr21	44455486	44462196	+	gene_id "ENSG00000160233.7"; gene_type "protein_coding"; gene_name "LRRC3"; level 2; havana_gene "OTTHUMG00000040847.4";
ENSG00000104549.11	SQLE	protein_coding	0.235548	8.3577	14.3453	0.000152163	0.00224781	SQLE	chr8	124998497	125022283	+	gene_id "ENSG00000104549.11"; gene_type "protein_coding"; gene_name "SQLE"; level 2; havana_gene "OTTHUMG00000164990.2";
ENSG00000196781.14	TLE1	protein_coding	0.218045	5.72819	14.3179	0.000154389	0.00227857	TLE1	chr9	81583683	81689305	-	gene_id "ENSG00000196781.14"; gene_type "protein_coding"; gene_name "TLE1"; level 2; havana_gene "OTTHUMG00000021008.2";
ENSG00000143995.19	MEIS1	protein_coding	0.485793	2.92084	14.3094	0.000155085	0.0022867	MEIS1	chr2	66433452	66573869	+	gene_id "ENSG00000143995.19"; gene_type "protein_coding"; gene_name "MEIS1"; level 1; havana_gene "OTTHUMG00000150714.13";
ENSG00000143842.14	SOX13	protein_coding	0.265861	4.24298	14.2936	0.000156392	0.00230383	SOX13	chr1	204073115	204127743	+	gene_id "ENSG00000143842.14"; gene_type "protein_coding"; gene_name "SOX13"; level 2; havana_gene "OTTHUMG00000036050.6";
ENSG00000174705.12	SH3PXD2B	protein_coding	0.290861	5.70599	14.2877	0.000156885	0.00230896	SH3PXD2B	chr5	172325000	172454523	-	gene_id "ENSG00000174705.12"; gene_type "protein_coding"; gene_name "SH3PXD2B"; level 1; havana_gene "OTTHUMG00000163280.4";
ENSG00000102265.11	TIMP1	protein_coding	0.454531	7.22686	14.2671	0.000158614	0.00233224	TIMP1	chrX	47582313	47586789	+	gene_id "ENSG00000102265.11"; gene_type "protein_coding"; gene_name "TIMP1"; level 2; havana_gene "OTTHUMG00000021447.2";
ENSG00000249641.2	HOXC13-AS	antisense_RNA	-0.544535	2.87329	14.2639	0.000158881	0.00233399	HOXC13-AS	chr12	53935328	53939643	-	gene_id "ENSG00000249641.2"; gene_type "antisense_RNA"; gene_name "HOXC13-AS"; level 1; havana_gene "OTTHUMG00000160009.2";
ENSG00000138448.11	ITGAV	protein_coding	0.214109	6.6587	14.2568	0.00015948	0.00234061	ITGAV	chr2	186590065	186680901	+	gene_id "ENSG00000138448.11"; gene_type "protein_coding"; gene_name "ITGAV"; level 2; havana_gene "OTTHUMG00000132635.5";
ENSG00000173559.12	NABP1	protein_coding	-0.209319	5.54959	14.2287	0.000161879	0.00237362	NABP1	chr2	191678068	191696659	+	gene_id "ENSG00000173559.12"; gene_type "protein_coding"; gene_name "NABP1"; level 2; tag "ncRNA_host"; havana_gene "OTTHUMG00000132720.5";
ENSG00000156860.15	FBRS	protein_coding	-0.209091	5.79495	14.1971	0.000164621	0.00241159	FBRS	chr16	30658431	30670814	+	gene_id "ENSG00000156860.15"; gene_type "protein_coding"; gene_name "FBRS"; level 2; havana_gene "OTTHUMG00000132390.11";
ENSG00000151929.9	BAG3	protein_coding	-0.165546	7.57814	14.1943	0.000164867	0.00241297	BAG3	chr10	119651370	119677819	+	gene_id "ENSG00000151929.9"; gene_type "protein_coding"; gene_name "BAG3"; level 2; havana_gene "OTTHUMG00000019155.2";
ENSG00000111319.12	SCNN1A	protein_coding	-0.151305	8.00121	14.1916	0.000165105	0.00241422	SCNN1A	chr12	6346843	6377730	-	gene_id "ENSG00000111319.12"; gene_type "protein_coding"; gene_name "SCNN1A"; level 1; havana_gene "OTTHUMG00000168268.2";
ENSG00000119326.14	CTNNAL1	protein_coding	-0.182648	7.26713	14.1602	0.000167883	0.00245257	CTNNAL1	chr9	108942569	109013529	-	gene_id "ENSG00000119326.14"; gene_type "protein_coding"; gene_name "CTNNAL1"; level 2; havana_gene "OTTHUMG00000020466.3";
ENSG00000164087.7	POC1A	protein_coding	-0.263563	4.92281	14.153	0.000168531	0.00245524	POC1A	chr3	52075253	52154690	-	gene_id "ENSG00000164087.7"; gene_type "protein_coding"; gene_name "POC1A"; level 2; havana_gene "OTTHUMG00000157817.1";
ENSG00000214944.9	ARHGEF28	protein_coding	-0.263464	4.96014	14.1546	0.000168382	0.00245524	ARHGEF28	chr5	73626158	73941993	+	gene_id "ENSG00000214944.9"; gene_type "protein_coding"; gene_name "ARHGEF28"; level 1; havana_gene "OTTHUMG00000162454.3";
ENSG00000003402.19	CFLAR	protein_coding	0.270264	4.62649	14.1531	0.000168521	0.00245524	CFLAR	chr2	201116104	201176687	+	gene_id "ENSG00000003402.19"; gene_type "protein_coding"; gene_name "CFLAR"; level 1; tag "ncRNA_host"; tag "overlapping_locus"; havana_gene "OTTHUMG00000132819.19";
ENSG00000025293.16	PHF20	protein_coding	-0.186628	6.14715	14.1463	0.000169134	0.00246176	PHF20	chr20	35771974	35950381	+	gene_id "ENSG00000025293.16"; gene_type "protein_coding"; gene_name "PHF20"; level 2; tag "ncRNA_host"; tag "overlapping_locus"; havana_gene "OTTHUMG00000032367.7";
ENSG00000109519.12	GRPEL1	protein_coding	0.176676	6.62386	14.1423	0.000169491	0.0024647	GRPEL1	chr4	7058906	7068197	-	gene_id "ENSG00000109519.12"; gene_type "protein_coding"; gene_name "GRPEL1"; level 2; havana_gene "OTTHUMG00000090495.2";
ENSG00000163811.11	WDR43	protein_coding	0.171738	7.56912	14.1035	0.000173017	0.00251367	WDR43	chr2	28894643	28948222	+	gene_id "ENSG00000163811.11"; gene_type "protein_coding"; gene_name "WDR43"; level 1; tag "ncRNA_host"; havana_gene "OTTHUMG00000152015.5";
ENSG00000171124.12	FUT3	protein_coding	-0.669074	0.435601	14.1009	0.000173258	0.00251486	FUT3	chr19	5842888	5851474	-	gene_id "ENSG00000171124.12"; gene_type "protein_coding"; gene_name "FUT3"; level 2; havana_gene "OTTHUMG00000180614.3";
ENSG00000116675.15	DNAJC6	protein_coding	0.361318	3.37658	14.0594	0.000177127	0.00256866	DNAJC6	chr1	65248219	65415869	+	gene_id "ENSG00000116675.15"; gene_type "protein_coding"; gene_name "DNAJC6"; level 2; havana_gene "OTTHUMG00000009066.3";
ENSG00000222041.10	CYTOR	lincRNA	0.501006	3.9401	14.0479	0.000178216	0.00258209	CYTOR	chr2	87455368	87606805	+	gene_id "ENSG00000222041.10"; gene_type "lincRNA"; gene_name "CYTOR"; level 1; havana_gene "OTTHUMG00000130273.12";
ENSG00000080815.18	PSEN1	protein_coding	0.190384	6.4275	14.0253	0.000180363	0.00261082	PSEN1	chr14	73136418	73223691	+	gene_id "ENSG00000080815.18"; gene_type "protein_coding"; gene_name "PSEN1"; level 1; tag "overlapping_locus"; havana_gene "OTTHUMG00000141279.17";
ENSG00000103253.17	HAGHL	protein_coding	-0.423485	3.65552	13.999	0.000182903	0.00264516	HAGHL	chr16	726936	735525	+	gene_id "ENSG00000103253.17"; gene_type "protein_coding"; gene_name "HAGHL"; level 1; havana_gene "OTTHUMG00000170560.8";
ENSG00000115652.14	UXS1	protein_coding	0.191028	5.68501	13.9923	0.000183558	0.00265222	UXS1	chr2	106093303	106194339	-	gene_id "ENSG00000115652.14"; gene_type "protein_coding"; gene_name "UXS1"; level 2; havana_gene "OTTHUMG00000153150.3";
ENSG00000137699.16	TRIM29	protein_coding	0.174702	9.1132	13.9899	0.000183794	0.0026532	TRIM29	chr11	120111275	120185529	-	gene_id "ENSG00000137699.16"; gene_type "protein_coding"; gene_name "TRIM29"; level 1; havana_gene "OTTHUMG00000140377.7";
ENSG00000082516.8	GEMIN5	protein_coding	0.201698	6.49608	13.969	0.00018585	0.00268044	GEMIN5	chr5	154887416	154938209	-	gene_id "ENSG00000082516.8"; gene_type "protein_coding"; gene_name "GEMIN5"; level 2; havana_gene "OTTHUMG00000130189.2";
ENSG00000166886.12	NAB2	protein_coding	-0.405318	4.65688	13.9574	0.000186997	0.00269453	NAB2	chr12	57088894	57095476	+	gene_id "ENSG00000166886.12"; gene_type "protein_coding"; gene_name "NAB2"; level 2; havana_gene "OTTHUMG00000171192.1";
ENSG00000173276.13	ZBTB21	protein_coding	0.209972	5.59285	13.9086	0.000191916	0.00276207	ZBTB21	chr21	41986831	42010387	-	gene_id "ENSG00000173276.13"; gene_type "protein_coding"; gene_name "ZBTB21"; level 1; havana_gene "OTTHUMG00000086789.2";
ENSG00000260996.1	BX255925.1	sense_overlapping	2.87728	-1.58032	13.9075	0.000192033	0.00276207	BX255925.1	chr9	137293868	137295721	-	gene_id "ENSG00000260996.1"; gene_type "sense_overlapping"; gene_name "BX255925.1"; level 2; havana_gene "OTTHUMG00000175633.1";
ENSG00000133789.14	SWAP70	protein_coding	0.137941	6.45477	13.9045	0.000192338	0.00276394	SWAP70	chr11	9664077	9752991	+	gene_id "ENSG00000133789.14"; gene_type "protein_coding"; gene_name "SWAP70"; level 1; tag "ncRNA_host"; havana_gene "OTTHUMG00000165865.3";
ENSG00000137710.14	RDX	protein_coding	-0.177847	7.49859	13.8953	0.000193279	0.00277494	RDX	chr11	110174880	110296722	-	gene_id "ENSG00000137710.14"; gene_type "protein_coding"; gene_name "RDX"; level 1; havana_gene "OTTHUMG00000166574.3";
ENSG00000175591.11	P2RY2	protein_coding	0.296311	4.24143	13.8696	0.00019594	0.0028106	P2RY2	chr11	73218298	73236352	+	gene_id "ENSG00000175591.11"; gene_type "protein_coding"; gene_name "P2RY2"; level 2; tag "retrogene"; havana_gene "OTTHUMG00000167966.1";
ENSG00000099812.8	MISP	protein_coding	-0.252356	6.09176	13.8598	0.000196972	0.00282284	MISP	chr19	751126	764318	+	gene_id "ENSG00000099812.8"; gene_type "protein_coding"; gene_name "MISP"; level 2; havana_gene "OTTHUMG00000181786.6";
ENSG00000072274.12	TFRC	protein_coding	0.202931	10.0411	13.8429	0.000198747	0.00284571	TFRC	chr3	196027183	196082189	-	gene_id "ENSG00000072274.12"; gene_type "protein_coding"; gene_name "TFRC"; level 2; havana_gene "OTTHUMG00000155714.2";
ENSG00000162891.10	IL20	protein_coding	-0.52105	1.37264	13.8348	0.000199608	0.00284665	IL20	chr1	206865354	206869223	+	gene_id "ENSG00000162891.10"; gene_type "protein_coding"; gene_name "IL20"; level 2; havana_gene "OTTHUMG00000036456.1";
ENSG00000102189.16	EEA1	protein_coding	-0.261593	5.35263	13.836	0.000199483	0.00284665	EEA1	chr12	92770637	92929331	-	gene_id "ENSG00000102189.16"; gene_type "protein_coding"; gene_name "EEA1"; level 2; havana_gene "OTTHUMG00000170110.2";
ENSG00000183475.12	ASB7	protein_coding	-0.243133	4.90246	13.8321	0.000199891	0.00284665	ASB7	chr15	100602534	100651705	+	gene_id "ENSG00000183475.12"; gene_type "protein_coding"; gene_name "ASB7"; level 2; tag "ncRNA_host"; havana_gene "OTTHUMG00000149868.3";
ENSG00000172057.9	ORMDL3	protein_coding	-0.239427	4.9538	13.8334	0.000199756	0.00284665	ORMDL3	chr17	39921041	39927601	-	gene_id "ENSG00000172057.9"; gene_type "protein_coding"; gene_name "ORMDL3"; level 1; havana_gene "OTTHUMG00000133249.3";
ENSG00000135686.12	KLHL36	protein_coding	-0.220398	5.14075	13.835	0.000199581	0.00284665	KLHL36	chr16	84648525	84667686	+	gene_id "ENSG00000135686.12"; gene_type "protein_coding"; gene_name "KLHL36"; level 2; havana_gene "OTTHUMG00000137642.3";
ENSG00000185753.12	CXorf38	protein_coding	0.269265	4.8615	13.8328	0.000199816	0.00284665	CXorf38	chrX	40626921	40647554	-	gene_id "ENSG00000185753.12"; gene_type "protein_coding"; gene_name "CXorf38"; level 2; havana_gene "OTTHUMG00000024104.4";
ENSG00000275379.1	HIST1H3I	protein_coding	-1.86417	-1.87906	13.8087	0.000202397	0.00287484	HIST1H3I	chr6	27871905	27872315	-	gene_id "ENSG00000275379.1"; gene_type "protein_coding"; gene_name "HIST1H3I"; level 2; havana_gene "OTTHUMG00000016184.2";
ENSG00000141738.13	GRB7	protein_coding	-0.460431	4.33028	13.8117	0.000202072	0.00287484	GRB7	chr17	39737927	39747291	+	gene_id "ENSG00000141738.13"; gene_type "protein_coding"; gene_name "GRB7"; level 2; havana_gene "OTTHUMG00000133253.5";
ENSG00000185880.12	TRIM69	protein_coding	-0.299928	4.45998	13.8085	0.000202415	0.00287484	TRIM69	chr15	44728988	44767829	+	gene_id "ENSG00000185880.12"; gene_type "protein_coding"; gene_name "TRIM69"; level 1; havana_gene "OTTHUMG00000131246.5";
ENSG00000180346.3	TIGD2	protein_coding	-0.27688	4.46895	13.7821	0.000205287	0.00291302	TIGD2	chr4	89111500	89114899	+	gene_id "ENSG00000180346.3"; gene_type "protein_coding"; gene_name "TIGD2"; level 2; havana_gene "OTTHUMG00000130946.3";
ENSG00000076067.12	RBMS2	protein_coding	-0.276875	6.68367	13.7654	0.000207114	0.00293492	RBMS2	chr12	56521929	56596196	+	gene_id "ENSG00000076067.12"; gene_type "protein_coding"; gene_name "RBMS2"; level 2; tag "ncRNA_host"; havana_gene "OTTHUMG00000170488.5";
ENSG00000162377.5	COA7	protein_coding	0.209092	6.24875	13.7646	0.000207201	0.00293492	COA7	chr1	52684451	52698366	-	gene_id "ENSG00000162377.5"; gene_type "protein_coding"; gene_name "COA7"; level 2; havana_gene "OTTHUMG00000008505.3";
ENSG00000102384.13	CENPI	protein_coding	-0.266831	4.78487	13.7559	0.00020817	0.00294601	CENPI	chrX	101098218	101163681	+	gene_id "ENSG00000102384.13"; gene_type "protein_coding"; gene_name "CENPI"; level 2; havana_gene "OTTHUMG00000022018.2";
ENSG00000154222.14	CC2D1B	protein_coding	-0.208462	5.1677	13.7257	0.000211543	0.00299107	CC2D1B	chr1	52345723	52366193	-	gene_id "ENSG00000154222.14"; gene_type "protein_coding"; gene_name "CC2D1B"; level 2; havana_gene "OTTHUMG00000008102.6";
ENSG00000096060.14	FKBP5	protein_coding	-0.19102	9.03006	13.7067	0.000213689	0.00301871	FKBP5	chr6	35573585	35728583	-	gene_id "ENSG00000096060.14"; gene_type "protein_coding"; gene_name "FKBP5"; level 2; tag "ncRNA_host"; havana_gene "OTTHUMG00000014576.2";
ENSG00000163697.16	APBB2	protein_coding	-0.170014	6.45507	13.7013	0.000214305	0.00302472	APBB2	chr4	40810027	41216714	-	gene_id "ENSG00000163697.16"; gene_type "protein_coding"; gene_name "APBB2"; level 2; tag "ncRNA_host"; havana_gene "OTTHUMG00000160416.11";
ENSG00000137868.18	STRA6	protein_coding	0.640867	2.2243	13.6992	0.00021455	0.00302548	STRA6	chr15	74179466	74212267	-	gene_id "ENSG00000137868.18"; gene_type "protein_coding"; gene_name "STRA6"; level 2; havana_gene "OTTHUMG00000138998.4";
ENSG00000125630.15	POLR1B	protein_coding	0.216275	6.49871	13.6866	0.000215987	0.00304033	POLR1B	chr2	112541915	112577150	+	gene_id "ENSG00000125630.15"; gene_type "protein_coding"; gene_name "POLR1B"; level 1; havana_gene "OTTHUMG00000131314.4";
ENSG00000182752.9	PAPPA	protein_coding	0.523937	2.20274	13.6879	0.000215842	0.00304033	PAPPA	chr9	116153804	116402322	+	gene_id "ENSG00000182752.9"; gene_type "protein_coding"; gene_name "PAPPA"; level 2; havana_gene "OTTHUMG00000021045.1";
ENSG00000143398.19	PIP5K1A	protein_coding	-0.231582	7.17473	13.6336	0.000222171	0.0031246	PIP5K1A	chr1	151197949	151249536	+	gene_id "ENSG00000143398.19"; gene_type "protein_coding"; gene_name "PIP5K1A"; level 1; havana_gene "OTTHUMG00000012351.22";
ENSG00000276368.1	HIST1H2AJ	protein_coding	-1.84684	-1.4922	13.628	0.000222833	0.00313112	HIST1H2AJ	chr6	27814354	27814740	-	gene_id "ENSG00000276368.1"; gene_type "protein_coding"; gene_name "HIST1H2AJ"; level 2; havana_gene "OTTHUMG00000014486.2";
ENSG00000125850.10	OVOL2	protein_coding	-0.352342	4.49065	13.6235	0.00022337	0.00313589	OVOL2	chr20	17956979	18059188	-	gene_id "ENSG00000125850.10"; gene_type "protein_coding"; gene_name "OVOL2"; level 2; tag "ncRNA_host"; tag "overlapping_locus"; havana_gene "OTTHUMG00000031960.7";
ENSG00000176454.13	LPCAT4	protein_coding	0.288591	5.72205	13.6156	0.000224317	0.0031464	LPCAT4	chr15	34358618	34367278	-	gene_id "ENSG00000176454.13"; gene_type "protein_coding"; gene_name "LPCAT4"; level 1; havana_gene "OTTHUMG00000172349.3";
ENSG00000158158.11	CNNM4	protein_coding	-0.294379	4.05741	13.6033	0.000225785	0.00315859	CNNM4	chr2	96760902	96811891	+	gene_id "ENSG00000158158.11"; gene_type "protein_coding"; gene_name "CNNM4"; level 2; tag "ncRNA_host"; havana_gene "OTTHUMG00000130532.2";
ENSG00000126903.15	SLC10A3	protein_coding	-0.229151	4.90696	13.6035	0.00022576	0.00315859	SLC10A3	chrX	154487306	154490690	-	gene_id "ENSG00000126903.15"; gene_type "protein_coding"; gene_name "SLC10A3"; level 2; havana_gene "OTTHUMG00000013369.7";
ENSG00000134470.20	IL15RA	protein_coding	0.312378	4.2912	13.6035	0.000225766	0.00315859	IL15RA	chr10	5943639	5978187	-	gene_id "ENSG00000134470.20"; gene_type "protein_coding"; gene_name "IL15RA"; level 1; havana_gene "OTTHUMG00000017612.6";
ENSG00000154217.14	PITPNC1	protein_coding	0.272255	5.51125	13.5978	0.000226451	0.00316512	PITPNC1	chr17	67377281	67697261	+	gene_id "ENSG00000154217.14"; gene_type "protein_coding"; gene_name "PITPNC1"; level 1; tag "ncRNA_host"; tag "overlapping_locus"; havana_gene "OTTHUMG00000179602.2";
ENSG00000140832.9	MARVELD3	protein_coding	0.366544	3.93017	13.5746	0.000229272	0.00320172	MARVELD3	chr16	71626161	71642114	+	gene_id "ENSG00000140832.9"; gene_type "protein_coding"; gene_name "MARVELD3"; level 2; havana_gene "OTTHUMG00000137591.3";
ENSG00000163825.3	RTP3	protein_coding	-1.61307	-0.935873	13.563	0.000230691	0.00321869	RTP3	chr3	46497491	46500949	+	gene_id "ENSG00000163825.3"; gene_type "protein_coding"; gene_name "RTP3"; level 2; havana_gene "OTTHUMG00000133483.2";
ENSG00000247556.6	OIP5-AS1	processed_transcript	-0.107127	7.70765	13.5561	0.000231532	0.00322759	OIP5-AS1	chr15	41283990	41309737	+	gene_id "ENSG00000247556.6"; gene_type "processed_transcript"; gene_name "OIP5-AS1"; level 2; havana_gene "OTTHUMG00000172547.3";
ENSG00000151835.14	SACS	protein_coding	0.336861	6.06363	13.5215	0.000235843	0.00328479	SACS	chr13	23328826	23411513	-	gene_id "ENSG00000151835.14"; gene_type "protein_coding"; gene_name "SACS"; level 1; havana_gene "OTTHUMG00000016562.3";
ENSG00000122359.17	ANXA11	protein_coding	-0.163534	7.69921	13.515	0.00023666	0.00329328	ANXA11	chr10	80150889	80205572	-	gene_id "ENSG00000122359.17"; gene_type "protein_coding"; gene_name "ANXA11"; level 2; havana_gene "OTTHUMG00000018604.3";
ENSG00000246250.2	AC087521.2	antisense_RNA	1.82433	-1.53286	13.5071	0.000237668	0.0033044	AC087521.2	chr11	43829709	43880726	-	gene_id "ENSG00000246250.2"; gene_type "antisense_RNA"; gene_name "AC087521.2"; level 1; havana_gene "OTTHUMG00000166552.1";
ENSG00000182674.5	KCNB2	protein_coding	-1.111	-0.0195177	13.5022	0.000238282	0.00331003	KCNB2	chr8	72537391	72938349	+	gene_id "ENSG00000182674.5"; gene_type "protein_coding"; gene_name "KCNB2"; level 2; tag "overlapping_locus"; havana_gene "OTTHUMG00000164498.2";
ENSG00000226887.7	ERVMER34-1	protein_coding	0.214941	6.03151	13.4955	0.000239139	0.00331902	ERVMER34-1	chr4	52722618	52751640	-	gene_id "ENSG00000226887.7"; gene_type "protein_coding"; gene_name "ERVMER34-1"; level 2; havana_gene "OTTHUMG00000150366.3";
ENSG00000086015.20	MAST2	protein_coding	-0.246306	5.58484	13.4884	0.000240045	0.00332868	MAST2	chr1	45786987	46036124	+	gene_id "ENSG00000086015.20"; gene_type "protein_coding"; gene_name "MAST2"; level 2; havana_gene "OTTHUMG00000008007.5";
ENSG00000065485.19	PDIA5	protein_coding	0.228736	5.58484	13.4674	0.00024274	0.0033631	PDIA5	chr3	123067062	123225227	+	gene_id "ENSG00000065485.19"; gene_type "protein_coding"; gene_name "PDIA5"; level 1; tag "ncRNA_host"; tag "overlapping_locus"; havana_gene "OTTHUMG00000159558.3";
ENSG00000121104.7	FAM117A	protein_coding	-0.598828	2.15862	13.4582	0.000243939	0.00337676	FAM117A	chr17	49710332	49789180	-	gene_id "ENSG00000121104.7"; gene_type "protein_coding"; gene_name "FAM117A"; level 1; havana_gene "OTTHUMG00000161696.3";
ENSG00000185551.14	NR2F2	protein_coding	-0.2058	5.59661	13.4466	0.000245451	0.00339473	NR2F2	chr15	96325938	96340263	+	gene_id "ENSG00000185551.14"; gene_type "protein_coding"; gene_name "NR2F2"; level 2; tag "ncRNA_host"; havana_gene "OTTHUMG00000149848.6";
ENSG00000124067.16	SLC12A4	protein_coding	-0.2394	5.49208	13.4415	0.000246123	0.00339809	SLC12A4	chr16	67943474	67969601	-	gene_id "ENSG00000124067.16"; gene_type "protein_coding"; gene_name "SLC12A4"; level 1; tag "overlapping_locus"; havana_gene "OTTHUMG00000137535.11";
ENSG00000055483.19	USP36	protein_coding	0.200385	6.37693	13.4431	0.000245913	0.00339809	USP36	chr17	78787381	78841441	-	gene_id "ENSG00000055483.19"; gene_type "protein_coding"; gene_name "USP36"; level 1; havana_gene "OTTHUMG00000177542.10";
ENSG00000154447.14	SH3RF1	protein_coding	-0.269624	4.07948	13.4251	0.000248284	0.00342493	SH3RF1	chr4	169094256	169271105	-	gene_id "ENSG00000154447.14"; gene_type "protein_coding"; gene_name "SH3RF1"; level 2; havana_gene "OTTHUMG00000161010.5";
ENSG00000148343.18	MIGA2	protein_coding	-0.245086	5.3707	13.4011	0.000251482	0.00346603	MIGA2	chr9	129036621	129072082	+	gene_id "ENSG00000148343.18"; gene_type "protein_coding"; gene_name "MIGA2"; level 2; havana_gene "OTTHUMG00000020770.10";
ENSG00000140511.11	HAPLN3	protein_coding	0.814804	1.91621	13.3621	0.000256767	0.00353579	HAPLN3	chr15	88877288	88895626	-	gene_id "ENSG00000140511.11"; gene_type "protein_coding"; gene_name "HAPLN3"; level 1; havana_gene "OTTHUMG00000148680.5";
ENSG00000156030.13	ELMSAN1	protein_coding	-0.215242	6.33558	13.3346	0.000260554	0.00358172	ELMSAN1	chr14	73715122	73790285	-	gene_id "ENSG00000156030.13"; gene_type "protein_coding"; gene_name "ELMSAN1"; level 1; havana_gene "OTTHUMG00000150359.3";
ENSG00000130762.14	ARHGEF16	protein_coding	0.179279	6.60847	13.3354	0.000260449	0.00358172	ARHGEF16	chr1	3454426	3481113	+	gene_id "ENSG00000130762.14"; gene_type "protein_coding"; gene_name "ARHGEF16"; level 2; havana_gene "OTTHUMG00000000625.4";
ENSG00000146648.17	EGFR	protein_coding	0.18239	10.2051	13.3163	0.000263112	0.00361061	EGFR	chr7	55019021	55211628	+	gene_id "ENSG00000146648.17"; gene_type "protein_coding"; gene_name "EGFR"; level 1; havana_gene "OTTHUMG00000023661.4";
ENSG00000174173.6	TRMT10C	protein_coding	0.189242	6.33234	13.3172	0.000262986	0.00361061	TRMT10C	chr3	101561862	101566446	+	gene_id "ENSG00000174173.6"; gene_type "protein_coding"; gene_name "TRMT10C"; level 2; havana_gene "OTTHUMG00000159114.4";
ENSG00000168754.14	FAM178B	protein_coding	-0.344312	3.4676	13.3057	0.000264605	0.00362168	FAM178B	chr2	96875882	96986592	-	gene_id "ENSG00000168754.14"; gene_type "protein_coding"; gene_name "FAM178B"; level 2; tag "ncRNA_host"; havana_gene "OTTHUMG00000155257.4";
ENSG00000106009.15	BRAT1	protein_coding	-0.245683	6.90225	13.3061	0.000264546	0.00362168	BRAT1	chr7	2537877	2555727	-	gene_id "ENSG00000106009.15"; gene_type "protein_coding"; gene_name "BRAT1"; level 2; havana_gene "OTTHUMG00000119091.4";
ENSG00000142583.17	SLC2A5	protein_coding	0.635985	2.95417	13.3073	0.00026437	0.00362168	SLC2A5	chr1	9035107	9088478	-	gene_id "ENSG00000142583.17"; gene_type "protein_coding"; gene_name "SLC2A5"; level 2; havana_gene "OTTHUMG00000001771.3";
ENSG00000185716.11	C16orf52	protein_coding	-0.319007	4.32463	13.2875	0.000267182	0.0036538	C16orf52	chr16	22007638	22087534	+	gene_id "ENSG00000185716.11"; gene_type "protein_coding"; gene_name "C16orf52"; level 2; havana_gene "OTTHUMG00000131587.3";
ENSG00000155660.10	PDIA4	protein_coding	-0.153997	8.31039	13.2812	0.000268086	0.00366299	PDIA4	chr7	149003062	149028641	-	gene_id "ENSG00000155660.10"; gene_type "protein_coding"; gene_name "PDIA4"; level 1; havana_gene "OTTHUMG00000150248.2";
ENSG00000149474.13	KAT14	protein_coding	-0.243446	5.10716	13.2496	0.000272645	0.00372207	KAT14	chr20	18138118	18188387	+	gene_id "ENSG00000149474.13"; gene_type "protein_coding"; gene_name "KAT14"; level 1; tag "overlapping_locus"; havana_gene "OTTHUMG00000031962.13";
ENSG00000131669.9	NINJ1	protein_coding	0.423539	4.4646	13.2289	0.000275661	0.00376001	NINJ1	chr9	93121489	93134288	-	gene_id "ENSG00000131669.9"; gene_type "protein_coding"; gene_name "NINJ1"; level 2; havana_gene "OTTHUMG00000020242.2";
ENSG00000166130.14	IKBIP	protein_coding	0.302781	4.49739	13.204	0.000279352	0.00380393	IKBIP	chr12	98613405	98645113	-	gene_id "ENSG00000166130.14"; gene_type "protein_coding"; gene_name "IKBIP"; level 2; havana_gene "OTTHUMG00000170213.2";
ENSG00000172345.13	STARD5	protein_coding	0.426752	3.00197	13.2039	0.000279362	0.00380393	STARD5	chr15	81309053	81324183	-	gene_id "ENSG00000172345.13"; gene_type "protein_coding"; gene_name "STARD5"; level 2; tag "overlapping_locus"; havana_gene "OTTHUMG00000147342.3";
ENSG00000181513.14	ACBD4	protein_coding	-0.55585	2.05333	13.1978	0.000280272	0.00380978	ACBD4	chr17	45132600	45144181	+	gene_id "ENSG00000181513.14"; gene_type "protein_coding"; gene_name "ACBD4"; level 2; havana_gene "OTTHUMG00000180111.2";
ENSG00000140961.12	OSGIN1	protein_coding	-0.530544	1.96919	13.199	0.000280101	0.00380978	OSGIN1	chr16	83948282	83966332	+	gene_id "ENSG00000140961.12"; gene_type "protein_coding"; gene_name "OSGIN1"; level 1; tag "overlapping_locus"; havana_gene "OTTHUMG00000137640.5";
ENSG00000165272.14	AQP3	protein_coding	0.505005	8.47042	13.1894	0.000281537	0.00382369	AQP3	chr9	33441154	33447611	-	gene_id "ENSG00000165272.14"; gene_type "protein_coding"; gene_name "AQP3"; level 2; havana_gene "OTTHUMG00000019769.2";
ENSG00000116741.7	RGS2	protein_coding	-0.75727	-0.256569	13.1849	0.000282212	0.00382918	RGS2	chr1	192809039	192812283	+	gene_id "ENSG00000116741.7"; gene_type "protein_coding"; gene_name "RGS2"; level 2; havana_gene "OTTHUMG00000035600.2";
ENSG00000162512.15	SDC3	protein_coding	-0.260496	5.02932	13.1835	0.000282425	0.00382918	SDC3	chr1	30869467	30908761	-	gene_id "ENSG00000162512.15"; gene_type "protein_coding"; gene_name "SDC3"; level 2; havana_gene "OTTHUMG00000043646.1";
ENSG00000197694.15	SPTAN1	protein_coding	-0.215964	8.01143	13.1502	0.000287486	0.00389447	SPTAN1	chr9	128552558	128633662	+	gene_id "ENSG00000197694.15"; gene_type "protein_coding"; gene_name "SPTAN1"; level 2; havana_gene "OTTHUMG00000020754.13";
ENSG00000198853.11	RUSC2	protein_coding	-0.343047	3.69887	13.137	0.00028952	0.00391866	RUSC2	chr9	35490127	35561898	+	gene_id "ENSG00000198853.11"; gene_type "protein_coding"; gene_name "RUSC2"; level 2; tag "overlapping_locus"; havana_gene "OTTHUMG00000019861.1";
ENSG00000112812.15	PRSS16	protein_coding	-0.399632	2.85151	13.1266	0.000291139	0.00393722	PRSS16	chr6	27247701	27256624	+	gene_id "ENSG00000112812.15"; gene_type "protein_coding"; gene_name "PRSS16"; level 1; havana_gene "OTTHUMG00000016167.4";
ENSG00000072210.18	ALDH3A2	protein_coding	-0.16362	6.87349	13.1068	0.000294228	0.00397559	ALDH3A2	chr17	19648136	19677598	+	gene_id "ENSG00000072210.18"; gene_type "protein_coding"; gene_name "ALDH3A2"; level 1; tag "ncRNA_host"; havana_gene "OTTHUMG00000059471.7";
ENSG00000010292.12	NCAPD2	protein_coding	-0.186166	8.38203	13.0997	0.000295336	0.00398716	NCAPD2	chr12	6493356	6531955	+	gene_id "ENSG00000010292.12"; gene_type "protein_coding"; gene_name "NCAPD2"; level 1; tag "ncRNA_host"; tag "overlapping_locus"; havana_gene "OTTHUMG00000168513.2";
ENSG00000150938.9	CRIM1	protein_coding	-0.217377	7.38845	13.0898	0.000296909	0.00400498	CRIM1	chr2	36355926	36551135	+	gene_id "ENSG00000150938.9"; gene_type "protein_coding"; gene_name "CRIM1"; level 1; havana_gene "OTTHUMG00000099419.2";
ENSG00000172548.14	NIPAL4	protein_coding	0.607721	4.3497	13.08	0.000298458	0.00402245	NIPAL4	chr5	157460019	157474717	+	gene_id "ENSG00000172548.14"; gene_type "protein_coding"; gene_name "NIPAL4"; level 2; havana_gene "OTTHUMG00000163497.1";
ENSG00000179163.11	FUCA1	protein_coding	-0.365838	2.31425	13.0694	0.000300163	0.00404199	FUCA1	chr1	23845077	23868294	-	gene_id "ENSG00000179163.11"; gene_type "protein_coding"; gene_name "FUCA1"; level 2; havana_gene "OTTHUMG00000002965.2";
ENSG00000255874.2	LINC00346	lincRNA	1.46248	-0.327355	13.0666	0.000300603	0.00404447	LINC00346	chr13	110863987	110870251	-	gene_id "ENSG00000255874.2"; gene_type "lincRNA"; gene_name "LINC00346"; level 2; havana_gene "OTTHUMG00000187398.1";
ENSG00000077454.15	LRCH4	protein_coding	-0.458964	2.45847	13.0627	0.000301237	0.00404905	LRCH4	chr7	100574011	100586153	-	gene_id "ENSG00000077454.15"; gene_type "protein_coding"; gene_name "LRCH4"; level 1; tag "overlapping_locus"; havana_gene "OTTHUMG00000159544.1";
ENSG00000145945.5	FAM50B	protein_coding	-0.324468	4.18357	13.0613	0.000301455	0.00404905	FAM50B	chr6	3849386	3851317	+	gene_id "ENSG00000145945.5"; gene_type "protein_coding"; gene_name "FAM50B"; level 2; tag "overlapping_locus"; tag "retrogene"; havana_gene "OTTHUMG00000014147.1";
ENSG00000121486.11	TRMT1L	protein_coding	-0.231854	5.00088	13.0516	0.000303025	0.00406669	TRMT1L	chr1	185118098	185157072	-	gene_id "ENSG00000121486.11"; gene_type "protein_coding"; gene_name "TRMT1L"; level 2; havana_gene "OTTHUMG00000035389.2";
ENSG00000164308.16	ERAP2	protein_coding	0.169181	6.6853	13.0476	0.000303679	0.00407202	ERAP2	chr5	96875939	96919716	+	gene_id "ENSG00000164308.16"; gene_type "protein_coding"; gene_name "ERAP2"; level 1; havana_gene "OTTHUMG00000128718.3";
ENSG00000105991.7	HOXA1	protein_coding	-0.464588	2.96504	13.0347	0.000305773	0.00409664	HOXA1	chr7	27092993	27095996	-	gene_id "ENSG00000105991.7"; gene_type "protein_coding"; gene_name "HOXA1"; level 1; havana_gene "OTTHUMG00000023207.4";
ENSG00000072682.18	P4HA2	protein_coding	0.374451	6.72693	13.0268	0.000307071	0.00411055	P4HA2	chr5	132191838	132295315	-	gene_id "ENSG00000072682.18"; gene_type "protein_coding"; gene_name "P4HA2"; level 1; tag "ncRNA_host"; havana_gene "OTTHUMG00000059647.11";
ENSG00000230570.1	AL139095.3	processed_pseudogene	0.668812	1.23563	13.01	0.000309829	0.00414396	AL139095.3	chr6	7340854	7342056	-	gene_id "ENSG00000230570.1"; gene_type "processed_pseudogene"; gene_name "AL139095.3"; level 1; tag "pseudo_consens"; tag "overlapping_locus"; havana_gene "OTTHUMG00000014206.1";
ENSG00000121957.12	GPSM2	protein_coding	0.149018	6.90457	12.9979	0.000311833	0.00416725	GPSM2	chr1	108875350	108934545	+	gene_id "ENSG00000121957.12"; gene_type "protein_coding"; gene_name "GPSM2"; level 2; havana_gene "OTTHUMG00000011730.4";
ENSG00000204175.5	GPRIN2	protein_coding	-1.00244	0.327244	12.9862	0.000313789	0.00418985	GPRIN2	chr10	46549044	46555530	-	gene_id "ENSG00000204175.5"; gene_type "protein_coding"; gene_name "GPRIN2"; level 2; havana_gene "OTTHUMG00000018107.1";
ENSG00000088325.15	TPX2	protein_coding	-0.130368	8.69993	12.9801	0.000314811	0.00419996	TPX2	chr20	31739271	31801805	+	gene_id "ENSG00000088325.15"; gene_type "protein_coding"; gene_name "TPX2"; level 2; havana_gene "OTTHUMG00000032190.2";
ENSG00000108219.14	TSPAN14	protein_coding	-0.183947	6.39053	12.9735	0.000315932	0.00421136	TSPAN14	chr10	80454166	80533123	+	gene_id "ENSG00000108219.14"; gene_type "protein_coding"; gene_name "TSPAN14"; level 2; havana_gene "OTTHUMG00000018615.4";
ENSG00000136045.11	PWP1	protein_coding	0.166484	6.68568	12.9696	0.000316584	0.0042165	PWP1	chr12	107685732	107713167	+	gene_id "ENSG00000136045.11"; gene_type "protein_coding"; gene_name "PWP1"; level 1; havana_gene "OTTHUMG00000169913.2";
ENSG00000057294.14	PKP2	protein_coding	-0.226622	7.10114	12.9343	0.000322612	0.00429318	PKP2	chr12	32790745	32896840	-	gene_id "ENSG00000057294.14"; gene_type "protein_coding"; gene_name "PKP2"; level 2; tag "overlapping_locus"; havana_gene "OTTHUMG00000169500.3";
ENSG00000092871.16	RFFL	protein_coding	0.407757	3.12498	12.9263	0.000323989	0.00430788	RFFL	chr17	35005990	35089319	-	gene_id "ENSG00000092871.16"; gene_type "protein_coding"; gene_name "RFFL"; level 1; tag "overlapping_locus"; havana_gene "OTTHUMG00000132933.3";
ENSG00000170365.9	SMAD1	protein_coding	0.346418	3.54549	12.9242	0.000324364	0.00430925	SMAD1	chr4	145481194	145558079	+	gene_id "ENSG00000170365.9"; gene_type "protein_coding"; gene_name "SMAD1"; level 1; havana_gene "OTTHUMG00000161592.13";
ENSG00000188910.7	GJB3	protein_coding	0.214986	7.8422	12.9198	0.000325119	0.00431566	GJB3	chr1	34781189	34786369	+	gene_id "ENSG00000188910.7"; gene_type "protein_coding"; gene_name "GJB3"; level 2; havana_gene "OTTHUMG00000004051.1";
ENSG00000260581.1	AC011374.1	antisense_RNA	0.872624	1.12504	12.918	0.000325429	0.00431616	AC011374.1	chr5	151652275	151655449	+	gene_id "ENSG00000260581.1"; gene_type "antisense_RNA"; gene_name "AC011374.1"; level 2; havana_gene "OTTHUMG00000175434.1";
ENSG00000111321.10	LTBR	protein_coding	0.154664	7.72642	12.8873	0.00033082	0.00438399	LTBR	chr12	6375045	6391571	+	gene_id "ENSG00000111321.10"; gene_type "protein_coding"; gene_name "LTBR"; level 1; havana_gene "OTTHUMG00000168356.3";
ENSG00000094975.13	SUCO	protein_coding	-0.204805	4.94726	12.8792	0.000332253	0.0043993	SUCO	chr1	172532349	172611833	+	gene_id "ENSG00000094975.13"; gene_type "protein_coding"; gene_name "SUCO"; level 2; havana_gene "OTTHUMG00000034839.4";
ENSG00000274012.1	RN7SL2	misc_RNA	-0.570405	7.2096	12.8636	0.000335036	0.00441883	RN7SL2	chr14	49862550	49862849	-	gene_id "ENSG00000274012.1"; gene_type "misc_RNA"; gene_name "RN7SL2"; level 3;
ENSG00000156453.13	PCDH1	protein_coding	-0.413677	3.05778	12.8686	0.000334146	0.00441883	PCDH1	chr5	141853111	141879246	-	gene_id "ENSG00000156453.13"; gene_type "protein_coding"; gene_name "PCDH1"; level 1; havana_gene "OTTHUMG00000129661.6";
ENSG00000122644.12	ARL4A	protein_coding	-0.237082	6.10857	12.8631	0.000335123	0.00441883	ARL4A	chr7	12686856	12690934	+	gene_id "ENSG00000122644.12"; gene_type "protein_coding"; gene_name "ARL4A"; level 2; havana_gene "OTTHUMG00000023374.5";
ENSG00000100139.13	MICALL1	protein_coding	-0.205918	7.69424	12.8654	0.000334717	0.00441883	MICALL1	chr22	37905657	37942822	+	gene_id "ENSG00000100139.13"; gene_type "protein_coding"; gene_name "MICALL1"; level 2; havana_gene "OTTHUMG00000150670.6";
ENSG00000230836.1	LINC01293	lincRNA	1.61088	-0.147806	12.8634	0.000335077	0.00441883	LINC01293	chr2	74940258	74942670	+	gene_id "ENSG00000230836.1"; gene_type "lincRNA"; gene_name "LINC01293"; level 2; havana_gene "OTTHUMG00000152931.1";
ENSG00000068024.16	HDAC4	protein_coding	-0.299901	3.93524	12.846	0.000338193	0.00444819	HDAC4	chr2	239048168	239401654	-	gene_id "ENSG00000068024.16"; gene_type "protein_coding"; gene_name "HDAC4"; level 2; tag "ncRNA_host"; havana_gene "OTTHUMG00000133344.7";
ENSG00000231925.11	TAPBP	protein_coding	0.253262	7.12205	12.8481	0.00033782	0.00444819	TAPBP	chr6	33299694	33314387	-	gene_id "ENSG00000231925.11"; gene_type "protein_coding"; gene_name "TAPBP"; level 1; havana_gene "OTTHUMG00000031090.5";
ENSG00000164687.10	FABP5	protein_coding	0.37251	7.29677	12.8465	0.00033811	0.00444819	FABP5	chr8	81280363	81284777	+	gene_id "ENSG00000164687.10"; gene_type "protein_coding"; gene_name "FABP5"; level 1; havana_gene "OTTHUMG00000134313.1";
ENSG00000158125.9	XDH	protein_coding	-0.212959	6.03007	12.8438	0.000338591	0.00444973	XDH	chr2	31334321	31414715	-	gene_id "ENSG00000158125.9"; gene_type "protein_coding"; gene_name "XDH"; level 2; havana_gene "OTTHUMG00000099385.3";
ENSG00000049283.17	EPN3	protein_coding	-0.367341	5.02605	12.8318	0.000340781	0.00447479	EPN3	chr17	50532543	50543750	+	gene_id "ENSG00000049283.17"; gene_type "protein_coding"; gene_name "EPN3"; level 2; tag "overlapping_locus"; havana_gene "OTTHUMG00000162155.5";
ENSG00000227775.3	AL031282.1	transcribed_processed_pseudogene	-0.803874	0.784908	12.8244	0.000342133	0.00448882	AL031282.1	chr1	1724512	1737251	+	gene_id "ENSG00000227775.3"; gene_type "transcribed_processed_pseudogene"; gene_name "AL031282.1"; level 1; tag "pseudo_consens"; havana_gene "OTTHUMG00000000825.3";
ENSG00000008256.15	CYTH3	protein_coding	-0.166357	6.72137	12.8218	0.000342604	0.00449129	CYTH3	chr7	6161776	6272644	-	gene_id "ENSG00000008256.15"; gene_type "protein_coding"; gene_name "CYTH3"; level 2; tag "ncRNA_host"; havana_gene "OTTHUMG00000023440.3";
ENSG00000271447.5	MMP28	protein_coding	0.359067	6.00753	12.8059	0.000345519	0.00452576	MMP28	chr17	35756249	35795707	-	gene_id "ENSG00000271447.5"; gene_type "protein_coding"; gene_name "MMP28"; level 2; havana_gene "OTTHUMG00000188387.2";
ENSG00000117616.17	RSRP1	protein_coding	-0.224322	5.31154	12.7912	0.000348245	0.00455769	RSRP1	chr1	25242237	25338213	-	gene_id "ENSG00000117616.17"; gene_type "protein_coding"; gene_name "RSRP1"; level 2; tag "overlapping_locus"; havana_gene "OTTHUMG00000043611.6";
ENSG00000107937.18	GTPBP4	protein_coding	0.203112	7.23646	12.7775	0.000350815	0.00458754	GTPBP4	chr10	988019	1019936	+	gene_id "ENSG00000107937.18"; gene_type "protein_coding"; gene_name "GTPBP4"; level 2; havana_gene "OTTHUMG00000017538.5";
ENSG00000117000.8	RLF	protein_coding	0.214163	5.46794	12.7638	0.000353398	0.00461751	RLF	chr1	40161373	40240921	+	gene_id "ENSG00000117000.8"; gene_type "protein_coding"; gene_name "RLF"; level 2; tag "ncRNA_host"; havana_gene "OTTHUMG00000005763.1";
ENSG00000180357.9	ZNF609	protein_coding	-0.202603	6.74945	12.7587	0.000354349	0.0046223	ZNF609	chr15	64460742	64686068	+	gene_id "ENSG00000180357.9"; gene_type "protein_coding"; gene_name "ZNF609"; level 2; tag "ncRNA_host"; tag "overlapping_locus"; havana_gene "OTTHUMG00000172370.6";
ENSG00000143390.17	RFX5	protein_coding	0.227812	5.41761	12.7595	0.000354204	0.0046223	RFX5	chr1	151340640	151347357	-	gene_id "ENSG00000143390.17"; gene_type "protein_coding"; gene_name "RFX5"; level 1; havana_gene "OTTHUMG00000012495.24";
ENSG00000198551.9	ZNF627	protein_coding	-0.539769	2.21373	12.7245	0.000360899	0.00470387	ZNF627	chr19	11559374	11619135	+	gene_id "ENSG00000198551.9"; gene_type "protein_coding"; gene_name "ZNF627"; level 1; tag "overlapping_locus"; havana_gene "OTTHUMG00000182035.2";
ENSG00000186222.4	BLOC1S4	protein_coding	0.278211	4.48035	12.7215	0.000361482	0.00470759	BLOC1S4	chr4	6716055	6717671	+	gene_id "ENSG00000186222.4"; gene_type "protein_coding"; gene_name "BLOC1S4"; level 2; tag "retrogene"; havana_gene "OTTHUMG00000125510.1";
ENSG00000170540.14	ARL6IP1	protein_coding	-0.185529	6.79411	12.7149	0.000362745	0.00472016	ARL6IP1	chr16	18791667	18801678	-	gene_id "ENSG00000170540.14"; gene_type "protein_coding"; gene_name "ARL6IP1"; level 1; tag "overlapping_locus"; havana_gene "OTTHUMG00000131367.5";
ENSG00000124006.14	OBSL1	protein_coding	-0.315981	4.86566	12.7081	0.000364083	0.00473367	OBSL1	chr2	219550729	219571859	-	gene_id "ENSG00000124006.14"; gene_type "protein_coding"; gene_name "OBSL1"; level 2; havana_gene "OTTHUMG00000059157.12";
ENSG00000166619.12	BLCAP	protein_coding	-0.1529	7.77413	12.6989	0.000365872	0.00475304	BLCAP	chr20	37492472	37527931	-	gene_id "ENSG00000166619.12"; gene_type "protein_coding"; gene_name "BLCAP"; level 2; tag "overlapping_locus"; havana_gene "OTTHUMG00000032419.6";
ENSG00000090316.15	MAEA	protein_coding	-0.174119	6.77748	12.6962	0.000366393	0.0047559	MAEA	chr4	1289851	1340147	+	gene_id "ENSG00000090316.15"; gene_type "protein_coding"; gene_name "MAEA"; level 1; havana_gene "OTTHUMG00000160169.7";
ENSG00000182831.11	C16orf72	protein_coding	-0.177659	6.41372	12.6553	0.000374501	0.00485716	C16orf72	chr16	9091648	9121640	+	gene_id "ENSG00000182831.11"; gene_type "protein_coding"; gene_name "C16orf72"; level 2; tag "overlapping_locus"; havana_gene "OTTHUMG00000178147.4";
ENSG00000170442.11	KRT86	protein_coding	-0.371385	2.71958	12.6447	0.000376635	0.00488085	KRT86	chr12	52249300	52309163	+	gene_id "ENSG00000170442.11"; gene_type "protein_coding"; gene_name "KRT86"; level 2; tag "overlapping_locus"; havana_gene "OTTHUMG00000184153.4";
ENSG00000135116.9	HRK	protein_coding	0.564606	2.9183	12.6231	0.000381014	0.00493355	HRK	chr12	116856144	116881441	-	gene_id "ENSG00000135116.9"; gene_type "protein_coding"; gene_name "HRK"; level 2; havana_gene "OTTHUMG00000169328.3";
ENSG00000221968.8	FADS3	protein_coding	-0.241982	4.78342	12.6144	0.000382785	0.00494874	FADS3	chr11	61873519	61892051	-	gene_id "ENSG00000221968.8"; gene_type "protein_coding"; gene_name "FADS3"; level 1; tag "ncRNA_host"; havana_gene "OTTHUMG00000167500.4";
ENSG00000143373.17	ZNF687	protein_coding	-0.224911	5.22634	12.6143	0.000382811	0.00494874	ZNF687	chr1	151281618	151292180	+	gene_id "ENSG00000143373.17"; gene_type "protein_coding"; gene_name "ZNF687"; level 1; havana_gene "OTTHUMG00000012347.12";
ENSG00000118596.11	SLC16A7	protein_coding	-0.340272	4.06474	12.6118	0.00038331	0.00494914	SLC16A7	chr12	59596067	59789855	+	gene_id "ENSG00000118596.11"; gene_type "protein_coding"; gene_name "SLC16A7"; level 1; havana_gene "OTTHUMG00000169923.5";
ENSG00000122034.14	GTF3A	protein_coding	-0.183186	5.93163	12.6111	0.000383467	0.00494914	GTF3A	chr13	27424544	27435823	+	gene_id "ENSG00000122034.14"; gene_type "protein_coding"; gene_name "GTF3A"; level 2; havana_gene "OTTHUMG00000016632.3";
ENSG00000262001.1	DLGAP1-AS2	antisense_RNA	-0.688656	1.7386	12.5917	0.000387454	0.00498839	DLGAP1-AS2	chr18	3603000	3608336	+	gene_id "ENSG00000262001.1"; gene_type "antisense_RNA"; gene_name "DLGAP1-AS2"; level 2; havana_gene "OTTHUMG00000177864.1";
ENSG00000118508.4	RAB32	protein_coding	-0.212294	6.0754	12.5946	0.000386856	0.00498839	RAB32	chr6	146543693	146554965	+	gene_id "ENSG00000118508.4"; gene_type "protein_coding"; gene_name "RAB32"; level 2; havana_gene "OTTHUMG00000015755.1";
ENSG00000169251.12	NMD3	protein_coding	0.166875	6.92881	12.5927	0.000387265	0.00498839	NMD3	chr3	161104696	161253532	+	gene_id "ENSG00000169251.12"; gene_type "protein_coding"; gene_name "NMD3"; level 2; havana_gene "OTTHUMG00000159063.5";
ENSG00000278272.1	HIST1H3C	protein_coding	-1.49518	-1.0854	12.5893	0.000387968	0.00499096	HIST1H3C	chr6	26045411	26045821	+	gene_id "ENSG00000278272.1"; gene_type "protein_coding"; gene_name "HIST1H3C"; level 2; havana_gene "OTTHUMG00000014416.2";
ENSG00000113552.15	GNPDA1	protein_coding	-0.155898	6.917	12.5692	0.000392153	0.0050407	GNPDA1	chr5	141991749	142013041	-	gene_id "ENSG00000113552.15"; gene_type "protein_coding"; gene_name "GNPDA1"; level 1; havana_gene "OTTHUMG00000129657.4";
ENSG00000099992.15	TBC1D10A	protein_coding	0.45419	3.57572	12.5637	0.00039332	0.0050516	TBC1D10A	chr22	30291990	30327046	-	gene_id "ENSG00000099992.15"; gene_type "protein_coding"; gene_name "TBC1D10A"; level 1; tag "overlapping_locus"; havana_gene "OTTHUMG00000150924.3";
ENSG00000142945.12	KIF2C	protein_coding	-0.172567	6.55417	12.5608	0.000393923	0.00505523	KIF2C	chr1	44739818	44767767	+	gene_id "ENSG00000142945.12"; gene_type "protein_coding"; gene_name "KIF2C"; level 2; havana_gene "OTTHUMG00000008416.6";
ENSG00000186409.14	CCDC30	protein_coding	-1.38365	-1.06419	12.5456	0.000397139	0.00509238	CCDC30	chr1	42463330	42654664	+	gene_id "ENSG00000186409.14"; gene_type "protein_coding"; gene_name "CCDC30"; level 2; tag "ncRNA_host"; tag "overlapping_locus"; havana_gene "OTTHUMG00000007334.8";
ENSG00000197249.13	SERPINA1	protein_coding	1.77097	-1.31194	12.5372	0.000398929	0.00511119	SERPINA1	chr14	94376747	94390693	-	gene_id "ENSG00000197249.13"; gene_type "protein_coding"; gene_name "SERPINA1"; level 1; havana_gene "OTTHUMG00000150355.5";
ENSG00000186918.13	ZNF395	protein_coding	-0.323394	6.00341	12.5349	0.000399417	0.00511331	ZNF395	chr8	28345585	28402701	-	gene_id "ENSG00000186918.13"; gene_type "protein_coding"; gene_name "ZNF395"; level 2; tag "overlapping_locus"; havana_gene "OTTHUMG00000102137.4";
ENSG00000172296.12	SPTLC3	protein_coding	-0.247719	4.07012	12.5175	0.000403163	0.0051571	SPTLC3	chr20	13008979	13169103	+	gene_id "ENSG00000172296.12"; gene_type "protein_coding"; gene_name "SPTLC3"; level 2; havana_gene "OTTHUMG00000031899.4";
ENSG00000140451.12	PIF1	protein_coding	-0.278729	4.58631	12.5133	0.000404072	0.00516455	PIF1	chr15	64815632	64825668	-	gene_id "ENSG00000140451.12"; gene_type "protein_coding"; gene_name "PIF1"; level 2; havana_gene "OTTHUMG00000132974.3";
ENSG00000136830.11	FAM129B	protein_coding	-0.167251	9.09528	12.5075	0.000405316	0.00517627	FAM129B	chr9	127505339	127578989	-	gene_id "ENSG00000136830.11"; gene_type "protein_coding"; gene_name "FAM129B"; level 2; havana_gene "OTTHUMG00000020705.2";
ENSG00000155066.15	PROM2	protein_coding	0.281399	6.62436	12.4823	0.000410837	0.00523833	PROM2	chr2	95274453	95291308	+	gene_id "ENSG00000155066.15"; gene_type "protein_coding"; gene_name "PROM2"; level 2; havana_gene "OTTHUMG00000130393.2";
ENSG00000128594.7	LRRC4	protein_coding	1.14474	-1.15633	12.4825	0.000410775	0.00523833	LRRC4	chr7	128027071	128032107	-	gene_id "ENSG00000128594.7"; gene_type "protein_coding"; gene_name "LRRC4"; level 1; havana_gene "OTTHUMG00000157563.3";
ENSG00000175221.14	MED16	protein_coding	-0.234746	5.38625	12.4535	0.000417212	0.00531534	MED16	chr19	867630	893218	-	gene_id "ENSG00000175221.14"; gene_type "protein_coding"; gene_name "MED16"; level 1; havana_gene "OTTHUMG00000181841.9";
ENSG00000177425.10	PAWR	protein_coding	-0.17236	6.50413	12.4413	0.000419947	0.00534589	PAWR	chr12	79574979	79691097	-	gene_id "ENSG00000177425.10"; gene_type "protein_coding"; gene_name "PAWR"; level 1; havana_gene "OTTHUMG00000170080.3";
ENSG00000080824.18	HSP90AA1	protein_coding	-0.195296	11.8557	12.3848	0.000432843	0.00550406	HSP90AA1	chr14	102080738	102139699	-	gene_id "ENSG00000080824.18"; gene_type "protein_coding"; gene_name "HSP90AA1"; level 2; havana_gene "OTTHUMG00000171752.7";
ENSG00000152492.13	CCDC50	protein_coding	-0.174229	6.99024	12.3823	0.000433415	0.00550406	CCDC50	chr3	191329077	191398670	+	gene_id "ENSG00000152492.13"; gene_type "protein_coding"; gene_name "CCDC50"; level 2; havana_gene "OTTHUMG00000156177.1";
ENSG00000119900.7	OGFRL1	protein_coding	-0.161349	7.56557	12.3833	0.000433194	0.00550406	OGFRL1	chr6	71288803	71308950	+	gene_id "ENSG00000119900.7"; gene_type "protein_coding"; gene_name "OGFRL1"; level 2; havana_gene "OTTHUMG00000015000.2";
ENSG00000197747.8	S100A10	protein_coding	0.223432	9.64001	12.3724	0.000435717	0.00552886	S100A10	chr1	151982915	151994390	-	gene_id "ENSG00000197747.8"; gene_type "protein_coding"; gene_name "S100A10"; level 2; havana_gene "OTTHUMG00000013068.2";
ENSG00000109971.13	HSPA8	protein_coding	-0.163098	11.3905	12.3607	0.000438464	0.00555926	HSPA8	chr11	123057489	123063230	-	gene_id "ENSG00000109971.13"; gene_type "protein_coding"; gene_name "HSPA8"; level 1; tag "ncRNA_host"; havana_gene "OTTHUMG00000166030.2";
ENSG00000184357.4	HIST1H1B	protein_coding	-2.10597	-1.3825	12.3554	0.00043972	0.00557073	HIST1H1B	chr6	27866849	27867529	-	gene_id "ENSG00000184357.4"; gene_type "protein_coding"; gene_name "HIST1H1B"; level 2; havana_gene "OTTHUMG00000016139.2";
ENSG00000251537.4	AC005324.3	protein_coding	0.958349	-0.168665	12.3439	0.000442434	0.00560063	AC005324.3	chr17	15571491	15651653	-	gene_id "ENSG00000251537.4"; gene_type "protein_coding"; gene_name "AC005324.3"; level 2; tag "overlapping_locus"; havana_gene "OTTHUMG00000160985.3";
ENSG00000125430.8	HS3ST3B1	protein_coding	0.459128	2.48174	12.3358	0.000444363	0.00562055	HS3ST3B1	chr17	14301083	14349404	+	gene_id "ENSG00000125430.8"; gene_type "protein_coding"; gene_name "HS3ST3B1"; level 2; tag "overlapping_locus"; havana_gene "OTTHUMG00000058810.3";
ENSG00000178209.14	PLEC	protein_coding	-0.383145	11.3591	12.3287	0.000446039	0.00563725	PLEC	chr8	143915147	143976734	-	gene_id "ENSG00000178209.14"; gene_type "protein_coding"; gene_name "PLEC"; level 2; tag "ncRNA_host"; havana_gene "OTTHUMG00000165291.4";
ENSG00000250397.2	AP006623.1	antisense_RNA	-0.942722	-0.266924	12.3233	0.000447341	0.0056492	AP006623.1	chr11	856880	859795	-	gene_id "ENSG00000250397.2"; gene_type "antisense_RNA"; gene_name "AP006623.1"; level 2; havana_gene "OTTHUMG00000165720.1";
ENSG00000203485.12	INF2	protein_coding	-0.16366	7.53076	12.3169	0.000448885	0.00566417	INF2	chr14	104689606	104722535	+	gene_id "ENSG00000203485.12"; gene_type "protein_coding"; gene_name "INF2"; level 1; havana_gene "OTTHUMG00000029811.10";
ENSG00000170633.16	RNF34	protein_coding	-0.193696	5.41202	12.2643	0.000461718	0.00582147	RNF34	chr12	121400041	121430623	+	gene_id "ENSG00000170633.16"; gene_type "protein_coding"; gene_name "RNF34"; level 1; havana_gene "OTTHUMG00000171524.4";
ENSG00000197019.4	SERTAD1	protein_coding	-0.440709	3.73937	12.2598	0.000462827	0.00583082	SERTAD1	chr19	40421592	40426025	-	gene_id "ENSG00000197019.4"; gene_type "protein_coding"; gene_name "SERTAD1"; level 2; havana_gene "OTTHUMG00000182594.2";
ENSG00000181191.11	PJA1	protein_coding	0.30365	5.05117	12.244	0.000466768	0.00587578	PJA1	chrX	69160851	69165793	-	gene_id "ENSG00000181191.11"; gene_type "protein_coding"; gene_name "PJA1"; level 1; tag "retrogene"; havana_gene "OTTHUMG00000021753.7";
ENSG00000262188.1	LINC01978	lincRNA	1.3547	0.813908	12.2261	0.000471247	0.00592745	LINC01978	chr17	79919357	79925462	+	gene_id "ENSG00000262188.1"; gene_type "lincRNA"; gene_name "LINC01978"; level 2; havana_gene "OTTHUMG00000177488.1";
ENSG00000166033.11	HTRA1	protein_coding	0.27987	7.34336	12.2058	0.000476401	0.00598753	HTRA1	chr10	122461525	122514908	+	gene_id "ENSG00000166033.11"; gene_type "protein_coding"; gene_name "HTRA1"; level 2; havana_gene "OTTHUMG00000019186.2";
ENSG00000132680.10	KIAA0907	protein_coding	-0.122942	6.14787	12.2	0.000477906	0.00600168	KIAA0907	chr1	155913043	155934400	-	gene_id "ENSG00000132680.10"; gene_type "protein_coding"; gene_name "KIAA0907"; level 2; tag "ncRNA_host"; havana_gene "OTTHUMG00000014103.2";
ENSG00000163220.10	S100A9	protein_coding	0.56867	7.54793	12.1963	0.000478857	0.00600885	S100A9	chr1	153357854	153361027	+	gene_id "ENSG00000163220.10"; gene_type "protein_coding"; gene_name "S100A9"; level 2; havana_gene "OTTHUMG00000013125.1";
ENSG00000181649.5	PHLDA2	protein_coding	0.29724	6.20446	12.1878	0.000481032	0.00603137	PHLDA2	chr11	2928273	2929455	-	gene_id "ENSG00000181649.5"; gene_type "protein_coding"; gene_name "PHLDA2"; level 2; havana_gene "OTTHUMG00000010926.1";
ENSG00000172059.10	KLF11	protein_coding	-0.423878	2.72826	12.1752	0.000484284	0.00606495	KLF11	chr2	10042849	10054836	+	gene_id "ENSG00000172059.10"; gene_type "protein_coding"; gene_name "KLF11"; level 1; havana_gene "OTTHUMG00000119004.5";
ENSG00000105771.13	SMG9	protein_coding	-0.220801	4.99497	12.1745	0.000484476	0.00606495	SMG9	chr19	43727992	43754990	-	gene_id "ENSG00000105771.13"; gene_type "protein_coding"; gene_name "SMG9"; level 2; havana_gene "OTTHUMG00000150337.4";
ENSG00000188215.9	DCUN1D3	protein_coding	-0.340592	3.73916	12.1707	0.000485472	0.00607262	DCUN1D3	chr16	20854925	20900384	-	gene_id "ENSG00000188215.9"; gene_type "protein_coding"; gene_name "DCUN1D3"; level 2; tag "overlapping_locus"; havana_gene "OTTHUMG00000131553.3";
ENSG00000103978.15	TMEM87A	protein_coding	0.201762	6.53649	12.1674	0.000486329	0.00607854	TMEM87A	chr15	42210452	42273663	-	gene_id "ENSG00000103978.15"; gene_type "protein_coding"; gene_name "TMEM87A"; level 1; havana_gene "OTTHUMG00000172783.4";
ENSG00000278588.1	HIST1H2BI	protein_coding	-2.3211	-2.04357	12.1621	0.000487694	0.00608598	HIST1H2BI	chr6	26272976	26273356	+	gene_id "ENSG00000278588.1"; gene_type "protein_coding"; gene_name "HIST1H2BI"; level 2; havana_gene "OTTHUMG00000014448.2";
ENSG00000278341.1	AC138028.6	antisense_RNA	1.21265	-0.995297	12.1633	0.000487402	0.00608598	AC138028.6	chr16	88708956	88710437	-	gene_id "ENSG00000278341.1"; gene_type "antisense_RNA"; gene_name "AC138028.6"; level 2; havana_gene "OTTHUMG00000187091.1";
ENSG00000124839.12	RAB17	protein_coding	-0.395392	2.64425	12.1459	0.00049195	0.00613427	RAB17	chr2	237574322	237601614	-	gene_id "ENSG00000124839.12"; gene_type "protein_coding"; gene_name "RAB17"; level 1; havana_gene "OTTHUMG00000133299.5";
ENSG00000129657.14	SEC14L1	protein_coding	-0.233335	6.34661	12.1442	0.000492399	0.00613503	SEC14L1	chr17	77086716	77217101	+	gene_id "ENSG00000129657.14"; gene_type "protein_coding"; gene_name "SEC14L1"; level 1; tag "ncRNA_host"; tag "overlapping_locus"; havana_gene "OTTHUMG00000177311.13";
ENSG00000276966.2	HIST1H4E	protein_coding	-2.11023	-0.950855	12.1371	0.000494281	0.00614399	HIST1H4E	chr6	26204552	26206038	+	gene_id "ENSG00000276966.2"; gene_type "protein_coding"; gene_name "HIST1H4E"; level 2; havana_gene "OTTHUMG00000014441.3";
ENSG00000141526.16	SLC16A3	protein_coding	-0.254285	8.33902	12.1395	0.000493657	0.00614399	SLC16A3	chr17	82228397	82261129	+	gene_id "ENSG00000141526.16"; gene_type "protein_coding"; gene_name "SLC16A3"; level 1; tag "ncRNA_host"; tag "overlapping_locus"; havana_gene "OTTHUMG00000178832.2";
ENSG00000261189.1	AL031058.1	antisense_RNA	0.68406	1.95655	12.1384	0.000493931	0.00614399	AL031058.1	chr6	7540451	7541338	-	gene_id "ENSG00000261189.1"; gene_type "antisense_RNA"; gene_name "AL031058.1"; level 2; havana_gene "OTTHUMG00000175897.1";
ENSG00000172819.16	RARG	protein_coding	-0.195634	6.129	12.1352	0.000494788	0.00614546	RARG	chr12	53210567	53232980	-	gene_id "ENSG00000172819.16"; gene_type "protein_coding"; gene_name "RARG"; level 2; havana_gene "OTTHUMG00000048077.4";
ENSG00000276600.4	RAB7B	protein_coding	0.309775	4.41916	12.1201	0.000498819	0.00619067	RAB7B	chr1	205976740	206003461	-	gene_id "ENSG00000276600.4"; gene_type "protein_coding"; gene_name "RAB7B"; level 2; havana_gene "OTTHUMG00000189246.1";
ENSG00000172315.5	TP53RK	protein_coding	0.237986	5.28472	12.1081	0.000502033	0.00622568	TP53RK	chr20	46684365	46689779	-	gene_id "ENSG00000172315.5"; gene_type "protein_coding"; gene_name "TP53RK"; level 2; tag "overlapping_locus"; havana_gene "OTTHUMG00000085887.1";
ENSG00000168495.12	POLR3D	protein_coding	0.204037	5.53641	12.1032	0.000503347	0.00623709	POLR3D	chr8	22245104	22254600	+	gene_id "ENSG00000168495.12"; gene_type "protein_coding"; gene_name "POLR3D"; level 2; havana_gene "OTTHUMG00000163778.4";
ENSG00000132661.3	NXT1	protein_coding	0.198486	6.09393	12.0933	0.000506026	0.00626538	NXT1	chr20	23350736	23354777	+	gene_id "ENSG00000132661.3"; gene_type "protein_coding"; gene_name "NXT1"; level 2; tag "retrogene"; havana_gene "OTTHUMG00000032059.2";
ENSG00000072041.16	SLC6A15	protein_coding	0.20787	5.57477	12.0898	0.000506997	0.00627251	SLC6A15	chr12	84859488	84913615	-	gene_id "ENSG00000072041.16"; gene_type "protein_coding"; gene_name "SLC6A15"; level 1; havana_gene "OTTHUMG00000169742.7";
ENSG00000225830.12	ERCC6	protein_coding	-0.15611	6.3085	12.0723	0.000511761	0.0063265	ERCC6	chr10	49455368	49539538	-	gene_id "ENSG00000225830.12"; gene_type "protein_coding"; gene_name "ERCC6"; level 2; havana_gene "OTTHUMG00000018195.5";
ENSG00000167842.15	MIS12	protein_coding	-0.19324	5.39798	12.0631	0.000514289	0.00635279	MIS12	chr17	5486285	5490814	+	gene_id "ENSG00000167842.15"; gene_type "protein_coding"; gene_name "MIS12"; level 2; havana_gene "OTTHUMG00000102042.3";
ENSG00000165458.13	INPPL1	protein_coding	-0.205667	5.65662	12.0561	0.000516222	0.0063717	INPPL1	chr11	72223701	72239105	+	gene_id "ENSG00000165458.13"; gene_type "protein_coding"; gene_name "INPPL1"; level 1; havana_gene "OTTHUMG00000167879.3";
ENSG00000113578.17	FGF1	protein_coding	3.26948	-1.94022	12.0528	0.00051714	0.00637806	FGF1	chr5	142592178	142698070	-	gene_id "ENSG00000113578.17"; gene_type "protein_coding"; gene_name "FGF1"; level 1; havana_gene "OTTHUMG00000059703.9";
ENSG00000011422.11	PLAUR	protein_coding	-0.266681	5.02161	12.0475	0.000518631	0.00639147	PLAUR	chr19	43646095	43670547	-	gene_id "ENSG00000011422.11"; gene_type "protein_coding"; gene_name "PLAUR"; level 1; tag "ncRNA_host"; havana_gene "OTTHUMG00000182778.2";
ENSG00000172167.7	MTBP	protein_coding	-0.196701	5.38396	12.0296	0.000523632	0.00644808	MTBP	chr8	120445400	120542133	+	gene_id "ENSG00000172167.7"; gene_type "protein_coding"; gene_name "MTBP"; level 2; havana_gene "OTTHUMG00000165040.1";
ENSG00000163938.16	GNL3	protein_coding	0.136731	7.50071	12.008	0.000529728	0.00651809	GNL3	chr3	52681156	52694492	+	gene_id "ENSG00000163938.16"; gene_type "protein_coding"; gene_name "GNL3"; level 2; tag "ncRNA_host"; havana_gene "OTTHUMG00000158752.3";
ENSG00000125266.6	EFNB2	protein_coding	0.332667	6.94583	12.0019	0.000531461	0.00653433	EFNB2	chr13	106489731	106535114	-	gene_id "ENSG00000125266.6"; gene_type "protein_coding"; gene_name "EFNB2"; level 2; tag "overlapping_locus"; havana_gene "OTTHUMG00000017324.5";
ENSG00000136603.13	SKIL	protein_coding	-0.238669	5.2965	11.9896	0.000534975	0.00657243	SKIL	chr3	170357678	170396835	+	gene_id "ENSG00000136603.13"; gene_type "protein_coding"; gene_name "SKIL"; level 1; havana_gene "OTTHUMG00000158831.6";
ENSG00000167034.9	NKX3-1	protein_coding	0.425651	2.80974	11.9866	0.000535858	0.00657817	NKX3-1	chr8	23678693	23682927	-	gene_id "ENSG00000167034.9"; gene_type "protein_coding"; gene_name "NKX3-1"; level 2; havana_gene "OTTHUMG00000097851.3";
ENSG00000151881.14	TMEM267	protein_coding	0.247169	4.82917	11.9848	0.000536356	0.00657919	TMEM267	chr5	43444252	43483893	-	gene_id "ENSG00000151881.14"; gene_type "protein_coding"; gene_name "TMEM267"; level 2; havana_gene "OTTHUMG00000131150.3";
ENSG00000149196.15	HIKESHI	protein_coding	-0.190955	5.65058	11.9213	0.000554955	0.00679963	HIKESHI	chr11	86302211	86345931	+	gene_id "ENSG00000149196.15"; gene_type "protein_coding"; gene_name "HIKESHI"; level 2; havana_gene "OTTHUMG00000167212.2";
ENSG00000115419.12	GLS	protein_coding	0.218366	6.96339	11.9205	0.000555186	0.00679963	GLS	chr2	190880827	190965552	+	gene_id "ENSG00000115419.12"; gene_type "protein_coding"; gene_name "GLS"; level 1; havana_gene "OTTHUMG00000132701.4";
ENSG00000164125.15	FAM198B	protein_coding	-0.748103	0.168855	11.9088	0.000558707	0.00683234	FAM198B	chr4	158124474	158173318	-	gene_id "ENSG00000164125.15"; gene_type "protein_coding"; gene_name "FAM198B"; level 1; havana_gene "OTTHUMG00000161537.4";
ENSG00000167528.12	ZNF641	protein_coding	-0.375791	3.43049	11.9087	0.00055872	0.00683234	ZNF641	chr12	48337180	48351414	-	gene_id "ENSG00000167528.12"; gene_type "protein_coding"; gene_name "ZNF641"; level 2; havana_gene "OTTHUMG00000169906.4";
ENSG00000204528.3	PSORS1C3	sense_intronic	0.748474	0.643591	11.901	0.000561051	0.00685556	PSORS1C3	chr6	31173735	31177899	-	gene_id "ENSG00000204528.3"; gene_type "sense_intronic"; gene_name "PSORS1C3"; level 2; tag "overlapping_locus"; havana_gene "OTTHUMG00000031054.4";
ENSG00000166145.14	SPINT1	protein_coding	0.156324	8.39748	11.8933	0.000563368	0.00687326	SPINT1	chr15	40844018	40858207	+	gene_id "ENSG00000166145.14"; gene_type "protein_coding"; gene_name "SPINT1"; level 1; havana_gene "OTTHUMG00000130068.4";
ENSG00000132824.13	SERINC3	protein_coding	0.193678	8.09401	11.8937	0.000563239	0.00687326	SERINC3	chr20	44496221	44522109	-	gene_id "ENSG00000132824.13"; gene_type "protein_coding"; gene_name "SERINC3"; level 2; havana_gene "OTTHUMG00000033087.3";
ENSG00000133056.13	PIK3C2B	protein_coding	-0.451519	2.3828	11.8891	0.000564645	0.00688354	PIK3C2B	chr1	204422628	204494724	-	gene_id "ENSG00000133056.13"; gene_type "protein_coding"; gene_name "PIK3C2B"; level 2; havana_gene "OTTHUMG00000036101.4";
ENSG00000137193.13	PIM1	protein_coding	0.318968	4.59953	11.8831	0.000566443	0.00690015	PIM1	chr6	37170203	37175426	+	gene_id "ENSG00000137193.13"; gene_type "protein_coding"; gene_name "PIM1"; level 2; havana_gene "OTTHUMG00000016426.1";
ENSG00000204267.13	TAP2	protein_coding	0.170278	5.87267	11.8692	0.000570684	0.00694647	TAP2	chr6	32821833	32838780	-	gene_id "ENSG00000204267.13"; gene_type "protein_coding"; gene_name "TAP2"; level 2; tag "overlapping_locus"; havana_gene "OTTHUMG00000031068.2";
ENSG00000180638.17	SLC47A2	protein_coding	-0.650303	0.450788	11.8496	0.000576752	0.00701494	SLC47A2	chr17	19678288	19718979	-	gene_id "ENSG00000180638.17"; gene_type "protein_coding"; gene_name "SLC47A2"; level 2; havana_gene "OTTHUMG00000059464.8";
ENSG00000174791.10	RIN1	protein_coding	-0.334048	4.51944	11.8432	0.000578728	0.00703357	RIN1	chr11	66330242	66336840	-	gene_id "ENSG00000174791.10"; gene_type "protein_coding"; gene_name "RIN1"; level 1; havana_gene "OTTHUMG00000167085.2";
ENSG00000222047.8	C10orf55	protein_coding	1.18015	-0.0986481	11.8377	0.000580422	0.00704875	C10orf55	chr10	73909969	73922777	-	gene_id "ENSG00000222047.8"; gene_type "protein_coding"; gene_name "C10orf55"; level 2; havana_gene "OTTHUMG00000018496.1";
ENSG00000179041.3	RRS1	protein_coding	0.199774	5.91285	11.8279	0.000583512	0.00708084	RRS1	chr8	66429028	66430733	+	gene_id "ENSG00000179041.3"; gene_type "protein_coding"; gene_name "RRS1"; level 2; tag "overlapping_locus"; havana_gene "OTTHUMG00000164765.2";
ENSG00000167487.11	KLHL26	protein_coding	-0.319949	3.51643	11.803	0.000591343	0.00717038	KLHL26	chr19	18636965	18671714	+	gene_id "ENSG00000167487.11"; gene_type "protein_coding"; gene_name "KLHL26"; level 1; havana_gene "OTTHUMG00000183114.3";
ENSG00000134690.10	CDCA8	protein_coding	-0.194567	5.94458	11.7988	0.000592679	0.00718107	CDCA8	chr1	37692418	37709719	+	gene_id "ENSG00000134690.10"; gene_type "protein_coding"; gene_name "CDCA8"; level 2; havana_gene "OTTHUMG00000004320.1";
ENSG00000227036.6	LINC00511	lincRNA	0.238609	4.85177	11.7582	0.000605764	0.007334	LINC00511	chr17	72323123	72640472	-	gene_id "ENSG00000227036.6"; gene_type "lincRNA"; gene_name "LINC00511"; level 2; havana_gene "OTTHUMG00000132227.4";
ENSG00000172845.14	SP3	protein_coding	-0.17245	6.41	11.7504	0.000608287	0.00735331	SP3	chr2	173906459	173965702	-	gene_id "ENSG00000172845.14"; gene_type "protein_coding"; gene_name "SP3"; level 2; havana_gene "OTTHUMG00000132333.3";
ENSG00000077044.10	DGKD	protein_coding	0.193709	5.88884	11.7513	0.000608006	0.00735331	DGKD	chr2	233354507	233472104	+	gene_id "ENSG00000077044.10"; gene_type "protein_coding"; gene_name "DGKD"; level 1; havana_gene "OTTHUMG00000133290.6";
ENSG00000149346.14	SLX4IP	protein_coding	0.293621	3.97192	11.7472	0.000609336	0.00736037	SLX4IP	chr20	10435303	10636829	+	gene_id "ENSG00000149346.14"; gene_type "protein_coding"; gene_name "SLX4IP"; level 2; havana_gene "OTTHUMG00000031873.5";
ENSG00000189308.10	LIN54	protein_coding	-0.245712	4.90198	11.7424	0.000610938	0.00737409	LIN54	chr4	82909973	83012926	-	gene_id "ENSG00000189308.10"; gene_type "protein_coding"; gene_name "LIN54"; level 2; tag "ncRNA_host"; havana_gene "OTTHUMG00000130287.2";
ENSG00000154310.16	TNIK	protein_coding	0.334264	3.3382	11.7359	0.000613051	0.00739396	TNIK	chr3	171061339	171460408	-	gene_id "ENSG00000154310.16"; gene_type "protein_coding"; gene_name "TNIK"; level 1; tag "ncRNA_host"; havana_gene "OTTHUMG00000159036.3";
ENSG00000243789.10	JMJD7	protein_coding	-1.00457	-0.417676	11.7248	0.000616717	0.00743252	JMJD7	chr15	41828085	41837581	+	gene_id "ENSG00000243789.10"; gene_type "protein_coding"; gene_name "JMJD7"; level 1; tag "overlapping_locus"; havana_gene "OTTHUMG00000156810.11";
ENSG00000100350.14	FOXRED2	protein_coding	-0.363991	4.41008	11.7203	0.000618204	0.00744478	FOXRED2	chr22	36487190	36507101	-	gene_id "ENSG00000100350.14"; gene_type "protein_coding"; gene_name "FOXRED2"; level 2; havana_gene "OTTHUMG00000044614.6";
ENSG00000148143.12	ZNF462	protein_coding	-0.273912	5.14765	11.7082	0.000622243	0.00748772	ZNF462	chr9	106863097	107013634	+	gene_id "ENSG00000148143.12"; gene_type "protein_coding"; gene_name "ZNF462"; level 1; tag "overlapping_locus"; havana_gene "OTTHUMG00000020438.4";
ENSG00000128487.16	SPECC1	protein_coding	-0.179683	5.70934	11.6789	0.000632133	0.00760096	SPECC1	chr17	20009344	20319026	+	gene_id "ENSG00000128487.16"; gene_type "protein_coding"; gene_name "SPECC1"; level 1; tag "ncRNA_host"; tag "overlapping_locus"; havana_gene "OTTHUMG00000179808.4";
ENSG00000196233.13	LCOR	protein_coding	-0.178384	5.73593	11.6692	0.000635421	0.0076347	LCOR	chr10	96832282	96995959	+	gene_id "ENSG00000196233.13"; gene_type "protein_coding"; gene_name "LCOR"; level 2; havana_gene "OTTHUMG00000018841.5";
ENSG00000186185.13	KIF18B	protein_coding	-0.224633	5.88304	11.6636	0.000637343	0.0076493	KIF18B	chr17	44924709	44947711	-	gene_id "ENSG00000186185.13"; gene_type "protein_coding"; gene_name "KIF18B"; level 1; tag "ncRNA_host"; havana_gene "OTTHUMG00000179867.1";
ENSG00000176834.13	VSIG10	protein_coding	0.296708	4.02529	11.6629	0.000637603	0.0076493	VSIG10	chr12	118063593	118136026	-	gene_id "ENSG00000176834.13"; gene_type "protein_coding"; gene_name "VSIG10"; level 1; havana_gene "OTTHUMG00000168835.8";
ENSG00000149218.4	ENDOD1	protein_coding	0.287407	4.30284	11.6603	0.000638488	0.00765413	ENDOD1	chr11	95089810	95132645	+	gene_id "ENSG00000149218.4"; gene_type "protein_coding"; gene_name "ENDOD1"; level 2; havana_gene "OTTHUMG00000167835.1";
ENSG00000273703.1	HIST1H2BM	protein_coding	-2.26034	-1.91636	11.6553	0.000640194	0.00766877	HIST1H2BM	chr6	27815044	27815424	+	gene_id "ENSG00000273703.1"; gene_type "protein_coding"; gene_name "HIST1H2BM"; level 2; havana_gene "OTTHUMG00000014489.2";
ENSG00000225313.5	AL513327.1	antisense_RNA	0.60233	1.63928	11.6205	0.000652283	0.00780767	AL513327.1	chr1	33307348	33349245	+	gene_id "ENSG00000225313.5"; gene_type "antisense_RNA"; gene_name "AL513327.1"; level 1; havana_gene "OTTHUMG00000004126.5";
ENSG00000180611.6	MB21D2	protein_coding	0.245951	5.73136	11.5835	0.000665412	0.00795881	MB21D2	chr3	192796815	192918161	-	gene_id "ENSG00000180611.6"; gene_type "protein_coding"; gene_name "MB21D2"; level 2; havana_gene "OTTHUMG00000155768.1";
ENSG00000119812.18	FAM98A	protein_coding	0.183935	6.08402	11.5663	0.000671569	0.00802639	FAM98A	chr2	33583658	33599382	-	gene_id "ENSG00000119812.18"; gene_type "protein_coding"; gene_name "FAM98A"; level 2; havana_gene "OTTHUMG00000152152.5";
ENSG00000198042.10	MAK16	protein_coding	0.243058	5.15341	11.5385	0.000681707	0.00814141	MAK16	chr8	33484750	33501260	+	gene_id "ENSG00000198042.10"; gene_type "protein_coding"; gene_name "MAK16"; level 2; havana_gene "OTTHUMG00000163957.4";
ENSG00000141582.14	CBX4	protein_coding	0.24157	6.96284	11.535	0.000682999	0.00815069	CBX4	chr17	79833156	79839429	-	gene_id "ENSG00000141582.14"; gene_type "protein_coding"; gene_name "CBX4"; level 2; havana_gene "OTTHUMG00000150415.2";
ENSG00000088876.11	ZNF343	protein_coding	0.24583	4.2494	11.527	0.000685924	0.00817944	ZNF343	chr20	2481817	2524702	-	gene_id "ENSG00000088876.11"; gene_type "protein_coding"; gene_name "ZNF343"; level 2; tag "overlapping_locus"; havana_gene "OTTHUMG00000031701.4";
ENSG00000164284.14	GRPEL2	protein_coding	0.218724	6.11362	11.495	0.00069782	0.00831503	GRPEL2	chr5	149345430	149354583	+	gene_id "ENSG00000164284.14"; gene_type "protein_coding"; gene_name "GRPEL2"; level 1; havana_gene "OTTHUMG00000130048.2";
ENSG00000057704.12	TMCC3	protein_coding	0.607004	3.23291	11.4846	0.00070177	0.00835581	TMCC3	chr12	94567124	94650562	-	gene_id "ENSG00000057704.12"; gene_type "protein_coding"; gene_name "TMCC3"; level 1; tag "ncRNA_host"; havana_gene "OTTHUMG00000170225.3";
ENSG00000179151.11	EDC3	protein_coding	0.165109	6.12268	11.4775	0.00070442	0.00838107	EDC3	chr15	74630558	74696292	-	gene_id "ENSG00000179151.11"; gene_type "protein_coding"; gene_name "EDC3"; level 2; havana_gene "OTTHUMG00000142815.9";
ENSG00000136861.17	CDK5RAP2	protein_coding	-0.178714	6.635	11.4391	0.000719141	0.00854979	CDK5RAP2	chr9	120388869	120580170	-	gene_id "ENSG00000136861.17"; gene_type "protein_coding"; gene_name "CDK5RAP2"; level 2; havana_gene "OTTHUMG00000021043.4";
ENSG00000117114.19	ADGRL2	protein_coding	0.837681	-0.09472	11.4307	0.000722393	0.00858201	ADGRL2	chr1	81306160	81992436	+	gene_id "ENSG00000117114.19"; gene_type "protein_coding"; gene_name "ADGRL2"; level 2; tag "overlapping_locus"; havana_gene "OTTHUMG00000009844.3";
ENSG00000115919.14	KYNU	protein_coding	0.257077	5.90665	11.4165	0.000727962	0.00864168	KYNU	chr2	142877498	143055832	+	gene_id "ENSG00000115919.14"; gene_type "protein_coding"; gene_name "KYNU"; level 1; havana_gene "OTTHUMG00000131829.5";
ENSG00000172366.19	MCRIP2	protein_coding	-0.309632	4.423	11.3959	0.00073606	0.00873127	MCRIP2	chr16	636817	648474	+	gene_id "ENSG00000172366.19"; gene_type "protein_coding"; gene_name "MCRIP2"; level 2; havana_gene "OTTHUMG00000048042.7";
ENSG00000228492.2	RAB11FIP1P1	processed_pseudogene	1.79202	-1.29214	11.3907	0.000738131	0.00874928	RAB11FIP1P1	chrX	74202834	74204595	+	gene_id "ENSG00000228492.2"; gene_type "processed_pseudogene"; gene_name "RAB11FIP1P1"; level 1; tag "pseudo_consens"; havana_gene "OTTHUMG00000021849.2";
ENSG00000225383.7	SFTA1P	lincRNA	0.311759	4.71204	11.3797	0.000742494	0.00879442	SFTA1P	chr10	10784437	10794980	-	gene_id "ENSG00000225383.7"; gene_type "lincRNA"; gene_name "SFTA1P"; level 2; havana_gene "OTTHUMG00000017660.4";
ENSG00000110057.7	UNC93B1	protein_coding	-0.221281	5.72458	11.3739	0.00074483	0.00881549	UNC93B1	chr11	67991104	68004982	-	gene_id "ENSG00000110057.7"; gene_type "protein_coding"; gene_name "UNC93B1"; level 1; havana_gene "OTTHUMG00000167472.4";
ENSG00000127124.14	HIVEP3	protein_coding	0.372025	4.137	11.364	0.000748796	0.00885582	HIVEP3	chr1	41506365	42035925	-	gene_id "ENSG00000127124.14"; gene_type "protein_coding"; gene_name "HIVEP3"; level 2; havana_gene "OTTHUMG00000006361.1";
ENSG00000131979.18	GCH1	protein_coding	0.256946	4.75126	11.3481	0.000755252	0.0089255	GCH1	chr14	54842008	54902852	-	gene_id "ENSG00000131979.18"; gene_type "protein_coding"; gene_name "GCH1"; level 1; tag "ncRNA_host"; tag "overlapping_locus"; havana_gene "OTTHUMG00000029754.4";
ENSG00000157557.11	ETS2	protein_coding	-0.170086	7.24257	11.3453	0.000756411	0.00893254	ETS2	chr21	38805307	38824955	+	gene_id "ENSG00000157557.11"; gene_type "protein_coding"; gene_name "ETS2"; level 2; havana_gene "OTTHUMG00000090769.5";
ENSG00000241106.6	HLA-DOB	protein_coding	1.1584	-1.13334	11.3387	0.000759097	0.00895757	HLA-DOB	chr6	32812763	32817048	-	gene_id "ENSG00000241106.6"; gene_type "protein_coding"; gene_name "HLA-DOB"; level 2; tag "overlapping_locus"; havana_gene "OTTHUMG00000031213.4";
ENSG00000109452.12	INPP4B	protein_coding	0.214803	6.38142	11.3305	0.000762425	0.00899015	INPP4B	chr4	142023160	142847432	-	gene_id "ENSG00000109452.12"; gene_type "protein_coding"; gene_name "INPP4B"; level 2; tag "overlapping_locus"; havana_gene "OTTHUMG00000161341.2";
ENSG00000204256.12	BRD2	protein_coding	-0.0962669	7.43989	11.3271	0.000763853	0.00900028	BRD2	chr6	32968660	32981505	+	gene_id "ENSG00000204256.12"; gene_type "protein_coding"; gene_name "BRD2"; level 1; tag "overlapping_locus"; havana_gene "OTTHUMG00000031241.7";
ENSG00000124171.8	PARD6B	protein_coding	-0.550854	2.76725	11.3151	0.000768778	0.00904825	PARD6B	chr20	50731544	50756795	+	gene_id "ENSG00000124171.8"; gene_type "protein_coding"; gene_name "PARD6B"; level 1; havana_gene "OTTHUMG00000032732.2";
ENSG00000157240.3	FZD1	protein_coding	-0.317031	3.84093	11.3144	0.000769067	0.00904825	FZD1	chr7	91264364	91271326	+	gene_id "ENSG00000157240.3"; gene_type "protein_coding"; gene_name "FZD1"; level 2; havana_gene "OTTHUMG00000023046.3";
ENSG00000058668.14	ATP2B4	protein_coding	0.374739	6.38818	11.2992	0.000775423	0.00911625	ATP2B4	chr1	203626561	203744081	+	gene_id "ENSG00000058668.14"; gene_type "protein_coding"; gene_name "ATP2B4"; level 2; tag "ncRNA_host"; havana_gene "OTTHUMG00000035906.4";
ENSG00000090054.13	SPTLC1	protein_coding	0.117184	6.79332	11.2896	0.000779412	0.00915635	SPTLC1	chr9	92031999	92115384	-	gene_id "ENSG00000090054.13"; gene_type "protein_coding"; gene_name "SPTLC1"; level 2; havana_gene "OTTHUMG00000021047.1";
ENSG00000178568.14	ERBB4	protein_coding	-1.54512	-0.728643	11.2861	0.000780884	0.00916685	ERBB4	chr2	211375717	212538841	-	gene_id "ENSG00000178568.14"; gene_type "protein_coding"; gene_name "ERBB4"; level 2; tag "ncRNA_host"; havana_gene "OTTHUMG00000133012.5";
ENSG00000116285.12	ERRFI1	protein_coding	-0.382737	7.79057	11.2601	0.000791912	0.00928942	ERRFI1	chr1	8004404	8026308	-	gene_id "ENSG00000116285.12"; gene_type "protein_coding"; gene_name "ERRFI1"; level 1; havana_gene "OTTHUMG00000001221.3";
ENSG00000179388.8	EGR3	protein_coding	1.40207	1.42139	11.2464	0.000797763	0.00935113	EGR3	chr8	22687659	22693302	-	gene_id "ENSG00000179388.8"; gene_type "protein_coding"; gene_name "EGR3"; level 1; havana_gene "OTTHUMG00000097825.2";
ENSG00000147044.20	CASK	protein_coding	-0.190072	5.52254	11.2401	0.000800474	0.00937596	CASK	chrX	41514934	41923463	-	gene_id "ENSG00000147044.20"; gene_type "protein_coding"; gene_name "CASK"; level 2; tag "ncRNA_host"; tag "overlapping_locus"; havana_gene "OTTHUMG00000021378.3";
ENSG00000112893.9	MAN2A1	protein_coding	-0.147096	5.57765	11.232	0.000803983	0.0094075	MAN2A1	chr5	109689366	109869625	+	gene_id "ENSG00000112893.9"; gene_type "protein_coding"; gene_name "MAN2A1"; level 1; havana_gene "OTTHUMG00000162834.3";
ENSG00000188488.13	SERPINA5	protein_coding	3.20076	-1.31712	11.2312	0.000804354	0.0094075	SERPINA5	chr14	94561442	94593120	+	gene_id "ENSG00000188488.13"; gene_type "protein_coding"; gene_name "SERPINA5"; level 2; tag "overlapping_locus"; havana_gene "OTTHUMG00000170860.4";
ENSG00000130829.17	DUSP9	protein_coding	-0.540757	1.91983	11.2041	0.000816162	0.00953855	DUSP9	chrX	153642492	153651326	+	gene_id "ENSG00000130829.17"; gene_type "protein_coding"; gene_name "DUSP9"; level 2; havana_gene "OTTHUMG00000024211.6";
ENSG00000007968.6	E2F2	protein_coding	0.309207	4.47701	11.1926	0.000821264	0.0095911	E2F2	chr1	23506430	23531220	-	gene_id "ENSG00000007968.6"; gene_type "protein_coding"; gene_name "E2F2"; level 2; havana_gene "OTTHUMG00000003223.1";
ENSG00000119138.4	KLF9	protein_coding	-0.254845	6.2319	11.1735	0.000829758	0.00968317	KLF9	chr9	70384597	70414624	-	gene_id "ENSG00000119138.4"; gene_type "protein_coding"; gene_name "KLF9"; level 2; havana_gene "OTTHUMG00000019991.2";
ENSG00000105339.10	DENND3	protein_coding	0.286678	5.19103	11.1601	0.000835734	0.00974572	DENND3	chr8	141117278	141195808	+	gene_id "ENSG00000105339.10"; gene_type "protein_coding"; gene_name "DENND3"; level 1; havana_gene "OTTHUMG00000164775.12";
ENSG00000179859.9	AC104581.1	protein_coding	0.468029	2.4467	11.1547	0.000838185	0.0097671	AC104581.1	chr17	7913324	7916276	-	gene_id "ENSG00000179859.9"; gene_type "protein_coding"; gene_name "AC104581.1"; level 2; havana_gene "OTTHUMG00000132873.5";
ENSG00000124145.6	SDC4	protein_coding	0.276845	8.82196	11.1434	0.000843313	0.00981964	SDC4	chr20	45325288	45348424	-	gene_id "ENSG00000124145.6"; gene_type "protein_coding"; gene_name "SDC4"; level 2; tag "overlapping_locus"; havana_gene "OTTHUMG00000033083.1";
ENSG00000165046.12	LETM2	protein_coding	0.639461	1.51001	11.1371	0.000846201	0.00984602	LETM2	chr8	38386207	38409527	+	gene_id "ENSG00000165046.12"; gene_type "protein_coding"; gene_name "LETM2"; level 2; havana_gene "OTTHUMG00000165059.6";
ENSG00000101443.17	WFDC2	protein_coding	2.67047	-0.970845	11.1333	0.000847923	0.00985882	WFDC2	chr20	45469706	45481532	+	gene_id "ENSG00000101443.17"; gene_type "protein_coding"; gene_name "WFDC2"; level 1; havana_gene "OTTHUMG00000032594.5";
ENSG00000035499.12	DEPDC1B	protein_coding	-0.171582	6.27046	11.1281	0.000850311	0.00987924	DEPDC1B	chr5	60596912	60700190	-	gene_id "ENSG00000035499.12"; gene_type "protein_coding"; gene_name "DEPDC1B"; level 2; havana_gene "OTTHUMG00000097083.3";
ENSG00000147274.14	RBMX	protein_coding	0.0894901	8.29733	11.1267	0.000850927	0.00987924	RBMX	chrX	136848004	136880764	-	gene_id "ENSG00000147274.14"; gene_type "protein_coding"; gene_name "RBMX"; level 2; tag "ncRNA_host"; havana_gene "OTTHUMG00000022517.2";
ENSG00000150527.17	CTAGE5	protein_coding	-0.222946	4.8979	11.1215	0.000853324	0.00989981	CTAGE5	chr14	39230231	39388513	+	gene_id "ENSG00000150527.17"; gene_type "protein_coding"; gene_name "CTAGE5"; level 2; havana_gene "OTTHUMG00000028831.7";
ENSG00000276043.4	UHRF1	protein_coding	-0.198007	6.88823	11.1194	0.000854306	0.00990395	UHRF1	chr19	4903080	4962154	+	gene_id "ENSG00000276043.4"; gene_type "protein_coding"; gene_name "UHRF1"; level 2; tag "ncRNA_host"; havana_gene "OTTHUMG00000180251.3";
ENSG00000234432.4	AC092171.3	lincRNA	-0.590502	2.19042	11.0958	0.000865248	0.0100235	AC092171.3	chr7	5426277	5428927	-	gene_id "ENSG00000234432.4"; gene_type "lincRNA"; gene_name "AC092171.3"; level 2; havana_gene "OTTHUMG00000186131.1";
ENSG00000239887.4	C1orf226	protein_coding	-0.961861	0.554535	11.0866	0.000869549	0.0100659	C1orf226	chr1	162366908	162386818	+	gene_id "ENSG00000239887.4"; gene_type "protein_coding"; gene_name "C1orf226"; level 2; tag "overlapping_locus"; havana_gene "OTTHUMG00000031376.4";
ENSG00000104714.13	ERICH1	protein_coding	0.243355	4.94042	11.0831	0.000871185	0.0100775	ERICH1	chr8	614746	738106	-	gene_id "ENSG00000104714.13"; gene_type "protein_coding"; gene_name "ERICH1"; level 1; tag "overlapping_locus"; havana_gene "OTTHUMG00000129163.4";
ENSG00000154957.13	ZNF18	protein_coding	-0.418191	2.54739	11.0645	0.000879953	0.0101715	ZNF18	chr17	11977439	11997510	-	gene_id "ENSG00000154957.13"; gene_type "protein_coding"; gene_name "ZNF18"; level 1; tag "overlapping_locus"; havana_gene "OTTHUMG00000178307.5";
ENSG00000241258.6	CRCP	protein_coding	0.134559	5.89916	11.0537	0.000885122	0.0102163	CRCP	chr7	66114604	66154568	+	gene_id "ENSG00000241258.6"; gene_type "protein_coding"; gene_name "CRCP"; level 1; tag "overlapping_locus"; havana_gene "OTTHUMG00000129519.3";
ENSG00000137642.12	SORL1	protein_coding	0.192539	7.43881	11.0546	0.000884689	0.0102163	SORL1	chr11	121452203	121633693	+	gene_id "ENSG00000137642.12"; gene_type "protein_coding"; gene_name "SORL1"; level 1; havana_gene "OTTHUMG00000166057.3";
ENSG00000106351.12	AGFG2	protein_coding	-0.3952	4.13363	11.0407	0.000891334	0.0102805	AGFG2	chr7	100539211	100568219	+	gene_id "ENSG00000106351.12"; gene_type "protein_coding"; gene_name "AGFG2"; level 2; havana_gene "OTTHUMG00000156029.1";
ENSG00000134250.19	NOTCH2	protein_coding	0.209633	6.80044	10.9917	0.000915186	0.0105405	NOTCH2	chr1	119911553	120069626	-	gene_id "ENSG00000134250.19"; gene_type "protein_coding"; gene_name "NOTCH2"; level 2; havana_gene "OTTHUMG00000012177.5";
ENSG00000127666.9	TICAM1	protein_coding	0.275454	4.49203	10.9917	0.000915208	0.0105405	TICAM1	chr19	4815932	4831704	-	gene_id "ENSG00000127666.9"; gene_type "protein_coding"; gene_name "TICAM1"; level 2; havana_gene "OTTHUMG00000180248.1";
ENSG00000099250.17	NRP1	protein_coding	-0.324417	5.71225	10.9843	0.000918848	0.0105748	NRP1	chr10	33177492	33336262	-	gene_id "ENSG00000099250.17"; gene_type "protein_coding"; gene_name "NRP1"; level 2; tag "ncRNA_host"; havana_gene "OTTHUMG00000019343.5";
ENSG00000153233.12	PTPRR	protein_coding	-0.784595	-0.341198	10.9737	0.000924122	0.0106277	PTPRR	chr12	70638073	70920843	-	gene_id "ENSG00000153233.12"; gene_type "protein_coding"; gene_name "PTPRR"; level 1; havana_gene "OTTHUMG00000169502.2";
ENSG00000145284.11	SCD5	protein_coding	0.857406	1.83148	10.9631	0.000929467	0.0106815	SCD5	chr4	82629539	82798857	-	gene_id "ENSG00000145284.11"; gene_type "protein_coding"; gene_name "SCD5"; level 2; tag "ncRNA_host"; havana_gene "OTTHUMG00000130293.1";
ENSG00000169359.13	SLC33A1	protein_coding	-0.13484	5.96386	10.9598	0.000931085	0.0106923	SLC33A1	chr3	155821024	155854429	-	gene_id "ENSG00000169359.13"; gene_type "protein_coding"; gene_name "SLC33A1"; level 1; havana_gene "OTTHUMG00000158481.4";
ENSG00000277203.1	F8A1	protein_coding	-0.415335	2.88977	10.9452	0.000938461	0.0107692	F8A1	chrX	154886349	154888061	+	gene_id "ENSG00000277203.1"; gene_type "protein_coding"; gene_name "F8A1"; level 2; havana_gene "OTTHUMG00000013500.3";
ENSG00000250794.2	ALG1L12P	unprocessed_pseudogene	-1.57821	-1.04789	10.9335	0.000944398	0.010818	ALG1L12P	chr8	12421032	12425000	+	gene_id "ENSG00000250794.2"; gene_type "unprocessed_pseudogene"; gene_name "ALG1L12P"; level 2; havana_gene "OTTHUMG00000160507.2";
ENSG00000080986.12	NDC80	protein_coding	-0.202489	5.90174	10.934	0.000944168	0.010818	NDC80	chr18	2571511	2616635	+	gene_id "ENSG00000080986.12"; gene_type "protein_coding"; gene_name "NDC80"; level 1; havana_gene "OTTHUMG00000131483.4";
ENSG00000197457.9	STMN3	protein_coding	-0.200271	6.9911	10.9328	0.000944763	0.010818	STMN3	chr20	63639705	63657682	-	gene_id "ENSG00000197457.9"; gene_type "protein_coding"; gene_name "STMN3"; level 2; havana_gene "OTTHUMG00000032985.2";
ENSG00000155304.5	HSPA13	protein_coding	-0.192014	5.79557	10.9281	0.000947166	0.0108377	HSPA13	chr21	14371115	14383484	-	gene_id "ENSG00000155304.5"; gene_type "protein_coding"; gene_name "HSPA13"; level 2; havana_gene "OTTHUMG00000074261.1";
ENSG00000164649.19	CDCA7L	protein_coding	-0.161716	6.77366	10.9189	0.000951877	0.0108837	CDCA7L	chr7	21900900	21946084	-	gene_id "ENSG00000164649.19"; gene_type "protein_coding"; gene_name "CDCA7L"; level 1; havana_gene "OTTHUMG00000128429.7";
ENSG00000151151.5	IPMK	protein_coding	0.222113	4.67286	10.9152	0.000953795	0.0108978	IPMK	chr10	58191517	58267934	-	gene_id "ENSG00000151151.5"; gene_type "protein_coding"; gene_name "IPMK"; level 2; tag "overlapping_locus"; havana_gene "OTTHUMG00000018268.1";
ENSG00000115840.13	SLC25A12	protein_coding	0.205906	5.15509	10.9129	0.000954983	0.0109035	SLC25A12	chr2	171784370	171999859	-	gene_id "ENSG00000115840.13"; gene_type "protein_coding"; gene_name "SLC25A12"; level 2; tag "ncRNA_host"; havana_gene "OTTHUMG00000134290.3";
ENSG00000277157.1	HIST1H4D	protein_coding	-1.85421	-1.99462	10.9074	0.000957827	0.0109281	HIST1H4D	chr6	26188765	26189076	-	gene_id "ENSG00000277157.1"; gene_type "protein_coding"; gene_name "HIST1H4D"; level 2; havana_gene "OTTHUMG00000014423.2";
ENSG00000111269.2	CREBL2	protein_coding	-0.220955	4.82871	10.8909	0.000966394	0.0110179	CREBL2	chr12	12611827	12645108	+	gene_id "ENSG00000111269.2"; gene_type "protein_coding"; gene_name "CREBL2"; level 2; havana_gene "OTTHUMG00000168704.1";
ENSG00000144136.10	SLC20A1	protein_coding	-0.150259	8.48555	10.8479	0.00098907	0.0112683	SLC20A1	chr2	112645857	112663827	+	gene_id "ENSG00000144136.10"; gene_type "protein_coding"; gene_name "SLC20A1"; level 1; havana_gene "OTTHUMG00000131317.4";
ENSG00000258791.7	LINC00520	lincRNA	1.19008	0.454338	10.8209	0.00100362	0.0114258	LINC00520	chr14	55781135	55796688	-	gene_id "ENSG00000258791.7"; gene_type "lincRNA"; gene_name "LINC00520"; level 2; havana_gene "OTTHUMG00000171059.4";
ENSG00000130164.13	LDLR	protein_coding	-0.180839	7.98706	10.7979	0.00101613	0.0115599	LDLR	chr19	11089362	11133816	+	gene_id "ENSG00000130164.13"; gene_type "protein_coding"; gene_name "LDLR"; level 1; tag "ncRNA_host"; havana_gene "OTTHUMG00000171935.8";
ENSG00000143319.16	ISG20L2	protein_coding	0.153165	6.66591	10.7731	0.00102985	0.0117076	ISG20L2	chr1	156721891	156728799	-	gene_id "ENSG00000143319.16"; gene_type "protein_coding"; gene_name "ISG20L2"; level 2; havana_gene "OTTHUMG00000041301.3";
ENSG00000141279.15	NPEPPS	protein_coding	0.161971	6.28739	10.7649	0.00103441	0.011751	NPEPPS	chr17	47522942	47623276	+	gene_id "ENSG00000141279.15"; gene_type "protein_coding"; gene_name "NPEPPS"; level 2; tag "ncRNA_host"; havana_gene "OTTHUMG00000165471.6";
ENSG00000168234.12	TTC39C	protein_coding	-0.226505	4.86109	10.7457	0.00104519	0.011865	TTC39C	chr18	23992773	24135610	+	gene_id "ENSG00000168234.12"; gene_type "protein_coding"; gene_name "TTC39C"; level 1; havana_gene "OTTHUMG00000179403.5";
ENSG00000114648.11	KLHL18	protein_coding	0.204546	5.34097	10.7432	0.00104665	0.0118731	KLHL18	chr3	47282917	47346816	+	gene_id "ENSG00000114648.11"; gene_type "protein_coding"; gene_name "KLHL18"; level 2; havana_gene "OTTHUMG00000156522.3";
ENSG00000166272.16	WBP1L	protein_coding	-0.199004	5.29361	10.7369	0.00105021	0.0119049	WBP1L	chr10	102743970	102816267	+	gene_id "ENSG00000166272.16"; gene_type "protein_coding"; gene_name "WBP1L"; level 2; tag "ncRNA_host"; havana_gene "OTTHUMG00000018968.2";
ENSG00000174684.6	B4GAT1	protein_coding	-0.252897	4.48428	10.7318	0.0010531	0.0119291	B4GAT1	chr11	66345372	66347692	-	gene_id "ENSG00000174684.6"; gene_type "protein_coding"; gene_name "B4GAT1"; level 2; havana_gene "OTTHUMG00000167082.1";
ENSG00000196923.13	PDLIM7	protein_coding	-0.29973	6.69493	10.7267	0.00105603	0.0119538	PDLIM7	chr5	177483394	177497606	-	gene_id "ENSG00000196923.13"; gene_type "protein_coding"; gene_name "PDLIM7"; level 2; havana_gene "OTTHUMG00000130853.10";
ENSG00000111275.12	ALDH2	protein_coding	0.286625	4.51113	10.7209	0.00105934	0.0119826	ALDH2	chr12	111766887	111817529	+	gene_id "ENSG00000111275.12"; gene_type "protein_coding"; gene_name "ALDH2"; level 2; tag "ncRNA_host"; tag "overlapping_locus"; havana_gene "OTTHUMG00000169603.4";
ENSG00000103051.18	COG4	protein_coding	-0.136027	5.94135	10.7156	0.00106233	0.0120079	COG4	chr16	70480568	70523565	-	gene_id "ENSG00000103051.18"; gene_type "protein_coding"; gene_name "COG4"; level 2; havana_gene "OTTHUMG00000128515.9";
ENSG00000196159.11	FAT4	protein_coding	-0.435165	3.27137	10.7091	0.00106612	0.0120421	FAT4	chr4	125316399	125492932	+	gene_id "ENSG00000196159.11"; gene_type "protein_coding"; gene_name "FAT4"; level 2; tag "ncRNA_host"; havana_gene "OTTHUMG00000133100.4";
ENSG00000114859.15	CLCN2	protein_coding	-0.34839	2.97122	10.7055	0.0010682	0.0120507	CLCN2	chr3	184346185	184361651	-	gene_id "ENSG00000114859.15"; gene_type "protein_coding"; gene_name "CLCN2"; level 1; havana_gene "OTTHUMG00000156747.4";
ENSG00000137075.17	RNF38	protein_coding	-0.235057	4.3595	10.7051	0.0010684	0.0120507	RNF38	chr9	36336396	36487548	-	gene_id "ENSG00000137075.17"; gene_type "protein_coding"; gene_name "RNF38"; level 2; havana_gene "OTTHUMG00000019905.4";
ENSG00000109686.17	SH3D19	protein_coding	-0.155348	5.93703	10.6914	0.00107634	0.0121316	SH3D19	chr4	151102751	151325632	-	gene_id "ENSG00000109686.17"; gene_type "protein_coding"; gene_name "SH3D19"; level 2; tag "overlapping_locus"; havana_gene "OTTHUMG00000154051.6";
ENSG00000124486.12	USP9X	protein_coding	0.146114	7.67379	10.6711	0.00108823	0.0122569	USP9X	chrX	41085635	41236579	+	gene_id "ENSG00000124486.12"; gene_type "protein_coding"; gene_name "USP9X"; level 2; tag "overlapping_locus"; havana_gene "OTTHUMG00000021367.4";
ENSG00000214941.7	ZSWIM7	protein_coding	0.354425	3.20626	10.669	0.00108943	0.0122617	ZSWIM7	chr17	15976560	15999717	-	gene_id "ENSG00000214941.7"; gene_type "protein_coding"; gene_name "ZSWIM7"; level 1; havana_gene "OTTHUMG00000059308.5";
ENSG00000110429.13	FBXO3	protein_coding	0.160676	7.38606	10.6636	0.00109263	0.012289	FBXO3	chr11	33740939	33774543	-	gene_id "ENSG00000110429.13"; gene_type "protein_coding"; gene_name "FBXO3"; level 1; havana_gene "OTTHUMG00000166244.4";
ENSG00000144283.21	PKP4	protein_coding	-0.163401	6.25628	10.6618	0.0010937	0.0122923	PKP4	chr2	158456964	158682879	+	gene_id "ENSG00000144283.21"; gene_type "protein_coding"; gene_name "PKP4"; level 2; tag "overlapping_locus"; havana_gene "OTTHUMG00000153969.5";
ENSG00000250072.5	AC091940.1	lincRNA	0.595684	1.44332	10.637	0.00110846	0.0124494	AC091940.1	chr5	149063317	149109787	+	gene_id "ENSG00000250072.5"; gene_type "lincRNA"; gene_name "AC091940.1"; level 2; havana_gene "OTTHUMG00000163433.1";
ENSG00000153976.2	HS3ST3A1	protein_coding	0.454152	2.62491	10.6296	0.00111292	0.0124906	HS3ST3A1	chr17	13495689	13601927	-	gene_id "ENSG00000153976.2"; gene_type "protein_coding"; gene_name "HS3ST3A1"; level 2; tag "ncRNA_host"; havana_gene "OTTHUMG00000058768.2";
ENSG00000213693.4	SEC14L1P1	processed_pseudogene	0.528834	1.30504	10.605	0.00112785	0.0126492	SEC14L1P1	chr11	43897456	43899636	+	gene_id "ENSG00000213693.4"; gene_type "processed_pseudogene"; gene_name "SEC14L1P1"; level 1; tag "pseudo_consens"; tag "overlapping_locus"; havana_gene "OTTHUMG00000166418.1";
ENSG00000104154.6	SLC30A4	protein_coding	-0.457252	2.74531	10.5895	0.00113732	0.0127374	SLC30A4	chr15	45479611	45522807	-	gene_id "ENSG00000104154.6"; gene_type "protein_coding"; gene_name "SLC30A4"; level 1; havana_gene "OTTHUMG00000131439.3";
ENSG00000118564.14	FBXL5	protein_coding	-0.209463	5.54174	10.5898	0.00113715	0.0127374	FBXL5	chr4	15604539	15681679	-	gene_id "ENSG00000118564.14"; gene_type "protein_coding"; gene_name "FBXL5"; level 1; havana_gene "OTTHUMG00000097097.4";
ENSG00000087152.15	ATXN7L3	protein_coding	-0.155101	6.41397	10.5483	0.00116293	0.013015	ATXN7L3	chr17	44191805	44200113	-	gene_id "ENSG00000087152.15"; gene_type "protein_coding"; gene_name "ATXN7L3"; level 2; havana_gene "OTTHUMG00000181812.2";
ENSG00000092820.17	EZR	protein_coding	0.115092	8.90216	10.4876	0.00120177	0.0134402	EZR	chr6	158765741	158819412	-	gene_id "ENSG00000092820.17"; gene_type "protein_coding"; gene_name "EZR"; level 2; havana_gene "OTTHUMG00000015917.1";
ENSG00000165572.7	KBTBD6	protein_coding	0.156974	5.54796	10.4846	0.00120372	0.0134525	KBTBD6	chr13	41127569	41132746	-	gene_id "ENSG00000165572.7"; gene_type "protein_coding"; gene_name "KBTBD6"; level 2; havana_gene "OTTHUMG00000016786.1";
ENSG00000122778.9	KIAA1549	protein_coding	-0.289774	3.56566	10.4771	0.00120861	0.013488	KIAA1549	chr7	138831381	138981318	-	gene_id "ENSG00000122778.9"; gene_type "protein_coding"; gene_name "KIAA1549"; level 2; tag "ncRNA_host"; havana_gene "OTTHUMG00000157214.2";
ENSG00000163216.6	SPRR2D	protein_coding	0.961155	1.2197	10.478	0.00120805	0.013488	SPRR2D	chr1	153039725	153041931	-	gene_id "ENSG00000163216.6"; gene_type "protein_coding"; gene_name "SPRR2D"; level 2; havana_gene "OTTHUMG00000014396.1";
ENSG00000104327.7	CALB1	protein_coding	0.49802	3.87639	10.4737	0.00121083	0.0135033	CALB1	chr8	90058608	90095475	-	gene_id "ENSG00000104327.7"; gene_type "protein_coding"; gene_name "CALB1"; level 1; havana_gene "OTTHUMG00000134314.4";
ENSG00000231345.3	BEND3P1	transcribed_processed_pseudogene	-0.440821	2.08001	10.464	0.00121725	0.0135654	BEND3P1	chr10	50655967	50660472	+	gene_id "ENSG00000231345.3"; gene_type "transcribed_processed_pseudogene"; gene_name "BEND3P1"; level 1; tag "pseudo_consens"; havana_gene "OTTHUMG00000018236.1";
ENSG00000160298.17	C21orf58	protein_coding	-0.278854	4.58795	10.4533	0.00122431	0.0136153	C21orf58	chr21	46300181	46323875	-	gene_id "ENSG00000160298.17"; gene_type "protein_coding"; gene_name "C21orf58"; level 1; havana_gene "OTTHUMG00000090634.5";
ENSG00000164187.6	LMBRD2	protein_coding	-0.215044	5.35643	10.4541	0.00122376	0.0136153	LMBRD2	chr5	36098412	36151961	-	gene_id "ENSG00000164187.6"; gene_type "protein_coding"; gene_name "LMBRD2"; level 2; tag "ncRNA_host"; havana_gene "OTTHUMG00000162150.1";
ENSG00000111911.6	HINT3	protein_coding	0.199951	5.31485	10.4547	0.00122337	0.0136153	HINT3	chr6	125956781	125980244	+	gene_id "ENSG00000111911.6"; gene_type "protein_coding"; gene_name "HINT3"; level 2; havana_gene "OTTHUMG00000015514.2";
ENSG00000139746.15	RBM26	protein_coding	0.120641	6.20423	10.4425	0.00123148	0.0136854	RBM26	chr13	79311824	79406477	-	gene_id "ENSG00000139746.15"; gene_type "protein_coding"; gene_name "RBM26"; level 1; tag "ncRNA_host"; havana_gene "OTTHUMG00000017133.8";
ENSG00000186654.20	PRR5	protein_coding	0.273157	4.09505	10.4376	0.00123478	0.0137124	PRR5	chr22	44668547	44737681	+	gene_id "ENSG00000186654.20"; gene_type "protein_coding"; gene_name "PRR5"; level 1; tag "overlapping_locus"; havana_gene "OTTHUMG00000150460.5";
ENSG00000144749.13	LRIG1	protein_coding	-0.416304	2.42271	10.4338	0.00123727	0.0137305	LRIG1	chr3	66378797	66501263	-	gene_id "ENSG00000144749.13"; gene_type "protein_coding"; gene_name "LRIG1"; level 2; havana_gene "OTTHUMG00000158727.1";
ENSG00000214357.8	NEURL1B	protein_coding	-0.650335	2.3911	10.4279	0.00124128	0.0137653	NEURL1B	chr5	172641266	172691540	+	gene_id "ENSG00000214357.8"; gene_type "protein_coding"; gene_name "NEURL1B"; level 1; tag "ncRNA_host"; havana_gene "OTTHUMG00000163281.3";
ENSG00000107362.13	ABHD17B	protein_coding	-0.256698	4.53793	10.418	0.00124791	0.0138292	ABHD17B	chr9	71862452	71910931	-	gene_id "ENSG00000107362.13"; gene_type "protein_coding"; gene_name "ABHD17B"; level 2; tag "ncRNA_host"; havana_gene "OTTHUMG00000020001.1";
ENSG00000076382.16	SPAG5	protein_coding	-0.162193	6.49775	10.4138	0.00125075	0.013851	SPAG5	chr17	28577565	28599279	-	gene_id "ENSG00000076382.16"; gene_type "protein_coding"; gene_name "SPAG5"; level 2; tag "overlapping_locus"; havana_gene "OTTHUMG00000166586.26";
ENSG00000205426.10	KRT81	protein_coding	-0.252888	4.65614	10.4068	0.0012555	0.0138778	KRT81	chr12	52285913	52291534	-	gene_id "ENSG00000205426.10"; gene_type "protein_coding"; gene_name "KRT81"; level 2; havana_gene "OTTHUMG00000167574.2";
ENSG00000084652.15	TXLNA	protein_coding	-0.154891	6.70153	10.4064	0.0012558	0.0138778	TXLNA	chr1	32179686	32198285	+	gene_id "ENSG00000084652.15"; gene_type "protein_coding"; gene_name "TXLNA"; level 2; havana_gene "OTTHUMG00000004423.6";
ENSG00000142619.4	PADI3	protein_coding	1.03177	0.0834763	10.4066	0.00125566	0.0138778	PADI3	chr1	17249098	17284233	+	gene_id "ENSG00000142619.4"; gene_type "protein_coding"; gene_name "PADI3"; level 2; tag "ncRNA_host"; havana_gene "OTTHUMG00000002373.1";
ENSG00000139291.13	TMEM19	protein_coding	0.232633	4.84407	10.4041	0.00125739	0.0138857	TMEM19	chr12	71686087	71705046	+	gene_id "ENSG00000139291.13"; gene_type "protein_coding"; gene_name "TMEM19"; level 2; tag "overlapping_locus"; havana_gene "OTTHUMG00000169558.3";
ENSG00000241878.11	PISD	protein_coding	0.247141	5.30786	10.3929	0.001265	0.0139599	PISD	chr22	31618491	31662432	-	gene_id "ENSG00000241878.11"; gene_type "protein_coding"; gene_name "PISD"; level 1; tag "ncRNA_host"; havana_gene "OTTHUMG00000030252.28";
ENSG00000171681.12	ATF7IP	protein_coding	-0.244388	5.79198	10.3752	0.00127717	0.0140845	ATF7IP	chr12	14365632	14502935	+	gene_id "ENSG00000171681.12"; gene_type "protein_coding"; gene_name "ATF7IP"; level 1; havana_gene "OTTHUMG00000168656.14";
ENSG00000092295.11	TGM1	protein_coding	-0.312982	3.93884	10.369	0.00128151	0.0141225	TGM1	chr14	24249114	24264432	-	gene_id "ENSG00000092295.11"; gene_type "protein_coding"; gene_name "TGM1"; level 2; havana_gene "OTTHUMG00000029329.8";
ENSG00000163626.16	COX18	protein_coding	-0.240459	4.45208	10.3562	0.0012904	0.0142106	COX18	chr4	73052362	73069755	-	gene_id "ENSG00000163626.16"; gene_type "protein_coding"; gene_name "COX18"; level 1; havana_gene "OTTHUMG00000129917.5";
ENSG00000133816.13	MICAL2	protein_coding	0.241565	7.20263	10.3545	0.00129156	0.0142135	MICAL2	chr11	12094008	12263789	+	gene_id "ENSG00000133816.13"; gene_type "protein_coding"; gene_name "MICAL2"; level 1; tag "ncRNA_host"; havana_gene "OTTHUMG00000165744.7";
ENSG00000179750.15	APOBEC3B	protein_coding	0.473922	2.55238	10.3514	0.00129377	0.0142279	APOBEC3B	chr22	38982347	38992804	+	gene_id "ENSG00000179750.15"; gene_type "protein_coding"; gene_name "APOBEC3B"; level 1; havana_gene "OTTHUMG00000151085.1";
ENSG00000125812.15	GZF1	protein_coding	-0.185407	5.4106	10.3365	0.00130428	0.0143335	GZF1	chr20	23362182	23373063	+	gene_id "ENSG00000125812.15"; gene_type "protein_coding"; gene_name "GZF1"; level 2; havana_gene "OTTHUMG00000032069.4";
ENSG00000203814.6	HIST2H2BF	protein_coding	-1.86584	-1.05139	10.3292	0.00130945	0.0143782	HIST2H2BF	chr1	149782689	149812373	-	gene_id "ENSG00000203814.6"; gene_type "protein_coding"; gene_name "HIST2H2BF"; level 2; tag "overlapping_locus"; havana_gene "OTTHUMG00000183159.2";
ENSG00000117525.13	F3	protein_coding	0.231149	9.04314	10.3282	0.00131016	0.0143782	F3	chr1	94529225	94541800	-	gene_id "ENSG00000117525.13"; gene_type "protein_coding"; gene_name "F3"; level 2; havana_gene "OTTHUMG00000010716.3";
ENSG00000134265.12	NAPG	protein_coding	0.132335	6.00002	10.321	0.00131522	0.0144237	NAPG	chr18	10525905	10552761	+	gene_id "ENSG00000134265.12"; gene_type "protein_coding"; gene_name "NAPG"; level 1; havana_gene "OTTHUMG00000179119.5";
ENSG00000006534.15	ALDH3B1	protein_coding	-0.342273	4.25926	10.3162	0.00131865	0.0144513	ALDH3B1	chr11	68008578	68029282	+	gene_id "ENSG00000006534.15"; gene_type "protein_coding"; gene_name "ALDH3B1"; level 2; havana_gene "OTTHUMG00000154910.7";
ENSG00000266412.5	NCOA4	protein_coding	0.0880763	8.19875	10.3114	0.00132214	0.0144795	NCOA4	chr10	46005088	46030714	-	gene_id "ENSG00000266412.5"; gene_type "protein_coding"; gene_name "NCOA4"; level 2; havana_gene "OTTHUMG00000188314.1";
ENSG00000115993.12	TRAK2	protein_coding	-0.21215	5.36142	10.3018	0.001329	0.0145446	TRAK2	chr2	201377207	201451579	-	gene_id "ENSG00000115993.12"; gene_type "protein_coding"; gene_name "TRAK2"; level 2; tag "overlapping_locus"; havana_gene "OTTHUMG00000132822.11";
ENSG00000120694.19	HSPH1	protein_coding	-0.199162	8.83762	10.2987	0.00133123	0.0145589	HSPH1	chr13	31134974	31162388	-	gene_id "ENSG00000120694.19"; gene_type "protein_coding"; gene_name "HSPH1"; level 1; havana_gene "OTTHUMG00000016685.5";
ENSG00000135835.11	KIAA1614	protein_coding	0.64284	1.09793	10.2753	0.00134822	0.0147264	KIAA1614	chr1	180913154	180951614	+	gene_id "ENSG00000135835.11"; gene_type "protein_coding"; gene_name "KIAA1614"; level 2; havana_gene "OTTHUMG00000035183.2";
ENSG00000116774.11	OLFML3	protein_coding	0.708164	0.30927	10.2751	0.0013484	0.0147264	OLFML3	chr1	113979391	114035572	+	gene_id "ENSG00000116774.11"; gene_type "protein_coding"; gene_name "OLFML3"; level 2; havana_gene "OTTHUMG00000011980.2";
ENSG00000244242.1	IFITM10	protein_coding	0.674057	-0.0414444	10.2663	0.00135485	0.0147866	IFITM10	chr11	1732410	1750591	-	gene_id "ENSG00000244242.1"; gene_type "protein_coding"; gene_name "IFITM10"; level 1; tag "overlapping_locus"; havana_gene "OTTHUMG00000043933.8";
ENSG00000158792.15	SPATA2L	protein_coding	-0.440011	3.30223	10.2478	0.00136849	0.0149252	SPATA2L	chr16	89696343	89701705	-	gene_id "ENSG00000158792.15"; gene_type "protein_coding"; gene_name "SPATA2L"; level 2; havana_gene "OTTHUMG00000138047.3";
ENSG00000137843.11	PAK6	protein_coding	-0.46542	2.62965	10.2434	0.00137171	0.0149303	PAK6	chr15	40238759	40277487	+	gene_id "ENSG00000137843.11"; gene_type "protein_coding"; gene_name "PAK6"; level 1; tag "overlapping_locus"; havana_gene "OTTHUMG00000129921.3";
ENSG00000077458.12	FAM76B	protein_coding	-0.19497	5.00009	10.2433	0.00137179	0.0149303	FAM76B	chr11	95768942	95790409	-	gene_id "ENSG00000077458.12"; gene_type "protein_coding"; gene_name "FAM76B"; level 2; havana_gene "OTTHUMG00000167739.2";
ENSG00000132694.18	ARHGEF11	protein_coding	-0.175094	5.55595	10.2438	0.00137143	0.0149303	ARHGEF11	chr1	156934840	157045370	-	gene_id "ENSG00000132694.18"; gene_type "protein_coding"; gene_name "ARHGEF11"; level 2; tag "ncRNA_host"; havana_gene "OTTHUMG00000041292.1";
ENSG00000084733.10	RAB10	protein_coding	0.121486	7.61749	10.2413	0.00137331	0.0149366	RAB10	chr2	26034107	26137454	+	gene_id "ENSG00000084733.10"; gene_type "protein_coding"; gene_name "RAB10"; level 2; tag "ncRNA_host"; havana_gene "OTTHUMG00000094796.3";
ENSG00000113430.9	IRX4	protein_coding	-0.222705	6.0835	10.2295	0.0013821	0.015022	IRX4	chr5	1877413	1887236	-	gene_id "ENSG00000113430.9"; gene_type "protein_coding"; gene_name "IRX4"; level 1; havana_gene "OTTHUMG00000090411.4";
ENSG00000089916.17	GPATCH2L	protein_coding	0.188804	5.94281	10.2252	0.00138535	0.0150469	GPATCH2L	chr14	76151916	76254342	+	gene_id "ENSG00000089916.17"; gene_type "protein_coding"; gene_name "GPATCH2L"; level 1; tag "overlapping_locus"; havana_gene "OTTHUMG00000171490.4";
ENSG00000200087.1	SNORA73B	snoRNA	-1.26396	0.197733	10.2209	0.00138856	0.0150714	SNORA73B	chr1	28508559	28508762	+	gene_id "ENSG00000200087.1"; gene_type "snoRNA"; gene_name "SNORA73B"; level 3;
ENSG00000230979.3	AC079250.1	processed_pseudogene	1.22724	-0.46464	10.2032	0.00140201	0.015207	AC079250.1	chr2	47690716	47691246	-	gene_id "ENSG00000230979.3"; gene_type "processed_pseudogene"; gene_name "AC079250.1"; level 2; havana_gene "OTTHUMG00000151670.1";
ENSG00000153029.14	MR1	protein_coding	0.326496	4.42124	10.1823	0.00141793	0.0153691	MR1	chr1	181033425	181061938	+	gene_id "ENSG00000153029.14"; gene_type "protein_coding"; gene_name "MR1"; level 2; havana_gene "OTTHUMG00000035175.2";
ENSG00000165156.14	ZHX1	protein_coding	0.152098	6.58874	10.1707	0.00142688	0.0154451	ZHX1	chr8	123248451	123275541	-	gene_id "ENSG00000165156.14"; gene_type "protein_coding"; gene_name "ZHX1"; level 1; tag "overlapping_locus"; havana_gene "OTTHUMG00000165088.4";
ENSG00000248641.1	HMGA1P2	processed_pseudogene	1.50203	-1.4812	10.1719	0.00142597	0.0154451	HMGA1P2	chr4	73098822	73099145	+	gene_id "ENSG00000248641.1"; gene_type "processed_pseudogene"; gene_name "HMGA1P2"; level 2; havana_gene "OTTHUMG00000160837.1";
ENSG00000229021.2	AL450992.1	antisense_RNA	2.28514	-1.16523	10.1689	0.00142829	0.0154497	AL450992.1	chr1	151994531	152042774	+	gene_id "ENSG00000229021.2"; gene_type "antisense_RNA"; gene_name "AL450992.1"; level 2; tag "overlapping_locus"; havana_gene "OTTHUMG00000013054.1";
ENSG00000213071.11	LPAL2	transcribed_unprocessed_pseudogene	1.92993	-1.20676	10.1652	0.00143116	0.0154702	LPAL2	chr6	160453428	160520269	-	gene_id "ENSG00000213071.11"; gene_type "transcribed_unprocessed_pseudogene"; gene_name "LPAL2"; level 2; havana_gene "OTTHUMG00000015952.5";
ENSG00000275066.4	SYNRG	protein_coding	-0.186601	5.21901	10.1341	0.00145549	0.0157225	SYNRG	chr17	37514797	37609496	-	gene_id "ENSG00000275066.4"; gene_type "protein_coding"; gene_name "SYNRG"; level 2; havana_gene "OTTHUMG00000188473.2";
ENSG00000100105.17	PATZ1	protein_coding	-0.232591	5.01786	10.1265	0.00146154	0.0157771	PATZ1	chr22	31325804	31346232	-	gene_id "ENSG00000100105.17"; gene_type "protein_coding"; gene_name "PATZ1"; level 2; havana_gene "OTTHUMG00000151254.1";
ENSG00000105722.9	ERF	protein_coding	-0.155052	6.62868	10.125	0.00146268	0.0157786	ERF	chr19	42247572	42255157	-	gene_id "ENSG00000105722.9"; gene_type "protein_coding"; gene_name "ERF"; level 2; tag "overlapping_locus"; havana_gene "OTTHUMG00000182788.2";
ENSG00000155096.13	AZIN1	protein_coding	-0.134621	8.16539	10.1198	0.00146688	0.0158131	AZIN1	chr8	102826357	102893864	-	gene_id "ENSG00000155096.13"; gene_type "protein_coding"; gene_name "AZIN1"; level 1; havana_gene "OTTHUMG00000164766.8";
ENSG00000214827.9	MTCP1	protein_coding	-0.747109	0.772747	10.1108	0.00147399	0.015879	MTCP1	chrX	155061622	155147937	-	gene_id "ENSG00000214827.9"; gene_type "protein_coding"; gene_name "MTCP1"; level 2; tag "overlapping_locus"; havana_gene "OTTHUMG00000156241.4";
ENSG00000256050.2	AL583722.1	lincRNA	2.27925	-1.72545	10.1058	0.00147806	0.015912	AL583722.1	chr14	104681146	104684932	+	gene_id "ENSG00000256050.2"; gene_type "lincRNA"; gene_name "AL583722.1"; level 1; havana_gene "OTTHUMG00000170816.1";
ENSG00000237989.1	LINC01679	lincRNA	0.561797	2.03406	10.104	0.00147949	0.0159166	LINC01679	chr21	43358147	43362349	-	gene_id "ENSG00000237989.1"; gene_type "lincRNA"; gene_name "LINC01679"; level 2; havana_gene "OTTHUMG00000086865.1";
ENSG00000185262.8	UBALD2	protein_coding	-0.24018	6.54278	10.1001	0.00148263	0.0159395	UBALD2	chr17	76265202	76271299	+	gene_id "ENSG00000185262.8"; gene_type "protein_coding"; gene_name "UBALD2"; level 2; havana_gene "OTTHUMG00000132666.4";
ENSG00000141664.9	ZCCHC2	protein_coding	-0.190444	4.9589	10.0974	0.00148482	0.0159457	ZCCHC2	chr18	62523007	62587709	+	gene_id "ENSG00000141664.9"; gene_type "protein_coding"; gene_name "ZCCHC2"; level 2; tag "overlapping_locus"; havana_gene "OTTHUMG00000180165.2";
ENSG00000137492.7	THAP12	protein_coding	-0.146354	6.6417	10.0969	0.00148522	0.0159457	THAP12	chr11	76349956	76380971	-	gene_id "ENSG00000137492.7"; gene_type "protein_coding"; gene_name "THAP12"; level 2; havana_gene "OTTHUMG00000165280.1";
ENSG00000177854.7	TMEM187	protein_coding	-0.520961	2.10969	10.0946	0.00148703	0.0159543	TMEM187	chrX	153972327	153983195	+	gene_id "ENSG00000177854.7"; gene_type "protein_coding"; gene_name "TMEM187"; level 2; tag "ncRNA_host"; havana_gene "OTTHUMG00000024220.6";
ENSG00000207730.3	MIR200B	miRNA	1.92275	-2.18318	10.0686	0.00150819	0.0161704	MIR200B	chr1	1167104	1167198	+	gene_id "ENSG00000207730.3"; gene_type "miRNA"; gene_name "MIR200B"; level 3;
ENSG00000273084.1	AC092171.5	lincRNA	-0.887005	1.06513	10.0613	0.00151415	0.0162118	AC092171.5	chr7	5428731	5429672	+	gene_id "ENSG00000273084.1"; gene_type "lincRNA"; gene_name "AC092171.5"; level 2; havana_gene "OTTHUMG00000186132.1";
ENSG00000038274.16	MAT2B	protein_coding	-0.156044	6.96235	10.0602	0.00151504	0.0162118	MAT2B	chr5	163503114	163519336	+	gene_id "ENSG00000038274.16"; gene_type "protein_coding"; gene_name "MAT2B"; level 2; havana_gene "OTTHUMG00000130379.6";
ENSG00000160216.18	AGPAT3	protein_coding	-0.145184	7.01049	10.0601	0.00151512	0.0162118	AGPAT3	chr21	43865186	43986536	+	gene_id "ENSG00000160216.18"; gene_type "protein_coding"; gene_name "AGPAT3"; level 2; havana_gene "OTTHUMG00000086892.14";
ENSG00000115758.12	ODC1	protein_coding	-0.17642	7.08849	10.0545	0.00151975	0.0162503	ODC1	chr2	10439968	10448504	-	gene_id "ENSG00000115758.12"; gene_type "protein_coding"; gene_name "ODC1"; level 2; tag "ncRNA_host"; havana_gene "OTTHUMG00000090450.4";
ENSG00000248905.8	FMN1	protein_coding	-0.367393	2.13144	10.0523	0.00152161	0.0162592	FMN1	chr15	32765545	33194733	-	gene_id "ENSG00000248905.8"; gene_type "protein_coding"; gene_name "FMN1"; level 1; tag "overlapping_locus"; havana_gene "OTTHUMG00000172201.4";
ENSG00000110723.11	EXPH5	protein_coding	-0.303043	3.41314	10.0463	0.0015265	0.0163005	EXPH5	chr11	108505431	108593738	-	gene_id "ENSG00000110723.11"; gene_type "protein_coding"; gene_name "EXPH5"; level 1; havana_gene "OTTHUMG00000166536.5";
ENSG00000186350.9	RXRA	protein_coding	-0.181957	7.89586	10.0327	0.00153785	0.0163996	RXRA	chr9	134317098	134440585	+	gene_id "ENSG00000186350.9"; gene_type "protein_coding"; gene_name "RXRA"; level 2; tag "ncRNA_host"; havana_gene "OTTHUMG00000020887.2";
ENSG00000261068.2	AL512274.1	lincRNA	0.753037	0.783583	10.0331	0.0015375	0.0163996	AL512274.1	chr6	42092233	42094259	-	gene_id "ENSG00000261068.2"; gene_type "lincRNA"; gene_name "AL512274.1"; level 2; havana_gene "OTTHUMG00000175914.2";
ENSG00000123545.5	NDUFAF4	protein_coding	0.223594	4.83542	10.0315	0.0015389	0.0163997	NDUFAF4	chr6	96889313	96897881	-	gene_id "ENSG00000123545.5"; gene_type "protein_coding"; gene_name "NDUFAF4"; level 2; havana_gene "OTTHUMG00000015246.1";
ENSG00000159082.17	SYNJ1	protein_coding	-0.268613	4.03739	10.0212	0.00154751	0.0164804	SYNJ1	chr21	32628759	32728048	-	gene_id "ENSG00000159082.17"; gene_type "protein_coding"; gene_name "SYNJ1"; level 1; havana_gene "OTTHUMG00000064926.14";
ENSG00000146592.16	CREB5	protein_coding	-0.321069	2.4219	9.99012	0.00157383	0.0167494	CREB5	chr7	28299321	28825894	+	gene_id "ENSG00000146592.16"; gene_type "protein_coding"; gene_name "CREB5"; level 2; havana_gene "OTTHUMG00000097081.10";
ENSG00000091409.14	ITGA6	protein_coding	0.156421	9.8909	9.98372	0.00157931	0.0167964	ITGA6	chr2	172427354	172506282	+	gene_id "ENSG00000091409.14"; gene_type "protein_coding"; gene_name "ITGA6"; level 2; havana_gene "OTTHUMG00000132277.5";
ENSG00000099282.9	TSPAN15	protein_coding	0.225023	4.39381	9.97174	0.00158961	0.0168844	TSPAN15	chr10	69451473	69507669	+	gene_id "ENSG00000099282.9"; gene_type "protein_coding"; gene_name "TSPAN15"; level 1; havana_gene "OTTHUMG00000018381.3";
ENSG00000228407.2	AL139156.2	processed_pseudogene	1.70389	-1.10808	9.97162	0.00158971	0.0168844	AL139156.2	chr1	52160261	52160600	-	gene_id "ENSG00000228407.2"; gene_type "processed_pseudogene"; gene_name "AL139156.2"; level 1; tag "pseudo_consens"; havana_gene "OTTHUMG00000008063.2";
ENSG00000204618.8	RNF39	protein_coding	-0.549861	1.7862	9.9584	0.00160118	0.0169948	RNF39	chr6	30070266	30075887	-	gene_id "ENSG00000204618.8"; gene_type "protein_coding"; gene_name "RNF39"; level 2; havana_gene "OTTHUMG00000031288.3";
ENSG00000150556.16	LYPD6B	protein_coding	0.358094	3.44229	9.94477	0.00161307	0.0171096	LYPD6B	chr2	149038107	149215262	+	gene_id "ENSG00000150556.16"; gene_type "protein_coding"; gene_name "LYPD6B"; level 1; havana_gene "OTTHUMG00000153743.3";
ENSG00000158402.18	CDC25C	protein_coding	-0.271979	4.64425	9.93654	0.0016203	0.0171748	CDC25C	chr5	138285265	138338355	-	gene_id "ENSG00000158402.18"; gene_type "protein_coding"; gene_name "CDC25C"; level 1; havana_gene "OTTHUMG00000129203.3";
ENSG00000103855.17	CD276	protein_coding	0.143553	7.80062	9.92269	0.00163253	0.0172928	CD276	chr15	73683966	73714518	+	gene_id "ENSG00000103855.17"; gene_type "protein_coding"; gene_name "CD276"; level 1; havana_gene "OTTHUMG00000137585.8";
ENSG00000115946.7	PNO1	protein_coding	0.236205	5.80047	9.9029	0.00165019	0.0174682	PNO1	chr2	68157844	68176238	+	gene_id "ENSG00000115946.7"; gene_type "protein_coding"; gene_name "PNO1"; level 2; havana_gene "OTTHUMG00000129563.2";
ENSG00000216775.2	AL109918.1	transcribed_unprocessed_pseudogene	-0.854422	0.412641	9.8946	0.00165764	0.0175337	AL109918.1	chr6	52665148	52669155	+	gene_id "ENSG00000216775.2"; gene_type "transcribed_unprocessed_pseudogene"; gene_name "AL109918.1"; level 2; havana_gene "OTTHUMG00000014854.2";
ENSG00000229544.8	NKX1-2	protein_coding	-0.487536	2.20189	9.89354	0.0016586	0.0175337	NKX1-2	chr10	124445239	124450184	-	gene_id "ENSG00000229544.8"; gene_type "protein_coding"; gene_name "NKX1-2"; level 2; havana_gene "OTTHUMG00000185174.9";
ENSG00000117650.12	NEK2	protein_coding	-0.175013	5.64239	9.88423	0.00166701	0.017611	NEK2	chr1	211658657	211675630	-	gene_id "ENSG00000117650.12"; gene_type "protein_coding"; gene_name "NEK2"; level 2; havana_gene "OTTHUMG00000037121.2";
ENSG00000156232.7	WHAMM	protein_coding	-0.248132	4.25066	9.87497	0.00167543	0.017688	WHAMM	chr15	82809628	82836108	+	gene_id "ENSG00000156232.7"; gene_type "protein_coding"; gene_name "WHAMM"; level 2; havana_gene "OTTHUMG00000172422.2";
ENSG00000138829.11	FBN2	protein_coding	-0.447147	2.2784	9.86893	0.00168093	0.0177315	FBN2	chr5	128257909	128659185	-	gene_id "ENSG00000138829.11"; gene_type "protein_coding"; gene_name "FBN2"; level 1; tag "ncRNA_host"; havana_gene "OTTHUMG00000163082.2";
ENSG00000057019.15	DCBLD2	protein_coding	-0.188113	8.42625	9.868	0.00168178	0.0177315	DCBLD2	chr3	98795941	98901689	-	gene_id "ENSG00000057019.15"; gene_type "protein_coding"; gene_name "DCBLD2"; level 1; tag "ncRNA_host"; havana_gene "OTTHUMG00000151985.3";
ENSG00000165030.3	NFIL3	protein_coding	-0.279009	5.0532	9.85178	0.00169667	0.0178766	NFIL3	chr9	91409045	91423862	-	gene_id "ENSG00000165030.3"; gene_type "protein_coding"; gene_name "NFIL3"; level 2; havana_gene "OTTHUMG00000020209.2";
ENSG00000254968.6	AP003063.1	lincRNA	4.51871	-1.07802	9.84965	0.00169864	0.0178854	AP003063.1	chr11	112393118	112621729	+	gene_id "ENSG00000254968.6"; gene_type "lincRNA"; gene_name "AP003063.1"; level 1; havana_gene "OTTHUMG00000167195.1";
ENSG00000062038.13	CDH3	protein_coding	0.187479	8.12827	9.84583	0.00170217	0.0179107	CDH3	chr16	68636189	68722616	+	gene_id "ENSG00000062038.13"; gene_type "protein_coding"; gene_name "CDH3"; level 2; tag "overlapping_locus"; havana_gene "OTTHUMG00000137560.7";
ENSG00000064300.8	NGFR	protein_coding	-0.427152	3.26654	9.84295	0.00170484	0.0179269	NGFR	chr17	49495293	49515017	+	gene_id "ENSG00000064300.8"; gene_type "protein_coding"; gene_name "NGFR"; level 1; tag "ncRNA_host"; havana_gene "OTTHUMG00000161495.3";
ENSG00000173889.15	PHC3	protein_coding	0.166865	5.92069	9.83921	0.00170831	0.0179514	PHC3	chr3	170086732	170181749	-	gene_id "ENSG00000173889.15"; gene_type "protein_coding"; gene_name "PHC3"; level 2; havana_gene "OTTHUMG00000158777.8";
ENSG00000102554.13	KLF5	protein_coding	0.15936	7.60944	9.83789	0.00170954	0.0179524	KLF5	chr13	73054976	73077542	+	gene_id "ENSG00000102554.13"; gene_type "protein_coding"; gene_name "KLF5"; level 2; havana_gene "OTTHUMG00000017074.2";
ENSG00000175600.15	SUGCT	protein_coding	0.980722	0.301865	9.82815	0.00171862	0.0180358	SUGCT	chr7	40134977	40860763	+	gene_id "ENSG00000175600.15"; gene_type "protein_coding"; gene_name "SUGCT"; level 1; tag "overlapping_locus"; havana_gene "OTTHUMG00000155094.6";
ENSG00000136237.18	RAPGEF5	protein_coding	-0.287899	4.59397	9.81992	0.00172632	0.0180927	RAPGEF5	chr7	22118238	22357144	-	gene_id "ENSG00000136237.18"; gene_type "protein_coding"; gene_name "RAPGEF5"; level 2; havana_gene "OTTHUMG00000152525.8";
ENSG00000276851.1	AC002401.4	lincRNA	0.520748	2.30832	9.82044	0.00172583	0.0180927	AC002401.4	chr17	50094065	50094647	+	gene_id "ENSG00000276851.1"; gene_type "lincRNA"; gene_name "AC002401.4"; level 2; havana_gene "OTTHUMG00000186661.1";
ENSG00000165997.4	ARL5B	protein_coding	-0.188489	5.53081	9.81727	0.0017288	0.0181067	ARL5B	chr10	18659405	18681639	+	gene_id "ENSG00000165997.4"; gene_type "protein_coding"; gene_name "ARL5B"; level 2; havana_gene "OTTHUMG00000017765.1";
ENSG00000160199.14	PKNOX1	protein_coding	-0.214037	5.26549	9.81313	0.0017327	0.0181355	PKNOX1	chr21	42974510	43033931	+	gene_id "ENSG00000160199.14"; gene_type "protein_coding"; gene_name "PKNOX1"; level 1; havana_gene "OTTHUMG00000086833.5";
ENSG00000161267.11	BDH1	protein_coding	-0.352931	3.2267	9.81044	0.00173524	0.0181381	BDH1	chr3	197509783	197573323	-	gene_id "ENSG00000161267.11"; gene_type "protein_coding"; gene_name "BDH1"; level 1; havana_gene "OTTHUMG00000155478.10";
ENSG00000042286.14	AIFM2	protein_coding	-0.22234	4.99843	9.81108	0.00173464	0.0181381	AIFM2	chr10	70098223	70132934	-	gene_id "ENSG00000042286.14"; gene_type "protein_coding"; gene_name "AIFM2"; level 2; havana_gene "OTTHUMG00000018398.2";
ENSG00000188643.10	S100A16	protein_coding	0.138569	9.15726	9.80671	0.00173877	0.018163	S100A16	chr1	153606886	153613145	-	gene_id "ENSG00000188643.10"; gene_type "protein_coding"; gene_name "S100A16"; level 2; havana_gene "OTTHUMG00000013545.4";
ENSG00000140044.12	JDP2	protein_coding	-0.539562	4.55506	9.79977	0.00174534	0.0182196	JDP2	chr14	75427716	75474111	+	gene_id "ENSG00000140044.12"; gene_type "protein_coding"; gene_name "JDP2"; level 2; havana_gene "OTTHUMG00000171869.2";
ENSG00000111300.9	NAA25	protein_coding	0.161803	6.1685	9.79844	0.0017466	0.0182208	NAA25	chr12	112026689	112109022	-	gene_id "ENSG00000111300.9"; gene_type "protein_coding"; gene_name "NAA25"; level 2; tag "ncRNA_host"; havana_gene "OTTHUMG00000169638.3";
ENSG00000167257.10	RNF214	protein_coding	-0.262499	3.85615	9.79612	0.00174881	0.0182256	RNF214	chr11	117232625	117286445	+	gene_id "ENSG00000167257.10"; gene_type "protein_coding"; gene_name "RNF214"; level 2; tag "ncRNA_host"; havana_gene "OTTHUMG00000167069.3";
ENSG00000206538.8	VGLL3	protein_coding	0.331933	3.85242	9.79553	0.00174936	0.0182256	VGLL3	chr3	86876388	86991119	-	gene_id "ENSG00000206538.8"; gene_type "protein_coding"; gene_name "VGLL3"; level 2; havana_gene "OTTHUMG00000158984.3";
ENSG00000160584.15	SIK3	protein_coding	-0.202018	5.5783	9.79279	0.00175198	0.0182362	SIK3	chr11	116843402	117098437	-	gene_id "ENSG00000160584.15"; gene_type "protein_coding"; gene_name "SIK3"; level 1; havana_gene "OTTHUMG00000066628.11";
ENSG00000154359.12	LONRF1	protein_coding	0.417298	2.58652	9.79205	0.00175268	0.0182362	LONRF1	chr8	12721894	12756073	-	gene_id "ENSG00000154359.12"; gene_type "protein_coding"; gene_name "LONRF1"; level 2; tag "ncRNA_host"; havana_gene "OTTHUMG00000165475.2";
ENSG00000149428.18	HYOU1	protein_coding	-0.167417	8.03481	9.79024	0.00175441	0.0182422	HYOU1	chr11	119044189	119057202	-	gene_id "ENSG00000149428.18"; gene_type "protein_coding"; gene_name "HYOU1"; level 1; havana_gene "OTTHUMG00000166354.9";
ENSG00000103494.12	RPGRIP1L	protein_coding	0.266242	3.7346	9.78723	0.00175728	0.01826	RPGRIP1L	chr16	53597683	53703938	-	gene_id "ENSG00000103494.12"; gene_type "protein_coding"; gene_name "RPGRIP1L"; level 1; tag "overlapping_locus"; havana_gene "OTTHUMG00000173125.4";
ENSG00000167207.12	NOD2	protein_coding	4.5048	-2.24846	9.77634	0.00176771	0.0183564	NOD2	chr16	50693603	50734041	+	gene_id "ENSG00000167207.12"; gene_type "protein_coding"; gene_name "NOD2"; level 2; tag "overlapping_locus"; havana_gene "OTTHUMG00000133171.8";
ENSG00000138496.16	PARP9	protein_coding	0.219947	5.31635	9.76663	0.00177708	0.0184415	PARP9	chr3	122527924	122564577	-	gene_id "ENSG00000138496.16"; gene_type "protein_coding"; gene_name "PARP9"; level 1; havana_gene "OTTHUMG00000159522.3";
ENSG00000151458.11	ANKRD50	protein_coding	0.243055	4.87404	9.7611	0.00178243	0.0184789	ANKRD50	chr4	124664052	124712732	-	gene_id "ENSG00000151458.11"; gene_type "protein_coding"; gene_name "ANKRD50"; level 2; havana_gene "OTTHUMG00000161398.1";
ENSG00000225138.7	SLC9A3-AS1	processed_transcript	0.414275	5.22067	9.7593	0.00178418	0.0184789	SLC9A3-AS1	chr5	473236	480884	+	gene_id "ENSG00000225138.7"; gene_type "processed_transcript"; gene_name "SLC9A3-AS1"; level 2; havana_gene "OTTHUMG00000167373.3";
ENSG00000205710.3	C17orf107	protein_coding	1.23523	-1.19674	9.76045	0.00178307	0.0184789	C17orf107	chr17	4899418	4902932	+	gene_id "ENSG00000205710.3"; gene_type "protein_coding"; gene_name "C17orf107"; level 2; havana_gene "OTTHUMG00000164838.1";
ENSG00000280407.2	AC132872.4	TEC	-0.509026	0.884757	9.75684	0.00178657	0.0184915	AC132872.4	chr17	82249067	82251844	+	gene_id "ENSG00000280407.2"; gene_type "TEC"; gene_name "AC132872.4"; level 2; tag "overlapping_locus"; havana_gene "OTTHUMG00000178833.1";
ENSG00000183060.15	LYSMD4	protein_coding	-0.226157	4.36621	9.75508	0.00178828	0.0184972	LYSMD4	chr15	99715697	99733561	-	gene_id "ENSG00000183060.15"; gene_type "protein_coding"; gene_name "LYSMD4"; level 2; havana_gene "OTTHUMG00000149853.5";
ENSG00000065361.14	ERBB3	protein_coding	-0.308404	3.56018	9.75029	0.00179294	0.0185333	ERBB3	chr12	56079857	56103505	+	gene_id "ENSG00000065361.14"; gene_type "protein_coding"; gene_name "ERBB3"; level 2; tag "overlapping_locus"; havana_gene "OTTHUMG00000170140.7";
ENSG00000184270.4	HIST2H2AB	protein_coding	-2.63097	-2.65371	9.74748	0.00179568	0.0185495	HIST2H2AB	chr1	149887524	149887916	-	gene_id "ENSG00000184270.4"; gene_type "protein_coding"; gene_name "HIST2H2AB"; level 2; havana_gene "OTTHUMG00000012085.2";
ENSG00000046604.12	DSG2	protein_coding	0.122382	8.5033	9.74444	0.00179866	0.0185681	DSG2	chr18	31498043	31549008	+	gene_id "ENSG00000046604.12"; gene_type "protein_coding"; gene_name "DSG2"; level 2; havana_gene "OTTHUMG00000179649.2";
ENSG00000188283.11	ZNF383	protein_coding	0.636968	0.970664	9.73381	0.00180909	0.0186637	ZNF383	chr19	37217926	37248738	+	gene_id "ENSG00000188283.11"; gene_type "protein_coding"; gene_name "ZNF383"; level 2; havana_gene "OTTHUMG00000181890.4";
ENSG00000130595.18	TNNT3	protein_coding	4.49592	0.395036	9.72889	0.00181394	0.0187016	TNNT3	chr11	1919562	1938706	+	gene_id "ENSG00000130595.18"; gene_type "protein_coding"; gene_name "TNNT3"; level 2; havana_gene "OTTHUMG00000012475.28";
ENSG00000127585.11	FBXL16	protein_coding	-0.728406	1.72739	9.72522	0.00181756	0.0187145	FBXL16	chr16	692498	705829	-	gene_id "ENSG00000127585.11"; gene_type "protein_coding"; gene_name "FBXL16"; level 2; havana_gene "OTTHUMG00000090420.3";
ENSG00000183049.12	CAMK1D	protein_coding	0.365734	3.28211	9.72588	0.00181691	0.0187145	CAMK1D	chr10	12349482	12835545	+	gene_id "ENSG00000183049.12"; gene_type "protein_coding"; gene_name "CAMK1D"; level 2; tag "ncRNA_host"; havana_gene "OTTHUMG00000017683.3";
ENSG00000150782.11	IL18	protein_coding	-0.161028	7.01205	9.71965	0.00182308	0.0187591	IL18	chr11	112143251	112164117	-	gene_id "ENSG00000150782.11"; gene_type "protein_coding"; gene_name "IL18"; level 1; havana_gene "OTTHUMG00000167006.2";
ENSG00000148634.15	HERC4	protein_coding	-0.176321	5.63568	9.70308	0.00183959	0.0189167	HERC4	chr10	67921899	68075348	-	gene_id "ENSG00000148634.15"; gene_type "protein_coding"; gene_name "HERC4"; level 1; tag "ncRNA_host"; tag "overlapping_locus"; havana_gene "OTTHUMG00000018343.7";
ENSG00000130479.10	MAP1S	protein_coding	-0.276256	4.27075	9.68644	0.00185633	0.0190765	MAP1S	chr19	17719242	17734516	+	gene_id "ENSG00000130479.10"; gene_type "protein_coding"; gene_name "MAP1S"; level 1; havana_gene "OTTHUMG00000183292.2";
ENSG00000103313.12	MEFV	protein_coding	4.48445	-1.92452	9.66935	0.00187367	0.0192422	MEFV	chr16	3242028	3256627	-	gene_id "ENSG00000103313.12"; gene_type "protein_coding"; gene_name "MEFV"; level 1; havana_gene "OTTHUMG00000129324.8";
ENSG00000103187.7	COTL1	protein_coding	-0.148902	8.14416	9.66803	0.00187502	0.0192436	COTL1	chr16	84565594	84618077	-	gene_id "ENSG00000103187.7"; gene_type "protein_coding"; gene_name "COTL1"; level 2; havana_gene "OTTHUMG00000137634.4";
ENSG00000282034.1	AC106886.5	protein_coding	0.772144	0.589317	9.66434	0.00187879	0.0192698	AC106886.5	chr16	30704067	30745169	+	gene_id "ENSG00000282034.1"; gene_type "protein_coding"; gene_name "AC106886.5"; level 2; tag "ncRNA_host"; tag "overlapping_locus"; havana_gene "OTTHUMG00000191413.1";
ENSG00000100461.17	RBM23	protein_coding	-0.111364	6.53798	9.66056	0.00188266	0.019297	RBM23	chr14	22893206	22919184	-	gene_id "ENSG00000100461.17"; gene_type "protein_coding"; gene_name "RBM23"; level 1; havana_gene "OTTHUMG00000171467.9";
ENSG00000085982.13	USP40	protein_coding	0.152949	6.39295	9.64679	0.00189683	0.0194296	USP40	chr2	233475520	233566782	-	gene_id "ENSG00000085982.13"; gene_type "protein_coding"; gene_name "USP40"; level 1; havana_gene "OTTHUMG00000153199.6";
ENSG00000163568.14	AIM2	protein_coding	-0.319029	3.84837	9.64082	0.001903	0.0194802	AIM2	chr1	159062484	159147096	-	gene_id "ENSG00000163568.14"; gene_type "protein_coding"; gene_name "AIM2"; level 2; tag "overlapping_locus"; havana_gene "OTTHUMG00000037183.4";
ENSG00000114529.12	C3orf52	protein_coding	0.258095	4.84057	9.61283	0.00193223	0.0197666	C3orf52	chr3	112086335	112131004	+	gene_id "ENSG00000114529.12"; gene_type "protein_coding"; gene_name "C3orf52"; level 2; tag "ncRNA_host"; havana_gene "OTTHUMG00000159230.2";
ENSG00000284738.1	AL358472.5	antisense_RNA	1.52806	-1.1786	9.60922	0.00193602	0.0197927	AL358472.5	chr1	153923337	153935240	+	gene_id "ENSG00000284738.1"; gene_type "antisense_RNA"; gene_name "AL358472.5"; level 2; havana_gene "OTTHUMG00000192262.1";
ENSG00000174842.16	GLMN	protein_coding	0.249804	4.63444	9.57673	0.00197059	0.0201331	GLMN	chr1	92246402	92298987	-	gene_id "ENSG00000174842.16"; gene_type "protein_coding"; gene_name "GLMN"; level 2; havana_gene "OTTHUMG00000010283.8";
ENSG00000181126.13	HLA-V	transcribed_unprocessed_pseudogene	-0.366177	3.12046	9.57509	0.00197235	0.0201381	HLA-V	chr6	29790954	29797811	+	gene_id "ENSG00000181126.13"; gene_type "transcribed_unprocessed_pseudogene"; gene_name "HLA-V"; level 2; havana_gene "OTTHUMG00000031277.4";
ENSG00000214900.9	LINC01588	lincRNA	0.552247	2.20902	9.57078	0.00197699	0.0201724	LINC01588	chr14	49927571	50092643	-	gene_id "ENSG00000214900.9"; gene_type "lincRNA"; gene_name "LINC01588"; level 2; havana_gene "OTTHUMG00000171567.4";
ENSG00000104635.13	SLC39A14	protein_coding	0.117043	7.64841	9.56348	0.00198486	0.0202397	SLC39A14	chr8	22367249	22434129	+	gene_id "ENSG00000104635.13"; gene_type "protein_coding"; gene_name "SLC39A14"; level 1; havana_gene "OTTHUMG00000097791.6";
ENSG00000196628.15	TCF4	protein_coding	-0.429989	2.99206	9.56023	0.00198839	0.0202626	TCF4	chr18	55222331	55664787	-	gene_id "ENSG00000196628.15"; gene_type "protein_coding"; gene_name "TCF4"; level 1; havana_gene "OTTHUMG00000132713.31";
ENSG00000125875.13	TBC1D20	protein_coding	-0.127414	5.78534	9.55103	0.00199838	0.0203513	TBC1D20	chr20	435480	462553	-	gene_id "ENSG00000125875.13"; gene_type "protein_coding"; gene_name "TBC1D20"; level 2; havana_gene "OTTHUMG00000031637.5";
ENSG00000102974.14	CTCF	protein_coding	-0.156853	6.39811	9.54983	0.00199967	0.0203514	CTCF	chr16	67562407	67639183	+	gene_id "ENSG00000102974.14"; gene_type "protein_coding"; gene_name "CTCF"; level 2; havana_gene "OTTHUMG00000137539.3";
ENSG00000169016.16	E2F6	protein_coding	0.2489	3.91046	9.54367	0.0020064	0.0204067	E2F6	chr2	11444375	11466177	-	gene_id "ENSG00000169016.16"; gene_type "protein_coding"; gene_name "E2F6"; level 2; havana_gene "OTTHUMG00000090565.5";
ENSG00000197321.14	SVIL	protein_coding	0.220206	5.10874	9.53472	0.00201621	0.0204934	SVIL	chr10	29457338	29736781	-	gene_id "ENSG00000197321.14"; gene_type "protein_coding"; gene_name "SVIL"; level 2; tag "ncRNA_host"; havana_gene "OTTHUMG00000017882.4";
ENSG00000102221.13	JADE3	protein_coding	0.288144	4.30342	9.53298	0.00201812	0.0204996	JADE3	chrX	46912276	47061242	+	gene_id "ENSG00000102221.13"; gene_type "protein_coding"; gene_name "JADE3"; level 2; havana_gene "OTTHUMG00000021431.5";
ENSG00000149633.11	KIAA1755	protein_coding	0.70497	0.803122	9.52465	0.0020273	0.0205797	KIAA1755	chr20	38210488	38260772	-	gene_id "ENSG00000149633.11"; gene_type "protein_coding"; gene_name "KIAA1755"; level 2; tag "overlapping_locus"; havana_gene "OTTHUMG00000032436.7";
ENSG00000180398.11	MCFD2	protein_coding	-0.155772	6.93062	9.51974	0.00203273	0.0206216	MCFD2	chr2	46901870	46941855	-	gene_id "ENSG00000180398.11"; gene_type "protein_coding"; gene_name "MCFD2"; level 1; havana_gene "OTTHUMG00000153100.3";
ENSG00000058729.10	RIOK2	protein_coding	0.184934	5.5248	9.51441	0.00203864	0.0206683	RIOK2	chr5	97160867	97183260	-	gene_id "ENSG00000058729.10"; gene_type "protein_coding"; gene_name "RIOK2"; level 1; tag "ncRNA_host"; havana_gene "OTTHUMG00000128723.2";
ENSG00000273983.1	HIST1H3G	protein_coding	-0.914383	0.209829	9.4853	0.00207125	0.0209639	HIST1H3G	chr6	26269405	26271815	-	gene_id "ENSG00000273983.1"; gene_type "protein_coding"; gene_name "HIST1H3G"; level 2; havana_gene "OTTHUMG00000014436.2";
ENSG00000188234.13	AGAP4	protein_coding	0.50024	1.53033	9.48484	0.00207177	0.0209639	AGAP4	chr10	45825594	45853875	-	gene_id "ENSG00000188234.13"; gene_type "protein_coding"; gene_name "AGAP4"; level 2; havana_gene "OTTHUMG00000018088.2";
ENSG00000135604.9	STX11	protein_coding	0.811381	0.351796	9.48632	0.0020701	0.0209639	STX11	chr6	144150526	144188370	+	gene_id "ENSG00000135604.9"; gene_type "protein_coding"; gene_name "STX11"; level 2; havana_gene "OTTHUMG00000015739.1";
ENSG00000060491.16	OGFR	protein_coding	0.178324	7.08592	9.47963	0.00207766	0.0210101	OGFR	chr20	62804835	62814000	+	gene_id "ENSG00000060491.16"; gene_type "protein_coding"; gene_name "OGFR"; level 2; havana_gene "OTTHUMG00000032937.3";
ENSG00000229512.1	AC068580.1	sense_intronic	-1.1051	-0.835451	9.47605	0.00208172	0.0210377	AC068580.1	chr11	1763009	1763749	-	gene_id "ENSG00000229512.1"; gene_type "sense_intronic"; gene_name "AC068580.1"; level 2; tag "overlapping_locus"; havana_gene "OTTHUMG00000045359.1";
ENSG00000052344.15	PRSS8	protein_coding	0.301576	5.44293	9.4704	0.00208814	0.0210642	PRSS8	chr16	31131433	31135762	-	gene_id "ENSG00000052344.15"; gene_type "protein_coding"; gene_name "PRSS8"; level 1; havana_gene "OTTHUMG00000176750.4";
ENSG00000067191.15	CACNB1	protein_coding	0.487932	1.96918	9.4724	0.00208586	0.0210642	CACNB1	chr17	39173456	39197703	-	gene_id "ENSG00000067191.15"; gene_type "protein_coding"; gene_name "CACNB1"; level 2; havana_gene "OTTHUMG00000133217.4";
ENSG00000271533.1	Z83843.1	sense_intronic	0.568276	1.33293	9.47023	0.00208833	0.0210642	Z83843.1	chrX	74209976	74213660	-	gene_id "ENSG00000271533.1"; gene_type "sense_intronic"; gene_name "Z83843.1"; level 2; tag "overlapping_locus"; havana_gene "OTTHUMG00000184205.1";
ENSG00000172732.11	MUS81	protein_coding	-0.190819	5.06133	9.42162	0.00214443	0.0216162	MUS81	chr11	65857126	65867653	+	gene_id "ENSG00000172732.11"; gene_type "protein_coding"; gene_name "MUS81"; level 1; havana_gene "OTTHUMG00000166633.4";
ENSG00000138347.15	MYPN	protein_coding	-1.39781	-2.04366	9.41858	0.00214798	0.0216383	MYPN	chr10	68106117	68212017	+	gene_id "ENSG00000138347.15"; gene_type "protein_coding"; gene_name "MYPN"; level 2; tag "ncRNA_host"; havana_gene "OTTHUMG00000018344.1";
ENSG00000141219.15	C17orf80	protein_coding	-0.219819	4.88786	9.40753	0.00216096	0.0217552	C17orf80	chr17	73232233	73248947	+	gene_id "ENSG00000141219.15"; gene_type "protein_coding"; gene_name "C17orf80"; level 2; tag "overlapping_locus"; havana_gene "OTTHUMG00000178417.2";
ENSG00000185591.9	SP1	protein_coding	-0.171447	6.40765	9.3999	0.00216997	0.0218321	SP1	chr12	53380176	53416446	+	gene_id "ENSG00000185591.9"; gene_type "protein_coding"; gene_name "SP1"; level 1; havana_gene "OTTHUMG00000170047.4";
ENSG00000164850.14	GPER1	protein_coding	0.574378	1.3672	9.3674	0.00220879	0.0222085	GPER1	chr7	1082208	1093815	+	gene_id "ENSG00000164850.14"; gene_type "protein_coding"; gene_name "GPER1"; level 2; tag "retrogene"; havana_gene "OTTHUMG00000023680.4";
ENSG00000110693.17	SOX6	protein_coding	-0.325552	3.24886	9.35848	0.00221956	0.0223027	SOX6	chr11	15966449	16739591	-	gene_id "ENSG00000110693.17"; gene_type "protein_coding"; gene_name "SOX6"; level 2; tag "ncRNA_host"; tag "overlapping_locus"; havana_gene "OTTHUMG00000165876.7";
ENSG00000256304.1	CCDC150P1	processed_pseudogene	1.27716	-1.02784	9.35594	0.00222264	0.0223194	CCDC150P1	chr12	122322122	122324336	-	gene_id "ENSG00000256304.1"; gene_type "processed_pseudogene"; gene_name "CCDC150P1"; level 2; tag "overlapping_locus"; havana_gene "OTTHUMG00000168923.1";
ENSG00000044574.7	HSPA5	protein_coding	-0.147771	10.3433	9.35395	0.00222505	0.0223295	HSPA5	chr9	125234853	125241330	-	gene_id "ENSG00000044574.7"; gene_type "protein_coding"; gene_name "HSPA5"; level 2; havana_gene "OTTHUMG00000020672.1";
ENSG00000171223.5	JUNB	protein_coding	0.205926	7.03995	9.33471	0.00224854	0.0225509	JUNB	chr19	12791496	12793315	+	gene_id "ENSG00000171223.5"; gene_type "protein_coding"; gene_name "JUNB"; level 2; havana_gene "OTTHUMG00000180373.1";
ENSG00000131747.14	TOP2A	protein_coding	-0.149785	9.00526	9.33323	0.00225035	0.0225548	TOP2A	chr17	40388516	40417950	-	gene_id "ENSG00000131747.14"; gene_type "protein_coding"; gene_name "TOP2A"; level 1; tag "ncRNA_host"; havana_gene "OTTHUMG00000155008.2";
ENSG00000184232.8	OAF	protein_coding	0.20212	4.90304	9.31802	0.00226911	0.0227284	OAF	chr11	120210767	120230332	+	gene_id "ENSG00000184232.8"; gene_type "protein_coding"; gene_name "OAF"; level 2; havana_gene "OTTHUMG00000166139.2";
ENSG00000074054.17	CLASP1	protein_coding	-0.14774	6.51202	9.3115	0.0022772	0.0227951	CLASP1	chr2	121337776	121649587	-	gene_id "ENSG00000074054.17"; gene_type "protein_coding"; gene_name "CLASP1"; level 2; tag "ncRNA_host"; havana_gene "OTTHUMG00000153331.8";
[truncated: 14,254 more rows]
