# Supplementary material for: IER5, a DNA damage response gene, is required for Notch-mediated induction of squamous cell differentiation
Source: eLife. 2020 Sep 16;9:e58081. doi: 10.7554/eLife.58081 (PMC7529455; doi:10.7554/eLife.58081)
Supplement: Supplementary file 2. [file elife-58081-supp2.xls]

## Sheet: Sheet1
geneID	symbol	txType	logFC	logCPM	LR	PValue	FDR	symbol	chrom	start	end	strand	details
ENSG00000124102.4	PI3	protein_coding	5.01363	7.46874	1854.15	0	0	PI3	chr20	45174876	45176544	+	gene_id "ENSG00000124102.4"; gene_type "protein_coding"; gene_name "PI3"; level 2; havana_gene "OTTHUMG00000032567.3";
ENSG00000104140.6	RHOV	protein_coding	4.56682	7.83862	2636.54	0	0	RHOV	chr15	40872214	40874289	-	gene_id "ENSG00000104140.6"; gene_type "protein_coding"; gene_name "RHOV"; level 2; havana_gene "OTTHUMG00000130134.2";
ENSG00000198435.3	NRARP	protein_coding	3.91162	7.98516	1529.68	0	0	NRARP	chr9	137300482	137302251	-	gene_id "ENSG00000198435.3"; gene_type "protein_coding"; gene_name "NRARP"; level 2; tag "retrogene"; havana_gene "OTTHUMG00000156150.1";
ENSG00000069812.11	HES2	protein_coding	3.21896	5.76509	1946.65	0	0	HES2	chr1	6412418	6424670	-	gene_id "ENSG00000069812.11"; gene_type "protein_coding"; gene_name "HES2"; level 2; havana_gene "OTTHUMG00000000752.2";
ENSG00000196562.14	SULF2	protein_coding	4.12202	6.54969	1180.11	1.28456e-258	4.06846e-255	SULF2	chr20	47656348	47786616	-	gene_id "ENSG00000196562.14"; gene_type "protein_coding"; gene_name "SULF2"; level 2; havana_gene "OTTHUMG00000032675.9";
ENSG00000082684.14	SEMA5B	protein_coding	3.93098	4.15667	1093.93	6.89896e-240	1.82086e-236	SEMA5B	chr3	122909193	123028605	-	gene_id "ENSG00000082684.14"; gene_type "protein_coding"; gene_name "SEMA5B"; level 2; havana_gene "OTTHUMG00000140392.3";
ENSG00000096696.13	DSP	protein_coding	1.36879	10.7492	1076.29	4.70304e-236	1.06396e-232	DSP	chr6	7541575	7586717	+	gene_id "ENSG00000096696.13"; gene_type "protein_coding"; gene_name "DSP"; level 2; havana_gene "OTTHUMG00000014212.4";
ENSG00000081277.12	PKP1	protein_coding	1.66993	9.22565	1057.71	5.14271e-232	1.018e-228	PKP1	chr1	201283452	201332993	+	gene_id "ENSG00000081277.12"; gene_type "protein_coding"; gene_name "PKP1"; level 2; havana_gene "OTTHUMG00000035729.3";
ENSG00000117318.8	ID3	protein_coding	1.85362	9.14948	979.387	5.43075e-215	9.5557e-212	ID3	chr1	23557918	23559794	-	gene_id "ENSG00000117318.8"; gene_type "protein_coding"; gene_name "ID3"; level 2; havana_gene "OTTHUMG00000003229.2";
ENSG00000166592.11	RRAD	protein_coding	4.54047	5.17362	967.032	2.63277e-212	4.16926e-209	RRAD	chr16	66921679	66925644	-	gene_id "ENSG00000166592.11"; gene_type "protein_coding"; gene_name "RRAD"; level 2; havana_gene "OTTHUMG00000137511.4";
ENSG00000188064.9	WNT7B	protein_coding	-3.60709	3.59826	938.246	4.76192e-206	6.85543e-203	WNT7B	chr22	45920362	45977129	-	gene_id "ENSG00000188064.9"; gene_type "protein_coding"; gene_name "WNT7B"; level 1; havana_gene "OTTHUMG00000154636.2";
ENSG00000188257.10	PLA2G2A	protein_coding	12.488	5.43198	911.925	2.5085e-200	3.31038e-197	PLA2G2A	chr1	19975431	19980416	-	gene_id "ENSG00000188257.10"; gene_type "protein_coding"; gene_name "PLA2G2A"; level 2; havana_gene "OTTHUMG00000002699.2";
ENSG00000185909.14	KLHDC8B	protein_coding	3.41683	4.83315	903.115	2.06334e-198	2.51347e-195	KLHDC8B	chr3	49171611	49176486	+	gene_id "ENSG00000185909.14"; gene_type "protein_coding"; gene_name "KLHDC8B"; level 2; havana_gene "OTTHUMG00000156814.3";
ENSG00000169129.14	AFAP1L2	protein_coding	1.46814	7.04277	836.35	6.74815e-184	7.63312e-181	AFAP1L2	chr10	114294824	114404756	-	gene_id "ENSG00000169129.14"; gene_type "protein_coding"; gene_name "AFAP1L2"; level 2; havana_gene "OTTHUMG00000019086.3";
ENSG00000137801.10	THBS1	protein_coding	-2.72447	10.9182	812.678	9.45659e-179	9.98364e-176	THBS1	chr15	39581079	39599466	+	gene_id "ENSG00000137801.10"; gene_type "protein_coding"; gene_name "THBS1"; level 2; tag "overlapping_locus"; havana_gene "OTTHUMG00000133665.3";
ENSG00000134757.4	DSG3	protein_coding	1.45035	9.16026	795.158	6.09326e-175	6.03081e-172	DSG3	chr18	31447795	31478702	+	gene_id "ENSG00000134757.4"; gene_type "protein_coding"; gene_name "DSG3"; level 2; havana_gene "OTTHUMG00000131985.3";
ENSG00000163207.6	IVL	protein_coding	5.19698	4.52633	794.958	6.73497e-175	6.27383e-172	IVL	chr1	152908545	152911886	+	gene_id "ENSG00000163207.6"; gene_type "protein_coding"; gene_name "IVL"; level 2; havana_gene "OTTHUMG00000012451.1";
ENSG00000172927.7	MYEOV	protein_coding	2.39906	6.18447	747.824	1.19279e-164	1.04939e-161	MYEOV	chr11	69294138	69367726	+	gene_id "ENSG00000172927.7"; gene_type "protein_coding"; gene_name "MYEOV"; level 2; havana_gene "OTTHUMG00000167836.4";
ENSG00000128510.10	CPA4	protein_coding	4.35291	4.97512	741.968	2.23816e-163	1.86545e-160	CPA4	chr7	130293134	130324180	+	gene_id "ENSG00000128510.10"; gene_type "protein_coding"; gene_name "CPA4"; level 1; havana_gene "OTTHUMG00000157825.4";
ENSG00000204388.6	HSPA1B	protein_coding	-2.54384	7.25608	740.517	4.62859e-163	3.66492e-160	HSPA1B	chr6	31827735	31830255	+	gene_id "ENSG00000204388.6"; gene_type "protein_coding"; gene_name "HSPA1B"; level 2; tag "retrogene"; havana_gene "OTTHUMG00000031202.2";
ENSG00000047936.10	ROS1	protein_coding	2.66605	6.44388	720.398	1.09697e-158	8.27221e-156	ROS1	chr6	117288300	117425855	-	gene_id "ENSG00000047936.10"; gene_type "protein_coding"; gene_name "ROS1"; level 2; tag "overlapping_locus"; havana_gene "OTTHUMG00000016188.1";
ENSG00000142173.14	COL6A2	protein_coding	2.43825	6.58419	703.604	4.92121e-155	3.54238e-152	COL6A2	chr21	46098097	46132849	+	gene_id "ENSG00000142173.14"; gene_type "protein_coding"; gene_name "COL6A2"; level 2; havana_gene "OTTHUMG00000090489.6";
ENSG00000124107.5	SLPI	protein_coding	2.5067	7.13343	691.782	1.83138e-152	1.26095e-149	SLPI	chr20	45252239	45254564	-	gene_id "ENSG00000124107.5"; gene_type "protein_coding"; gene_name "SLPI"; level 2; havana_gene "OTTHUMG00000033075.3";
ENSG00000176463.13	SLCO3A1	protein_coding	1.86416	6.16839	688.604	8.99106e-152	5.9326e-149	SLCO3A1	chr15	91853695	92172435	+	gene_id "ENSG00000176463.13"; gene_type "protein_coding"; gene_name "SLCO3A1"; level 1; havana_gene "OTTHUMG00000149846.5";
ENSG00000183421.11	RIPK4	protein_coding	1.5186	7.74539	685.763	3.73034e-151	2.36295e-148	RIPK4	chr21	41739369	41767106	-	gene_id "ENSG00000183421.11"; gene_type "protein_coding"; gene_name "RIPK4"; level 2; tag "ncRNA_host"; havana_gene "OTTHUMG00000086770.1";
ENSG00000104055.15	TGM5	protein_coding	4.33499	4.01293	684.529	6.91898e-151	4.21419e-148	TGM5	chr15	43232595	43266857	-	gene_id "ENSG00000104055.15"; gene_type "protein_coding"; gene_name "TGM5"; level 2; havana_gene "OTTHUMG00000176488.3";
ENSG00000148841.15	ITPRIP	protein_coding	1.53516	6.39519	681.642	2.93622e-150	1.72215e-147	ITPRIP	chr10	104309698	104338404	-	gene_id "ENSG00000148841.15"; gene_type "protein_coding"; gene_name "ITPRIP"; level 2; havana_gene "OTTHUMG00000184003.3";
ENSG00000166949.15	SMAD3	protein_coding	1.33758	8.12386	675.433	6.57899e-149	3.72089e-146	SMAD3	chr15	67063763	67195195	+	gene_id "ENSG00000166949.15"; gene_type "protein_coding"; gene_name "SMAD3"; level 1; havana_gene "OTTHUMG00000133230.5";
ENSG00000106003.12	LFNG	protein_coding	-2.6803	4.29087	665.248	1.07922e-146	5.89327e-144	LFNG	chr7	2512529	2529177	+	gene_id "ENSG00000106003.12"; gene_type "protein_coding"; gene_name "LFNG"; level 1; tag "ncRNA_host"; havana_gene "OTTHUMG00000152043.1";
ENSG00000182795.12	C1orf116	protein_coding	-1.7856	6.44812	643.189	6.76746e-142	3.57232e-139	C1orf116	chr1	207018521	207032756	-	gene_id "ENSG00000182795.12"; gene_type "protein_coding"; gene_name "C1orf116"; level 1; havana_gene "OTTHUMG00000036580.2";
ENSG00000183111.11	ARHGEF37	protein_coding	2.35048	5.50411	611.753	4.65125e-135	2.37604e-132	ARHGEF37	chr5	149551947	149634968	+	gene_id "ENSG00000183111.11"; gene_type "protein_coding"; gene_name "ARHGEF37"; level 2; havana_gene "OTTHUMG00000163491.2";
ENSG00000143217.8	NECTIN4	protein_coding	4.85166	3.41077	596.015	1.23166e-131	6.09518e-129	NECTIN4	chr1	161070995	161089599	-	gene_id "ENSG00000143217.8"; gene_type "protein_coding"; gene_name "NECTIN4"; level 2; havana_gene "OTTHUMG00000031475.1";
ENSG00000109971.13	HSPA8	protein_coding	-1.20528	11.3905	586.54	1.41716e-129	6.80067e-127	HSPA8	chr11	123057489	123063230	-	gene_id "ENSG00000109971.13"; gene_type "protein_coding"; gene_name "HSPA8"; level 1; tag "ncRNA_host"; havana_gene "OTTHUMG00000166030.2";
ENSG00000078114.18	NEBL	protein_coding	2.64736	4.82803	574.361	6.31902e-127	2.94318e-124	NEBL	chr10	20779973	21174187	-	gene_id "ENSG00000078114.18"; gene_type "protein_coding"; gene_name "NEBL"; level 2; tag "overlapping_locus"; havana_gene "OTTHUMG00000017788.6";
ENSG00000142156.14	COL6A1	protein_coding	1.97195	6.44913	573.54	9.53273e-127	4.31315e-124	COL6A1	chr21	45981737	46005050	+	gene_id "ENSG00000142156.14"; gene_type "protein_coding"; gene_name "COL6A1"; level 2; havana_gene "OTTHUMG00000090440.1";
ENSG00000132680.10	KIAA0907	protein_coding	-0.96972	6.14787	563.491	1.46274e-124	6.43441e-122	KIAA0907	chr1	155913043	155934400	-	gene_id "ENSG00000132680.10"; gene_type "protein_coding"; gene_name "KIAA0907"; level 2; tag "ncRNA_host"; havana_gene "OTTHUMG00000014103.2";
ENSG00000021762.19	OSBPL5	protein_coding	1.70031	5.74235	555.582	7.68767e-123	3.29032e-120	OSBPL5	chr11	3087116	3166739	-	gene_id "ENSG00000021762.19"; gene_type "protein_coding"; gene_name "OSBPL5"; level 2; havana_gene "OTTHUMG00000011702.7";
ENSG00000204389.9	HSPA1A	protein_coding	-2.81184	6.67171	553.284	2.4294e-122	1.01242e-119	HSPA1A	chr6	31815464	31817946	+	gene_id "ENSG00000204389.9"; gene_type "protein_coding"; gene_name "HSPA1A"; level 2; tag "retrogene"; havana_gene "OTTHUMG00000031201.3";
ENSG00000124120.10	TTPAL	protein_coding	1.33647	6.89878	544.367	2.11509e-120	8.58836e-118	TTPAL	chr20	44475886	44494603	+	gene_id "ENSG00000124120.10"; gene_type "protein_coding"; gene_name "TTPAL"; level 1; havana_gene "OTTHUMG00000032536.5";
ENSG00000102837.6	OLFM4	protein_coding	11.0429	3.9428	540.933	1.18143e-119	4.6773e-117	OLFM4	chr13	53028759	53052057	+	gene_id "ENSG00000102837.6"; gene_type "protein_coding"; gene_name "OLFM4"; level 2; havana_gene "OTTHUMG00000016981.3";
ENSG00000163082.9	SGPP2	protein_coding	1.95815	6.20891	529.449	3.72266e-117	1.43786e-114	SGPP2	chr2	222424517	222560948	+	gene_id "ENSG00000163082.9"; gene_type "protein_coding"; gene_name "SGPP2"; level 2; tag "ncRNA_host"; havana_gene "OTTHUMG00000133156.2";
ENSG00000162676.11	GFI1	protein_coding	2.09742	4.07129	522.133	1.45353e-115	5.48051e-113	GFI1	chr1	92474762	92486876	-	gene_id "ENSG00000162676.11"; gene_type "protein_coding"; gene_name "GFI1"; level 2; havana_gene "OTTHUMG00000010897.1";
ENSG00000112414.14	ADGRG6	protein_coding	1.58415	6.67535	520.11	4.00423e-115	1.47467e-112	ADGRG6	chr6	142301854	142446266	+	gene_id "ENSG00000112414.14"; gene_type "protein_coding"; gene_name "ADGRG6"; level 2; havana_gene "OTTHUMG00000015709.5";
ENSG00000205336.11	ADGRG1	protein_coding	1.55256	6.53323	504.913	8.10947e-112	2.91867e-109	ADGRG1	chr16	57610652	57665580	+	gene_id "ENSG00000205336.11"; gene_type "protein_coding"; gene_name "ADGRG1"; level 1; havana_gene "OTTHUMG00000176742.22";
ENSG00000176092.14	CRYBG2	protein_coding	2.57881	4.49976	504.357	1.07154e-111	3.77086e-109	CRYBG2	chr1	26321859	26360052	-	gene_id "ENSG00000176092.14"; gene_type "protein_coding"; gene_name "CRYBG2"; level 1; havana_gene "OTTHUMG00000003490.9";
ENSG00000125968.8	ID1	protein_coding	1.54487	9.00936	499.685	1.11301e-110	3.83167e-108	ID1	chr20	31605283	31606515	+	gene_id "ENSG00000125968.8"; gene_type "protein_coding"; gene_name "ID1"; level 2; havana_gene "OTTHUMG00000032181.1";
ENSG00000117595.10	IRF6	protein_coding	1.46493	8.72917	496.402	5.7653e-110	1.94254e-107	IRF6	chr1	209785623	209806175	-	gene_id "ENSG00000117595.10"; gene_type "protein_coding"; gene_name "IRF6"; level 2; havana_gene "OTTHUMG00000036521.2";
ENSG00000188290.10	HES4	protein_coding	2.73913	6.36458	494.925	1.20864e-109	3.98751e-107	HES4	chr1	998962	1000172	-	gene_id "ENSG00000188290.10"; gene_type "protein_coding"; gene_name "HES4"; level 2; havana_gene "OTTHUMG00000040758.2";
ENSG00000074181.8	NOTCH3	protein_coding	5.57934	3.83612	490.589	1.06086e-108	3.42851e-106	NOTCH3	chr19	15159038	15200981	-	gene_id "ENSG00000074181.8"; gene_type "protein_coding"; gene_name "NOTCH3"; level 2; tag "ncRNA_host"; havana_gene "OTTHUMG00000183217.3";
ENSG00000138162.18	TACC2	protein_coding	1.34014	6.7579	489.282	2.04197e-108	6.46733e-106	TACC2	chr10	121989174	122254545	+	gene_id "ENSG00000138162.18"; gene_type "protein_coding"; gene_name "TACC2"; level 1; havana_gene "OTTHUMG00000019181.7";
ENSG00000164465.18	DCBLD1	protein_coding	1.28949	6.62964	477.731	6.65968e-106	2.0679e-103	DCBLD1	chr6	117453817	117569858	+	gene_id "ENSG00000164465.18"; gene_type "protein_coding"; gene_name "DCBLD1"; level 2; havana_gene "OTTHUMG00000015455.3";
ENSG00000197921.5	HES5	protein_coding	7.26677	3.10704	475.309	2.24109e-105	6.82498e-103	HES5	chr1	2528745	2530245	-	gene_id "ENSG00000197921.5"; gene_type "protein_coding"; gene_name "HES5"; level 2; havana_gene "OTTHUMG00000000793.1";
ENSG00000134363.11	FST	protein_coding	-2.28603	4.91479	472.17	1.08042e-104	3.22822e-102	FST	chr5	53480409	53487134	+	gene_id "ENSG00000134363.11"; gene_type "protein_coding"; gene_name "FST"; level 2; havana_gene "OTTHUMG00000131183.4";
ENSG00000143126.7	CELSR2	protein_coding	1.69313	7.35884	459.855	5.16984e-102	1.5161e-99	CELSR2	chr1	109250019	109275750	+	gene_id "ENSG00000143126.7"; gene_type "protein_coding"; gene_name "CELSR2"; level 2; havana_gene "OTTHUMG00000012003.1";
ENSG00000163659.12	TIPARP	protein_coding	-1.35801	7.58307	456.456	2.8394e-101	8.17541e-99	TIPARP	chr3	156673235	156706770	+	gene_id "ENSG00000163659.12"; gene_type "protein_coding"; gene_name "TIPARP"; level 2; havana_gene "OTTHUMG00000158646.2";
ENSG00000100033.16	PRODH	protein_coding	4.38356	2.94746	444.788	9.82606e-99	2.77867e-96	PRODH	chr22	18912777	18936553	-	gene_id "ENSG00000100033.16"; gene_type "protein_coding"; gene_name "PRODH"; level 2; havana_gene "OTTHUMG00000150163.5";
ENSG00000157152.16	SYN2	protein_coding	4.299	3.22191	441.654	4.72663e-98	1.31317e-95	SYN2	chr3	12004402	12191400	+	gene_id "ENSG00000157152.16"; gene_type "protein_coding"; gene_name "SYN2"; level 2; tag "overlapping_locus"; havana_gene "OTTHUMG00000155335.9";
ENSG00000198561.13	CTNND1	protein_coding	0.858215	9.66688	439.893	1.14238e-97	3.1191e-95	CTNND1	chr11	57753243	57819546	+	gene_id "ENSG00000198561.13"; gene_type "protein_coding"; gene_name "CTNND1"; level 1; tag "overlapping_locus"; havana_gene "OTTHUMG00000167272.5";
ENSG00000075651.15	PLD1	protein_coding	2.46625	4.5022	438.407	2.40488e-97	6.45487e-95	PLD1	chr3	171600405	171810950	-	gene_id "ENSG00000075651.15"; gene_type "protein_coding"; gene_name "PLD1"; level 1; havana_gene "OTTHUMG00000156947.7";
ENSG00000101680.14	LAMA1	protein_coding	3.03136	3.21132	435.883	8.52069e-97	2.24889e-94	LAMA1	chr18	6941744	7117814	-	gene_id "ENSG00000101680.14"; gene_type "protein_coding"; gene_name "LAMA1"; level 2; havana_gene "OTTHUMG00000133478.4";
ENSG00000188293.5	IGFL1	protein_coding	6.06709	4.10123	434.684	1.55404e-96	4.0344e-94	IGFL1	chr19	46229752	46231243	+	gene_id "ENSG00000188293.5"; gene_type "protein_coding"; gene_name "IGFL1"; level 2; havana_gene "OTTHUMG00000182501.1";
ENSG00000140465.13	CYP1A1	protein_coding	-2.66087	3.32119	430.411	1.32258e-95	3.37814e-93	CYP1A1	chr15	74719542	74725610	-	gene_id "ENSG00000140465.13"; gene_type "protein_coding"; gene_name "CYP1A1"; level 1; havana_gene "OTTHUMG00000142812.4";
ENSG00000021355.12	SERPINB1	protein_coding	2.55917	7.1736	430.02	1.60866e-95	4.03249e-93	SERPINB1	chr6	2832332	2842006	-	gene_id "ENSG00000021355.12"; gene_type "protein_coding"; gene_name "SERPINB1"; level 2; havana_gene "OTTHUMG00000014124.1";
ENSG00000114315.3	HES1	protein_coding	1.43349	5.91608	429.994	1.6297e-95	4.03249e-93	HES1	chr3	194136145	194138732	+	gene_id "ENSG00000114315.3"; gene_type "protein_coding"; gene_name "HES1"; level 2; havana_gene "OTTHUMG00000155984.1";
ENSG00000205420.10	KRT6A	protein_coding	0.8876	12.7808	427.265	6.39887e-95	1.55896e-92	KRT6A	chr12	52487174	52493257	-	gene_id "ENSG00000205420.10"; gene_type "protein_coding"; gene_name "KRT6A"; level 2; havana_gene "OTTHUMG00000169597.2";
ENSG00000111181.12	SLC6A12	protein_coding	8.84912	3.26061	424.813	2.18698e-94	5.24744e-92	SLC6A12	chr12	190077	214570	-	gene_id "ENSG00000111181.12"; gene_type "protein_coding"; gene_name "SLC6A12"; level 2; havana_gene "OTTHUMG00000090309.7";
ENSG00000172216.5	CEBPB	protein_coding	1.53099	8.03394	422.554	6.78479e-94	1.60364e-91	CEBPB	chr20	50190734	50192689	+	gene_id "ENSG00000172216.5"; gene_type "protein_coding"; gene_name "CEBPB"; level 2; havana_gene "OTTHUMG00000032715.1";
ENSG00000086062.12	B4GALT1	protein_coding	0.856464	8.37685	413.472	6.43393e-92	1.49835e-89	B4GALT1	chr9	33104082	33167356	-	gene_id "ENSG00000086062.12"; gene_type "protein_coding"; gene_name "B4GALT1"; level 2; havana_gene "OTTHUMG00000019764.1";
ENSG00000163975.11	MELTF	protein_coding	1.17708	6.8208	406.918	1.71765e-90	3.94213e-88	MELTF	chr3	196988621	197029816	-	gene_id "ENSG00000163975.11"; gene_type "protein_coding"; gene_name "MELTF"; level 2; havana_gene "OTTHUMG00000155518.2";
ENSG00000137673.8	MMP7	protein_coding	2.38639	3.65966	402.184	1.84339e-89	4.17027e-87	MMP7	chr11	102520508	102530753	-	gene_id "ENSG00000137673.8"; gene_type "protein_coding"; gene_name "MMP7"; level 2; havana_gene "OTTHUMG00000048193.2";
ENSG00000131459.12	GFPT2	protein_coding	2.44274	5.05261	397.437	1.99047e-88	4.43959e-86	GFPT2	chr5	180300690	180353387	-	gene_id "ENSG00000131459.12"; gene_type "protein_coding"; gene_name "GFPT2"; level 2; havana_gene "OTTHUMG00000163442.5";
ENSG00000163810.11	TGM4	protein_coding	3.84758	2.5707	396.937	2.55704e-88	5.62407e-86	TGM4	chr3	44874608	44914990	+	gene_id "ENSG00000163810.11"; gene_type "protein_coding"; gene_name "TGM4"; level 2; tag "overlapping_locus"; havana_gene "OTTHUMG00000133096.4";
ENSG00000128274.15	A4GALT	protein_coding	0.978409	6.94455	392.046	2.96833e-87	6.43925e-85	A4GALT	chr22	42692121	42721298	-	gene_id "ENSG00000128274.15"; gene_type "protein_coding"; gene_name "A4GALT"; level 2; havana_gene "OTTHUMG00000150744.2";
ENSG00000169851.15	PCDH7	protein_coding	-2.06637	2.9946	389.772	9.27903e-87	1.98571e-84	PCDH7	chr4	30720415	31146805	+	gene_id "ENSG00000169851.15"; gene_type "protein_coding"; gene_name "PCDH7"; level 1; havana_gene "OTTHUMG00000160364.4";
ENSG00000128422.15	KRT17	protein_coding	1.59963	12.3161	376.391	7.59932e-84	1.60457e-81	KRT17	chr17	41619437	41624842	-	gene_id "ENSG00000128422.15"; gene_type "protein_coding"; gene_name "KRT17"; level 2; havana_gene "OTTHUMG00000133505.3";
ENSG00000119771.14	KLHL29	protein_coding	1.7779	5.03306	373.895	2.65614e-83	5.53455e-81	KLHL29	chr2	23385217	23708611	+	gene_id "ENSG00000119771.14"; gene_type "protein_coding"; gene_name "KLHL29"; level 2; havana_gene "OTTHUMG00000151899.3";
ENSG00000171462.14	DLK2	protein_coding	-1.5839	5.8826	373.577	3.11431e-83	6.40496e-81	DLK2	chr6	43450352	43456632	-	gene_id "ENSG00000171462.14"; gene_type "protein_coding"; gene_name "DLK2"; level 2; havana_gene "OTTHUMG00000014735.2";
ENSG00000110400.10	NECTIN1	protein_coding	1.1627	8.73216	369.895	1.97304e-82	4.00578e-80	NECTIN1	chr11	119623408	119729084	-	gene_id "ENSG00000110400.10"; gene_type "protein_coding"; gene_name "NECTIN1"; level 1; havana_gene "OTTHUMG00000166177.3";
ENSG00000166145.14	SPINT1	protein_coding	0.913469	8.39748	369.795	2.07358e-82	4.15661e-80	SPINT1	chr15	40844018	40858207	+	gene_id "ENSG00000166145.14"; gene_type "protein_coding"; gene_name "SPINT1"; level 1; havana_gene "OTTHUMG00000130068.4";
ENSG00000164687.10	FABP5	protein_coding	2.06942	7.29677	362.374	8.56358e-81	1.69516e-78	FABP5	chr8	81280363	81284777	+	gene_id "ENSG00000164687.10"; gene_type "protein_coding"; gene_name "FABP5"; level 1; havana_gene "OTTHUMG00000134313.1";
ENSG00000168575.9	SLC20A2	protein_coding	-0.930188	6.46451	358.795	5.15088e-80	1.00703e-77	SLC20A2	chr8	42416475	42541926	-	gene_id "ENSG00000168575.9"; gene_type "protein_coding"; gene_name "SLC20A2"; level 2; tag "overlapping_locus"; havana_gene "OTTHUMG00000164169.3";
ENSG00000075223.13	SEMA3C	protein_coding	-1.08195	6.83594	357.02	1.25448e-79	2.42267e-77	SEMA3C	chr7	80742538	80922359	-	gene_id "ENSG00000075223.13"; gene_type "protein_coding"; gene_name "SEMA3C"; level 1; havana_gene "OTTHUMG00000023447.5";
ENSG00000170458.13	CD14	protein_coding	1.98587	6.47916	353.18	8.6025e-79	1.64132e-76	CD14	chr5	140631728	140633701	-	gene_id "ENSG00000170458.13"; gene_type "protein_coding"; gene_name "CD14"; level 1; havana_gene "OTTHUMG00000129507.4";
ENSG00000221968.8	FADS3	protein_coding	-1.46841	4.78342	351.834	1.68958e-78	3.18526e-76	FADS3	chr11	61873519	61892051	-	gene_id "ENSG00000221968.8"; gene_type "protein_coding"; gene_name "FADS3"; level 1; tag "ncRNA_host"; havana_gene "OTTHUMG00000167500.4";
ENSG00000085117.11	CD82	protein_coding	1.28089	8.48858	351.208	2.31237e-78	4.30807e-76	CD82	chr11	44564427	44620363	+	gene_id "ENSG00000085117.11"; gene_type "protein_coding"; gene_name "CD82"; level 1; havana_gene "OTTHUMG00000166472.2";
ENSG00000183914.14	DNAH2	protein_coding	3.2034	3.54856	350.044	4.14476e-78	7.63214e-76	DNAH2	chr17	7717354	7833744	+	gene_id "ENSG00000183914.14"; gene_type "protein_coding"; gene_name "DNAH2"; level 1; tag "overlapping_locus"; havana_gene "OTTHUMG00000178020.2";
ENSG00000277443.2	MARCKS	protein_coding	0.874769	8.18604	348.039	1.13285e-77	2.06206e-75	MARCKS	chr6	113857362	113863471	+	gene_id "ENSG00000277443.2"; gene_type "protein_coding"; gene_name "MARCKS"; level 2; havana_gene "OTTHUMG00000188327.1";
ENSG00000141579.6	ZNF750	protein_coding	5.87428	2.21423	343.377	1.17358e-76	2.11192e-74	ZNF750	chr17	82829435	82840578	-	gene_id "ENSG00000141579.6"; gene_type "protein_coding"; gene_name "ZNF750"; level 2; havana_gene "OTTHUMG00000177822.3";
ENSG00000132002.7	DNAJB1	protein_coding	-1.09553	7.93012	342.769	1.59198e-76	2.83266e-74	DNAJB1	chr19	14514770	14529770	-	gene_id "ENSG00000132002.7"; gene_type "protein_coding"; gene_name "DNAJB1"; level 1; havana_gene "OTTHUMG00000183289.3";
ENSG00000177508.11	IRX3	protein_coding	1.83269	6.19178	338.36	1.45225e-75	2.55531e-73	IRX3	chr16	54283304	54286763	-	gene_id "ENSG00000177508.11"; gene_type "protein_coding"; gene_name "IRX3"; level 2; havana_gene "OTTHUMG00000133200.4";
ENSG00000166589.12	CDH16	protein_coding	2.28873	5.16681	336.286	4.10825e-75	7.14925e-73	CDH16	chr16	66908122	66918984	-	gene_id "ENSG00000166589.12"; gene_type "protein_coding"; gene_name "CDH16"; level 1; havana_gene "OTTHUMG00000137518.6";
ENSG00000130766.4	SESN2	protein_coding	2.38379	3.55117	333.316	1.82229e-74	3.13672e-72	SESN2	chr1	28259527	28282491	+	gene_id "ENSG00000130766.4"; gene_type "protein_coding"; gene_name "SESN2"; level 2; havana_gene "OTTHUMG00000003532.1";
ENSG00000129451.11	KLK10	protein_coding	1.45545	5.26727	330.03	9.46688e-74	1.61202e-71	KLK10	chr19	51012739	51020175	-	gene_id "ENSG00000129451.11"; gene_type "protein_coding"; gene_name "KLK10"; level 2; havana_gene "OTTHUMG00000182916.3";
ENSG00000100311.16	PDGFB	protein_coding	-1.75612	3.88218	328.553	1.98564e-73	3.34517e-71	PDGFB	chr22	39223359	39244751	-	gene_id "ENSG00000100311.16"; gene_type "protein_coding"; gene_name "PDGFB"; level 1; havana_gene "OTTHUMG00000151029.15";
ENSG00000124496.12	TRERF1	protein_coding	1.19999	5.31679	327.733	2.99667e-73	4.9953e-71	TRERF1	chr6	42224931	42452051	-	gene_id "ENSG00000124496.12"; gene_type "protein_coding"; gene_name "TRERF1"; level 2; havana_gene "OTTHUMG00000014698.2";
ENSG00000133401.15	PDZD2	protein_coding	1.28219	6.92137	326.522	5.49886e-73	9.07083e-71	PDZD2	chr5	31639410	32110931	+	gene_id "ENSG00000133401.15"; gene_type "protein_coding"; gene_name "PDZD2"; level 2; tag "ncRNA_host"; tag "overlapping_locus"; havana_gene "OTTHUMG00000161981.6";
ENSG00000085063.14	CD59	protein_coding	0.957647	9.92684	321.484	6.88195e-72	1.12353e-69	CD59	chr11	33698261	33736445	-	gene_id "ENSG00000085063.14"; gene_type "protein_coding"; gene_name "CD59"; level 1; tag "overlapping_locus"; havana_gene "OTTHUMG00000166270.3";
ENSG00000102265.11	TIMP1	protein_coding	2.28486	7.22686	316.791	7.24346e-71	1.17048e-68	TIMP1	chrX	47582313	47586789	+	gene_id "ENSG00000102265.11"; gene_type "protein_coding"; gene_name "TIMP1"; level 2; havana_gene "OTTHUMG00000021447.2";
ENSG00000173110.7	HSPA6	protein_coding	-6.36304	0.854397	308.499	4.6366e-69	7.41669e-67	HSPA6	chr1	161524540	161526910	+	gene_id "ENSG00000173110.7"; gene_type "protein_coding"; gene_name "HSPA6"; level 2; tag "retrogene"; havana_gene "OTTHUMG00000034461.1";
ENSG00000154764.5	WNT7A	protein_coding	-2.09459	3.11954	302.993	7.33943e-68	1.16227e-65	WNT7A	chr3	13816258	13880121	-	gene_id "ENSG00000154764.5"; gene_type "protein_coding"; gene_name "WNT7A"; level 1; havana_gene "OTTHUMG00000129803.2";
ENSG00000019549.9	SNAI2	protein_coding	0.762954	7.79606	302.051	1.17766e-67	1.84648e-65	SNAI2	chr8	48917768	48921740	-	gene_id "ENSG00000019549.9"; gene_type "protein_coding"; gene_name "SNAI2"; level 2; havana_gene "OTTHUMG00000149912.4";
ENSG00000157168.18	NRG1	protein_coding	-1.20181	7.44091	301.703	1.40189e-67	2.1765e-65	NRG1	chr8	31639386	32767959	+	gene_id "ENSG00000157168.18"; gene_type "protein_coding"; gene_name "NRG1"; level 2; tag "ncRNA_host"; tag "overlapping_locus"; havana_gene "OTTHUMG00000163918.11";
ENSG00000205213.13	LGR4	protein_coding	-1.10975	5.91263	301.017	1.97769e-67	3.04065e-65	LGR4	chr11	27365961	27472775	-	gene_id "ENSG00000205213.13"; gene_type "protein_coding"; gene_name "LGR4"; level 1; havana_gene "OTTHUMG00000133508.3";
ENSG00000108821.13	COL1A1	protein_coding	2.37788	4.99646	300.744	2.26852e-67	3.45425e-65	COL1A1	chr17	50183289	50201632	-	gene_id "ENSG00000108821.13"; gene_type "protein_coding"; gene_name "COL1A1"; level 2; havana_gene "OTTHUMG00000148674.9";
ENSG00000175662.17	TOM1L2	protein_coding	1.22836	6.42959	299.367	4.52572e-67	6.82565e-65	TOM1L2	chr17	17843511	17972422	-	gene_id "ENSG00000175662.17"; gene_type "protein_coding"; gene_name "TOM1L2"; level 1; havana_gene "OTTHUMG00000059353.7";
ENSG00000175592.8	FOSL1	protein_coding	-1.34926	7.01533	297.673	1.05884e-66	1.58186e-64	FOSL1	chr11	65892049	65900573	-	gene_id "ENSG00000175592.8"; gene_type "protein_coding"; gene_name "FOSL1"; level 1; havana_gene "OTTHUMG00000166715.4";
ENSG00000027697.13	IFNGR1	protein_coding	1.08414	7.82484	296.162	2.25883e-66	3.34307e-64	IFNGR1	chr6	137197484	137219449	-	gene_id "ENSG00000027697.13"; gene_type "protein_coding"; gene_name "IFNGR1"; level 2; havana_gene "OTTHUMG00000015656.3";
ENSG00000135899.17	SP110	protein_coding	1.08037	5.42579	293.572	8.28281e-66	1.2145e-63	SP110	chr2	230167293	230225729	-	gene_id "ENSG00000135899.17"; gene_type "protein_coding"; gene_name "SP110"; level 2; havana_gene "OTTHUMG00000133204.6";
ENSG00000101224.17	CDC25B	protein_coding	0.877496	10.08	286.098	3.52255e-64	5.11771e-62	CDC25B	chr20	3786772	3806121	+	gene_id "ENSG00000101224.17"; gene_type "protein_coding"; gene_name "CDC25B"; level 2; havana_gene "OTTHUMG00000031764.3";
ENSG00000175920.16	DOK7	protein_coding	-2.99016	1.93831	285.912	3.86711e-64	5.56723e-62	DOK7	chr4	3463311	3494483	+	gene_id "ENSG00000175920.16"; gene_type "protein_coding"; gene_name "DOK7"; level 1; havana_gene "OTTHUMG00000122087.6";
ENSG00000186847.5	KRT14	protein_coding	1.19644	12.3232	280.043	7.35077e-63	1.04871e-60	KRT14	chr17	41582279	41586921	-	gene_id "ENSG00000186847.5"; gene_type "protein_coding"; gene_name "KRT14"; level 2; havana_gene "OTTHUMG00000133426.2";
ENSG00000063438.16	AHRR	protein_coding	-2.12376	3.33287	278.711	1.4335e-62	2.0234e-60	AHRR	chr5	304176	438291	+	gene_id "ENSG00000063438.16"; gene_type "protein_coding"; gene_name "AHRR"; level 1; tag "overlapping_locus"; havana_gene "OTTHUMG00000162171.7";
ENSG00000134762.16	DSC3	protein_coding	0.935312	8.21857	278.697	1.44383e-62	2.0234e-60	DSC3	chr18	30990008	31042815	-	gene_id "ENSG00000134762.16"; gene_type "protein_coding"; gene_name "DSC3"; level 2; havana_gene "OTTHUMG00000179622.1";
ENSG00000279806.1	AC018629.1	TEC	-0.915217	6.02477	277.375	2.80243e-62	3.89292e-60	AC018629.1	chr17	40473554	40475289	-	gene_id "ENSG00000279806.1"; gene_type "TEC"; gene_name "AC018629.1"; level 2; havana_gene "OTTHUMG00000176039.1";
ENSG00000176142.12	TMEM39A	protein_coding	-0.719257	6.06052	276.512	4.32288e-62	5.95279e-60	TMEM39A	chr3	119429500	119468830	-	gene_id "ENSG00000176142.12"; gene_type "protein_coding"; gene_name "TMEM39A"; level 1; havana_gene "OTTHUMG00000159361.30";
ENSG00000125398.5	SOX9	protein_coding	1.75371	5.13552	276.338	4.71772e-62	6.44051e-60	SOX9	chr17	72121020	72126420	+	gene_id "ENSG00000125398.5"; gene_type "protein_coding"; gene_name "SOX9"; level 2; havana_gene "OTTHUMG00000166300.1";
ENSG00000250303.3	AP002884.3	lincRNA	2.28138	3.82664	272.697	2.93236e-61	3.96896e-59	AP002884.3	chr11	112270749	112362534	+	gene_id "ENSG00000250303.3"; gene_type "lincRNA"; gene_name "AP002884.3"; level 1; havana_gene "OTTHUMG00000167191.2";
ENSG00000065308.4	TRAM2	protein_coding	-1.02643	5.38814	272.299	3.58039e-61	4.805e-59	TRAM2	chr6	52497402	52576915	-	gene_id "ENSG00000065308.4"; gene_type "protein_coding"; gene_name "TRAM2"; level 2; havana_gene "OTTHUMG00000014850.1";
ENSG00000147883.10	CDKN2B	protein_coding	1.13193	5.5415	270.406	9.25829e-61	1.23205e-58	CDKN2B	chr9	22002903	22009363	-	gene_id "ENSG00000147883.10"; gene_type "protein_coding"; gene_name "CDKN2B"; level 2; havana_gene "OTTHUMG00000019691.2";
ENSG00000101384.11	JAG1	protein_coding	0.885376	7.99098	269.876	1.2074e-60	1.59337e-58	JAG1	chr20	10637684	10674107	-	gene_id "ENSG00000101384.11"; gene_type "protein_coding"; gene_name "JAG1"; level 2; tag "ncRNA_host"; havana_gene "OTTHUMG00000031872.4";
ENSG00000171522.5	PTGER4	protein_coding	-2.70351	1.31813	266.48	6.63783e-60	8.68733e-58	PTGER4	chr5	40679498	40693735	+	gene_id "ENSG00000171522.5"; gene_type "protein_coding"; gene_name "PTGER4"; level 2; havana_gene "OTTHUMG00000094769.4";
ENSG00000016402.13	IL20RA	protein_coding	1.48666	4.0449	266.082	8.1066e-60	1.05226e-57	IL20RA	chr6	136999971	137045180	-	gene_id "ENSG00000016402.13"; gene_type "protein_coding"; gene_name "IL20RA"; level 2; havana_gene "OTTHUMG00000015654.2";
ENSG00000196839.12	ADA	protein_coding	1.74481	4.04397	266.017	8.37702e-60	1.07852e-57	ADA	chr20	44619522	44652233	-	gene_id "ENSG00000196839.12"; gene_type "protein_coding"; gene_name "ADA"; level 1; havana_gene "OTTHUMG00000033081.3";
ENSG00000137831.14	UACA	protein_coding	0.892065	6.82619	263.524	2.92687e-59	3.73789e-57	UACA	chr15	70654554	70763593	-	gene_id "ENSG00000137831.14"; gene_type "protein_coding"; gene_name "UACA"; level 2; tag "overlapping_locus"; havana_gene "OTTHUMG00000133363.4";
ENSG00000116584.17	ARHGEF2	protein_coding	1.33115	6.42259	262.92	3.96349e-59	5.02127e-57	ARHGEF2	chr1	155946851	156007070	-	gene_id "ENSG00000116584.17"; gene_type "protein_coding"; gene_name "ARHGEF2"; level 2; tag "ncRNA_host"; havana_gene "OTTHUMG00000017464.8";
ENSG00000198431.15	TXNRD1	protein_coding	-0.738863	8.68239	262.394	5.1608e-59	6.48623e-57	TXNRD1	chr12	104215779	104350305	+	gene_id "ENSG00000198431.15"; gene_type "protein_coding"; gene_name "TXNRD1"; level 1; tag "overlapping_locus"; havana_gene "OTTHUMG00000166481.4";
ENSG00000118515.11	SGK1	protein_coding	1.31534	6.23487	262.295	5.4245e-59	6.76397e-57	SGK1	chr6	134169246	134318112	-	gene_id "ENSG00000118515.11"; gene_type "protein_coding"; gene_name "SGK1"; level 2; tag "overlapping_locus"; havana_gene "OTTHUMG00000015613.5";
ENSG00000128965.11	CHAC1	protein_coding	5.35176	3.40445	260.832	1.13018e-58	1.39825e-56	CHAC1	chr15	40952962	40956519	+	gene_id "ENSG00000128965.11"; gene_type "protein_coding"; gene_name "CHAC1"; level 2; havana_gene "OTTHUMG00000130208.8";
ENSG00000053254.15	FOXN3	protein_coding	1.04295	5.55195	259.538	2.16364e-58	2.65608e-56	FOXN3	chr14	89124871	89619149	-	gene_id "ENSG00000053254.15"; gene_type "protein_coding"; gene_name "FOXN3"; level 1; tag "overlapping_locus"; havana_gene "OTTHUMG00000170898.4";
ENSG00000169855.19	ROBO1	protein_coding	1.32531	5.84506	254.986	2.12542e-57	2.58909e-55	ROBO1	chr3	78597240	79767815	-	gene_id "ENSG00000169855.19"; gene_type "protein_coding"; gene_name "ROBO1"; level 1; tag "ncRNA_host"; havana_gene "OTTHUMG00000158843.4";
ENSG00000159166.13	LAD1	protein_coding	0.468393	7.93749	254.724	2.42431e-57	2.93064e-55	LAD1	chr1	201373244	201399915	-	gene_id "ENSG00000159166.13"; gene_type "protein_coding"; gene_name "LAD1"; level 2; tag "overlapping_locus"; havana_gene "OTTHUMG00000035737.4";
ENSG00000173801.16	JUP	protein_coding	0.684188	9.27782	253.676	4.10184e-57	4.92097e-55	JUP	chr17	41754604	41786931	-	gene_id "ENSG00000173801.16"; gene_type "protein_coding"; gene_name "JUP"; level 2; havana_gene "OTTHUMG00000133494.9";
ENSG00000132669.12	RIN2	protein_coding	0.976753	7.78393	249.25	3.78441e-56	4.50601e-54	RIN2	chr20	19886521	20002457	+	gene_id "ENSG00000132669.12"; gene_type "protein_coding"; gene_name "RIN2"; level 2; havana_gene "OTTHUMG00000031996.2";
ENSG00000122644.12	ARL4A	protein_coding	1.01865	6.10857	247.639	8.49703e-56	1.00417e-53	ARL4A	chr7	12686856	12690934	+	gene_id "ENSG00000122644.12"; gene_type "protein_coding"; gene_name "ARL4A"; level 2; havana_gene "OTTHUMG00000023374.5";
ENSG00000167767.13	KRT80	protein_coding	-1.57355	6.57494	243.393	7.15851e-55	8.3972e-53	KRT80	chr12	52168996	52192000	-	gene_id "ENSG00000167767.13"; gene_type "protein_coding"; gene_name "KRT80"; level 2; havana_gene "OTTHUMG00000150193.1";
ENSG00000197329.11	PELI1	protein_coding	1.43415	4.86785	242.655	1.03695e-54	1.20743e-52	PELI1	chr2	64092652	64144454	-	gene_id "ENSG00000197329.11"; gene_type "protein_coding"; gene_name "PELI1"; level 2; havana_gene "OTTHUMG00000129511.3";
ENSG00000006062.14	MAP3K14	protein_coding	-0.992552	5.38663	242.436	1.15755e-54	1.33802e-52	MAP3K14	chr17	45263121	45317040	-	gene_id "ENSG00000006062.14"; gene_type "protein_coding"; gene_name "MAP3K14"; level 2; havana_gene "OTTHUMG00000180364.6";
ENSG00000023445.13	BIRC3	protein_coding	1.23151	7.11576	241.785	1.60539e-54	1.84224e-52	BIRC3	chr11	102317450	102339403	+	gene_id "ENSG00000023445.13"; gene_type "protein_coding"; gene_name "BIRC3"; level 1; havana_gene "OTTHUMG00000167324.4";
ENSG00000070495.14	JMJD6	protein_coding	-1.00204	6.05072	241.477	1.87376e-54	2.13474e-52	JMJD6	chr17	76712832	76726799	-	gene_id "ENSG00000070495.14"; gene_type "protein_coding"; gene_name "JMJD6"; level 1; tag "ncRNA_host"; havana_gene "OTTHUMG00000169267.3";
ENSG00000125730.16	C3	protein_coding	0.980478	8.9238	241.34	2.00687e-54	2.27005e-52	C3	chr19	6677704	6730562	-	gene_id "ENSG00000125730.16"; gene_type "protein_coding"; gene_name "C3"; level 2; tag "overlapping_locus"; havana_gene "OTTHUMG00000150335.6";
ENSG00000160570.13	DEDD2	protein_coding	-1.00785	5.16856	237.301	1.52511e-53	1.71288e-51	DEDD2	chr19	42198598	42220140	-	gene_id "ENSG00000160570.13"; gene_type "protein_coding"; gene_name "DEDD2"; level 2; havana_gene "OTTHUMG00000182763.4";
ENSG00000178695.5	KCTD12	protein_coding	0.852064	7.44827	236.458	2.32853e-53	2.5968e-51	KCTD12	chr13	76880166	76886390	-	gene_id "ENSG00000178695.5"; gene_type "protein_coding"; gene_name "KCTD12"; level 2; havana_gene "OTTHUMG00000017096.3";
ENSG00000268621.5	IGFL2-AS1	lincRNA	1.34782	5.38621	235.843	3.17063e-53	3.5112e-51	IGFL2-AS1	chr19	46189166	46203083	-	gene_id "ENSG00000268621.5"; gene_type "lincRNA"; gene_name "IGFL2-AS1"; level 2; havana_gene "OTTHUMG00000182496.1";
ENSG00000074527.11	NTN4	protein_coding	1.2317	5.58118	234.381	6.60687e-53	7.26572e-51	NTN4	chr12	95657807	95791152	-	gene_id "ENSG00000074527.11"; gene_type "protein_coding"; gene_name "NTN4"; level 1; havana_gene "OTTHUMG00000170290.2";
ENSG00000204103.3	MAFB	protein_coding	1.1637	7.83939	234.153	7.40845e-53	8.09105e-51	MAFB	chr20	40685848	40689240	-	gene_id "ENSG00000204103.3"; gene_type "protein_coding"; gene_name "MAFB"; level 2; havana_gene "OTTHUMG00000033052.2";
ENSG00000141582.14	CBX4	protein_coding	1.13905	6.96284	233.613	9.71573e-53	1.05382e-50	CBX4	chr17	79833156	79839429	-	gene_id "ENSG00000141582.14"; gene_type "protein_coding"; gene_name "CBX4"; level 2; havana_gene "OTTHUMG00000150415.2";
ENSG00000256540.1	AC007406.3	lincRNA	6.43512	1.56845	232.998	1.32268e-52	1.4249e-50	AC007406.3	chr12	166856	182399	-	gene_id "ENSG00000256540.1"; gene_type "lincRNA"; gene_name "AC007406.3"; level 2; havana_gene "OTTHUMG00000167979.1";
ENSG00000165030.3	NFIL3	protein_coding	1.30062	5.0532	227.557	2.03271e-51	2.175e-49	NFIL3	chr9	91409045	91423862	-	gene_id "ENSG00000165030.3"; gene_type "protein_coding"; gene_name "NFIL3"; level 2; havana_gene "OTTHUMG00000020209.2";
ENSG00000134686.18	PHC2	protein_coding	0.674354	7.47309	226.871	2.86937e-51	3.04962e-49	PHC2	chr1	33323623	33431052	-	gene_id "ENSG00000134686.18"; gene_type "protein_coding"; gene_name "PHC2"; level 2; tag "ncRNA_host"; havana_gene "OTTHUMG00000004133.1";
ENSG00000059728.10	MXD1	protein_coding	1.81622	6.4143	226.834	2.92218e-51	3.08505e-49	MXD1	chr2	69897688	69942945	+	gene_id "ENSG00000059728.10"; gene_type "protein_coding"; gene_name "MXD1"; level 1; tag "overlapping_locus"; havana_gene "OTTHUMG00000129646.4";
ENSG00000158125.9	XDH	protein_coding	-0.980047	6.03007	222.964	2.04142e-50	2.14092e-48	XDH	chr2	31334321	31414715	-	gene_id "ENSG00000158125.9"; gene_type "protein_coding"; gene_name "XDH"; level 2; havana_gene "OTTHUMG00000099385.3";
ENSG00000132470.13	ITGB4	protein_coding	-0.944082	9.73172	222.454	2.6371e-50	2.74745e-48	ITGB4	chr17	75721328	75757818	+	gene_id "ENSG00000132470.13"; gene_type "protein_coding"; gene_name "ITGB4"; level 1; havana_gene "OTTHUMG00000179814.3";
ENSG00000102287.18	GABRE	protein_coding	-1.35701	4.4232	222.293	2.8594e-50	2.95957e-48	GABRE	chrX	151953124	151974680	-	gene_id "ENSG00000102287.18"; gene_type "protein_coding"; gene_name "GABRE"; level 2; tag "ncRNA_host"; havana_gene "OTTHUMG00000024176.3";
ENSG00000044574.7	HSPA5	protein_coding	-0.767182	10.3433	222.07	3.19853e-50	3.28909e-48	HSPA5	chr9	125234853	125241330	-	gene_id "ENSG00000044574.7"; gene_type "protein_coding"; gene_name "HSPA5"; level 2; havana_gene "OTTHUMG00000020672.1";
ENSG00000110172.11	CHORDC1	protein_coding	-0.894096	7.35744	221.709	3.83353e-50	3.91663e-48	CHORDC1	chr11	90201160	90223364	-	gene_id "ENSG00000110172.11"; gene_type "protein_coding"; gene_name "CHORDC1"; level 2; havana_gene "OTTHUMG00000167305.3";
ENSG00000165891.15	E2F7	protein_coding	-1.09701	5.91963	219.269	1.30573e-49	1.32549e-47	E2F7	chr12	77021247	77065580	-	gene_id "ENSG00000165891.15"; gene_type "protein_coding"; gene_name "E2F7"; level 2; havana_gene "OTTHUMG00000169969.2";
ENSG00000167601.11	AXL	protein_coding	-1.35268	5.94108	217.979	2.4963e-49	2.51793e-47	AXL	chr19	41219203	41261766	+	gene_id "ENSG00000167601.11"; gene_type "protein_coding"; gene_name "AXL"; level 1; havana_gene "OTTHUMG00000182727.3";
ENSG00000149115.13	TNKS1BP1	protein_coding	0.972578	8.04862	217.424	3.29867e-49	3.30619e-47	TNKS1BP1	chr11	57299638	57324952	-	gene_id "ENSG00000149115.13"; gene_type "protein_coding"; gene_name "TNKS1BP1"; level 2; havana_gene "OTTHUMG00000167022.3";
ENSG00000266074.8	BAHCC1	protein_coding	2.20605	3.99115	216.307	5.77895e-49	5.75568e-47	BAHCC1	chr17	81395475	81466332	+	gene_id "ENSG00000266074.8"; gene_type "protein_coding"; gene_name "BAHCC1"; level 2; havana_gene "OTTHUMG00000184171.3";
ENSG00000168487.17	BMP1	protein_coding	0.766029	6.65659	214.876	1.18601e-48	1.17385e-46	BMP1	chr8	22164736	22212326	+	gene_id "ENSG00000168487.17"; gene_type "protein_coding"; gene_name "BMP1"; level 2; tag "overlapping_locus"; havana_gene "OTTHUMG00000097761.6";
ENSG00000176641.10	RNF152	protein_coding	1.95347	4.14452	212.836	3.30457e-48	3.25038e-46	RNF152	chr18	61808063	61894247	-	gene_id "ENSG00000176641.10"; gene_type "protein_coding"; gene_name "RNF152"; level 1; havana_gene "OTTHUMG00000132774.5";
ENSG00000119138.4	KLF9	protein_coding	1.12699	6.2319	211.173	7.62025e-48	7.44903e-46	KLF9	chr9	70384597	70414624	-	gene_id "ENSG00000119138.4"; gene_type "protein_coding"; gene_name "KLF9"; level 2; havana_gene "OTTHUMG00000019991.2";
ENSG00000276107.1	AC037198.2	sense_intronic	-2.86223	1.20731	211.151	7.70557e-48	7.48622e-46	AC037198.2	chr15	39586561	39587293	+	gene_id "ENSG00000276107.1"; gene_type "sense_intronic"; gene_name "AC037198.2"; level 2; tag "overlapping_locus"; havana_gene "OTTHUMG00000186812.1";
ENSG00000140403.12	DNAJA4	protein_coding	-1.22693	5.09467	210.786	9.25367e-48	8.88301e-46	DNAJA4	chr15	78264086	78282196	+	gene_id "ENSG00000140403.12"; gene_type "protein_coding"; gene_name "DNAJA4"; level 1; havana_gene "OTTHUMG00000143733.8";
ENSG00000149256.15	TENM4	protein_coding	1.81632	3.96425	210.786	9.25548e-48	8.88301e-46	TENM4	chr11	78652831	79440948	-	gene_id "ENSG00000149256.15"; gene_type "protein_coding"; gene_name "TENM4"; level 1; tag "ncRNA_host"; havana_gene "OTTHUMG00000166770.6";
ENSG00000135048.13	TMEM2	protein_coding	-0.89495	5.09087	210.587	1.02298e-47	9.75895e-46	TMEM2	chr9	71683366	71816690	-	gene_id "ENSG00000135048.13"; gene_type "protein_coding"; gene_name "TMEM2"; level 1; havana_gene "OTTHUMG00000020000.4";
ENSG00000184916.8	JAG2	protein_coding	-1.63429	7.30008	210.486	1.07586e-47	1.0202e-45	JAG2	chr14	105140981	105168824	-	gene_id "ENSG00000184916.8"; gene_type "protein_coding"; gene_name "JAG2"; level 2; tag "ncRNA_host"; tag "overlapping_locus"; havana_gene "OTTHUMG00000140172.2";
ENSG00000164236.11	ANKRD33B	protein_coding	1.28253	7.67706	209.23	2.02211e-47	1.90608e-45	ANKRD33B	chr5	10564330	10657816	+	gene_id "ENSG00000164236.11"; gene_type "protein_coding"; gene_name "ANKRD33B"; level 1; havana_gene "OTTHUMG00000162050.5";
ENSG00000177469.12	CAVIN1	protein_coding	-0.535137	9.01435	208.717	2.61735e-47	2.45257e-45	CAVIN1	chr17	42402452	42423517	-	gene_id "ENSG00000177469.12"; gene_type "protein_coding"; gene_name "CAVIN1"; level 2; havana_gene "OTTHUMG00000180137.1";
ENSG00000136002.18	ARHGEF4	protein_coding	0.963936	6.36976	207.427	5.00221e-47	4.65971e-45	ARHGEF4	chr2	130836916	131047263	+	gene_id "ENSG00000136002.18"; gene_type "protein_coding"; gene_name "ARHGEF4"; level 1; tag "overlapping_locus"; havana_gene "OTTHUMG00000191895.1";
ENSG00000118257.16	NRP2	protein_coding	-1.07189	5.0108	206.24	9.08199e-47	8.41067e-45	NRP2	chr2	205681990	205798133	+	gene_id "ENSG00000118257.16"; gene_type "protein_coding"; gene_name "NRP2"; level 2; havana_gene "OTTHUMG00000132893.5";
ENSG00000206073.10	SERPINB4	protein_coding	2.28418	4.09031	205.964	1.04317e-46	9.60445e-45	SERPINB4	chr18	63637259	63644298	-	gene_id "ENSG00000206073.10"; gene_type "protein_coding"; gene_name "SERPINB4"; level 2; havana_gene "OTTHUMG00000060405.4";
ENSG00000152518.7	ZFP36L2	protein_coding	0.776534	7.76166	205.751	1.16111e-46	1.06285e-44	ZFP36L2	chr2	43222402	43226609	-	gene_id "ENSG00000152518.7"; gene_type "protein_coding"; gene_name "ZFP36L2"; level 2; havana_gene "OTTHUMG00000128642.2";
ENSG00000143375.14	CGN	protein_coding	1.76576	2.97307	203.802	3.09096e-46	2.81313e-44	CGN	chr1	151510510	151538692	+	gene_id "ENSG00000143375.14"; gene_type "protein_coding"; gene_name "CGN"; level 2; havana_gene "OTTHUMG00000012497.16";
ENSG00000182704.7	TSKU	protein_coding	0.822767	6.87774	203.57	3.47466e-46	3.14427e-44	TSKU	chr11	76782251	76798154	+	gene_id "ENSG00000182704.7"; gene_type "protein_coding"; gene_name "TSKU"; level 2; havana_gene "OTTHUMG00000165238.3";
ENSG00000144810.15	COL8A1	protein_coding	-1.02444	7.79865	201.782	8.53087e-46	7.67584e-44	COL8A1	chr3	99638475	99799226	+	gene_id "ENSG00000144810.15"; gene_type "protein_coding"; gene_name "COL8A1"; level 2; havana_gene "OTTHUMG00000148669.3";
ENSG00000166165.12	CKB	protein_coding	1.80126	3.82993	201.065	1.22303e-45	1.09423e-43	CKB	chr14	103519659	103523111	-	gene_id "ENSG00000166165.12"; gene_type "protein_coding"; gene_name "CKB"; level 2; havana_gene "OTTHUMG00000171786.2";
ENSG00000169991.10	IFFO2	protein_coding	-1.33196	6.43073	200.514	1.61288e-45	1.43492e-43	IFFO2	chr1	18904281	18956686	-	gene_id "ENSG00000169991.10"; gene_type "protein_coding"; gene_name "IFFO2"; level 1; tag "overlapping_locus"; havana_gene "OTTHUMG00000002499.2";
ENSG00000154217.14	PITPNC1	protein_coding	1.04469	5.51125	197.481	7.40393e-45	6.5502e-43	PITPNC1	chr17	67377281	67697261	+	gene_id "ENSG00000154217.14"; gene_type "protein_coding"; gene_name "PITPNC1"; level 1; tag "ncRNA_host"; tag "overlapping_locus"; havana_gene "OTTHUMG00000179602.2";
ENSG00000168453.14	HR	protein_coding	1.23003	8.44511	197.463	7.47297e-45	6.57455e-43	HR	chr8	22114415	22133384	-	gene_id "ENSG00000168453.14"; gene_type "protein_coding"; gene_name "HR"; level 2; havana_gene "OTTHUMG00000097089.4";
ENSG00000149948.13	HMGA2	protein_coding	-1.06788	5.80107	197.295	8.13052e-45	7.11353e-43	HMGA2	chr12	65824131	65966295	+	gene_id "ENSG00000149948.13"; gene_type "protein_coding"; gene_name "HMGA2"; level 2; tag "overlapping_locus"; havana_gene "OTTHUMG00000168936.2";
ENSG00000113739.10	STC2	protein_coding	3.63138	2.81914	196.962	9.61399e-45	8.36523e-43	STC2	chr5	173314713	173329503	-	gene_id "ENSG00000113739.10"; gene_type "protein_coding"; gene_name "STC2"; level 1; havana_gene "OTTHUMG00000130542.4";
ENSG00000132963.7	POMP	protein_coding	0.704901	7.83025	196.607	1.14883e-44	9.94143e-43	POMP	chr13	28659104	28678925	+	gene_id "ENSG00000132963.7"; gene_type "protein_coding"; gene_name "POMP"; level 2; havana_gene "OTTHUMG00000016652.2";
ENSG00000142583.17	SLC2A5	protein_coding	2.48294	2.95417	195.99	1.56657e-44	1.34827e-42	SLC2A5	chr1	9035107	9088478	-	gene_id "ENSG00000142583.17"; gene_type "protein_coding"; gene_name "SLC2A5"; level 2; havana_gene "OTTHUMG00000001771.3";
ENSG00000113580.14	NR3C1	protein_coding	0.74888	7.32537	195.867	1.66624e-44	1.4263e-42	NR3C1	chr5	143277931	143435512	-	gene_id "ENSG00000113580.14"; gene_type "protein_coding"; gene_name "NR3C1"; level 2; tag "overlapping_locus"; havana_gene "OTTHUMG00000129677.3";
ENSG00000102554.13	KLF5	protein_coding	0.742292	7.60944	195.666	1.84352e-44	1.56957e-42	KLF5	chr13	73054976	73077542	+	gene_id "ENSG00000102554.13"; gene_type "protein_coding"; gene_name "KLF5"; level 2; havana_gene "OTTHUMG00000017074.2";
ENSG00000095203.14	EPB41L4B	protein_coding	0.986149	5.44806	195.206	2.32255e-44	1.96684e-42	EPB41L4B	chr9	109171975	109320964	-	gene_id "ENSG00000095203.14"; gene_type "protein_coding"; gene_name "EPB41L4B"; level 2; tag "ncRNA_host"; havana_gene "OTTHUMG00000020470.2";
ENSG00000170412.16	GPRC5C	protein_coding	1.68283	5.7628	194.673	3.03582e-44	2.5572e-42	GPRC5C	chr17	74424851	74451653	+	gene_id "ENSG00000170412.16"; gene_type "protein_coding"; gene_name "GPRC5C"; level 1; havana_gene "OTTHUMG00000067613.6";
ENSG00000130779.19	CLIP1	protein_coding	0.684522	7.32766	194.378	3.52153e-44	2.95063e-42	CLIP1	chr12	122271432	122422632	-	gene_id "ENSG00000130779.19"; gene_type "protein_coding"; gene_name "CLIP1"; level 1; tag "overlapping_locus"; havana_gene "OTTHUMG00000168922.3";
ENSG00000117616.17	RSRP1	protein_coding	-0.964148	5.31154	193.597	5.21512e-44	4.34666e-42	RSRP1	chr1	25242237	25338213	-	gene_id "ENSG00000117616.17"; gene_type "protein_coding"; gene_name "RSRP1"; level 2; tag "overlapping_locus"; havana_gene "OTTHUMG00000043611.6";
ENSG00000256694.1	AC026369.2	antisense_RNA	6.2089	1.18874	192.702	8.17631e-44	6.77906e-42	AC026369.2	chr12	164664	166321	-	gene_id "ENSG00000256694.1"; gene_type "antisense_RNA"; gene_name "AC026369.2"; level 2; havana_gene "OTTHUMG00000167978.1";
ENSG00000101439.8	CST3	protein_coding	0.68879	8.60982	192.526	8.93364e-44	7.36839e-42	CST3	chr20	23626706	23638473	-	gene_id "ENSG00000101439.8"; gene_type "protein_coding"; gene_name "CST3"; level 2; tag "overlapping_locus"; havana_gene "OTTHUMG00000032080.3";
ENSG00000164251.4	F2RL1	protein_coding	0.83749	6.05563	191.568	1.44538e-43	1.18596e-41	F2RL1	chr5	76818933	76835315	+	gene_id "ENSG00000164251.4"; gene_type "protein_coding"; gene_name "F2RL1"; level 2; havana_gene "OTTHUMG00000102118.4";
ENSG00000143061.17	IGSF3	protein_coding	0.863625	6.56054	189.491	4.10699e-43	3.35249e-41	IGSF3	chr1	116574399	116667755	-	gene_id "ENSG00000143061.17"; gene_type "protein_coding"; gene_name "IGSF3"; level 2; havana_gene "OTTHUMG00000022751.4";
ENSG00000108846.15	ABCC3	protein_coding	-1.01459	5.92827	188.815	5.76652e-43	4.68301e-41	ABCC3	chr17	50634777	50692252	+	gene_id "ENSG00000108846.15"; gene_type "protein_coding"; gene_name "ABCC3"; level 1; havana_gene "OTTHUMG00000162245.5";
ENSG00000158023.9	WDR66	protein_coding	-0.925427	5.2269	188.038	8.52467e-43	6.88759e-41	WDR66	chr12	121917862	122003927	+	gene_id "ENSG00000158023.9"; gene_type "protein_coding"; gene_name "WDR66"; level 1; tag "overlapping_locus"; havana_gene "OTTHUMG00000168948.1";
ENSG00000174307.6	PHLDA3	protein_coding	0.975025	6.90982	187.209	1.29311e-42	1.03948e-40	PHLDA3	chr1	201464383	201469237	-	gene_id "ENSG00000174307.6"; gene_type "protein_coding"; gene_name "PHLDA3"; level 2; havana_gene "OTTHUMG00000035767.3";
ENSG00000104368.17	PLAT	protein_coding	1.90814	4.01164	185.321	3.33899e-42	2.67052e-40	PLAT	chr8	42175233	42207724	-	gene_id "ENSG00000104368.17"; gene_type "protein_coding"; gene_name "PLAT"; level 1; havana_gene "OTTHUMG00000164072.2";
ENSG00000083799.17	CYLD	protein_coding	0.938736	5.40488	185.293	3.38647e-42	2.69488e-40	CYLD	chr16	50742050	50801935	+	gene_id "ENSG00000083799.17"; gene_type "protein_coding"; gene_name "CYLD"; level 1; tag "ncRNA_host"; havana_gene "OTTHUMG00000173404.5";
ENSG00000049130.14	KITLG	protein_coding	0.950822	5.31216	184.182	5.91986e-42	4.68734e-40	KITLG	chr12	88492793	88580851	-	gene_id "ENSG00000049130.14"; gene_type "protein_coding"; gene_name "KITLG"; level 2; havana_gene "OTTHUMG00000169888.4";
ENSG00000011105.12	TSPAN9	protein_coding	1.03476	4.98536	183.254	9.44202e-42	7.43899e-40	TSPAN9	chr12	3077355	3286564	+	gene_id "ENSG00000011105.12"; gene_type "protein_coding"; gene_name "TSPAN9"; level 2; tag "ncRNA_host"; tag "overlapping_locus"; havana_gene "OTTHUMG00000150333.4";
ENSG00000178726.6	THBD	protein_coding	0.592448	8.52006	182.003	1.77079e-41	1.38823e-39	THBD	chr20	23045633	23049741	-	gene_id "ENSG00000178726.6"; gene_type "protein_coding"; gene_name "THBD"; level 2; havana_gene "OTTHUMG00000032053.2";
ENSG00000064300.8	NGFR	protein_coding	-2.29424	3.26654	181.519	2.2587e-41	1.76201e-39	NGFR	chr17	49495293	49515017	+	gene_id "ENSG00000064300.8"; gene_type "protein_coding"; gene_name "NGFR"; level 1; tag "ncRNA_host"; havana_gene "OTTHUMG00000161495.3";
ENSG00000119326.14	CTNNAL1	protein_coding	-0.695115	7.26713	180.232	4.31325e-41	3.34826e-39	CTNNAL1	chr9	108942569	109013529	-	gene_id "ENSG00000119326.14"; gene_type "protein_coding"; gene_name "CTNNAL1"; level 2; havana_gene "OTTHUMG00000020466.3";
ENSG00000159128.14	IFNGR2	protein_coding	1.28016	6.26513	179.904	5.08644e-41	3.92921e-39	IFNGR2	chr21	33402896	33479348	+	gene_id "ENSG00000159128.14"; gene_type "protein_coding"; gene_name "IFNGR2"; level 2; havana_gene "OTTHUMG00000065188.5";
ENSG00000134755.14	DSC2	protein_coding	1.16565	6.1018	179.366	6.66473e-41	5.12343e-39	DSC2	chr18	31058840	31102415	-	gene_id "ENSG00000134755.14"; gene_type "protein_coding"; gene_name "DSC2"; level 2; havana_gene "OTTHUMG00000131981.4";
ENSG00000112658.7	SRF	protein_coding	-0.702468	6.43485	179.137	7.47757e-41	5.72052e-39	SRF	chr6	43171299	43181507	+	gene_id "ENSG00000112658.7"; gene_type "protein_coding"; gene_name "SRF"; level 2; havana_gene "OTTHUMG00000014722.2";
ENSG00000161996.18	WDR90	protein_coding	-1.06482	5.21969	178.494	1.03324e-40	7.86657e-39	WDR90	chr16	649311	667833	+	gene_id "ENSG00000161996.18"; gene_type "protein_coding"; gene_name "WDR90"; level 1; havana_gene "OTTHUMG00000048040.5";
ENSG00000188549.12	C15orf52	protein_coding	-1.07999	6.35	178.467	1.04759e-40	7.93761e-39	C15orf52	chr15	40331452	40340967	-	gene_id "ENSG00000188549.12"; gene_type "protein_coding"; gene_name "C15orf52"; level 2; tag "ncRNA_host"; havana_gene "OTTHUMG00000129981.4";
ENSG00000138463.8	DIRC2	protein_coding	0.814154	6.3071	177.828	1.44457e-40	1.08934e-38	DIRC2	chr3	122794795	122881139	+	gene_id "ENSG00000138463.8"; gene_type "protein_coding"; gene_name "DIRC2"; level 2; havana_gene "OTTHUMG00000159553.2";
ENSG00000157510.13	AFAP1L1	protein_coding	0.723802	6.51133	176.068	3.49912e-40	2.62616e-38	AFAP1L1	chr5	149271871	149341802	+	gene_id "ENSG00000157510.13"; gene_type "protein_coding"; gene_name "AFAP1L1"; level 2; havana_gene "OTTHUMG00000163441.3";
ENSG00000128272.14	ATF4	protein_coding	1.21454	8.56863	176.001	3.6195e-40	2.7037e-38	ATF4	chr22	39519695	39522685	+	gene_id "ENSG00000128272.14"; gene_type "protein_coding"; gene_name "ATF4"; level 2; havana_gene "OTTHUMG00000151099.2";
ENSG00000119408.16	NEK6	protein_coding	-0.812725	5.45586	175.793	4.01842e-40	2.98759e-38	NEK6	chr9	124257606	124353307	+	gene_id "ENSG00000119408.16"; gene_type "protein_coding"; gene_name "NEK6"; level 2; tag "overlapping_locus"; havana_gene "OTTHUMG00000020650.2";
ENSG00000116560.10	SFPQ	protein_coding	-0.502822	9.16789	175.244	5.29683e-40	3.91965e-38	SFPQ	chr1	35176378	35193148	-	gene_id "ENSG00000116560.10"; gene_type "protein_coding"; gene_name "SFPQ"; level 2; havana_gene "OTTHUMG00000004157.7";
ENSG00000067798.14	NAV3	protein_coding	-2.20013	2.15307	174.274	8.62683e-40	6.35416e-38	NAV3	chr12	77324641	78213008	+	gene_id "ENSG00000067798.14"; gene_type "protein_coding"; gene_name "NAV3"; level 1; havana_gene "OTTHUMG00000170001.3";
ENSG00000188042.7	ARL4C	protein_coding	-0.926422	6.16346	174.03	9.74887e-40	7.14737e-38	ARL4C	chr2	234493041	234497053	-	gene_id "ENSG00000188042.7"; gene_type "protein_coding"; gene_name "ARL4C"; level 2; tag "retrogene"; havana_gene "OTTHUMG00000133291.2";
ENSG00000164430.15	MB21D1	protein_coding	-0.742628	5.96093	173.449	1.30616e-39	9.53195e-38	MB21D1	chr6	73413515	73452276	-	gene_id "ENSG00000164430.15"; gene_type "protein_coding"; gene_name "MB21D1"; level 2; havana_gene "OTTHUMG00000015034.6";
ENSG00000161642.17	ZNF385A	protein_coding	1.33484	5.7529	172.982	1.65149e-39	1.19968e-37	ZNF385A	chr12	54369133	54391298	-	gene_id "ENSG00000161642.17"; gene_type "protein_coding"; gene_name "ZNF385A"; level 2; havana_gene "OTTHUMG00000169840.2";
ENSG00000110047.17	EHD1	protein_coding	-0.732486	7.29382	171.897	2.84989e-39	2.06077e-37	EHD1	chr11	64851642	64888296	-	gene_id "ENSG00000110047.17"; gene_type "protein_coding"; gene_name "EHD1"; level 1; havana_gene "OTTHUMG00000066832.17";
ENSG00000100906.10	NFKBIA	protein_coding	0.967085	7.43547	171.748	3.0722e-39	2.21142e-37	NFKBIA	chr14	35401511	35404749	-	gene_id "ENSG00000100906.10"; gene_type "protein_coding"; gene_name "NFKBIA"; level 1; havana_gene "OTTHUMG00000140220.4";
ENSG00000110330.8	BIRC2	protein_coding	0.559565	7.58853	171.338	3.77539e-39	2.7053e-37	BIRC2	chr11	102347211	102378670	+	gene_id "ENSG00000110330.8"; gene_type "protein_coding"; gene_name "BIRC2"; level 1; havana_gene "OTTHUMG00000167325.2";
ENSG00000198729.4	PPP1R14C	protein_coding	0.879552	6.05167	170.98	4.51942e-39	3.22385e-37	PPP1R14C	chr6	150143076	150250357	+	gene_id "ENSG00000198729.4"; gene_type "protein_coding"; gene_name "PPP1R14C"; level 2; tag "ncRNA_host"; havana_gene "OTTHUMG00000015818.1";
ENSG00000280385.1	AP000648.3	TEC	-1.36142	3.40733	169.956	7.56345e-39	5.37107e-37	AP000648.3	chr11	90193614	90198120	+	gene_id "ENSG00000280385.1"; gene_type "TEC"; gene_name "AP000648.3"; level 2; havana_gene "OTTHUMG00000167661.2";
ENSG00000109193.11	SULT1E1	protein_coding	2.03858	3.34705	169.813	8.12745e-39	5.74582e-37	SULT1E1	chr4	69841212	69860152	-	gene_id "ENSG00000109193.11"; gene_type "protein_coding"; gene_name "SULT1E1"; level 2; tag "overlapping_locus"; havana_gene "OTTHUMG00000129403.3";
ENSG00000136826.14	KLF4	protein_coding	1.1486	5.05841	169.323	1.04024e-38	7.32145e-37	KLF4	chr9	107484852	107490482	-	gene_id "ENSG00000136826.14"; gene_type "protein_coding"; gene_name "KLF4"; level 2; havana_gene "OTTHUMG00000020449.3";
ENSG00000230937.11	MIR205HG	processed_transcript	-0.842172	6.02969	169.084	1.17292e-38	8.21874e-37	MIR205HG	chr1	209428820	209432838	+	gene_id "ENSG00000230937.11"; gene_type "processed_transcript"; gene_name "MIR205HG"; level 2; tag "ncRNA_host"; havana_gene "OTTHUMG00000036267.5";
ENSG00000147010.17	SH3KBP1	protein_coding	0.957718	7.52724	168.711	1.41457e-38	9.86833e-37	SH3KBP1	chrX	19533975	19887601	-	gene_id "ENSG00000147010.17"; gene_type "protein_coding"; gene_name "SH3KBP1"; level 2; havana_gene "OTTHUMG00000021227.2";
ENSG00000279821.1	AC145098.2	TEC	-2.04837	1.98967	168.362	1.68667e-38	1.1715e-36	AC145098.2	chr5	177476631	177479656	-	gene_id "ENSG00000279821.1"; gene_type "TEC"; gene_name "AC145098.2"; level 2; havana_gene "OTTHUMG00000163397.1";
ENSG00000129116.17	PALLD	protein_coding	-0.736979	5.56743	167.717	2.33191e-38	1.61258e-36	PALLD	chr4	168497066	168928457	+	gene_id "ENSG00000129116.17"; gene_type "protein_coding"; gene_name "PALLD"; level 1; tag "ncRNA_host"; tag "overlapping_locus"; havana_gene "OTTHUMG00000161097.9";
ENSG00000170873.18	MTSS1	protein_coding	1.7206	5.73638	167.552	2.534e-38	1.74471e-36	MTSS1	chr8	124550790	124728429	-	gene_id "ENSG00000170873.18"; gene_type "protein_coding"; gene_name "MTSS1"; level 1; havana_gene "OTTHUMG00000048189.5";
ENSG00000187017.15	ESPN	protein_coding	2.30266	1.9333	167.44	2.68104e-38	1.83796e-36	ESPN	chr1	6424788	6461370	+	gene_id "ENSG00000187017.15"; gene_type "protein_coding"; gene_name "ESPN"; level 2; havana_gene "OTTHUMG00000000753.8";
ENSG00000149557.12	FEZ1	protein_coding	-1.14164	5.16663	167.173	3.06682e-38	2.08493e-36	FEZ1	chr11	125445745	125496317	-	gene_id "ENSG00000149557.12"; gene_type "protein_coding"; gene_name "FEZ1"; level 1; havana_gene "OTTHUMG00000165886.5";
ENSG00000121281.12	ADCY7	protein_coding	1.16363	4.66732	167.172	3.06762e-38	2.08493e-36	ADCY7	chr16	50246137	50318135	+	gene_id "ENSG00000121281.12"; gene_type "protein_coding"; gene_name "ADCY7"; level 2; tag "ncRNA_host"; havana_gene "OTTHUMG00000133172.6";
ENSG00000182158.14	CREB3L2	protein_coding	-0.814738	5.19305	166.537	4.22255e-38	2.85762e-36	CREB3L2	chr7	137874979	138002067	-	gene_id "ENSG00000182158.14"; gene_type "protein_coding"; gene_name "CREB3L2"; level 1; havana_gene "OTTHUMG00000155744.4";
ENSG00000187193.8	MT1X	protein_coding	1.90857	5.98607	166.497	4.30766e-38	2.90281e-36	MT1X	chr16	56682424	56684196	+	gene_id "ENSG00000187193.8"; gene_type "protein_coding"; gene_name "MT1X"; level 2; tag "overlapping_locus"; havana_gene "OTTHUMG00000133280.6";
ENSG00000198910.12	L1CAM	protein_coding	1.271	4.44168	166.343	4.6559e-38	3.12419e-36	L1CAM	chrX	153861514	153909223	-	gene_id "ENSG00000198910.12"; gene_type "protein_coding"; gene_name "L1CAM"; level 1; tag "overlapping_locus"; havana_gene "OTTHUMG00000024221.14";
ENSG00000111912.19	NCOA7	protein_coding	0.927601	7.28927	165.959	5.64645e-38	3.77288e-36	NCOA7	chr6	125781161	125932030	+	gene_id "ENSG00000111912.19"; gene_type "protein_coding"; gene_name "NCOA7"; level 2; tag "ncRNA_host"; havana_gene "OTTHUMG00000015513.6";
ENSG00000177494.5	ZBED2	protein_coding	-1.23096	5.90957	165.94	5.69985e-38	3.79256e-36	ZBED2	chr3	111592900	111595443	-	gene_id "ENSG00000177494.5"; gene_type "protein_coding"; gene_name "ZBED2"; level 2; havana_gene "OTTHUMG00000074061.2";
ENSG00000125347.13	IRF1	protein_coding	0.806146	6.3115	165.587	6.80746e-38	4.51058e-36	IRF1	chr5	132481609	132490798	-	gene_id "ENSG00000125347.13"; gene_type "protein_coding"; gene_name "IRF1"; level 2; havana_gene "OTTHUMG00000059497.16";
ENSG00000130164.13	LDLR	protein_coding	-0.758399	7.98706	165.552	6.92983e-38	4.57253e-36	LDLR	chr19	11089362	11133816	+	gene_id "ENSG00000130164.13"; gene_type "protein_coding"; gene_name "LDLR"; level 1; tag "ncRNA_host"; havana_gene "OTTHUMG00000171935.8";
ENSG00000188313.12	PLSCR1	protein_coding	0.747881	6.85963	165.286	7.92136e-38	5.20509e-36	PLSCR1	chr3	146515180	146544864	-	gene_id "ENSG00000188313.12"; gene_type "protein_coding"; gene_name "PLSCR1"; level 2; havana_gene "OTTHUMG00000159427.4";
ENSG00000018236.14	CNTN1	protein_coding	-1.0146	4.95438	165.254	8.05153e-38	5.26876e-36	CNTN1	chr12	40692442	41072418	+	gene_id "ENSG00000018236.14"; gene_type "protein_coding"; gene_name "CNTN1"; level 2; tag "overlapping_locus"; havana_gene "OTTHUMG00000169362.3";
ENSG00000132824.13	SERINC3	protein_coding	0.758449	8.09401	164.487	1.18394e-37	7.71556e-36	SERINC3	chr20	44496221	44522109	-	gene_id "ENSG00000132824.13"; gene_type "protein_coding"; gene_name "SERINC3"; level 2; havana_gene "OTTHUMG00000033087.3";
ENSG00000189060.5	H1F0	protein_coding	1.26118	7.66961	164.266	1.32321e-37	8.58786e-36	H1F0	chr22	37805093	37807436	+	gene_id "ENSG00000189060.5"; gene_type "protein_coding"; gene_name "H1F0"; level 2; havana_gene "OTTHUMG00000150659.1";
ENSG00000135116.9	HRK	protein_coding	1.84775	2.9183	164.206	1.36355e-37	8.81351e-36	HRK	chr12	116856144	116881441	-	gene_id "ENSG00000135116.9"; gene_type "protein_coding"; gene_name "HRK"; level 2; havana_gene "OTTHUMG00000169328.3";
ENSG00000163993.6	S100P	protein_coding	2.93418	3.36516	164.068	1.46168e-37	9.40939e-36	S100P	chr4	6693069	6697170	+	gene_id "ENSG00000163993.6"; gene_type "protein_coding"; gene_name "S100P"; level 2; havana_gene "OTTHUMG00000090491.4";
ENSG00000181019.12	NQO1	protein_coding	-0.688734	6.84896	162.369	3.4362e-37	2.20306e-35	NQO1	chr16	69706996	69726951	-	gene_id "ENSG00000181019.12"; gene_type "protein_coding"; gene_name "NQO1"; level 1; havana_gene "OTTHUMG00000137575.2";
ENSG00000198959.11	TGM2	protein_coding	2.02624	6.13432	162.073	3.98816e-37	2.54663e-35	TGM2	chr20	38127387	38166578	-	gene_id "ENSG00000198959.11"; gene_type "protein_coding"; gene_name "TGM2"; level 2; havana_gene "OTTHUMG00000032437.4";
ENSG00000169926.10	KLF13	protein_coding	0.73919	9.51758	162.064	4.00565e-37	2.54753e-35	KLF13	chr15	31326855	31435665	+	gene_id "ENSG00000169926.10"; gene_type "protein_coding"; gene_name "KLF13"; level 1; tag "overlapping_locus"; havana_gene "OTTHUMG00000172224.4";
ENSG00000100941.8	PNN	protein_coding	-0.510018	8.14471	162.004	4.12841e-37	2.6151e-35	PNN	chr14	39175183	39183218	+	gene_id "ENSG00000100941.8"; gene_type "protein_coding"; gene_name "PNN"; level 2; havana_gene "OTTHUMG00000028821.5";
ENSG00000113712.17	CSNK1A1	protein_coding	0.570506	8.45257	161.355	5.72205e-37	3.61014e-35	CSNK1A1	chr5	149492197	149551552	-	gene_id "ENSG00000113712.17"; gene_type "protein_coding"; gene_name "CSNK1A1"; level 2; tag "overlapping_locus"; havana_gene "OTTHUMG00000163463.5";
ENSG00000174437.16	ATP2A2	protein_coding	-0.478706	9.23951	161.261	5.99915e-37	3.76994e-35	ATP2A2	chr12	110280756	110351093	+	gene_id "ENSG00000174437.16"; gene_type "protein_coding"; gene_name "ATP2A2"; level 1; havana_gene "OTTHUMG00000169327.4";
ENSG00000107938.17	EDRF1	protein_coding	-0.812103	5.084	161.085	6.55636e-37	4.10381e-35	EDRF1	chr10	125719515	125764143	+	gene_id "ENSG00000107938.17"; gene_type "protein_coding"; gene_name "EDRF1"; level 1; havana_gene "OTTHUMG00000019233.6";
ENSG00000116016.13	EPAS1	protein_coding	0.700209	8.03467	160.941	7.04872e-37	4.39462e-35	EPAS1	chr2	46293667	46386703	+	gene_id "ENSG00000116016.13"; gene_type "protein_coding"; gene_name "EPAS1"; level 1; havana_gene "OTTHUMG00000128818.24";
ENSG00000114251.14	WNT5A	protein_coding	1.57828	3.75493	160.908	7.16537e-37	4.44984e-35	WNT5A	chr3	55465715	55490539	-	gene_id "ENSG00000114251.14"; gene_type "protein_coding"; gene_name "WNT5A"; level 2; havana_gene "OTTHUMG00000158361.6";
ENSG00000121210.15	TMEM131L	protein_coding	0.971764	4.90946	159.854	1.21787e-36	7.53368e-35	TMEM131L	chr4	153466346	153636711	+	gene_id "ENSG00000121210.15"; gene_type "protein_coding"; gene_name "TMEM131L"; level 2; havana_gene "OTTHUMG00000153244.5";
ENSG00000169071.14	ROR2	protein_coding	2.01889	1.69293	159.362	1.55975e-36	9.61096e-35	ROR2	chr9	91563091	91950162	-	gene_id "ENSG00000169071.14"; gene_type "protein_coding"; gene_name "ROR2"; level 2; tag "ncRNA_host"; havana_gene "OTTHUMG00000020211.4";
ENSG00000163812.13	ZDHHC3	protein_coding	0.423287	7.0182	159.076	1.80118e-36	1.10556e-34	ZDHHC3	chr3	44915257	44976185	-	gene_id "ENSG00000163812.13"; gene_type "protein_coding"; gene_name "ZDHHC3"; level 1; havana_gene "OTTHUMG00000133093.9";
ENSG00000064666.14	CNN2	protein_coding	-0.820567	7.42287	158.833	2.0349e-36	1.24419e-34	CNN2	chr19	1026581	1039068	+	gene_id "ENSG00000064666.14"; gene_type "protein_coding"; gene_name "CNN2"; level 2; havana_gene "OTTHUMG00000172729.6";
ENSG00000121579.12	NAA50	protein_coding	-0.350791	9.07675	158.058	3.00656e-36	1.83123e-34	NAA50	chr3	113716460	113746300	-	gene_id "ENSG00000121579.12"; gene_type "protein_coding"; gene_name "NAA50"; level 2; tag "overlapping_locus"; havana_gene "OTTHUMG00000159294.3";
ENSG00000168297.15	PXK	protein_coding	1.12669	5.62645	157.447	4.08815e-36	2.48046e-34	PXK	chr3	58332880	58426126	+	gene_id "ENSG00000168297.15"; gene_type "protein_coding"; gene_name "PXK"; level 1; havana_gene "OTTHUMG00000159149.4";
ENSG00000142627.12	EPHA2	protein_coding	-0.879192	8.08635	157.03	5.04108e-36	3.04697e-34	EPHA2	chr1	16124337	16156087	-	gene_id "ENSG00000142627.12"; gene_type "protein_coding"; gene_name "EPHA2"; level 2; havana_gene "OTTHUMG00000009527.2";
ENSG00000100485.11	SOS2	protein_coding	1.03923	5.27416	156.929	5.30494e-36	3.19426e-34	SOS2	chr14	50117120	50231558	-	gene_id "ENSG00000100485.11"; gene_type "protein_coding"; gene_name "SOS2"; level 1; havana_gene "OTTHUMG00000140292.4";
ENSG00000171368.11	TPPP	protein_coding	1.57534	3.40311	156.598	6.26607e-36	3.75869e-34	TPPP	chr5	659862	693395	-	gene_id "ENSG00000171368.11"; gene_type "protein_coding"; gene_name "TPPP"; level 2; havana_gene "OTTHUMG00000131011.4";
ENSG00000009790.14	TRAF3IP3	protein_coding	3.12503	1.45124	156.316	7.22306e-36	4.31639e-34	TRAF3IP3	chr1	209756032	209782320	+	gene_id "ENSG00000009790.14"; gene_type "protein_coding"; gene_name "TRAF3IP3"; level 1; havana_gene "OTTHUMG00000036480.7";
ENSG00000176407.17	KCMF1	protein_coding	0.445421	6.76326	156.166	7.78693e-36	4.63586e-34	KCMF1	chr2	84971093	85059472	+	gene_id "ENSG00000176407.17"; gene_type "protein_coding"; gene_name "KCMF1"; level 1; havana_gene "OTTHUMG00000153004.13";
ENSG00000127472.10	PLA2G5	protein_coding	8.57898	1.19115	155.513	1.08173e-35	6.41582e-34	PLA2G5	chr1	20028179	20091190	+	gene_id "ENSG00000127472.10"; gene_type "protein_coding"; gene_name "PLA2G5"; level 2; havana_gene "OTTHUMG00000002698.3";
ENSG00000269113.3	TRABD2B	protein_coding	2.5855	1.25511	155.091	1.33736e-35	7.90243e-34	TRABD2B	chr1	47760528	47996895	-	gene_id "ENSG00000269113.3"; gene_type "protein_coding"; gene_name "TRABD2B"; level 2; tag "overlapping_locus"; havana_gene "OTTHUMG00000007960.3";
ENSG00000107105.14	ELAVL2	protein_coding	-0.937213	4.938	154.476	1.82281e-35	1.07309e-33	ELAVL2	chr9	23690104	23826337	-	gene_id "ENSG00000107105.14"; gene_type "protein_coding"; gene_name "ELAVL2"; level 1; havana_gene "OTTHUMG00000019700.4";
ENSG00000204580.13	DDR1	protein_coding	0.646558	8.22054	152.909	4.01015e-35	2.35203e-33	DDR1	chr6	30876421	30900156	+	gene_id "ENSG00000204580.13"; gene_type "protein_coding"; gene_name "DDR1"; level 1; tag "ncRNA_host"; havana_gene "OTTHUMG00000031236.13";
ENSG00000125378.15	BMP4	protein_coding	-1.57904	2.1369	152.457	5.03518e-35	2.94233e-33	BMP4	chr14	53949736	53958761	-	gene_id "ENSG00000125378.15"; gene_type "protein_coding"; gene_name "BMP4"; level 1; tag "retrogene"; havana_gene "OTTHUMG00000140303.4";
ENSG00000103044.10	HAS3	protein_coding	-1.40283	4.13809	152.103	6.01479e-35	3.49934e-33	HAS3	chr16	69105564	69118719	+	gene_id "ENSG00000103044.10"; gene_type "protein_coding"; gene_name "HAS3"; level 2; havana_gene "OTTHUMG00000137562.3";
ENSG00000120129.5	DUSP1	protein_coding	0.894837	6.2532	152.098	6.03258e-35	3.49934e-33	DUSP1	chr5	172768090	172771195	-	gene_id "ENSG00000120129.5"; gene_type "protein_coding"; gene_name "DUSP1"; level 2; havana_gene "OTTHUMG00000130523.3";
ENSG00000156804.7	FBXO32	protein_coding	2.28117	4.55841	151.462	8.3065e-35	4.80079e-33	FBXO32	chr8	123497889	123541206	-	gene_id "ENSG00000156804.7"; gene_type "protein_coding"; gene_name "FBXO32"; level 2; havana_gene "OTTHUMG00000164981.2";
ENSG00000104783.11	KCNN4	protein_coding	-1.39946	4.46395	151.413	8.51555e-35	4.90372e-33	KCNN4	chr19	43766533	43781257	-	gene_id "ENSG00000104783.11"; gene_type "protein_coding"; gene_name "KCNN4"; level 2; havana_gene "OTTHUMG00000182779.1";
ENSG00000108375.12	RNF43	protein_coding	-0.873734	5.25926	148.546	3.60348e-34	2.06756e-32	RNF43	chr17	58352500	58417595	-	gene_id "ENSG00000108375.12"; gene_type "protein_coding"; gene_name "RNF43"; level 2; tag "overlapping_locus"; havana_gene "OTTHUMG00000179077.1";
ENSG00000261150.2	EPPK1	protein_coding	-1.81359	4.63549	148.401	3.87762e-34	2.21682e-32	EPPK1	chr8	143857324	143878464	-	gene_id "ENSG00000261150.2"; gene_type "protein_coding"; gene_name "EPPK1"; level 2; havana_gene "OTTHUMG00000165206.3";
ENSG00000162757.4	C1orf74	protein_coding	1.5859	4.36637	147.546	5.96271e-34	3.3966e-32	C1orf74	chr1	209779208	209784559	-	gene_id "ENSG00000162757.4"; gene_type "protein_coding"; gene_name "C1orf74"; level 2; havana_gene "OTTHUMG00000036483.2";
ENSG00000156675.15	RAB11FIP1	protein_coding	1.07708	5.63726	147.485	6.14625e-34	3.4886e-32	RAB11FIP1	chr8	37858618	37899467	-	gene_id "ENSG00000156675.15"; gene_type "protein_coding"; gene_name "RAB11FIP1"; level 2; havana_gene "OTTHUMG00000164026.3";
ENSG00000115221.10	ITGB6	protein_coding	0.851764	6.33603	146.926	8.14554e-34	4.60689e-32	ITGB6	chr2	160099666	160271888	-	gene_id "ENSG00000115221.10"; gene_type "protein_coding"; gene_name "ITGB6"; level 1; havana_gene "OTTHUMG00000132026.5";
ENSG00000153976.2	HS3ST3A1	protein_coding	1.64218	2.62491	146.842	8.49592e-34	4.78795e-32	HS3ST3A1	chr17	13495689	13601927	-	gene_id "ENSG00000153976.2"; gene_type "protein_coding"; gene_name "HS3ST3A1"; level 2; tag "ncRNA_host"; havana_gene "OTTHUMG00000058768.2";
ENSG00000165887.11	ANKRD2	protein_coding	-1.47662	3.59113	145.874	1.38338e-33	7.76849e-32	ANKRD2	chr10	97572499	97583884	+	gene_id "ENSG00000165887.11"; gene_type "protein_coding"; gene_name "ANKRD2"; level 2; havana_gene "OTTHUMG00000018860.1";
ENSG00000006025.11	OSBPL7	protein_coding	1.80765	2.41218	144.926	2.22938e-33	1.24751e-31	OSBPL7	chr17	47807372	47821834	-	gene_id "ENSG00000006025.11"; gene_type "protein_coding"; gene_name "OSBPL7"; level 2; havana_gene "OTTHUMG00000178288.1";
ENSG00000087494.15	PTHLH	protein_coding	-1.29894	5.35143	144.767	2.41476e-33	1.34648e-31	PTHLH	chr12	27958084	27972705	-	gene_id "ENSG00000087494.15"; gene_type "protein_coding"; gene_name "PTHLH"; level 2; havana_gene "OTTHUMG00000169221.3";
ENSG00000116161.17	CACYBP	protein_coding	-0.368565	7.47137	144.609	2.61526e-33	1.45317e-31	CACYBP	chr1	174999163	175011715	+	gene_id "ENSG00000116161.17"; gene_type "protein_coding"; gene_name "CACYBP"; level 1; havana_gene "OTTHUMG00000034941.7";
ENSG00000155313.15	USP25	protein_coding	0.63222	6.04346	144.521	2.73389e-33	1.51377e-31	USP25	chr21	15730025	15880069	+	gene_id "ENSG00000155313.15"; gene_type "protein_coding"; gene_name "USP25"; level 2; havana_gene "OTTHUMG00000074343.3";
ENSG00000120645.11	IQSEC3	protein_coding	6.5378	0.834645	144.433	2.85638e-33	1.57609e-31	IQSEC3	chr12	66765	178460	+	gene_id "ENSG00000120645.11"; gene_type "protein_coding"; gene_name "IQSEC3"; level 1; havana_gene "OTTHUMG00000167975.4";
ENSG00000262188.1	LINC01978	lincRNA	3.46029	0.813908	144.415	2.88272e-33	1.5851e-31	LINC01978	chr17	79919357	79925462	+	gene_id "ENSG00000262188.1"; gene_type "lincRNA"; gene_name "LINC01978"; level 2; havana_gene "OTTHUMG00000177488.1";
ENSG00000147408.14	CSGALNACT1	protein_coding	0.827553	4.88506	142.509	7.52578e-33	4.12382e-31	CSGALNACT1	chr8	19404161	19758029	-	gene_id "ENSG00000147408.14"; gene_type "protein_coding"; gene_name "CSGALNACT1"; level 1; havana_gene "OTTHUMG00000130827.5";
ENSG00000135253.13	KCP	protein_coding	2.93894	1.97617	142.416	7.88814e-33	4.30747e-31	KCP	chr7	128862451	128910719	-	gene_id "ENSG00000135253.13"; gene_type "protein_coding"; gene_name "KCP"; level 2; tag "overlapping_locus"; havana_gene "OTTHUMG00000158363.6";
ENSG00000112561.17	TFEB	protein_coding	1.5677	3.43122	141.881	1.03257e-32	5.61916e-31	TFEB	chr6	41683978	41736259	-	gene_id "ENSG00000112561.17"; gene_type "protein_coding"; gene_name "TFEB"; level 2; havana_gene "OTTHUMG00000014684.13";
ENSG00000064393.15	HIPK2	protein_coding	0.628515	6.74246	141.113	1.51979e-32	8.24227e-31	HIPK2	chr7	139561570	139777778	-	gene_id "ENSG00000064393.15"; gene_type "protein_coding"; gene_name "HIPK2"; level 2; havana_gene "OTTHUMG00000157704.3";
ENSG00000120694.19	HSPH1	protein_coding	-0.784763	8.83762	140.796	1.78263e-32	9.63473e-31	HSPH1	chr13	31134974	31162388	-	gene_id "ENSG00000120694.19"; gene_type "protein_coding"; gene_name "HSPH1"; level 1; havana_gene "OTTHUMG00000016685.5";
ENSG00000153294.11	ADGRF4	protein_coding	1.44367	3.72752	140.455	2.11718e-32	1.14039e-30	ADGRF4	chr6	47685864	47722021	+	gene_id "ENSG00000153294.11"; gene_type "protein_coding"; gene_name "ADGRF4"; level 2; tag "ncRNA_host"; tag "overlapping_locus"; havana_gene "OTTHUMG00000014800.2";
ENSG00000046604.12	DSG2	protein_coding	0.490053	8.5033	140.373	2.20673e-32	1.1846e-30	DSG2	chr18	31498043	31549008	+	gene_id "ENSG00000046604.12"; gene_type "protein_coding"; gene_name "DSG2"; level 2; havana_gene "OTTHUMG00000179649.2";
ENSG00000145685.13	LHFPL2	protein_coding	0.636139	6.10105	138.02	7.2146e-32	3.85981e-30	LHFPL2	chr5	78485215	78770021	-	gene_id "ENSG00000145685.13"; gene_type "protein_coding"; gene_name "LHFPL2"; level 1; tag "overlapping_locus"; havana_gene "OTTHUMG00000107579.4";
ENSG00000272398.5	CD24	protein_coding	-0.926342	4.98602	136.843	1.30509e-31	6.95875e-30	CD24	chr6	106969831	106975627	-	gene_id "ENSG00000272398.5"; gene_type "protein_coding"; gene_name "CD24"; level 2; havana_gene "OTTHUMG00000188439.1";
ENSG00000131051.22	RBM39	protein_coding	-0.312351	8.42559	136.365	1.6599e-31	8.82086e-30	RBM39	chr20	35701347	35742312	-	gene_id "ENSG00000131051.22"; gene_type "protein_coding"; gene_name "RBM39"; level 1; havana_gene "OTTHUMG00000032358.19";
ENSG00000169594.13	BNC1	protein_coding	0.663563	8.24461	136.315	1.70256e-31	9.01732e-30	BNC1	chr15	83255903	83284714	-	gene_id "ENSG00000169594.13"; gene_type "protein_coding"; gene_name "BNC1"; level 1; havana_gene "OTTHUMG00000147362.2";
ENSG00000184254.16	ALDH1A3	protein_coding	-1.27454	6.20481	135.826	2.17786e-31	1.14962e-29	ALDH1A3	chr15	100877714	100916626	+	gene_id "ENSG00000184254.16"; gene_type "protein_coding"; gene_name "ALDH1A3"; level 2; tag "overlapping_locus"; havana_gene "OTTHUMG00000186439.3";
ENSG00000111275.12	ALDH2	protein_coding	1.02037	4.51113	135.679	2.34543e-31	1.23396e-29	ALDH2	chr12	111766887	111817529	+	gene_id "ENSG00000111275.12"; gene_type "protein_coding"; gene_name "ALDH2"; level 2; tag "ncRNA_host"; tag "overlapping_locus"; havana_gene "OTTHUMG00000169603.4";
ENSG00000186081.11	KRT5	protein_coding	0.863183	13.4742	135.625	2.40981e-31	1.26363e-29	KRT5	chr12	52514575	52520687	-	gene_id "ENSG00000186081.11"; gene_type "protein_coding"; gene_name "KRT5"; level 2; havana_gene "OTTHUMG00000169657.3";
ENSG00000116514.16	RNF19B	protein_coding	0.77285	6.41211	135.506	2.55884e-31	1.33736e-29	RNF19B	chr1	32936445	32964685	-	gene_id "ENSG00000116514.16"; gene_type "protein_coding"; gene_name "RNF19B"; level 2; havana_gene "OTTHUMG00000004013.4";
ENSG00000155090.14	KLF10	protein_coding	0.729676	6.9941	135.383	2.722e-31	1.41794e-29	KLF10	chr8	102648779	102655902	-	gene_id "ENSG00000155090.14"; gene_type "protein_coding"; gene_name "KLF10"; level 2; havana_gene "OTTHUMG00000164735.1";
ENSG00000086061.15	DNAJA1	protein_coding	-0.626708	8.68542	135.279	2.86886e-31	1.48955e-29	DNAJA1	chr9	33025211	33039907	+	gene_id "ENSG00000086061.15"; gene_type "protein_coding"; gene_name "DNAJA1"; level 2; havana_gene "OTTHUMG00000019760.1";
ENSG00000231131.6	LINC01468	lincRNA	-0.922428	6.17488	135.264	2.89022e-31	1.49573e-29	LINC01468	chr10	52450874	52470533	-	gene_id "ENSG00000231131.6"; gene_type "lincRNA"; gene_name "LINC01468"; level 2; havana_gene "OTTHUMG00000018252.2";
ENSG00000205730.6	ITPRIPL2	protein_coding	0.612636	6.47985	134.525	4.19492e-31	2.16387e-29	ITPRIPL2	chr16	19113932	19121629	+	gene_id "ENSG00000205730.6"; gene_type "protein_coding"; gene_name "ITPRIPL2"; level 2; tag "overlapping_locus"; havana_gene "OTTHUMG00000177199.3";
ENSG00000176406.22	RIMS2	protein_coding	-1.78033	2.2291	133.778	6.10914e-31	3.14105e-29	RIMS2	chr8	103500748	104256094	+	gene_id "ENSG00000176406.22"; gene_type "protein_coding"; gene_name "RIMS2"; level 1; tag "overlapping_locus"; havana_gene "OTTHUMG00000162097.11";
ENSG00000174705.12	SH3PXD2B	protein_coding	0.939995	5.70599	133.587	6.72566e-31	3.44684e-29	SH3PXD2B	chr5	172325000	172454523	-	gene_id "ENSG00000174705.12"; gene_type "protein_coding"; gene_name "SH3PXD2B"; level 1; havana_gene "OTTHUMG00000163280.4";
ENSG00000145545.11	SRD5A1	protein_coding	0.40507	6.81272	133.54	6.88698e-31	3.51814e-29	SRD5A1	chr5	6633343	6674386	+	gene_id "ENSG00000145545.11"; gene_type "protein_coding"; gene_name "SRD5A1"; level 2; havana_gene "OTTHUMG00000090456.3";
ENSG00000214063.10	TSPAN4	protein_coding	-0.92117	5.10022	133.516	6.97203e-31	3.55013e-29	TSPAN4	chr11	842808	867116	+	gene_id "ENSG00000214063.10"; gene_type "protein_coding"; gene_name "TSPAN4"; level 2; havana_gene "OTTHUMG00000133305.6";
ENSG00000170323.8	FABP4	protein_coding	5.6658	2.04983	133.456	7.18415e-31	3.64642e-29	FABP4	chr8	81478419	81483263	-	gene_id "ENSG00000170323.8"; gene_type "protein_coding"; gene_name "FABP4"; level 2; havana_gene "OTTHUMG00000164602.2";
ENSG00000121858.10	TNFSF10	protein_coding	2.80963	3.87233	132.761	1.01973e-30	5.15927e-29	TNFSF10	chr3	172505508	172523507	-	gene_id "ENSG00000121858.10"; gene_type "protein_coding"; gene_name "TNFSF10"; level 1; havana_gene "OTTHUMG00000156917.2";
ENSG00000023839.10	ABCC2	protein_coding	-0.866313	4.95664	132.7	1.05185e-30	5.30482e-29	ABCC2	chr10	99782732	99852192	+	gene_id "ENSG00000023839.10"; gene_type "protein_coding"; gene_name "ABCC2"; level 2; havana_gene "OTTHUMG00000018895.1";
ENSG00000196422.10	PPP1R26	protein_coding	0.687741	6.18266	132.655	1.07579e-30	5.40832e-29	PPP1R26	chr9	135479079	135488893	+	gene_id "ENSG00000196422.10"; gene_type "protein_coding"; gene_name "PPP1R26"; level 2; havana_gene "OTTHUMG00000020904.2";
ENSG00000137203.10	TFAP2A	protein_coding	-0.610124	6.51515	132.38	1.2355e-30	6.19157e-29	TFAP2A	chr6	10393186	10419659	-	gene_id "ENSG00000137203.10"; gene_type "protein_coding"; gene_name "TFAP2A"; level 1; havana_gene "OTTHUMG00000014235.4";
ENSG00000167178.15	ISLR2	protein_coding	2.6565	0.776522	132.351	1.25394e-30	6.26416e-29	ISLR2	chr15	74100311	74138540	+	gene_id "ENSG00000167178.15"; gene_type "protein_coding"; gene_name "ISLR2"; level 2; havana_gene "OTTHUMG00000137624.4";
ENSG00000137449.15	CPEB2	protein_coding	1.43432	3.12843	131.882	1.58754e-30	7.90576e-29	CPEB2	chr4	15002674	15070153	+	gene_id "ENSG00000137449.15"; gene_type "protein_coding"; gene_name "CPEB2"; level 2; havana_gene "OTTHUMG00000090669.2";
ENSG00000134294.13	SLC38A2	protein_coding	0.847358	9.78414	130.689	2.89578e-30	1.43754e-28	SLC38A2	chr12	46358189	46372867	-	gene_id "ENSG00000134294.13"; gene_type "protein_coding"; gene_name "SLC38A2"; level 2; havana_gene "OTTHUMG00000169471.1";
ENSG00000092929.11	UNC13D	protein_coding	-1.09093	4.0967	130.679	2.91075e-30	1.44046e-28	UNC13D	chr17	75827225	75844717	-	gene_id "ENSG00000092929.11"; gene_type "protein_coding"; gene_name "UNC13D"; level 2; havana_gene "OTTHUMG00000179895.3";
ENSG00000116661.10	FBXO2	protein_coding	1.42932	4.25769	130.087	3.92231e-30	1.93501e-28	FBXO2	chr1	11637018	11655785	-	gene_id "ENSG00000116661.10"; gene_type "protein_coding"; gene_name "FBXO2"; level 2; havana_gene "OTTHUMG00000002072.5";
ENSG00000116285.12	ERRFI1	protein_coding	1.38404	7.79057	129.658	4.86919e-30	2.39468e-28	ERRFI1	chr1	8004404	8026308	-	gene_id "ENSG00000116285.12"; gene_type "protein_coding"; gene_name "ERRFI1"; level 1; havana_gene "OTTHUMG00000001221.3";
ENSG00000146674.14	IGFBP3	protein_coding	-1.49984	2.44457	129.406	5.52785e-30	2.71019e-28	IGFBP3	chr7	45912245	45921874	-	gene_id "ENSG00000146674.14"; gene_type "protein_coding"; gene_name "IGFBP3"; level 1; havana_gene "OTTHUMG00000023769.9";
ENSG00000147689.16	FAM83A	protein_coding	1.02164	7.78217	129.357	5.66424e-30	2.76849e-28	FAM83A	chr8	123178960	123210079	+	gene_id "ENSG00000147689.16"; gene_type "protein_coding"; gene_name "FAM83A"; level 2; tag "overlapping_locus"; havana_gene "OTTHUMG00000165083.3";
ENSG00000163083.5	INHBB	protein_coding	-1.26425	2.22205	128.732	7.76036e-30	3.78133e-28	INHBB	chr2	120346143	120351808	+	gene_id "ENSG00000163083.5"; gene_type "protein_coding"; gene_name "INHBB"; level 2; havana_gene "OTTHUMG00000131437.1";
ENSG00000181885.18	CLDN7	protein_coding	1.26454	5.12794	128.595	8.31707e-30	4.04016e-28	CLDN7	chr17	7259903	7263983	-	gene_id "ENSG00000181885.18"; gene_type "protein_coding"; gene_name "CLDN7"; level 1; tag "overlapping_locus"; havana_gene "OTTHUMG00000178005.4";
ENSG00000124486.12	USP9X	protein_coding	0.532535	7.67379	128.408	9.14094e-30	4.42679e-28	USP9X	chrX	41085635	41236579	+	gene_id "ENSG00000124486.12"; gene_type "protein_coding"; gene_name "USP9X"; level 2; tag "overlapping_locus"; havana_gene "OTTHUMG00000021367.4";
ENSG00000158163.14	DZIP1L	protein_coding	2.34997	2.73025	127.878	1.19363e-29	5.76291e-28	DZIP1L	chr3	138061990	138115818	-	gene_id "ENSG00000158163.14"; gene_type "protein_coding"; gene_name "DZIP1L"; level 2; tag "overlapping_locus"; havana_gene "OTTHUMG00000159819.3";
ENSG00000151929.9	BAG3	protein_coding	-0.530747	7.57814	127.561	1.40022e-29	6.73976e-28	BAG3	chr10	119651370	119677819	+	gene_id "ENSG00000151929.9"; gene_type "protein_coding"; gene_name "BAG3"; level 2; havana_gene "OTTHUMG00000019155.2";
ENSG00000076641.4	PAG1	protein_coding	2.1385	3.56633	127.482	1.45718e-29	6.9927e-28	PAG1	chr8	80967810	81112068	-	gene_id "ENSG00000076641.4"; gene_type "protein_coding"; gene_name "PAG1"; level 2; havana_gene "OTTHUMG00000164592.3";
ENSG00000116039.11	ATP6V1B1	protein_coding	4.65628	1.47612	127.46	1.47352e-29	7.04973e-28	ATP6V1B1	chr2	70935882	70965406	+	gene_id "ENSG00000116039.11"; gene_type "protein_coding"; gene_name "ATP6V1B1"; level 2; havana_gene "OTTHUMG00000129711.10";
ENSG00000176624.10	MEX3C	protein_coding	0.552546	6.69722	127.04	1.82038e-29	8.68302e-28	MEX3C	chr18	51174550	51218304	-	gene_id "ENSG00000176624.10"; gene_type "protein_coding"; gene_name "MEX3C"; level 2; havana_gene "OTTHUMG00000132693.4";
ENSG00000101230.5	ISM1	protein_coding	-1.58524	2.12601	126.99	1.86699e-29	8.87858e-28	ISM1	chr20	13221771	13300651	+	gene_id "ENSG00000101230.5"; gene_type "protein_coding"; gene_name "ISM1"; level 2; havana_gene "OTTHUMG00000031902.2";
ENSG00000087266.15	SH3BP2	protein_coding	1.06185	4.79767	126.2	2.77964e-29	1.31791e-27	SH3BP2	chr4	2793023	2841098	+	gene_id "ENSG00000087266.15"; gene_type "protein_coding"; gene_name "SH3BP2"; level 2; havana_gene "OTTHUMG00000160801.14";
ENSG00000189410.11	SH2D5	protein_coding	-1.08516	4.95308	124.969	5.17011e-29	2.44399e-27	SH2D5	chr1	20719732	20732837	-	gene_id "ENSG00000189410.11"; gene_type "protein_coding"; gene_name "SH2D5"; level 2; havana_gene "OTTHUMG00000002620.3";
ENSG00000139163.15	ETNK1	protein_coding	-0.725954	4.84222	124.714	5.87906e-29	2.77086e-27	ETNK1	chr12	22625075	22690665	+	gene_id "ENSG00000139163.15"; gene_type "protein_coding"; gene_name "ETNK1"; level 1; tag "overlapping_locus"; havana_gene "OTTHUMG00000169008.4";
ENSG00000115758.12	ODC1	protein_coding	-0.660506	7.08849	124.623	6.15448e-29	2.89206e-27	ODC1	chr2	10439968	10448504	-	gene_id "ENSG00000115758.12"; gene_type "protein_coding"; gene_name "ODC1"; level 2; tag "ncRNA_host"; havana_gene "OTTHUMG00000090450.4";
ENSG00000157193.15	LRP8	protein_coding	-0.7825	6.3273	123.946	8.65674e-29	4.05586e-27	LRP8	chr1	53242364	53328070	-	gene_id "ENSG00000157193.15"; gene_type "protein_coding"; gene_name "LRP8"; level 1; tag "overlapping_locus"; havana_gene "OTTHUMG00000008924.5";
ENSG00000105655.18	ISYNA1	protein_coding	2.04126	4.11626	123.917	8.78579e-29	4.10418e-27	ISYNA1	chr19	18434388	18438301	-	gene_id "ENSG00000105655.18"; gene_type "protein_coding"; gene_name "ISYNA1"; level 1; havana_gene "OTTHUMG00000179027.9";
ENSG00000140511.11	HAPLN3	protein_coding	2.12927	1.91621	123.556	1.05363e-28	4.90745e-27	HAPLN3	chr15	88877288	88895626	-	gene_id "ENSG00000140511.11"; gene_type "protein_coding"; gene_name "HAPLN3"; level 1; havana_gene "OTTHUMG00000148680.5";
ENSG00000117525.13	F3	protein_coding	-0.852135	9.04314	123.248	1.23067e-28	5.7152e-27	F3	chr1	94529225	94541800	-	gene_id "ENSG00000117525.13"; gene_type "protein_coding"; gene_name "F3"; level 2; havana_gene "OTTHUMG00000010716.3";
ENSG00000054967.12	RELT	protein_coding	-0.890361	4.57004	122.506	1.78864e-28	8.28214e-27	RELT	chr11	73376264	73397474	+	gene_id "ENSG00000054967.12"; gene_type "protein_coding"; gene_name "RELT"; level 2; havana_gene "OTTHUMG00000167973.3";
ENSG00000268858.2	AL118506.1	antisense_RNA	-1.21831	3.41665	121.919	2.4042e-28	1.11e-26	AL118506.1	chr20	63861212	63864293	-	gene_id "ENSG00000268858.2"; gene_type "antisense_RNA"; gene_name "AL118506.1"; level 2; havana_gene "OTTHUMG00000187033.1";
ENSG00000128059.8	PPAT	protein_coding	-0.462283	6.06572	121.904	2.4226e-28	1.11524e-26	PPAT	chr4	56393362	56435615	-	gene_id "ENSG00000128059.8"; gene_type "protein_coding"; gene_name "PPAT"; level 2; havana_gene "OTTHUMG00000128842.2";
ENSG00000137094.14	DNAJB5	protein_coding	1.72771	3.9844	121.853	2.48644e-28	1.14131e-26	DNAJB5	chr9	34989641	34998900	+	gene_id "ENSG00000137094.14"; gene_type "protein_coding"; gene_name "DNAJB5"; level 1; havana_gene "OTTHUMG00000019840.8";
ENSG00000204256.12	BRD2	protein_coding	-0.337761	7.43989	121.769	2.59322e-28	1.18689e-26	BRD2	chr6	32968660	32981505	+	gene_id "ENSG00000204256.12"; gene_type "protein_coding"; gene_name "BRD2"; level 1; tag "overlapping_locus"; havana_gene "OTTHUMG00000031241.7";
ENSG00000178773.14	CPNE7	protein_coding	-1.18232	3.74935	121.747	2.62191e-28	1.19656e-26	CPNE7	chr16	89575768	89597246	+	gene_id "ENSG00000178773.14"; gene_type "protein_coding"; gene_name "CPNE7"; level 1; havana_gene "OTTHUMG00000138051.5";
ENSG00000108602.17	ALDH3A1	protein_coding	-1.4017	2.84643	121.735	2.6382e-28	1.20053e-26	ALDH3A1	chr17	19737984	19748943	-	gene_id "ENSG00000108602.17"; gene_type "protein_coding"; gene_name "ALDH3A1"; level 2; havana_gene "OTTHUMG00000059469.11";
ENSG00000158055.15	GRHL3	protein_coding	3.06506	1.4194	121.263	3.34654e-28	1.51851e-26	GRHL3	chr1	24319322	24364482	+	gene_id "ENSG00000158055.15"; gene_type "protein_coding"; gene_name "GRHL3"; level 2; havana_gene "OTTHUMG00000003040.6";
ENSG00000275342.4	PRAG1	protein_coding	0.759257	5.81246	121.008	3.80672e-28	1.72238e-26	PRAG1	chr8	8317736	8386498	-	gene_id "ENSG00000275342.4"; gene_type "protein_coding"; gene_name "PRAG1"; level 2; havana_gene "OTTHUMG00000163709.3";
ENSG00000162892.15	IL24	protein_coding	-1.50562	5.20213	120.729	4.38075e-28	1.97645e-26	IL24	chr1	206897443	206904139	+	gene_id "ENSG00000162892.15"; gene_type "protein_coding"; gene_name "IL24"; level 2; havana_gene "OTTHUMG00000036459.3";
ENSG00000100596.6	SPTLC2	protein_coding	0.654146	5.86889	120.685	4.47783e-28	2.01451e-26	SPTLC2	chr14	77505997	77616773	-	gene_id "ENSG00000100596.6"; gene_type "protein_coding"; gene_name "SPTLC2"; level 1; tag "ncRNA_host"; havana_gene "OTTHUMG00000171540.1";
ENSG00000137868.18	STRA6	protein_coding	1.89643	2.2243	120.582	4.71671e-28	2.11597e-26	STRA6	chr15	74179466	74212267	-	gene_id "ENSG00000137868.18"; gene_type "protein_coding"; gene_name "STRA6"; level 2; havana_gene "OTTHUMG00000138998.4";
ENSG00000225190.10	PLEKHM1	protein_coding	0.743595	5.42364	120.457	5.02527e-28	2.24803e-26	PLEKHM1	chr17	45435900	45490749	-	gene_id "ENSG00000225190.10"; gene_type "protein_coding"; gene_name "PLEKHM1"; level 2; tag "ncRNA_host"; havana_gene "OTTHUMG00000179074.5";
ENSG00000171492.14	LRRC8D	protein_coding	0.493497	7.04828	120.251	5.57495e-28	2.4869e-26	LRRC8D	chr1	89821014	89936611	+	gene_id "ENSG00000171492.14"; gene_type "protein_coding"; gene_name "LRRC8D"; level 2; tag "overlapping_locus"; havana_gene "OTTHUMG00000010583.5";
ENSG00000161714.11	PLCD3	protein_coding	-0.606457	6.34779	119.64	7.584e-28	3.3736e-26	PLCD3	chr17	45108967	45133354	-	gene_id "ENSG00000161714.11"; gene_type "protein_coding"; gene_name "PLCD3"; level 1; tag "ncRNA_host"; havana_gene "OTTHUMG00000168029.6";
ENSG00000151576.10	QTRT2	protein_coding	-0.468814	6.08051	119.295	9.0257e-28	4.00367e-26	QTRT2	chr3	114005833	114088422	+	gene_id "ENSG00000151576.10"; gene_type "protein_coding"; gene_name "QTRT2"; level 1; havana_gene "OTTHUMG00000159336.3";
ENSG00000066855.15	MTFR1	protein_coding	0.425927	6.38928	119.029	1.03214e-27	4.56562e-26	MTFR1	chr8	65644734	65771261	+	gene_id "ENSG00000066855.15"; gene_type "protein_coding"; gene_name "MTFR1"; level 1; havana_gene "OTTHUMG00000164468.5";
ENSG00000080824.18	HSP90AA1	protein_coding	-0.641955	11.8557	118.693	1.22281e-27	5.39397e-26	HSP90AA1	chr14	102080738	102139699	-	gene_id "ENSG00000080824.18"; gene_type "protein_coding"; gene_name "HSP90AA1"; level 2; havana_gene "OTTHUMG00000171752.7";
ENSG00000165959.11	CLMN	protein_coding	0.833647	4.4424	118.166	1.59495e-27	7.01599e-26	CLMN	chr14	95181940	95319906	-	gene_id "ENSG00000165959.11"; gene_type "protein_coding"; gene_name "CLMN"; level 2; tag "overlapping_locus"; havana_gene "OTTHUMG00000171629.3";
ENSG00000259230.1	LINC02323	lincRNA	2.09449	2.06401	117.788	1.92994e-27	8.4661e-26	LINC02323	chr14	102545254	102555826	+	gene_id "ENSG00000259230.1"; gene_type "lincRNA"; gene_name "LINC02323"; level 2; havana_gene "OTTHUMG00000171913.1";
ENSG00000175003.12	SLC22A1	protein_coding	3.10845	1.61209	117.772	1.94512e-27	8.50909e-26	SLC22A1	chr6	160121789	160158718	+	gene_id "ENSG00000175003.12"; gene_type "protein_coding"; gene_name "SLC22A1"; level 1; havana_gene "OTTHUMG00000015947.4";
ENSG00000068366.19	ACSL4	protein_coding	-0.369229	6.97049	117.642	2.0766e-27	9.05926e-26	ACSL4	chrX	109624244	109733403	-	gene_id "ENSG00000068366.19"; gene_type "protein_coding"; gene_name "ACSL4"; level 2; tag "overlapping_locus"; havana_gene "OTTHUMG00000022190.6";
ENSG00000118777.10	ABCG2	protein_coding	-0.912545	3.96522	117.595	2.12641e-27	9.25105e-26	ABCG2	chr4	88090264	88231322	-	gene_id "ENSG00000118777.10"; gene_type "protein_coding"; gene_name "ABCG2"; level 1; tag "ncRNA_host"; tag "overlapping_locus"; havana_gene "OTTHUMG00000130601.4";
ENSG00000223784.1	LINP1	lincRNA	-0.789236	4.80343	117.475	2.25963e-27	9.80369e-26	LINP1	chr10	6737382	6739026	+	gene_id "ENSG00000223784.1"; gene_type "lincRNA"; gene_name "LINP1"; level 1; havana_gene "OTTHUMG00000017625.1";
ENSG00000196937.10	FAM3C	protein_coding	-0.620056	6.1655	116.98	2.89984e-27	1.2547e-25	FAM3C	chr7	121348851	121396364	-	gene_id "ENSG00000196937.10"; gene_type "protein_coding"; gene_name "FAM3C"; level 2; havana_gene "OTTHUMG00000156979.2";
ENSG00000157514.16	TSC22D3	protein_coding	1.48387	6.64107	116.961	2.92772e-27	1.26331e-25	TSC22D3	chrX	107713221	107777342	-	gene_id "ENSG00000157514.16"; gene_type "protein_coding"; gene_name "TSC22D3"; level 2; havana_gene "OTTHUMG00000022168.3";
ENSG00000109667.11	SLC2A9	protein_coding	0.704342	5.11573	116.953	2.93917e-27	1.2648e-25	SLC2A9	chr4	9771153	10054936	-	gene_id "ENSG00000109667.11"; gene_type "protein_coding"; gene_name "SLC2A9"; level 2; tag "ncRNA_host"; havana_gene "OTTHUMG00000044263.5";
ENSG00000123240.16	OPTN	protein_coding	0.845449	5.85228	116.728	3.29311e-27	1.41327e-25	OPTN	chr10	13099449	13138308	+	gene_id "ENSG00000123240.16"; gene_type "protein_coding"; gene_name "OPTN"; level 2; havana_gene "OTTHUMG00000017690.6";
ENSG00000164733.20	CTSB	protein_coding	0.554768	8.69032	116.559	3.58475e-27	1.53427e-25	CTSB	chr8	11842524	11869448	-	gene_id "ENSG00000164733.20"; gene_type "protein_coding"; gene_name "CTSB"; level 1; tag "overlapping_locus"; havana_gene "OTTHUMG00000090799.9";
ENSG00000157227.12	MMP14	protein_coding	-0.503183	8.97471	116.506	3.68213e-27	1.57171e-25	MMP14	chr14	22836557	22849027	+	gene_id "ENSG00000157227.12"; gene_type "protein_coding"; gene_name "MMP14"; level 1; havana_gene "OTTHUMG00000028704.4";
ENSG00000229544.8	NKX1-2	protein_coding	-2.08657	2.20189	116.145	4.41814e-27	1.8808e-25	NKX1-2	chr10	124445239	124450184	-	gene_id "ENSG00000229544.8"; gene_type "protein_coding"; gene_name "NKX1-2"; level 2; havana_gene "OTTHUMG00000185174.9";
ENSG00000161091.12	MFSD12	protein_coding	-0.535889	6.33667	115.589	5.84794e-27	2.48279e-25	MFSD12	chr19	3538261	3574290	-	gene_id "ENSG00000161091.12"; gene_type "protein_coding"; gene_name "MFSD12"; level 2; tag "overlapping_locus"; havana_gene "OTTHUMG00000180766.5";
ENSG00000166619.12	BLCAP	protein_coding	-0.48907	7.77413	114.852	8.47922e-27	3.59029e-25	BLCAP	chr20	37492472	37527931	-	gene_id "ENSG00000166619.12"; gene_type "protein_coding"; gene_name "BLCAP"; level 2; tag "overlapping_locus"; havana_gene "OTTHUMG00000032419.6";
ENSG00000162616.8	DNAJB4	protein_coding	-1.0683	3.35702	114.449	1.03923e-26	4.38861e-25	DNAJB4	chr1	77979175	78017964	+	gene_id "ENSG00000162616.8"; gene_type "protein_coding"; gene_name "DNAJB4"; level 2; tag "overlapping_locus"; havana_gene "OTTHUMG00000040905.5";
ENSG00000145107.15	TM4SF19	protein_coding	1.82159	4.45371	114.149	1.20863e-26	5.0904e-25	TM4SF19	chr3	196319342	196338503	-	gene_id "ENSG00000145107.15"; gene_type "protein_coding"; gene_name "TM4SF19"; level 1; tag "overlapping_locus"; havana_gene "OTTHUMG00000155675.2";
ENSG00000152894.14	PTPRK	protein_coding	-0.587847	5.92517	114.12	1.22653e-26	5.15209e-25	PTPRK	chr6	127968779	128520674	-	gene_id "ENSG00000152894.14"; gene_type "protein_coding"; gene_name "PTPRK"; level 2; tag "overlapping_locus"; havana_gene "OTTHUMG00000015536.10";
ENSG00000143147.14	GPR161	protein_coding	1.4109	3.79198	113.906	1.36627e-26	5.72389e-25	GPR161	chr1	168079543	168137667	-	gene_id "ENSG00000143147.14"; gene_type "protein_coding"; gene_name "GPR161"; level 1; havana_gene "OTTHUMG00000034651.4";
ENSG00000145287.10	PLAC8	protein_coding	-1.25326	3.01485	113.866	1.39442e-26	5.82639e-25	PLAC8	chr4	83090048	83137075	-	gene_id "ENSG00000145287.10"; gene_type "protein_coding"; gene_name "PLAC8"; level 1; havana_gene "OTTHUMG00000130294.2";
ENSG00000103187.7	COTL1	protein_coding	-0.543687	8.14416	113.803	1.43884e-26	5.99619e-25	COTL1	chr16	84565594	84618077	-	gene_id "ENSG00000103187.7"; gene_type "protein_coding"; gene_name "COTL1"; level 2; havana_gene "OTTHUMG00000137634.4";
ENSG00000272449.1	AL139246.5	lincRNA	3.68401	1.23457	113.781	1.45552e-26	6.04977e-25	AL139246.5	chr1	2546465	2547460	+	gene_id "ENSG00000272449.1"; gene_type "lincRNA"; gene_name "AL139246.5"; level 2; havana_gene "OTTHUMG00000185639.1";
ENSG00000101255.10	TRIB3	protein_coding	1.43415	6.67685	113.371	1.78965e-26	7.41908e-25	TRIB3	chr20	362835	397559	+	gene_id "ENSG00000101255.10"; gene_type "protein_coding"; gene_name "TRIB3"; level 2; havana_gene "OTTHUMG00000031627.5";
ENSG00000158710.14	TAGLN2	protein_coding	0.450386	9.85103	113.198	1.95242e-26	8.07271e-25	TAGLN2	chr1	159918107	159925732	-	gene_id "ENSG00000158710.14"; gene_type "protein_coding"; gene_name "TAGLN2"; level 2; havana_gene "OTTHUMG00000022793.3";
ENSG00000105974.11	CAV1	protein_coding	-0.594527	10.0593	113.171	1.97944e-26	8.16314e-25	CAV1	chr7	116524785	116561184	+	gene_id "ENSG00000105974.11"; gene_type "protein_coding"; gene_name "CAV1"; level 1; havana_gene "OTTHUMG00000023413.8";
ENSG00000189067.12	LITAF	protein_coding	0.651415	7.45732	112.496	2.78251e-26	1.14452e-24	LITAF	chr16	11547722	11636381	-	gene_id "ENSG00000189067.12"; gene_type "protein_coding"; gene_name "LITAF"; level 1; havana_gene "OTTHUMG00000177415.6";
ENSG00000205592.13	MUC19	processed_transcript	-2.48628	0.543687	112.361	2.97772e-26	1.22164e-24	MUC19	chr12	40393395	40570832	+	gene_id "ENSG00000205592.13"; gene_type "processed_transcript"; gene_name "MUC19"; level 1; tag "reference_genome_error"; havana_gene "OTTHUMG00000060732.35";
ENSG00000006118.14	TMEM132A	protein_coding	0.864517	6.18416	112.066	3.45613e-26	1.41424e-24	TMEM132A	chr11	60924463	60937159	+	gene_id "ENSG00000006118.14"; gene_type "protein_coding"; gene_name "TMEM132A"; level 1; havana_gene "OTTHUMG00000167803.2";
ENSG00000119866.20	BCL11A	protein_coding	1.55736	2.75975	111.998	3.57708e-26	1.45996e-24	BCL11A	chr2	60451167	60553567	-	gene_id "ENSG00000119866.20"; gene_type "protein_coding"; gene_name "BCL11A"; level 1; havana_gene "OTTHUMG00000129420.7";
ENSG00000173762.7	CD7	protein_coding	-2.31648	0.91762	111.686	4.18673e-26	1.70274e-24	CD7	chr17	82314868	82317602	-	gene_id "ENSG00000173762.7"; gene_type "protein_coding"; gene_name "CD7"; level 1; havana_gene "OTTHUMG00000178662.2";
ENSG00000168209.4	DDIT4	protein_coding	1.05578	8.474	111.683	4.19341e-26	1.70274e-24	DDIT4	chr10	72273920	72276036	+	gene_id "ENSG00000168209.4"; gene_type "protein_coding"; gene_name "DDIT4"; level 2; havana_gene "OTTHUMG00000183961.1";
ENSG00000186480.12	INSIG1	protein_coding	-0.751819	6.99155	111.566	4.44831e-26	1.80162e-24	INSIG1	chr7	155297776	155310235	+	gene_id "ENSG00000186480.12"; gene_type "protein_coding"; gene_name "INSIG1"; level 1; havana_gene "OTTHUMG00000151330.5";
ENSG00000146278.10	PNRC1	protein_coding	1.66689	5.86679	111.487	4.62829e-26	1.86973e-24	PNRC1	chr6	89080751	89085160	+	gene_id "ENSG00000146278.10"; gene_type "protein_coding"; gene_name "PNRC1"; level 1; havana_gene "OTTHUMG00000015191.2";
ENSG00000117266.15	CDK18	protein_coding	1.89356	3.56694	111.339	4.98628e-26	2.00923e-24	CDK18	chr1	205504595	205532793	+	gene_id "ENSG00000117266.15"; gene_type "protein_coding"; gene_name "CDK18"; level 1; havana_gene "OTTHUMG00000037203.6";
ENSG00000184349.12	EFNA5	protein_coding	0.853647	4.24087	111.128	5.54735e-26	2.22964e-24	EFNA5	chr5	107376889	107670895	-	gene_id "ENSG00000184349.12"; gene_type "protein_coding"; gene_name "EFNA5"; level 1; havana_gene "OTTHUMG00000128741.3";
ENSG00000134955.11	SLC37A2	protein_coding	-0.994818	6.76273	110.985	5.96104e-26	2.38985e-24	SLC37A2	chr11	125063067	125090312	+	gene_id "ENSG00000134955.11"; gene_type "protein_coding"; gene_name "SLC37A2"; level 2; havana_gene "OTTHUMG00000165879.4";
ENSG00000113645.14	WWC1	protein_coding	0.776675	7.881	110.557	7.40056e-26	2.95947e-24	WWC1	chr5	168291651	168472303	+	gene_id "ENSG00000113645.14"; gene_type "protein_coding"; gene_name "WWC1"; level 1; havana_gene "OTTHUMG00000130408.4";
ENSG00000157111.12	TMEM171	protein_coding	0.980757	6.5169	110.04	9.60352e-26	3.83076e-24	TMEM171	chr5	73120292	73131817	+	gene_id "ENSG00000157111.12"; gene_type "protein_coding"; gene_name "TMEM171"; level 2; havana_gene "OTTHUMG00000131269.3";
ENSG00000168906.12	MAT2A	protein_coding	-0.454526	8.83284	109.966	9.97041e-26	3.96712e-24	MAT2A	chr2	85539165	85545280	+	gene_id "ENSG00000168906.12"; gene_type "protein_coding"; gene_name "MAT2A"; level 1; havana_gene "OTTHUMG00000130174.6";
ENSG00000197381.15	ADARB1	protein_coding	0.936185	4.94162	109.943	1.00869e-25	4.00342e-24	ADARB1	chr21	45073853	45226560	+	gene_id "ENSG00000197381.15"; gene_type "protein_coding"; gene_name "ADARB1"; level 2; havana_gene "OTTHUMG00000090295.7";
ENSG00000025708.13	TYMP	protein_coding	1.55334	4.50836	109.858	1.05245e-25	4.16666e-24	TYMP	chr22	50525752	50530056	-	gene_id "ENSG00000025708.13"; gene_type "protein_coding"; gene_name "TYMP"; level 1; tag "overlapping_locus"; havana_gene "OTTHUMG00000150249.2";
ENSG00000128567.16	PODXL	protein_coding	-1.33229	2.29368	109.831	1.06691e-25	4.21337e-24	PODXL	chr7	131500262	131558217	-	gene_id "ENSG00000128567.16"; gene_type "protein_coding"; gene_name "PODXL"; level 2; havana_gene "OTTHUMG00000154918.4";
ENSG00000160685.13	ZBTB7B	protein_coding	0.719411	6.06154	109.532	1.24075e-25	4.88769e-24	ZBTB7B	chr1	155002630	155018522	+	gene_id "ENSG00000160685.13"; gene_type "protein_coding"; gene_name "ZBTB7B"; level 2; havana_gene "OTTHUMG00000037414.1";
ENSG00000139514.12	SLC7A1	protein_coding	0.495717	8.31585	109.485	1.27051e-25	4.99249e-24	SLC7A1	chr13	29509410	29595688	-	gene_id "ENSG00000139514.12"; gene_type "protein_coding"; gene_name "SLC7A1"; level 2; havana_gene "OTTHUMG00000016658.5";
ENSG00000127955.15	GNAI1	protein_coding	0.526138	6.89172	109.156	1.50038e-25	5.88121e-24	GNAI1	chr7	80133955	80219402	+	gene_id "ENSG00000127955.15"; gene_type "protein_coding"; gene_name "GNAI1"; level 2; havana_gene "OTTHUMG00000023523.10";
ENSG00000196159.11	FAT4	protein_coding	-1.63928	3.27137	109.011	1.61428e-25	6.31203e-24	FAT4	chr4	125316399	125492932	+	gene_id "ENSG00000196159.11"; gene_type "protein_coding"; gene_name "FAT4"; level 2; tag "ncRNA_host"; havana_gene "OTTHUMG00000133100.4";
ENSG00000104142.10	VPS18	protein_coding	0.757275	5.85065	108.931	1.68075e-25	6.55576e-24	VPS18	chr15	40894430	40903975	+	gene_id "ENSG00000104142.10"; gene_type "protein_coding"; gene_name "VPS18"; level 1; havana_gene "OTTHUMG00000130135.2";
ENSG00000169994.18	MYO7B	protein_coding	3.09295	1.65071	108.884	1.7211e-25	6.69663e-24	MYO7B	chr2	127535802	127637729	+	gene_id "ENSG00000169994.18"; gene_type "protein_coding"; gene_name "MYO7B"; level 2; havana_gene "OTTHUMG00000153419.11";
ENSG00000167280.16	ENGASE	protein_coding	-0.855199	5.62399	108.472	2.1178e-25	8.21998e-24	ENGASE	chr17	79074939	79088599	+	gene_id "ENSG00000167280.16"; gene_type "protein_coding"; gene_name "ENGASE"; level 2; havana_gene "OTTHUMG00000167714.3";
ENSG00000119922.9	IFIT2	protein_coding	1.33076	4.27046	108.355	2.24756e-25	8.70228e-24	IFIT2	chr10	89283694	89309276	+	gene_id "ENSG00000119922.9"; gene_type "protein_coding"; gene_name "IFIT2"; level 2; tag "overlapping_locus"; havana_gene "OTTHUMG00000018707.2";
ENSG00000163286.8	ALPPL2	protein_coding	2.34714	2.16695	108.112	2.54039e-25	9.81212e-24	ALPPL2	chr2	232406843	232410714	+	gene_id "ENSG00000163286.8"; gene_type "protein_coding"; gene_name "ALPPL2"; level 2; havana_gene "OTTHUMG00000133257.2";
ENSG00000052344.15	PRSS8	protein_coding	1.06831	5.44293	108.025	2.65439e-25	1.02275e-23	PRSS8	chr16	31131433	31135762	-	gene_id "ENSG00000052344.15"; gene_type "protein_coding"; gene_name "PRSS8"; level 1; havana_gene "OTTHUMG00000176750.4";
ENSG00000108479.11	GALK1	protein_coding	0.946266	4.27286	107.84	2.91327e-25	1.11977e-23	GALK1	chr17	75751594	75765711	-	gene_id "ENSG00000108479.11"; gene_type "protein_coding"; gene_name "GALK1"; level 2; havana_gene "OTTHUMG00000179832.1";
ENSG00000054118.13	THRAP3	protein_coding	0.296346	7.77876	107.668	3.17777e-25	1.21848e-23	THRAP3	chr1	36224416	36305357	+	gene_id "ENSG00000054118.13"; gene_type "protein_coding"; gene_name "THRAP3"; level 2; havana_gene "OTTHUMG00000007866.5";
ENSG00000150938.9	CRIM1	protein_coding	-0.667173	7.38845	107.642	3.22012e-25	1.23173e-23	CRIM1	chr2	36355926	36551135	+	gene_id "ENSG00000150938.9"; gene_type "protein_coding"; gene_name "CRIM1"; level 1; havana_gene "OTTHUMG00000099419.2";
ENSG00000227051.6	C14orf132	protein_coding	2.29441	4.02822	107.528	3.41102e-25	1.30161e-23	C14orf132	chr14	96039324	96093889	+	gene_id "ENSG00000227051.6"; gene_type "protein_coding"; gene_name "C14orf132"; level 1; havana_gene "OTTHUMG00000171393.3";
ENSG00000159873.9	CCDC117	protein_coding	-0.617604	5.48024	107.441	3.56281e-25	1.35627e-23	CCDC117	chr22	28772674	28789301	+	gene_id "ENSG00000159873.9"; gene_type "protein_coding"; gene_name "CCDC117"; level 2; havana_gene "OTTHUMG00000151091.2";
ENSG00000151914.19	DST	protein_coding	-0.988784	8.24647	107.392	3.65349e-25	1.38745e-23	DST	chr6	56457987	56954628	-	gene_id "ENSG00000151914.19"; gene_type "protein_coding"; gene_name "DST"; level 1; havana_gene "OTTHUMG00000014913.19";
ENSG00000138641.15	HERC3	protein_coding	0.901915	5.82744	106.99	4.47355e-25	1.69481e-23	HERC3	chr4	88521048	88708542	+	gene_id "ENSG00000138641.15"; gene_type "protein_coding"; gene_name "HERC3"; level 2; tag "overlapping_locus"; havana_gene "OTTHUMG00000150436.8";
ENSG00000047644.18	WWC3	protein_coding	0.855268	4.79238	106.919	4.63774e-25	1.75282e-23	WWC3	chrX	10015562	10144478	+	gene_id "ENSG00000047644.18"; gene_type "protein_coding"; gene_name "WWC3"; level 2; tag "ncRNA_host"; havana_gene "OTTHUMG00000021123.1";
ENSG00000108219.14	TSPAN14	protein_coding	0.531153	6.39053	106.769	5.00159e-25	1.88584e-23	TSPAN14	chr10	80454166	80533123	+	gene_id "ENSG00000108219.14"; gene_type "protein_coding"; gene_name "TSPAN14"; level 2; havana_gene "OTTHUMG00000018615.4";
ENSG00000088325.15	TPX2	protein_coding	0.38966	8.69993	106.741	5.07257e-25	1.90806e-23	TPX2	chr20	31739271	31801805	+	gene_id "ENSG00000088325.15"; gene_type "protein_coding"; gene_name "TPX2"; level 2; havana_gene "OTTHUMG00000032190.2";
ENSG00000078401.6	EDN1	protein_coding	-1.86066	1.40943	106.308	6.31241e-25	2.3688e-23	EDN1	chr6	12290363	12297194	+	gene_id "ENSG00000078401.6"; gene_type "protein_coding"; gene_name "EDN1"; level 2; havana_gene "OTTHUMG00000014266.1";
ENSG00000149968.11	MMP3	protein_coding	-2.43207	1.50353	106.154	6.82215e-25	2.55403e-23	MMP3	chr11	102835801	102843803	-	gene_id "ENSG00000149968.11"; gene_type "protein_coding"; gene_name "MMP3"; level 2; havana_gene "OTTHUMG00000048254.3";
ENSG00000168734.13	PKIG	protein_coding	0.987969	4.13464	105.967	7.49656e-25	2.7999e-23	PKIG	chr20	44531785	44624247	+	gene_id "ENSG00000168734.13"; gene_type "protein_coding"; gene_name "PKIG"; level 1; havana_gene "OTTHUMG00000033065.2";
ENSG00000276043.4	UHRF1	protein_coding	-0.654568	6.88823	105.96	7.52269e-25	2.80304e-23	UHRF1	chr19	4903080	4962154	+	gene_id "ENSG00000276043.4"; gene_type "protein_coding"; gene_name "UHRF1"; level 2; tag "ncRNA_host"; havana_gene "OTTHUMG00000180251.3";
ENSG00000179163.11	FUCA1	protein_coding	-1.23325	2.31425	105.947	7.5737e-25	2.81543e-23	FUCA1	chr1	23845077	23868294	-	gene_id "ENSG00000179163.11"; gene_type "protein_coding"; gene_name "FUCA1"; level 2; havana_gene "OTTHUMG00000002965.2";
ENSG00000134697.12	GNL2	protein_coding	-0.356617	6.59887	105.901	7.7532e-25	2.8754e-23	GNL2	chr1	37566816	37595935	-	gene_id "ENSG00000134697.12"; gene_type "protein_coding"; gene_name "GNL2"; level 1; havana_gene "OTTHUMG00000004322.4";
ENSG00000152818.18	UTRN	protein_coding	0.842014	6.11629	105.85	7.95137e-25	2.94201e-23	UTRN	chr6	144285701	144853034	+	gene_id "ENSG00000152818.18"; gene_type "protein_coding"; gene_name "UTRN"; level 2; tag "overlapping_locus"; havana_gene "OTTHUMG00000015746.6";
ENSG00000204054.13	LINC00963	processed_transcript	1.00124	5.23485	105.775	8.25944e-25	3.04887e-23	LINC00963	chr9	129483451	129513686	+	gene_id "ENSG00000204054.13"; gene_type "processed_transcript"; gene_name "LINC00963"; level 2; havana_gene "OTTHUMG00000020783.9";
ENSG00000186832.8	KRT16	protein_coding	1.976	6.78534	105.564	9.18727e-25	3.38348e-23	KRT16	chr17	41609778	41615899	-	gene_id "ENSG00000186832.8"; gene_type "protein_coding"; gene_name "KRT16"; level 2; havana_gene "OTTHUMG00000133495.4";
ENSG00000155066.15	PROM2	protein_coding	0.857321	6.62436	105.008	1.21665e-24	4.47027e-23	PROM2	chr2	95274453	95291308	+	gene_id "ENSG00000155066.15"; gene_type "protein_coding"; gene_name "PROM2"; level 2; havana_gene "OTTHUMG00000130393.2";
ENSG00000007968.6	E2F2	protein_coding	0.94312	4.47701	104.96	1.24632e-24	4.5687e-23	E2F2	chr1	23506430	23531220	-	gene_id "ENSG00000007968.6"; gene_type "protein_coding"; gene_name "E2F2"; level 2; havana_gene "OTTHUMG00000003223.1";
ENSG00000182575.7	NXPH3	protein_coding	2.36437	0.911729	104.874	1.30134e-24	4.75935e-23	NXPH3	chr17	49575858	49583827	+	gene_id "ENSG00000182575.7"; gene_type "protein_coding"; gene_name "NXPH3"; level 1; havana_gene "OTTHUMG00000161491.2";
ENSG00000165272.14	AQP3	protein_coding	1.5226	8.47042	104.6	1.4947e-24	5.45392e-23	AQP3	chr9	33441154	33447611	-	gene_id "ENSG00000165272.14"; gene_type "protein_coding"; gene_name "AQP3"; level 2; havana_gene "OTTHUMG00000019769.2";
ENSG00000106066.14	CPVL	protein_coding	2.77733	1.32457	104.461	1.60285e-24	5.83512e-23	CPVL	chr7	28995231	29195451	-	gene_id "ENSG00000106066.14"; gene_type "protein_coding"; gene_name "CPVL"; level 1; havana_gene "OTTHUMG00000023669.7";
ENSG00000167656.4	LY6D	protein_coding	2.55475	1.31272	104.059	1.96379e-24	7.13271e-23	LY6D	chr8	142784880	142786592	-	gene_id "ENSG00000167656.4"; gene_type "protein_coding"; gene_name "LY6D"; level 2; havana_gene "OTTHUMG00000164693.1";
ENSG00000071967.11	CYBRD1	protein_coding	0.657931	5.76408	103.864	2.16704e-24	7.85293e-23	CYBRD1	chr2	171522247	171558133	+	gene_id "ENSG00000071967.11"; gene_type "protein_coding"; gene_name "CYBRD1"; level 1; havana_gene "OTTHUMG00000132260.3";
ENSG00000137642.12	SORL1	protein_coding	0.621685	7.43881	103.785	2.25507e-24	8.13844e-23	SORL1	chr11	121452203	121633693	+	gene_id "ENSG00000137642.12"; gene_type "protein_coding"; gene_name "SORL1"; level 1; havana_gene "OTTHUMG00000166057.3";
ENSG00000144959.9	NCEH1	protein_coding	-0.776497	5.52616	103.784	2.25611e-24	8.13844e-23	NCEH1	chr3	172630249	172711218	-	gene_id "ENSG00000144959.9"; gene_type "protein_coding"; gene_name "NCEH1"; level 1; havana_gene "OTTHUMG00000156872.6";
ENSG00000138678.10	GPAT3	protein_coding	-2.92072	-0.227441	103.517	2.58111e-24	9.28964e-23	GPAT3	chr4	83535914	83605875	+	gene_id "ENSG00000138678.10"; gene_type "protein_coding"; gene_name "GPAT3"; level 2; havana_gene "OTTHUMG00000130431.3";
ENSG00000163874.10	ZC3H12A	protein_coding	1.10012	6.27487	103.043	3.2803e-24	1.17793e-22	ZC3H12A	chr1	37474552	37484379	+	gene_id "ENSG00000163874.10"; gene_type "protein_coding"; gene_name "ZC3H12A"; level 1; tag "ncRNA_host"; havana_gene "OTTHUMG00000004221.4";
ENSG00000041353.9	RAB27B	protein_coding	0.896437	6.44132	102.952	3.43367e-24	1.23022e-22	RAB27B	chr18	54717860	54895516	+	gene_id "ENSG00000041353.9"; gene_type "protein_coding"; gene_name "RAB27B"; level 1; tag "overlapping_locus"; havana_gene "OTTHUMG00000132710.6";
ENSG00000157978.11	LDLRAP1	protein_coding	0.410506	6.00895	102.916	3.49596e-24	1.24971e-22	LDLRAP1	chr1	25543580	25568886	+	gene_id "ENSG00000157978.11"; gene_type "protein_coding"; gene_name "LDLRAP1"; level 2; havana_gene "OTTHUMG00000007386.5";
ENSG00000061676.14	NCKAP1	protein_coding	0.280734	8.13419	102.786	3.73372e-24	1.33169e-22	NCKAP1	chr2	182909115	183038858	-	gene_id "ENSG00000061676.14"; gene_type "protein_coding"; gene_name "NCKAP1"; level 2; tag "ncRNA_host"; havana_gene "OTTHUMG00000132623.4";
ENSG00000085511.19	MAP3K4	protein_coding	0.537968	6.00097	102.18	5.0687e-24	1.80377e-22	MAP3K4	chr6	160991727	161117385	+	gene_id "ENSG00000085511.19"; gene_type "protein_coding"; gene_name "MAP3K4"; level 2; havana_gene "OTTHUMG00000015968.4";
ENSG00000006704.10	GTF2IRD1	protein_coding	0.687236	5.09242	101.459	7.29428e-24	2.58996e-22	GTF2IRD1	chr7	74453790	74602604	+	gene_id "ENSG00000006704.10"; gene_type "protein_coding"; gene_name "GTF2IRD1"; level 1; havana_gene "OTTHUMG00000023782.4";
ENSG00000067064.10	IDI1	protein_coding	-0.664402	6.79274	100.779	1.0282e-23	3.64263e-22	IDI1	chr10	1039908	1049170	-	gene_id "ENSG00000067064.10"; gene_type "protein_coding"; gene_name "IDI1"; level 2; havana_gene "OTTHUMG00000017536.3";
ENSG00000043039.6	BARX2	protein_coding	0.835353	4.26363	100.143	1.41768e-23	5.01124e-22	BARX2	chr11	129375940	129452279	+	gene_id "ENSG00000043039.6"; gene_type "protein_coding"; gene_name "BARX2"; level 2; havana_gene "OTTHUMG00000165776.4";
ENSG00000182585.9	EPGN	protein_coding	-1.01533	3.94071	99.8261	1.66387e-23	5.86838e-22	EPGN	chr4	74308473	74315307	+	gene_id "ENSG00000182585.9"; gene_type "protein_coding"; gene_name "EPGN"; level 2; havana_gene "OTTHUMG00000160869.2";
ENSG00000122861.15	PLAU	protein_coding	1.17138	5.39891	99.6871	1.78481e-23	6.28096e-22	PLAU	chr10	73909177	73917497	+	gene_id "ENSG00000122861.15"; gene_type "protein_coding"; gene_name "PLAU"; level 2; havana_gene "OTTHUMG00000018494.5";
ENSG00000135925.8	WNT10A	protein_coding	-0.905133	4.91891	99.6366	1.83092e-23	6.42892e-22	WNT10A	chr2	218880363	218899581	+	gene_id "ENSG00000135925.8"; gene_type "protein_coding"; gene_name "WNT10A"; level 1; havana_gene "OTTHUMG00000133085.3";
ENSG00000179388.8	EGR3	protein_coding	3.28978	1.42139	99.2026	2.27949e-23	7.98627e-22	EGR3	chr8	22687659	22693302	-	gene_id "ENSG00000179388.8"; gene_type "protein_coding"; gene_name "EGR3"; level 1; havana_gene "OTTHUMG00000097825.2";
ENSG00000140545.14	MFGE8	protein_coding	1.19084	6.88222	99.0365	2.47889e-23	8.66572e-22	MFGE8	chr15	88898683	88913411	-	gene_id "ENSG00000140545.14"; gene_type "protein_coding"; gene_name "MFGE8"; level 1; havana_gene "OTTHUMG00000148682.8";
ENSG00000101871.14	MID1	protein_coding	-0.738487	5.4639	98.6273	3.04793e-23	1.06214e-21	MID1	chrX	10445310	10833654	-	gene_id "ENSG00000101871.14"; gene_type "protein_coding"; gene_name "MID1"; level 2; havana_gene "OTTHUMG00000021127.4";
ENSG00000180447.6	GAS1	protein_coding	1.89242	2.03904	98.6248	3.05175e-23	1.06214e-21	GAS1	chr9	86944363	86947189	-	gene_id "ENSG00000180447.6"; gene_type "protein_coding"; gene_name "GAS1"; level 2; havana_gene "OTTHUMG00000020141.1";
ENSG00000197892.12	KIF13B	protein_coding	0.960831	5.23387	98.2929	3.60851e-23	1.25317e-21	KIF13B	chr8	29067279	29263124	-	gene_id "ENSG00000197892.12"; gene_type "protein_coding"; gene_name "KIF13B"; level 2; havana_gene "OTTHUMG00000164032.1";
ENSG00000185813.10	PCYT2	protein_coding	-0.546626	5.98108	98.1779	3.82425e-23	1.32518e-21	PCYT2	chr17	81900965	81911464	-	gene_id "ENSG00000185813.10"; gene_type "protein_coding"; gene_name "PCYT2"; level 1; havana_gene "OTTHUMG00000177956.4";
ENSG00000153904.18	DDAH1	protein_coding	0.673	6.32893	97.974	4.23907e-23	1.46572e-21	DDAH1	chr1	85318481	85578363	-	gene_id "ENSG00000153904.18"; gene_type "protein_coding"; gene_name "DDAH1"; level 2; tag "ncRNA_host"; tag "overlapping_locus"; havana_gene "OTTHUMG00000191181.2";
ENSG00000143013.12	LMO4	protein_coding	0.941973	4.57279	97.759	4.7254e-23	1.63032e-21	LMO4	chr1	87328468	87348923	+	gene_id "ENSG00000143013.12"; gene_type "protein_coding"; gene_name "LMO4"; level 2; havana_gene "OTTHUMG00000010248.2";
ENSG00000108342.12	CSF3	protein_coding	1.30542	5.26861	97.5161	5.3419e-23	1.83901e-21	CSF3	chr17	40015361	40017813	+	gene_id "ENSG00000108342.12"; gene_type "protein_coding"; gene_name "CSF3"; level 2; havana_gene "OTTHUMG00000133247.3";
ENSG00000141068.13	KSR1	protein_coding	1.22163	3.1152	97.1489	6.43036e-23	2.20892e-21	KSR1	chr17	27456714	27626438	+	gene_id "ENSG00000141068.13"; gene_type "protein_coding"; gene_name "KSR1"; level 1; tag "overlapping_locus"; havana_gene "OTTHUMG00000132051.11";
ENSG00000058404.19	CAMK2B	protein_coding	2.69889	3.15687	97.01	6.89777e-23	2.36435e-21	CAMK2B	chr7	44217150	44334577	-	gene_id "ENSG00000058404.19"; gene_type "protein_coding"; gene_name "CAMK2B"; level 1; havana_gene "OTTHUMG00000023491.13";
ENSG00000144868.13	TMEM108	protein_coding	6.24723	-0.549898	96.9821	6.99585e-23	2.39279e-21	TMEM108	chr3	133038391	133397792	+	gene_id "ENSG00000144868.13"; gene_type "protein_coding"; gene_name "TMEM108"; level 1; havana_gene "OTTHUMG00000159685.6";
ENSG00000137504.13	CREBZF	protein_coding	-0.467316	6.87487	96.8163	7.60664e-23	2.59609e-21	CREBZF	chr11	85659708	85682908	-	gene_id "ENSG00000137504.13"; gene_type "protein_coding"; gene_name "CREBZF"; level 2; havana_gene "OTTHUMG00000133648.5";
ENSG00000011422.11	PLAUR	protein_coding	-0.813389	5.02161	96.7285	7.95174e-23	2.70804e-21	PLAUR	chr19	43646095	43670547	-	gene_id "ENSG00000011422.11"; gene_type "protein_coding"; gene_name "PLAUR"; level 1; tag "ncRNA_host"; havana_gene "OTTHUMG00000182778.2";
ENSG00000117360.12	PRPF3	protein_coding	-0.384286	6.21907	96.6989	8.07124e-23	2.74284e-21	PRPF3	chr1	150321476	150353195	+	gene_id "ENSG00000117360.12"; gene_type "protein_coding"; gene_name "PRPF3"; level 2; havana_gene "OTTHUMG00000012807.2";
ENSG00000184602.5	SNN	protein_coding	0.823469	5.28054	96.6446	8.29592e-23	2.81315e-21	SNN	chr16	11668414	11679159	+	gene_id "ENSG00000184602.5"; gene_type "protein_coding"; gene_name "SNN"; level 2; havana_gene "OTTHUMG00000090535.1";
ENSG00000205426.10	KRT81	protein_coding	-0.87239	4.65614	96.5408	8.74216e-23	2.95814e-21	KRT81	chr12	52285913	52291534	-	gene_id "ENSG00000205426.10"; gene_type "protein_coding"; gene_name "KRT81"; level 2; havana_gene "OTTHUMG00000167574.2";
ENSG00000072210.18	ALDH3A2	protein_coding	-0.472918	6.87349	96.4396	9.20095e-23	3.10674e-21	ALDH3A2	chr17	19648136	19677598	+	gene_id "ENSG00000072210.18"; gene_type "protein_coding"; gene_name "ALDH3A2"; level 1; tag "ncRNA_host"; havana_gene "OTTHUMG00000059471.7";
ENSG00000090905.18	TNRC6A	protein_coding	-0.599284	6.38986	96.1119	1.08572e-22	3.65819e-21	TNRC6A	chr16	24610209	24827632	+	gene_id "ENSG00000090905.18"; gene_type "protein_coding"; gene_name "TNRC6A"; level 1; havana_gene "OTTHUMG00000096999.11";
ENSG00000176834.13	VSIG10	protein_coding	0.833652	4.02529	95.7272	1.31855e-22	4.43323e-21	VSIG10	chr12	118063593	118136026	-	gene_id "ENSG00000176834.13"; gene_type "protein_coding"; gene_name "VSIG10"; level 1; havana_gene "OTTHUMG00000168835.8";
ENSG00000121716.20	PILRB	protein_coding	-1.09413	3.49317	95.6216	1.39082e-22	4.66631e-21	PILRB	chr7	100352176	100367733	+	gene_id "ENSG00000121716.20"; gene_type "protein_coding"; gene_name "PILRB"; level 2; tag "ncRNA_host"; tag "overlapping_locus"; havana_gene "OTTHUMG00000155363.11";
ENSG00000166140.17	ZFYVE19	protein_coding	0.749297	5.87554	95.4867	1.48888e-22	4.98476e-21	ZFYVE19	chr15	40807086	40815084	+	gene_id "ENSG00000166140.17"; gene_type "protein_coding"; gene_name "ZFYVE19"; level 1; havana_gene "OTTHUMG00000172537.4";
ENSG00000171051.8	FPR1	protein_coding	1.64532	2.06908	95.3453	1.59914e-22	5.3426e-21	FPR1	chr19	51745172	51804110	-	gene_id "ENSG00000171051.8"; gene_type "protein_coding"; gene_name "FPR1"; level 2; havana_gene "OTTHUMG00000183500.4";
ENSG00000133835.14	HSD17B4	protein_coding	0.392138	7.55086	95.1478	1.76692e-22	5.89073e-21	HSD17B4	chr5	119452443	119637199	+	gene_id "ENSG00000133835.14"; gene_type "protein_coding"; gene_name "HSD17B4"; level 1; tag "overlapping_locus"; havana_gene "OTTHUMG00000128899.5";
ENSG00000173559.12	NABP1	protein_coding	-0.583299	5.54959	94.8861	2.0166e-22	6.70901e-21	NABP1	chr2	191678068	191696659	+	gene_id "ENSG00000173559.12"; gene_type "protein_coding"; gene_name "NABP1"; level 2; tag "ncRNA_host"; havana_gene "OTTHUMG00000132720.5";
ENSG00000091136.13	LAMB1	protein_coding	0.447732	8.60113	94.8628	2.04051e-22	6.77431e-21	LAMB1	chr7	107923799	108003255	-	gene_id "ENSG00000091136.13"; gene_type "protein_coding"; gene_name "LAMB1"; level 1; tag "ncRNA_host"; havana_gene "OTTHUMG00000149966.3";
ENSG00000173432.10	SAA1	protein_coding	0.83832	7.87132	94.8524	2.05123e-22	6.79565e-21	SAA1	chr11	18266174	18269977	+	gene_id "ENSG00000173432.10"; gene_type "protein_coding"; gene_name "SAA1"; level 2; tag "ncRNA_host"; havana_gene "OTTHUMG00000166147.3";
ENSG00000166033.11	HTRA1	protein_coding	0.822425	7.34336	94.7899	2.11706e-22	6.99912e-21	HTRA1	chr10	122461525	122514908	+	gene_id "ENSG00000166033.11"; gene_type "protein_coding"; gene_name "HTRA1"; level 2; havana_gene "OTTHUMG00000019186.2";
ENSG00000247626.4	MARS2	protein_coding	-0.691006	4.81803	94.433	2.53529e-22	8.36434e-21	MARS2	chr2	197705369	197708387	+	gene_id "ENSG00000247626.4"; gene_type "protein_coding"; gene_name "MARS2"; level 2; tag "overlapping_locus"; havana_gene "OTTHUMG00000154487.2";
ENSG00000125740.13	FOSB	protein_coding	-1.92654	1.19396	94.0681	3.04848e-22	1.00365e-20	FOSB	chr19	45467995	45475179	+	gene_id "ENSG00000125740.13"; gene_type "protein_coding"; gene_name "FOSB"; level 1; havana_gene "OTTHUMG00000182122.2";
ENSG00000242267.6	SKINT1L	transcribed_unprocessed_pseudogene	3.68263	0.205921	93.9828	3.1827e-22	1.04567e-20	SKINT1L	chr1	48096092	48182428	-	gene_id "ENSG00000242267.6"; gene_type "transcribed_unprocessed_pseudogene"; gene_name "SKINT1L"; level 2; havana_gene "OTTHUMG00000007955.4";
ENSG00000008056.13	SYN1	protein_coding	4.21961	0.047354	93.8595	3.38737e-22	1.11061e-20	SYN1	chrX	47571898	47619943	-	gene_id "ENSG00000008056.13"; gene_type "protein_coding"; gene_name "SYN1"; level 2; tag "overlapping_locus"; havana_gene "OTTHUMG00000021454.4";
ENSG00000088726.15	TMEM40	protein_coding	-1.18431	3.4831	93.747	3.58549e-22	1.17314e-20	TMEM40	chr3	12733525	12769457	-	gene_id "ENSG00000088726.15"; gene_type "protein_coding"; gene_name "TMEM40"; level 2; havana_gene "OTTHUMG00000129801.3";
ENSG00000108819.10	PPP1R9B	protein_coding	0.680478	6.31311	93.5583	3.94412e-22	1.28782e-20	PPP1R9B	chr17	50133735	50150630	-	gene_id "ENSG00000108819.10"; gene_type "protein_coding"; gene_name "PPP1R9B"; level 2; havana_gene "OTTHUMG00000162008.6";
ENSG00000124570.17	SERPINB6	protein_coding	1.00819	5.1043	93.4993	4.06342e-22	1.32404e-20	SERPINB6	chr6	2948159	2972165	-	gene_id "ENSG00000124570.17"; gene_type "protein_coding"; gene_name "SERPINB6"; level 2; havana_gene "OTTHUMG00000016170.1";
ENSG00000106144.19	CASP2	protein_coding	-0.518651	5.92737	93.0932	4.98881e-22	1.62224e-20	CASP2	chr7	143288215	143307696	+	gene_id "ENSG00000106144.19"; gene_type "protein_coding"; gene_name "CASP2"; level 2; tag "ncRNA_host"; havana_gene "OTTHUMG00000023641.4";
ENSG00000185262.8	UBALD2	protein_coding	0.745322	6.54278	93.0252	5.16316e-22	1.67549e-20	UBALD2	chr17	76265202	76271299	+	gene_id "ENSG00000185262.8"; gene_type "protein_coding"; gene_name "UBALD2"; level 2; havana_gene "OTTHUMG00000132666.4";
ENSG00000187244.10	BCAM	protein_coding	-0.917533	6.41127	93.0201	5.17653e-22	1.67639e-20	BCAM	chr19	44809059	44821420	+	gene_id "ENSG00000187244.10"; gene_type "protein_coding"; gene_name "BCAM"; level 1; havana_gene "OTTHUMG00000180838.3";
ENSG00000146592.16	CREB5	protein_coding	-1.18964	2.4219	92.8813	5.55279e-22	1.79457e-20	CREB5	chr7	28299321	28825894	+	gene_id "ENSG00000146592.16"; gene_type "protein_coding"; gene_name "CREB5"; level 2; havana_gene "OTTHUMG00000097081.10";
ENSG00000060138.12	YBX3	protein_coding	0.294972	9.48195	92.7051	6.06981e-22	1.95767e-20	YBX3	chr12	10699089	10723312	-	gene_id "ENSG00000060138.12"; gene_type "protein_coding"; gene_name "YBX3"; level 2; havana_gene "OTTHUMG00000168409.4";
ENSG00000123815.11	COQ8B	protein_coding	0.763592	4.53593	92.5171	6.67455e-22	2.14834e-20	COQ8B	chr19	40691529	40718207	-	gene_id "ENSG00000123815.11"; gene_type "protein_coding"; gene_name "COQ8B"; level 2; tag "ncRNA_host"; havana_gene "OTTHUMG00000182620.7";
ENSG00000135919.12	SERPINE2	protein_coding	-1.03461	4.08579	92.3797	7.15443e-22	2.29812e-20	SERPINE2	chr2	223975112	224039319	-	gene_id "ENSG00000135919.12"; gene_type "protein_coding"; gene_name "SERPINE2"; level 1; havana_gene "OTTHUMG00000133163.7";
ENSG00000099992.15	TBC1D10A	protein_coding	1.19933	3.57572	92.2954	7.46581e-22	2.39329e-20	TBC1D10A	chr22	30291990	30327046	-	gene_id "ENSG00000099992.15"; gene_type "protein_coding"; gene_name "TBC1D10A"; level 1; tag "overlapping_locus"; havana_gene "OTTHUMG00000150924.3";
ENSG00000211584.13	SLC48A1	protein_coding	-0.880345	4.26337	91.4345	1.1535e-21	3.69026e-20	SLC48A1	chr12	47753916	47782753	+	gene_id "ENSG00000211584.13"; gene_type "protein_coding"; gene_name "SLC48A1"; level 2; tag "overlapping_locus"; havana_gene "OTTHUMG00000156983.4";
ENSG00000204839.8	MROH6	protein_coding	-1.10622	5.12724	91.3802	1.18558e-21	3.78524e-20	MROH6	chr8	143566187	143572971	-	gene_id "ENSG00000204839.8"; gene_type "protein_coding"; gene_name "MROH6"; level 1; havana_gene "OTTHUMG00000165164.5";
ENSG00000234745.10	HLA-B	protein_coding	0.622151	7.22984	91.1494	1.33221e-21	4.24483e-20	HLA-B	chr6	31269491	31357188	-	gene_id "ENSG00000234745.10"; gene_type "protein_coding"; gene_name "HLA-B"; level 2; tag "ncRNA_host"; havana_gene "OTTHUMG00000031153.6";
ENSG00000164379.6	FOXQ1	protein_coding	-1.2263	3.52352	90.778	1.60731e-21	5.11113e-20	FOXQ1	chr6	1312440	1314748	+	gene_id "ENSG00000164379.6"; gene_type "protein_coding"; gene_name "FOXQ1"; level 2; havana_gene "OTTHUMG00000016160.2";
ENSG00000198018.6	ENTPD7	protein_coding	-0.738454	4.77369	90.6029	1.75604e-21	5.57289e-20	ENTPD7	chr10	99659506	99706240	+	gene_id "ENSG00000198018.6"; gene_type "protein_coding"; gene_name "ENTPD7"; level 2; tag "overlapping_locus"; havana_gene "OTTHUMG00000018888.3";
ENSG00000225830.12	ERCC6	protein_coding	-0.463051	6.3085	90.5729	1.78289e-21	5.64676e-20	ERCC6	chr10	49455368	49539538	-	gene_id "ENSG00000225830.12"; gene_type "protein_coding"; gene_name "ERCC6"; level 2; havana_gene "OTTHUMG00000018195.5";
ENSG00000144579.7	CTDSP1	protein_coding	0.47404	6.59685	90.3698	1.97563e-21	6.24473e-20	CTDSP1	chr2	218398256	218405941	+	gene_id "ENSG00000144579.7"; gene_type "protein_coding"; gene_name "CTDSP1"; level 1; tag "ncRNA_host"; havana_gene "OTTHUMG00000133109.3";
ENSG00000126351.12	THRA	protein_coding	0.644566	5.92907	90.2438	2.10545e-21	6.6418e-20	THRA	chr17	40058290	40093867	+	gene_id "ENSG00000126351.12"; gene_type "protein_coding"; gene_name "THRA"; level 2; havana_gene "OTTHUMG00000133332.3";
ENSG00000129667.12	RHBDF2	protein_coding	0.555434	5.65022	90.2085	2.14337e-21	6.748e-20	RHBDF2	chr17	76470891	76501790	-	gene_id "ENSG00000129667.12"; gene_type "protein_coding"; gene_name "RHBDF2"; level 1; havana_gene "OTTHUMG00000180180.3";
ENSG00000148053.15	NTRK2	protein_coding	2.47509	0.319589	90.2034	2.14896e-21	6.75218e-20	NTRK2	chr9	84668551	85027070	+	gene_id "ENSG00000148053.15"; gene_type "protein_coding"; gene_name "NTRK2"; level 2; havana_gene "OTTHUMG00000020120.2";
ENSG00000057704.12	TMCC3	protein_coding	1.67091	3.23291	89.9613	2.4287e-21	7.616e-20	TMCC3	chr12	94567124	94650562	-	gene_id "ENSG00000057704.12"; gene_type "protein_coding"; gene_name "TMCC3"; level 1; tag "ncRNA_host"; havana_gene "OTTHUMG00000170225.3";
ENSG00000087087.19	SRRT	protein_coding	-0.493665	7.52603	89.937	2.4587e-21	7.69485e-20	SRRT	chr7	100875111	100888664	+	gene_id "ENSG00000087087.19"; gene_type "protein_coding"; gene_name "SRRT"; level 1; havana_gene "OTTHUMG00000157031.6";
ENSG00000057149.15	SERPINB3	protein_coding	1.45271	4.21575	89.8819	2.52815e-21	7.89661e-20	SERPINB3	chr18	63655197	63661963	-	gene_id "ENSG00000057149.15"; gene_type "protein_coding"; gene_name "SERPINB3"; level 2; havana_gene "OTTHUMG00000060403.2";
ENSG00000257335.8	MGAM	protein_coding	-1.26787	2.5454	89.6121	2.8975e-21	9.03245e-20	MGAM	chr7	141907813	142106747	+	gene_id "ENSG00000257335.8"; gene_type "protein_coding"; gene_name "MGAM"; level 1; tag "overlapping_locus"; havana_gene "OTTHUMG00000158395.10";
ENSG00000175906.4	ARL4D	protein_coding	0.622142	6.10524	89.4125	3.20512e-21	9.97178e-20	ARL4D	chr17	43398959	43401137	+	gene_id "ENSG00000175906.4"; gene_type "protein_coding"; gene_name "ARL4D"; level 2; havana_gene "OTTHUMG00000180881.2";
ENSG00000102580.14	DNAJC3	protein_coding	-0.539419	6.25708	89.3696	3.2753e-21	1.01701e-19	DNAJC3	chr13	95677139	95794989	+	gene_id "ENSG00000102580.14"; gene_type "protein_coding"; gene_name "DNAJC3"; level 1; tag "overlapping_locus"; havana_gene "OTTHUMG00000017227.4";
ENSG00000189057.10	FAM111B	protein_coding	-0.733145	6.03037	89.1926	3.5819e-21	1.11004e-19	FAM111B	chr11	59107185	59127410	+	gene_id "ENSG00000189057.10"; gene_type "protein_coding"; gene_name "FAM111B"; level 2; havana_gene "OTTHUMG00000167279.4";
ENSG00000123595.7	RAB9A	protein_coding	0.651737	5.31538	89.1642	3.63357e-21	1.12385e-19	RAB9A	chrX	13689125	13710506	+	gene_id "ENSG00000123595.7"; gene_type "protein_coding"; gene_name "RAB9A"; level 2; tag "retrogene"; havana_gene "OTTHUMG00000021156.2";
ENSG00000189280.3	GJB5	protein_coding	0.748788	6.27282	89.0622	3.82584e-21	1.18101e-19	GJB5	chr1	34755047	34758512	+	gene_id "ENSG00000189280.3"; gene_type "protein_coding"; gene_name "GJB5"; level 2; havana_gene "OTTHUMG00000004053.1";
ENSG00000171067.10	C11orf24	protein_coding	-0.460163	6.70143	88.9606	4.02751e-21	1.24085e-19	C11orf24	chr11	68261335	68272001	-	gene_id "ENSG00000171067.10"; gene_type "protein_coding"; gene_name "C11orf24"; level 1; havana_gene "OTTHUMG00000167478.2";
ENSG00000006327.13	TNFRSF12A	protein_coding	-0.744176	6.0669	88.8624	4.23263e-21	1.30151e-19	TNFRSF12A	chr16	3018445	3022383	+	gene_id "ENSG00000006327.13"; gene_type "protein_coding"; gene_name "TNFRSF12A"; level 2; havana_gene "OTTHUMG00000129001.2";
ENSG00000118523.5	CTGF	protein_coding	-2.6752	-0.138429	88.7584	4.4611e-21	1.36911e-19	CTGF	chr6	131948176	131951373	-	gene_id "ENSG00000118523.5"; gene_type "protein_coding"; gene_name "CTGF"; level 2; havana_gene "OTTHUMG00000015573.2";
ENSG00000196428.12	TSC22D2	protein_coding	-0.743395	5.70292	88.5675	4.91302e-21	1.50488e-19	TSC22D2	chr3	150408335	150466431	+	gene_id "ENSG00000196428.12"; gene_type "protein_coding"; gene_name "TSC22D2"; level 2; havana_gene "OTTHUMG00000159744.2";
ENSG00000109861.15	CTSC	protein_coding	0.764917	10.0067	88.4503	5.21274e-21	1.59361e-19	CTSC	chr11	88293592	88337787	-	gene_id "ENSG00000109861.15"; gene_type "protein_coding"; gene_name "CTSC"; level 2; havana_gene "OTTHUMG00000167290.3";
ENSG00000176597.11	B3GNT5	protein_coding	0.559899	7.3397	88.3883	5.37875e-21	1.64119e-19	B3GNT5	chr3	183253244	183298504	+	gene_id "ENSG00000176597.11"; gene_type "protein_coding"; gene_name "B3GNT5"; level 1; havana_gene "OTTHUMG00000158436.2";
ENSG00000100767.15	PAPLN	protein_coding	1.14801	3.0134	87.5856	8.07118e-21	2.45798e-19	PAPLN	chr14	73237497	73274640	+	gene_id "ENSG00000100767.15"; gene_type "protein_coding"; gene_name "PAPLN"; level 2; havana_gene "OTTHUMG00000171366.4";
ENSG00000171223.5	JUNB	protein_coding	0.657738	7.03995	87.2852	9.39493e-21	2.85563e-19	JUNB	chr19	12791496	12793315	+	gene_id "ENSG00000171223.5"; gene_type "protein_coding"; gene_name "JUNB"; level 2; havana_gene "OTTHUMG00000180373.1";
ENSG00000179833.4	SERTAD2	protein_coding	-0.568096	5.21401	87.2458	9.58401e-21	2.90752e-19	SERTAD2	chr2	64631621	64751005	-	gene_id "ENSG00000179833.4"; gene_type "protein_coding"; gene_name "SERTAD2"; level 2; havana_gene "OTTHUMG00000152678.3";
ENSG00000115339.13	GALNT3	protein_coding	-0.509168	6.15506	87.1561	1.00287e-20	3.0366e-19	GALNT3	chr2	165747591	165794682	-	gene_id "ENSG00000115339.13"; gene_type "protein_coding"; gene_name "GALNT3"; level 2; havana_gene "OTTHUMG00000132157.11";
ENSG00000073756.11	PTGS2	protein_coding	-1.17487	3.06222	87.1166	1.02309e-20	3.0919e-19	PTGS2	chr1	186671791	186680427	-	gene_id "ENSG00000073756.11"; gene_type "protein_coding"; gene_name "PTGS2"; level 2; havana_gene "OTTHUMG00000035473.3";
ENSG00000283227.1	SPRR5	protein_coding	3.33866	0.503099	87.0457	1.0604e-20	3.19859e-19	SPRR5	chr1	152947154	152949258	+	gene_id "ENSG00000283227.1"; gene_type "protein_coding"; gene_name "SPRR5"; level 2; havana_gene "OTTHUMG00000177850.2";
ENSG00000260604.2	AL590004.4	lincRNA	-4.27507	-0.946418	86.9232	1.1282e-20	3.39662e-19	AL590004.4	chr6	3904920	3911979	-	gene_id "ENSG00000260604.2"; gene_type "lincRNA"; gene_name "AL590004.4"; level 2; havana_gene "OTTHUMG00000175886.3";
ENSG00000072682.18	P4HA2	protein_coding	1.0202	6.72693	86.8681	1.16007e-20	3.48594e-19	P4HA2	chr5	132191838	132295315	-	gene_id "ENSG00000072682.18"; gene_type "protein_coding"; gene_name "P4HA2"; level 1; tag "ncRNA_host"; havana_gene "OTTHUMG00000059647.11";
ENSG00000164045.11	CDC25A	protein_coding	-0.722779	6.14842	86.8109	1.1941e-20	3.5814e-19	CDC25A	chr3	48157146	48188402	-	gene_id "ENSG00000164045.11"; gene_type "protein_coding"; gene_name "CDC25A"; level 2; havana_gene "OTTHUMG00000133535.5";
ENSG00000072778.19	ACADVL	protein_coding	0.601951	7.41195	86.6611	1.28804e-20	3.85585e-19	ACADVL	chr17	7217125	7225273	+	gene_id "ENSG00000072778.19"; gene_type "protein_coding"; gene_name "ACADVL"; level 2; havana_gene "OTTHUMG00000102157.24";
ENSG00000143382.14	ADAMTSL4	protein_coding	1.55844	2.83407	86.4916	1.40331e-20	4.19298e-19	ADAMTSL4	chr1	150549369	150560937	+	gene_id "ENSG00000143382.14"; gene_type "protein_coding"; gene_name "ADAMTSL4"; level 2; tag "ncRNA_host"; havana_gene "OTTHUMG00000034863.5";
ENSG00000257093.6	KIAA1147	protein_coding	0.651188	5.72471	85.9783	1.81925e-20	5.42553e-19	KIAA1147	chr7	141656728	141702153	-	gene_id "ENSG00000257093.6"; gene_type "protein_coding"; gene_name "KIAA1147"; level 2; tag "overlapping_locus"; havana_gene "OTTHUMG00000157539.1";
ENSG00000169554.18	ZEB2	protein_coding	3.57794	1.02285	85.6383	2.16046e-20	6.43101e-19	ZEB2	chr2	144364364	144524583	-	gene_id "ENSG00000169554.18"; gene_type "protein_coding"; gene_name "ZEB2"; level 1; tag "overlapping_locus"; havana_gene "OTTHUMG00000187624.8";
ENSG00000147853.16	AK3	protein_coding	0.296912	7.28647	85.5183	2.29569e-20	6.82074e-19	AK3	chr9	4709559	4742043	-	gene_id "ENSG00000147853.16"; gene_type "protein_coding"; gene_name "AK3"; level 2; havana_gene "OTTHUMG00000019472.2";
ENSG00000128578.9	STRIP2	protein_coding	0.527089	6.04173	85.32	2.53777e-20	7.52587e-19	STRIP2	chr7	129434433	129488399	+	gene_id "ENSG00000128578.9"; gene_type "protein_coding"; gene_name "STRIP2"; level 2; tag "ncRNA_host"; tag "overlapping_locus"; havana_gene "OTTHUMG00000157695.1";
ENSG00000164070.11	HSPA4L	protein_coding	-0.788735	6.04811	85.003	2.97916e-20	8.8183e-19	HSPA4L	chr4	127781821	127840733	+	gene_id "ENSG00000164070.11"; gene_type "protein_coding"; gene_name "HSPA4L"; level 2; havana_gene "OTTHUMG00000133302.4";
ENSG00000088833.17	NSFL1C	protein_coding	-0.30194	7.11821	84.9668	3.03411e-20	8.96421e-19	NSFL1C	chr20	1442162	1473842	-	gene_id "ENSG00000088833.17"; gene_type "protein_coding"; gene_name "NSFL1C"; level 2; tag "overlapping_locus"; havana_gene "OTTHUMG00000031665.7";
ENSG00000145041.15	DCAF1	protein_coding	-0.573342	5.9842	84.7967	3.3067e-20	9.75137e-19	DCAF1	chr3	51395867	51500002	-	gene_id "ENSG00000145041.15"; gene_type "protein_coding"; gene_name "DCAF1"; level 2; havana_gene "OTTHUMG00000156895.4";
ENSG00000185246.17	PRPF39	protein_coding	-0.411926	5.69093	84.785	3.32646e-20	9.79143e-19	PRPF39	chr14	45084099	45116282	+	gene_id "ENSG00000185246.17"; gene_type "protein_coding"; gene_name "PRPF39"; level 2; tag "ncRNA_host"; havana_gene "OTTHUMG00000140265.3";
ENSG00000088280.18	ASAP3	protein_coding	0.58456	5.65293	84.6433	3.57348e-20	1.0499e-18	ASAP3	chr1	23428563	23484568	-	gene_id "ENSG00000088280.18"; gene_type "protein_coding"; gene_name "ASAP3"; level 1; havana_gene "OTTHUMG00000003234.7";
ENSG00000253669.3	AP003356.1	lincRNA	2.72554	0.665572	84.5207	3.80206e-20	1.11499e-18	AP003356.1	chr8	102805517	102809971	+	gene_id "ENSG00000253669.3"; gene_type "lincRNA"; gene_name "AP003356.1"; level 1; havana_gene "OTTHUMG00000164736.2";
ENSG00000134827.7	TCN1	protein_coding	3.72169	0.712417	84.4508	3.93897e-20	1.153e-18	TCN1	chr11	59852800	59866575	-	gene_id "ENSG00000134827.7"; gene_type "protein_coding"; gene_name "TCN1"; level 2; havana_gene "OTTHUMG00000167400.1";
ENSG00000125733.17	TRIP10	protein_coding	0.564853	6.50853	84.4417	3.95714e-20	1.15619e-18	TRIP10	chr19	6737925	6751526	+	gene_id "ENSG00000125733.17"; gene_type "protein_coding"; gene_name "TRIP10"; level 1; havana_gene "OTTHUMG00000150255.5";
ENSG00000174791.10	RIN1	protein_coding	-0.968563	4.51944	84.4124	4.01621e-20	1.17128e-18	RIN1	chr11	66330242	66336840	-	gene_id "ENSG00000174791.10"; gene_type "protein_coding"; gene_name "RIN1"; level 1; havana_gene "OTTHUMG00000167085.2";
ENSG00000001084.10	GCLC	protein_coding	-0.540712	5.88298	84.3809	4.08081e-20	1.18793e-18	GCLC	chr6	53497341	53616970	-	gene_id "ENSG00000001084.10"; gene_type "protein_coding"; gene_name "GCLC"; level 1; tag "overlapping_locus"; havana_gene "OTTHUMG00000160220.7";
ENSG00000150457.8	LATS2	protein_coding	-0.559582	5.63718	84.3033	4.244e-20	1.23317e-18	LATS2	chr13	20973032	21061547	-	gene_id "ENSG00000150457.8"; gene_type "protein_coding"; gene_name "LATS2"; level 2; tag "ncRNA_host"; havana_gene "OTTHUMG00000016531.1";
ENSG00000111011.17	RSRC2	protein_coding	-0.53436	6.40581	84.0231	4.89027e-20	1.41836e-18	RSRC2	chr12	122503458	122527000	-	gene_id "ENSG00000111011.17"; gene_type "protein_coding"; gene_name "RSRC2"; level 1; havana_gene "OTTHUMG00000167572.6";
ENSG00000157551.17	KCNJ15	protein_coding	0.71149	6.45045	83.6502	5.90541e-20	1.70965e-18	KCNJ15	chr21	38157034	38307357	+	gene_id "ENSG00000157551.17"; gene_type "protein_coding"; gene_name "KCNJ15"; level 2; tag "overlapping_locus"; havana_gene "OTTHUMG00000090609.6";
ENSG00000150630.3	VEGFC	protein_coding	-0.70802	5.90761	83.6112	6.02295e-20	1.7391e-18	VEGFC	chr4	176683538	176792727	-	gene_id "ENSG00000150630.3"; gene_type "protein_coding"; gene_name "VEGFC"; level 2; havana_gene "OTTHUMG00000160734.3";
ENSG00000145050.15	MANF	protein_coding	-0.58213	6.52162	83.6092	6.02909e-20	1.7391e-18	MANF	chr3	51385047	51389397	+	gene_id "ENSG00000145050.15"; gene_type "protein_coding"; gene_name "MANF"; level 2; havana_gene "OTTHUMG00000156897.5";
ENSG00000160209.18	PDXK	protein_coding	-0.353353	7.68276	83.6014	6.05317e-20	1.74287e-18	PDXK	chr21	43719094	43762307	+	gene_id "ENSG00000160209.18"; gene_type "protein_coding"; gene_name "PDXK"; level 2; havana_gene "OTTHUMG00000086870.4";
ENSG00000163464.7	CXCR1	protein_coding	2.73688	0.0482236	83.5569	6.1909e-20	1.77929e-18	CXCR1	chr2	218162845	218166995	-	gene_id "ENSG00000163464.7"; gene_type "protein_coding"; gene_name "CXCR1"; level 2; havana_gene "OTTHUMG00000133108.2";
ENSG00000168497.4	CAVIN2	protein_coding	0.564545	6.20012	83.5445	6.22966e-20	1.78719e-18	CAVIN2	chr2	191834302	191847255	-	gene_id "ENSG00000168497.4"; gene_type "protein_coding"; gene_name "CAVIN2"; level 2; havana_gene "OTTHUMG00000154309.2";
ENSG00000151612.15	ZNF827	protein_coding	1.16453	2.92811	83.4475	6.54317e-20	1.87374e-18	ZNF827	chr4	145757627	145938635	-	gene_id "ENSG00000151612.15"; gene_type "protein_coding"; gene_name "ZNF827"; level 1; tag "overlapping_locus"; havana_gene "OTTHUMG00000161362.4";
ENSG00000162413.16	KLHL21	protein_coding	-0.537345	6.03294	83.2821	7.11405e-20	2.03354e-18	KLHL21	chr1	6590724	6614607	-	gene_id "ENSG00000162413.16"; gene_type "protein_coding"; gene_name "KLHL21"; level 1; havana_gene "OTTHUMG00000001437.3";
ENSG00000167291.15	TBC1D16	protein_coding	0.813074	6.34498	83.2235	7.32831e-20	2.09101e-18	TBC1D16	chr17	79932343	80035848	-	gene_id "ENSG00000167291.15"; gene_type "protein_coding"; gene_name "TBC1D16"; level 1; tag "overlapping_locus"; havana_gene "OTTHUMG00000177489.4";
ENSG00000183853.17	KIRREL1	protein_coding	-0.658582	7.20435	82.9605	8.37113e-20	2.38427e-18	KIRREL1	chr1	157993273	158100262	+	gene_id "ENSG00000183853.17"; gene_type "protein_coding"; gene_name "KIRREL1"; level 2; tag "overlapping_locus"; havana_gene "OTTHUMG00000022438.5";
ENSG00000164509.13	IL31RA	protein_coding	-1.42551	2.13176	82.8512	8.84701e-20	2.51528e-18	IL31RA	chr5	55851379	55922853	+	gene_id "ENSG00000164509.13"; gene_type "protein_coding"; gene_name "IL31RA"; level 1; havana_gene "OTTHUMG00000097045.5";
ENSG00000029153.14	ARNTL2	protein_coding	-0.61407	6.93418	82.6671	9.71046e-20	2.75582e-18	ARNTL2	chr12	27332854	27425289	+	gene_id "ENSG00000029153.14"; gene_type "protein_coding"; gene_name "ARNTL2"; level 1; havana_gene "OTTHUMG00000169257.2";
ENSG00000134851.12	TMEM165	protein_coding	0.470465	6.73578	82.5926	1.00831e-19	2.85647e-18	TMEM165	chr4	55395957	55453397	+	gene_id "ENSG00000134851.12"; gene_type "protein_coding"; gene_name "TMEM165"; level 2; tag "ncRNA_host"; havana_gene "OTTHUMG00000128735.6";
ENSG00000128228.4	SDF2L1	protein_coding	-0.779217	5.86532	82.4548	1.08116e-19	3.05735e-18	SDF2L1	chr22	21642261	21644298	+	gene_id "ENSG00000128228.4"; gene_type "protein_coding"; gene_name "SDF2L1"; level 2; havana_gene "OTTHUMG00000150820.1";
ENSG00000172037.13	LAMB2	protein_coding	0.635929	6.24225	82.1738	1.24629e-19	3.51804e-18	LAMB2	chr3	49121114	49133118	-	gene_id "ENSG00000172037.13"; gene_type "protein_coding"; gene_name "LAMB2"; level 2; havana_gene "OTTHUMG00000156807.4";
ENSG00000223485.2	LINC01615	lincRNA	2.2653	2.5335	82.0871	1.30223e-19	3.66941e-18	LINC01615	chr6	169158092	169162924	-	gene_id "ENSG00000223485.2"; gene_type "lincRNA"; gene_name "LINC01615"; level 1; havana_gene "OTTHUMG00000016054.3";
ENSG00000172379.20	ARNT2	protein_coding	-1.59272	1.1637	82.0073	1.35583e-19	3.81368e-18	ARNT2	chr15	80404350	80597937	+	gene_id "ENSG00000172379.20"; gene_type "protein_coding"; gene_name "ARNT2"; level 1; tag "ncRNA_host"; havana_gene "OTTHUMG00000165478.8";
ENSG00000163216.6	SPRR2D	protein_coding	2.58493	1.2197	81.9543	1.39268e-19	3.91038e-18	SPRR2D	chr1	153039725	153041931	-	gene_id "ENSG00000163216.6"; gene_type "protein_coding"; gene_name "SPRR2D"; level 2; havana_gene "OTTHUMG00000014396.1";
ENSG00000136688.10	IL36G	protein_coding	3.53554	1.49533	81.8196	1.4909e-19	4.17875e-18	IL36G	chr2	112973203	112985665	+	gene_id "ENSG00000136688.10"; gene_type "protein_coding"; gene_name "IL36G"; level 2; havana_gene "OTTHUMG00000131336.4";
ENSG00000167615.16	LENG8	protein_coding	-0.579609	6.56632	81.7686	1.5299e-19	4.28046e-18	LENG8	chr19	54448887	54462037	+	gene_id "ENSG00000167615.16"; gene_type "protein_coding"; gene_name "LENG8"; level 1; havana_gene "OTTHUMG00000065548.14";
ENSG00000131746.12	TNS4	protein_coding	-0.607181	9.01611	81.6494	1.62503e-19	4.53861e-18	TNS4	chr17	40475828	40501597	-	gene_id "ENSG00000131746.12"; gene_type "protein_coding"; gene_name "TNS4"; level 2; havana_gene "OTTHUMG00000133330.3";
ENSG00000181026.14	AEN	protein_coding	-0.602731	6.46639	81.4254	1.82002e-19	5.07426e-18	AEN	chr15	88621296	88632282	+	gene_id "ENSG00000181026.14"; gene_type "protein_coding"; gene_name "AEN"; level 2; havana_gene "OTTHUMG00000148681.6";
ENSG00000113460.12	BRIX1	protein_coding	-0.318028	6.88046	81.3238	1.91608e-19	5.3327e-18	BRIX1	chr5	34915376	34925996	+	gene_id "ENSG00000113460.12"; gene_type "protein_coding"; gene_name "BRIX1"; level 2; havana_gene "OTTHUMG00000162021.2";
ENSG00000197747.8	S100A10	protein_coding	0.607023	9.64001	81.3062	1.93321e-19	5.37092e-18	S100A10	chr1	151982915	151994390	-	gene_id "ENSG00000197747.8"; gene_type "protein_coding"; gene_name "S100A10"; level 2; havana_gene "OTTHUMG00000013068.2";
ENSG00000133302.12	SLF1	protein_coding	-0.62081	5.14686	81.2302	2.00901e-19	5.57174e-18	SLF1	chr5	94618347	94739436	+	gene_id "ENSG00000133302.12"; gene_type "protein_coding"; gene_name "SLF1"; level 2; havana_gene "OTTHUMG00000121133.7";
ENSG00000176678.5	FOXL1	protein_coding	1.55156	2.49839	80.9419	2.32455e-19	6.43558e-18	FOXL1	chr16	86576368	86582160	+	gene_id "ENSG00000176678.5"; gene_type "protein_coding"; gene_name "FOXL1"; level 2; havana_gene "OTTHUMG00000137653.4";
ENSG00000138758.11	SEPT11	protein_coding	0.541327	6.37427	80.6357	2.71418e-19	7.50118e-18	SEPT11	chr4	76949703	77040384	+	gene_id "ENSG00000138758.11"; gene_type "protein_coding"; gene_name "SEPT11"; level 1; havana_gene "OTTHUMG00000160854.2";
ENSG00000137309.19	HMGA1	protein_coding	-0.544182	8.94655	80.463	2.96199e-19	8.17179e-18	HMGA1	chr6	34236873	34246231	+	gene_id "ENSG00000137309.19"; gene_type "protein_coding"; gene_name "HMGA1"; level 2; tag "ncRNA_host"; havana_gene "OTTHUMG00000014539.3";
ENSG00000162923.14	WDR26	protein_coding	0.297827	6.97849	80.4394	2.99758e-19	8.25559e-18	WDR26	chr1	224385143	224437033	-	gene_id "ENSG00000162923.14"; gene_type "protein_coding"; gene_name "WDR26"; level 1; tag "ncRNA_host"; havana_gene "OTTHUMG00000037636.4";
ENSG00000134744.13	ZCCHC11	protein_coding	0.601007	5.10043	80.4282	3.01458e-19	8.288e-18	ZCCHC11	chr1	52408282	52553487	-	gene_id "ENSG00000134744.13"; gene_type "protein_coding"; gene_name "ZCCHC11"; level 1; havana_gene "OTTHUMG00000008200.6";
ENSG00000053747.15	LAMA3	protein_coding	0.910868	10.7195	80.3728	3.10033e-19	8.50898e-18	LAMA3	chr18	23689443	23955066	+	gene_id "ENSG00000053747.15"; gene_type "protein_coding"; gene_name "LAMA3"; level 1; havana_gene "OTTHUMG00000131874.9";
ENSG00000129474.15	AJUBA	protein_coding	-0.811683	8.33335	79.9097	3.91924e-19	1.07379e-17	AJUBA	chr14	22971174	22982642	-	gene_id "ENSG00000129474.15"; gene_type "protein_coding"; gene_name "AJUBA"; level 1; tag "overlapping_locus"; havana_gene "OTTHUMG00000028711.5";
ENSG00000267922.1	AC007785.1	lincRNA	2.22508	1.81297	79.8974	3.94363e-19	1.07861e-17	AC007785.1	chr19	46101122	46196218	+	gene_id "ENSG00000267922.1"; gene_type "lincRNA"; gene_name "AC007785.1"; level 2; tag "overlapping_locus"; havana_gene "OTTHUMG00000182493.1";
ENSG00000131979.18	GCH1	protein_coding	-0.767319	4.75126	79.7792	4.18681e-19	1.14314e-17	GCH1	chr14	54842008	54902852	-	gene_id "ENSG00000131979.18"; gene_type "protein_coding"; gene_name "GCH1"; level 1; tag "ncRNA_host"; tag "overlapping_locus"; havana_gene "OTTHUMG00000029754.4";
ENSG00000053438.8	NNAT	protein_coding	-1.45741	1.94235	79.7588	4.23022e-19	1.15301e-17	NNAT	chr20	37521215	37523693	+	gene_id "ENSG00000053438.8"; gene_type "protein_coding"; gene_name "NNAT"; level 2; havana_gene "OTTHUMG00000032420.3";
ENSG00000158161.15	EYA3	protein_coding	-0.563653	5.17809	79.6277	4.52054e-19	1.23002e-17	EYA3	chr1	27970344	28088696	-	gene_id "ENSG00000158161.15"; gene_type "protein_coding"; gene_name "EYA3"; level 2; tag "ncRNA_host"; tag "overlapping_locus"; havana_gene "OTTHUMG00000003916.1";
ENSG00000166828.2	SCNN1G	protein_coding	2.83623	0.911065	79.5301	4.74937e-19	1.29007e-17	SCNN1G	chr16	23182715	23216883	+	gene_id "ENSG00000166828.2"; gene_type "protein_coding"; gene_name "SCNN1G"; level 2; havana_gene "OTTHUMG00000131609.1";
ENSG00000134107.4	BHLHE40	protein_coding	1.47094	6.47985	79.3986	5.07627e-19	1.3765e-17	BHLHE40	chr3	4979116	4985323	+	gene_id "ENSG00000134107.4"; gene_type "protein_coding"; gene_name "BHLHE40"; level 2; havana_gene "OTTHUMG00000119035.2";
ENSG00000101670.11	LIPG	protein_coding	-0.586999	6.32897	79.3323	5.24953e-19	1.42105e-17	LIPG	chr18	49560699	49599182	+	gene_id "ENSG00000101670.11"; gene_type "protein_coding"; gene_name "LIPG"; level 1; havana_gene "OTTHUMG00000179658.4";
ENSG00000157600.11	TMEM164	protein_coding	0.477201	5.85729	79.3213	5.27874e-19	1.42652e-17	TMEM164	chrX	110002631	110182734	+	gene_id "ENSG00000157600.11"; gene_type "protein_coding"; gene_name "TMEM164"; level 2; tag "ncRNA_host"; havana_gene "OTTHUMG00000022192.1";
ENSG00000149798.4	CDC42EP2	protein_coding	-0.736073	4.80094	79.1921	5.63562e-19	1.52037e-17	CDC42EP2	chr11	65314818	65322429	+	gene_id "ENSG00000149798.4"; gene_type "protein_coding"; gene_name "CDC42EP2"; level 2; havana_gene "OTTHUMG00000165958.1";
ENSG00000155111.14	CDK19	protein_coding	0.931554	3.45567	79.0837	5.9532e-19	1.60331e-17	CDK19	chr6	110609978	110815958	-	gene_id "ENSG00000155111.14"; gene_type "protein_coding"; gene_name "CDK19"; level 2; tag "ncRNA_host"; tag "overlapping_locus"; havana_gene "OTTHUMG00000015365.6";
ENSG00000272512.1	AL645608.8	lincRNA	2.26759	1.35351	79.0516	6.05089e-19	1.62686e-17	AL645608.8	chr1	995966	998051	-	gene_id "ENSG00000272512.1"; gene_type "lincRNA"; gene_name "AL645608.8"; level 2; havana_gene "OTTHUMG00000185581.1";
ENSG00000125798.14	FOXA2	protein_coding	-1.92657	0.891874	78.9206	6.46554e-19	1.7354e-17	FOXA2	chr20	22581005	22585455	-	gene_id "ENSG00000125798.14"; gene_type "protein_coding"; gene_name "FOXA2"; level 2; tag "overlapping_locus"; havana_gene "OTTHUMG00000191876.1";
ENSG00000177119.15	ANO6	protein_coding	0.5569	6.88122	78.7667	6.9897e-19	1.87291e-17	ANO6	chr12	45215987	45440404	+	gene_id "ENSG00000177119.15"; gene_type "protein_coding"; gene_name "ANO6"; level 2; tag "overlapping_locus"; havana_gene "OTTHUMG00000169564.1";
ENSG00000175170.14	FAM182B	protein_coding	2.65208	1.34049	78.6736	7.32664e-19	1.95988e-17	FAM182B	chr20	25763466	25868225	-	gene_id "ENSG00000175170.14"; gene_type "protein_coding"; gene_name "FAM182B"; level 1; tag "overlapping_locus"; havana_gene "OTTHUMG00000032136.7";
ENSG00000005469.11	CROT	protein_coding	-0.778007	4.66581	78.6531	7.40312e-19	1.977e-17	CROT	chr7	87345681	87399795	+	gene_id "ENSG00000005469.11"; gene_type "protein_coding"; gene_name "CROT"; level 1; havana_gene "OTTHUMG00000023653.5";
ENSG00000084652.15	TXLNA	protein_coding	-0.457368	6.70153	78.5716	7.71508e-19	2.05684e-17	TXLNA	chr1	32179686	32198285	+	gene_id "ENSG00000084652.15"; gene_type "protein_coding"; gene_name "TXLNA"; level 2; havana_gene "OTTHUMG00000004423.6";
ENSG00000153714.5	LURAP1L	protein_coding	2.36632	0.305849	78.4212	8.32524e-19	2.21577e-17	LURAP1L	chr9	12775021	12822131	+	gene_id "ENSG00000153714.5"; gene_type "protein_coding"; gene_name "LURAP1L"; level 2; havana_gene "OTTHUMG00000019557.1";
ENSG00000106211.8	HSPB1	protein_coding	0.73617	9.05689	78.4078	8.38192e-19	2.22711e-17	HSPB1	chr7	76302544	76304295	+	gene_id "ENSG00000106211.8"; gene_type "protein_coding"; gene_name "HSPB1"; level 2; havana_gene "OTTHUMG00000023228.3";
ENSG00000085415.15	SEH1L	protein_coding	-0.284392	7.12491	78.3243	8.74378e-19	2.31937e-17	SEH1L	chr18	12947133	12987536	+	gene_id "ENSG00000085415.15"; gene_type "protein_coding"; gene_name "SEH1L"; level 2; havana_gene "OTTHUMG00000181909.2";
ENSG00000177606.6	JUN	protein_coding	-0.619268	6.77152	78.2407	9.12176e-19	2.41559e-17	JUN	chr1	58780788	58784327	-	gene_id "ENSG00000177606.6"; gene_type "protein_coding"; gene_name "JUN"; level 2; havana_gene "OTTHUMG00000008376.1";
ENSG00000127663.14	KDM4B	protein_coding	0.611304	4.9249	78.1615	9.49515e-19	2.51027e-17	KDM4B	chr19	4969113	5153595	+	gene_id "ENSG00000127663.14"; gene_type "protein_coding"; gene_name "KDM4B"; level 2; havana_gene "OTTHUMG00000180281.4";
ENSG00000139211.6	AMIGO2	protein_coding	-0.694216	5.89598	78.1222	9.68606e-19	2.55647e-17	AMIGO2	chr12	47075707	47079951	-	gene_id "ENSG00000139211.6"; gene_type "protein_coding"; gene_name "AMIGO2"; level 2; havana_gene "OTTHUMG00000169616.1";
ENSG00000148426.12	PROSER2	protein_coding	-0.727834	5.00929	77.9703	1.04604e-18	2.75624e-17	PROSER2	chr10	11823339	11872277	+	gene_id "ENSG00000148426.12"; gene_type "protein_coding"; gene_name "PROSER2"; level 2; havana_gene "OTTHUMG00000017673.5";
ENSG00000180667.10	YOD1	protein_coding	-0.554606	5.53916	77.946	1.05897e-18	2.7857e-17	YOD1	chr1	207043849	207052980	-	gene_id "ENSG00000180667.10"; gene_type "protein_coding"; gene_name "YOD1"; level 2; havana_gene "OTTHUMG00000036032.2";
ENSG00000164983.7	TMEM65	protein_coding	0.507934	5.89653	77.7187	1.1881e-18	3.12019e-17	TMEM65	chr8	124306189	124372692	-	gene_id "ENSG00000164983.7"; gene_type "protein_coding"; gene_name "TMEM65"; level 2; havana_gene "OTTHUMG00000165021.2";
ENSG00000154319.14	FAM167A	protein_coding	-1.0481	3.23463	77.4027	1.39427e-18	3.65556e-17	FAM167A	chr8	11421463	11474715	-	gene_id "ENSG00000154319.14"; gene_type "protein_coding"; gene_name "FAM167A"; level 1; havana_gene "OTTHUMG00000129361.4";
ENSG00000143556.8	S100A7	protein_coding	1.61398	2.48916	77.3246	1.4505e-18	3.79671e-17	S100A7	chr1	153457744	153460701	-	gene_id "ENSG00000143556.8"; gene_type "protein_coding"; gene_name "S100A7"; level 2; havana_gene "OTTHUMG00000013123.1";
ENSG00000065328.16	MCM10	protein_coding	-0.5251	6.22895	77.2863	1.47891e-18	3.8647e-17	MCM10	chr10	13161554	13211104	+	gene_id "ENSG00000065328.16"; gene_type "protein_coding"; gene_name "MCM10"; level 2; havana_gene "OTTHUMG00000017694.3";
ENSG00000120875.8	DUSP4	protein_coding	-0.385988	7.4671	77.0153	1.69639e-18	4.42569e-17	DUSP4	chr8	29333064	29350668	-	gene_id "ENSG00000120875.8"; gene_type "protein_coding"; gene_name "DUSP4"; level 1; havana_gene "OTTHUMG00000133395.2";
ENSG00000143469.18	SYT14	protein_coding	2.56318	0.840456	76.6164	2.07613e-18	5.4075e-17	SYT14	chr1	209938174	210171389	+	gene_id "ENSG00000143469.18"; gene_type "protein_coding"; gene_name "SYT14"; level 2; havana_gene "OTTHUMG00000036652.6";
ENSG00000106123.11	EPHB6	protein_coding	1.34328	3.02907	76.3983	2.31851e-18	6.02888e-17	EPHB6	chr7	142855061	142871094	+	gene_id "ENSG00000106123.11"; gene_type "protein_coding"; gene_name "EPHB6"; level 2; havana_gene "OTTHUMG00000155707.4";
ENSG00000107968.9	MAP3K8	protein_coding	1.07112	2.72434	76.1785	2.59146e-18	6.72759e-17	MAP3K8	chr10	30433937	30461833	+	gene_id "ENSG00000107968.9"; gene_type "protein_coding"; gene_name "MAP3K8"; level 2; havana_gene "OTTHUMG00000017889.5";
ENSG00000166401.14	SERPINB8	protein_coding	-0.506914	6.08097	76.1651	2.60915e-18	6.76244e-17	SERPINB8	chr18	63969925	64019779	+	gene_id "ENSG00000166401.14"; gene_type "protein_coding"; gene_name "SERPINB8"; level 1; tag "overlapping_locus"; havana_gene "OTTHUMG00000060596.8";
ENSG00000132746.14	ALDH3B2	protein_coding	3.73529	2.51738	76.1578	2.61874e-18	6.7762e-17	ALDH3B2	chr11	67662162	67681200	-	gene_id "ENSG00000132746.14"; gene_type "protein_coding"; gene_name "ALDH3B2"; level 1; havana_gene "OTTHUMG00000167284.2";
ENSG00000051128.18	HOMER3	protein_coding	-0.916467	4.36329	76.0948	2.70373e-18	6.98472e-17	HOMER3	chr19	18929201	18941261	-	gene_id "ENSG00000051128.18"; gene_type "protein_coding"; gene_name "HOMER3"; level 2; tag "overlapping_locus"; havana_gene "OTTHUMG00000182995.2";
ENSG00000182541.17	LIMK2	protein_coding	-0.449659	6.22145	75.9678	2.88334e-18	7.43382e-17	LIMK2	chr22	31212239	31280080	+	gene_id "ENSG00000182541.17"; gene_type "protein_coding"; gene_name "LIMK2"; level 2; havana_gene "OTTHUMG00000151251.2";
ENSG00000019144.18	PHLDB1	protein_coding	-0.89519	4.12278	75.9653	2.88697e-18	7.43382e-17	PHLDB1	chr11	118606440	118658038	+	gene_id "ENSG00000019144.18"; gene_type "protein_coding"; gene_name "PHLDB1"; level 2; tag "ncRNA_host"; tag "overlapping_locus"; havana_gene "OTTHUMG00000166341.7";
ENSG00000213949.8	ITGA1	protein_coding	1.16858	4.99601	75.8267	3.09691e-18	7.96147e-17	ITGA1	chr5	52787896	52959210	+	gene_id "ENSG00000213949.8"; gene_type "protein_coding"; gene_name "ITGA1"; level 2; tag "overlapping_locus"; havana_gene "OTTHUMG00000131163.3";
ENSG00000167693.16	NXN	protein_coding	0.431995	7.89322	75.6632	3.36414e-18	8.63445e-17	NXN	chr17	799313	979770	-	gene_id "ENSG00000167693.16"; gene_type "protein_coding"; gene_name "NXN"; level 2; havana_gene "OTTHUMG00000090307.4";
ENSG00000115009.11	CCL20	protein_coding	1.27433	3.12571	75.457	3.73456e-18	9.56965e-17	CCL20	chr2	227813842	227817564	+	gene_id "ENSG00000115009.11"; gene_type "protein_coding"; gene_name "CCL20"; level 2; havana_gene "OTTHUMG00000133189.3";
ENSG00000166579.15	NDEL1	protein_coding	-0.47058	5.72473	75.3087	4.02582e-18	1.02948e-16	NDEL1	chr17	8413131	8490411	+	gene_id "ENSG00000166579.15"; gene_type "protein_coding"; gene_name "NDEL1"; level 1; havana_gene "OTTHUMG00000108193.3";
ENSG00000178980.14	SELENOW	protein_coding	-0.558812	5.41525	75.3064	4.03055e-18	1.02948e-16	SELENOW	chr19	47778572	47784686	+	gene_id "ENSG00000178980.14"; gene_type "protein_coding"; gene_name "SELENOW"; level 2; havana_gene "OTTHUMG00000183061.2";
ENSG00000050165.17	DKK3	protein_coding	-0.56144	5.93703	75.2926	4.05883e-18	1.03503e-16	DKK3	chr11	11963106	12009769	-	gene_id "ENSG00000050165.17"; gene_type "protein_coding"; gene_name "DKK3"; level 1; havana_gene "OTTHUMG00000165709.3";
ENSG00000135932.10	CAB39	protein_coding	-0.561477	8.0561	75.2815	4.08174e-18	1.0392e-16	CAB39	chr2	230712845	230821075	+	gene_id "ENSG00000135932.10"; gene_type "protein_coding"; gene_name "CAB39"; level 2; tag "ncRNA_host"; havana_gene "OTTHUMG00000133220.3";
ENSG00000102804.14	TSC22D1	protein_coding	0.83052	7.79973	75.2185	4.214e-18	1.07115e-16	TSC22D1	chr13	44432143	44577147	-	gene_id "ENSG00000102804.14"; gene_type "protein_coding"; gene_name "TSC22D1"; level 2; havana_gene "OTTHUMG00000016838.7";
ENSG00000023041.11	ZDHHC6	protein_coding	-0.489362	5.83337	75.1074	4.45794e-18	1.13135e-16	ZDHHC6	chr10	112424428	112446917	-	gene_id "ENSG00000023041.11"; gene_type "protein_coding"; gene_name "ZDHHC6"; level 2; tag "overlapping_locus"; havana_gene "OTTHUMG00000019062.2";
ENSG00000168502.17	MTCL1	protein_coding	-1.09587	5.00089	75.007	4.6905e-18	1.18846e-16	MTCL1	chr18	8705661	8832778	+	gene_id "ENSG00000168502.17"; gene_type "protein_coding"; gene_name "MTCL1"; level 1; tag "overlapping_locus"; havana_gene "OTTHUMG00000131594.12";
ENSG00000254087.7	LYN	protein_coding	-0.504962	5.17892	74.936	4.86234e-18	1.23003e-16	LYN	chr8	55879813	56014168	+	gene_id "ENSG00000254087.7"; gene_type "protein_coding"; gene_name "LYN"; level 2; tag "overlapping_locus"; havana_gene "OTTHUMG00000044345.5";
ENSG00000108256.8	NUFIP2	protein_coding	-0.451689	7.72165	74.7609	5.31323e-18	1.34195e-16	NUFIP2	chr17	29255836	29294118	-	gene_id "ENSG00000108256.8"; gene_type "protein_coding"; gene_name "NUFIP2"; level 2; havana_gene "OTTHUMG00000179547.2";
ENSG00000145040.3	UCN2	protein_coding	-2.2597	0.600535	74.7324	5.39046e-18	1.35929e-16	UCN2	chr3	48561727	48563773	-	gene_id "ENSG00000145040.3"; gene_type "protein_coding"; gene_name "UCN2"; level 2; tag "overlapping_locus"; havana_gene "OTTHUMG00000133533.1";
ENSG00000100416.12	TRMU	protein_coding	-0.395257	5.70454	74.6552	5.60541e-18	1.41125e-16	TRMU	chr22	46330875	46357340	+	gene_id "ENSG00000100416.12"; gene_type "protein_coding"; gene_name "TRMU"; level 2; havana_gene "OTTHUMG00000150424.2";
ENSG00000096384.19	HSP90AB1	protein_coding	-0.43116	11.1795	74.6481	5.62544e-18	1.41404e-16	HSP90AB1	chr6	44246166	44253888	+	gene_id "ENSG00000096384.19"; gene_type "protein_coding"; gene_name "HSP90AB1"; level 2; havana_gene "OTTHUMG00000014761.7";
ENSG00000124882.3	EREG	protein_coding	-0.819113	5.8389	74.588	5.79943e-18	1.45546e-16	EREG	chr4	74365143	74388751	+	gene_id "ENSG00000124882.3"; gene_type "protein_coding"; gene_name "EREG"; level 2; havana_gene "OTTHUMG00000130005.2";
ENSG00000128283.6	CDC42EP1	protein_coding	0.6712	6.58321	74.4601	6.18776e-18	1.55046e-16	CDC42EP1	chr22	37560447	37569405	+	gene_id "ENSG00000128283.6"; gene_type "protein_coding"; gene_name "CDC42EP1"; level 2; havana_gene "OTTHUMG00000150591.5";
ENSG00000100065.14	CARD10	protein_coding	-0.501997	7.0516	74.4389	6.25458e-18	1.56473e-16	CARD10	chr22	37490362	37519542	-	gene_id "ENSG00000100065.14"; gene_type "protein_coding"; gene_name "CARD10"; level 2; havana_gene "OTTHUMG00000150592.3";
ENSG00000125850.10	OVOL2	protein_coding	0.775472	4.49065	74.1182	7.35771e-18	1.8378e-16	OVOL2	chr20	17956979	18059188	-	gene_id "ENSG00000125850.10"; gene_type "protein_coding"; gene_name "OVOL2"; level 2; tag "ncRNA_host"; tag "overlapping_locus"; havana_gene "OTTHUMG00000031960.7";
ENSG00000160094.14	ZNF362	protein_coding	0.689167	4.5756	73.9509	8.00843e-18	1.99719e-16	ZNF362	chr1	33256545	33300719	+	gene_id "ENSG00000160094.14"; gene_type "protein_coding"; gene_name "ZNF362"; level 2; tag "overlapping_locus"; havana_gene "OTTHUMG00000004124.5";
ENSG00000103064.13	SLC7A6	protein_coding	-0.681572	4.70119	73.8816	8.29465e-18	2.06532e-16	SLC7A6	chr16	68264516	68301823	+	gene_id "ENSG00000103064.13"; gene_type "protein_coding"; gene_name "SLC7A6"; level 2; havana_gene "OTTHUMG00000176544.11";
ENSG00000143546.9	S100A8	protein_coding	1.00579	5.89053	73.5141	9.99197e-18	2.48403e-16	S100A8	chr1	153390032	153391188	-	gene_id "ENSG00000143546.9"; gene_type "protein_coding"; gene_name "S100A8"; level 2; havana_gene "OTTHUMG00000013124.2";
ENSG00000088387.18	DOCK9	protein_coding	0.61346	6.35203	73.4469	1.03381e-17	2.56606e-16	DOCK9	chr13	98793429	99086625	-	gene_id "ENSG00000088387.18"; gene_type "protein_coding"; gene_name "DOCK9"; level 2; tag "overlapping_locus"; havana_gene "OTTHUMG00000017260.7";
ENSG00000179431.6	FJX1	protein_coding	-0.498494	8.15114	73.3043	1.11126e-17	2.75397e-16	FJX1	chr11	35618419	35620868	+	gene_id "ENSG00000179431.6"; gene_type "protein_coding"; gene_name "FJX1"; level 2; havana_gene "OTTHUMG00000166310.1";
ENSG00000168672.3	FAM84B	protein_coding	-0.527348	6.49591	73.2281	1.15497e-17	2.85783e-16	FAM84B	chr8	126552442	126558393	-	gene_id "ENSG00000168672.3"; gene_type "protein_coding"; gene_name "FAM84B"; level 2; havana_gene "OTTHUMG00000165034.1";
ENSG00000086544.2	ITPKC	protein_coding	0.745325	5.10502	73.1733	1.18751e-17	2.93354e-16	ITPKC	chr19	40717103	40740860	+	gene_id "ENSG00000086544.2"; gene_type "protein_coding"; gene_name "ITPKC"; level 2; havana_gene "OTTHUMG00000182688.2";
ENSG00000166471.10	TMEM41B	protein_coding	-0.581017	5.33802	73.1704	1.18927e-17	2.93354e-16	TMEM41B	chr11	9280654	9314780	-	gene_id "ENSG00000166471.10"; gene_type "protein_coding"; gene_name "TMEM41B"; level 2; tag "overlapping_locus"; havana_gene "OTTHUMG00000165719.2";
ENSG00000158623.14	COPG2	protein_coding	0.575886	5.16748	72.8799	1.37782e-17	3.39333e-16	COPG2	chr7	130506238	130668748	-	gene_id "ENSG00000158623.14"; gene_type "protein_coding"; gene_name "COPG2"; level 2; tag "ncRNA_host"; tag "overlapping_locus"; havana_gene "OTTHUMG00000155364.4";
ENSG00000100647.7	SUSD6	protein_coding	0.555814	5.27379	72.8548	1.39546e-17	3.43145e-16	SUSD6	chr14	69611596	69715142	+	gene_id "ENSG00000100647.7"; gene_type "protein_coding"; gene_name "SUSD6"; level 2; havana_gene "OTTHUMG00000171234.2";
ENSG00000175866.15	BAIAP2	protein_coding	0.40647	7.26155	72.7869	1.44429e-17	3.546e-16	BAIAP2	chr17	81035122	81117432	+	gene_id "ENSG00000175866.15"; gene_type "protein_coding"; gene_name "BAIAP2"; level 1; havana_gene "OTTHUMG00000177698.4";
ENSG00000143816.7	WNT9A	protein_coding	-1.23543	2.02148	72.7578	1.46575e-17	3.59313e-16	WNT9A	chr1	227918656	227947898	-	gene_id "ENSG00000143816.7"; gene_type "protein_coding"; gene_name "WNT9A"; level 2; tag "ncRNA_host"; havana_gene "OTTHUMG00000037592.1";
ENSG00000197774.12	EME2	protein_coding	-1.19017	2.41382	72.5904	1.5955e-17	3.90516e-16	EME2	chr16	1773207	1781708	+	gene_id "ENSG00000197774.12"; gene_type "protein_coding"; gene_name "EME2"; level 2; havana_gene "OTTHUMG00000176706.3";
ENSG00000167550.10	RHEBL1	protein_coding	1.21139	2.65165	72.4722	1.69405e-17	4.13998e-16	RHEBL1	chr12	49064685	49070025	-	gene_id "ENSG00000167550.10"; gene_type "protein_coding"; gene_name "RHEBL1"; level 2; havana_gene "OTTHUMG00000170407.2";
ENSG00000177352.9	CCDC71	protein_coding	0.590922	4.69145	72.4123	1.74619e-17	4.2608e-16	CCDC71	chr3	49162535	49166321	-	gene_id "ENSG00000177352.9"; gene_type "protein_coding"; gene_name "CCDC71"; level 2; havana_gene "OTTHUMG00000156815.2";
ENSG00000112182.14	BACH2	protein_coding	-1.78386	1.26733	72.4065	1.75139e-17	4.26693e-16	BACH2	chr6	89926529	90296908	-	gene_id "ENSG00000112182.14"; gene_type "protein_coding"; gene_name "BACH2"; level 2; tag "ncRNA_host"; tag "overlapping_locus"; havana_gene "OTTHUMG00000015216.4";
ENSG00000134815.18	DHX34	protein_coding	-0.660702	4.92831	72.2326	1.91273e-17	4.65284e-16	DHX34	chr19	47349281	47382704	+	gene_id "ENSG00000134815.18"; gene_type "protein_coding"; gene_name "DHX34"; level 2; havana_gene "OTTHUMG00000149959.4";
ENSG00000155893.12	PXYLP1	protein_coding	0.780682	4.79796	72.0838	2.06246e-17	5.00938e-16	PXYLP1	chr3	141228726	141367753	+	gene_id "ENSG00000155893.12"; gene_type "protein_coding"; gene_name "PXYLP1"; level 1; tag "overlapping_locus"; havana_gene "OTTHUMG00000160171.5";
ENSG00000138413.13	IDH1	protein_coding	-0.451927	6.95652	72.0078	2.14352e-17	5.19829e-16	IDH1	chr2	208236227	208266074	-	gene_id "ENSG00000138413.13"; gene_type "protein_coding"; gene_name "IDH1"; level 2; havana_gene "OTTHUMG00000132943.14";
ENSG00000123213.22	NLN	protein_coding	-0.392251	6.61559	71.8254	2.35109e-17	5.69295e-16	NLN	chr5	65722196	65871725	+	gene_id "ENSG00000123213.22"; gene_type "protein_coding"; gene_name "NLN"; level 1; tag "overlapping_locus"; havana_gene "OTTHUMG00000097803.6";
ENSG00000115738.9	ID2	protein_coding	1.2235	4.70088	71.7605	2.42972e-17	5.87436e-16	ID2	chr2	8678845	8684453	+	gene_id "ENSG00000115738.9"; gene_type "protein_coding"; gene_name "ID2"; level 2; havana_gene "OTTHUMG00000112454.3";
ENSG00000060558.3	GNA15	protein_coding	0.477918	6.25702	71.6627	2.55308e-17	6.1632e-16	GNA15	chr19	3136193	3163769	+	gene_id "ENSG00000060558.3"; gene_type "protein_coding"; gene_name "GNA15"; level 2; havana_gene "OTTHUMG00000180637.4";
ENSG00000141664.9	ZCCHC2	protein_coding	-0.557763	4.9589	71.6578	2.55948e-17	6.16924e-16	ZCCHC2	chr18	62523007	62587709	+	gene_id "ENSG00000141664.9"; gene_type "protein_coding"; gene_name "ZCCHC2"; level 2; tag "overlapping_locus"; havana_gene "OTTHUMG00000180165.2";
ENSG00000172432.18	GTPBP2	protein_coding	0.515197	5.42345	71.5431	2.71267e-17	6.52855e-16	GTPBP2	chr6	43605316	43629162	-	gene_id "ENSG00000172432.18"; gene_type "protein_coding"; gene_name "GTPBP2"; level 2; havana_gene "OTTHUMG00000014744.12";
ENSG00000141738.13	GRB7	protein_coding	1.01086	4.33028	71.3353	3.01391e-17	7.24253e-16	GRB7	chr17	39737927	39747291	+	gene_id "ENSG00000141738.13"; gene_type "protein_coding"; gene_name "GRB7"; level 2; havana_gene "OTTHUMG00000133253.5";
ENSG00000118454.12	ANKRD13C	protein_coding	-0.455498	5.60701	71.0699	3.44785e-17	8.27276e-16	ANKRD13C	chr1	70260588	70354734	-	gene_id "ENSG00000118454.12"; gene_type "protein_coding"; gene_name "ANKRD13C"; level 2; havana_gene "OTTHUMG00000009343.2";
ENSG00000156587.15	UBE2L6	protein_coding	0.742617	4.08291	71.056	3.4723e-17	8.31881e-16	UBE2L6	chr11	57551656	57568284	-	gene_id "ENSG00000156587.15"; gene_type "protein_coding"; gene_name "UBE2L6"; level 1; havana_gene "OTTHUMG00000167047.2";
ENSG00000145934.16	TENM2	protein_coding	0.8889	4.42147	70.8673	3.82076e-17	9.13981e-16	TENM2	chr5	167284799	168264157	+	gene_id "ENSG00000145934.16"; gene_type "protein_coding"; gene_name "TENM2"; level 1; tag "overlapping_locus"; havana_gene "OTTHUMG00000162928.4";
ENSG00000159788.18	RGS12	protein_coding	-0.799822	4.71199	70.8473	3.85976e-17	9.21919e-16	RGS12	chr4	3293028	3439913	+	gene_id "ENSG00000159788.18"; gene_type "protein_coding"; gene_name "RGS12"; level 2; tag "overlapping_locus"; havana_gene "OTTHUMG00000090277.13";
ENSG00000105855.9	ITGB8	protein_coding	-0.82675	6.61955	70.8289	3.89595e-17	9.2916e-16	ITGB8	chr7	20330702	20415754	+	gene_id "ENSG00000105855.9"; gene_type "protein_coding"; gene_name "ITGB8"; level 2; tag "ncRNA_host"; havana_gene "OTTHUMG00000023594.5";
ENSG00000112941.13	PAPD7	protein_coding	-0.264356	7.38928	70.7071	4.14403e-17	9.86841e-16	PAPD7	chr5	6713007	6757048	+	gene_id "ENSG00000112941.13"; gene_type "protein_coding"; gene_name "PAPD7"; level 2; havana_gene "OTTHUMG00000090457.5";
ENSG00000154310.16	TNIK	protein_coding	0.861509	3.3382	70.6988	4.16136e-17	9.89479e-16	TNIK	chr3	171061339	171460408	-	gene_id "ENSG00000154310.16"; gene_type "protein_coding"; gene_name "TNIK"; level 1; tag "ncRNA_host"; havana_gene "OTTHUMG00000159036.3";
ENSG00000172831.11	CES2	protein_coding	0.612396	5.39841	70.6154	4.34109e-17	1.03067e-15	CES2	chr16	66934444	66945096	+	gene_id "ENSG00000172831.11"; gene_type "protein_coding"; gene_name "CES2"; level 2; tag "overlapping_locus"; havana_gene "OTTHUMG00000137517.5";
ENSG00000182022.17	CHST15	protein_coding	0.523463	5.55248	70.5717	4.43831e-17	1.05217e-15	CHST15	chr10	124007666	124093607	-	gene_id "ENSG00000182022.17"; gene_type "protein_coding"; gene_name "CHST15"; level 2; havana_gene "OTTHUMG00000019208.4";
ENSG00000221963.5	APOL6	protein_coding	0.886432	6.21916	70.4366	4.7529e-17	1.12507e-15	APOL6	chr22	35648395	35668409	+	gene_id "ENSG00000221963.5"; gene_type "protein_coding"; gene_name "APOL6"; level 2; havana_gene "OTTHUMG00000150615.2";
ENSG00000148730.6	EIF4EBP2	protein_coding	-0.435768	7.45304	70.4043	4.83156e-17	1.14198e-15	EIF4EBP2	chr10	70404379	70428618	+	gene_id "ENSG00000148730.6"; gene_type "protein_coding"; gene_name "EIF4EBP2"; level 2; havana_gene "OTTHUMG00000018409.1";
ENSG00000268879.1	IGFL1P1	unprocessed_pseudogene	1.55915	2.89252	70.3511	4.96363e-17	1.17145e-15	IGFL1P1	chr19	46196238	46197323	+	gene_id "ENSG00000268879.1"; gene_type "unprocessed_pseudogene"; gene_name "IGFL1P1"; level 2; havana_gene "OTTHUMG00000182497.1";
ENSG00000188554.13	NBR1	protein_coding	0.417485	6.78926	70.1572	5.47622e-17	1.2905e-15	NBR1	chr17	43170481	43211689	+	gene_id "ENSG00000188554.13"; gene_type "protein_coding"; gene_name "NBR1"; level 1; havana_gene "OTTHUMG00000180878.1";
ENSG00000089902.9	RCOR1	protein_coding	0.310804	6.69542	69.9086	6.21184e-17	1.46167e-15	RCOR1	chr14	102592661	102730576	+	gene_id "ENSG00000089902.9"; gene_type "protein_coding"; gene_name "RCOR1"; level 2; tag "ncRNA_host"; havana_gene "OTTHUMG00000171778.4";
ENSG00000185697.16	MYBL1	protein_coding	-0.806325	3.92422	69.8414	6.42685e-17	1.51002e-15	MYBL1	chr8	66562175	66614247	-	gene_id "ENSG00000185697.16"; gene_type "protein_coding"; gene_name "MYBL1"; level 1; havana_gene "OTTHUMG00000164559.5";
ENSG00000196227.10	FAM217B	protein_coding	-0.567427	4.99937	69.6494	7.08402e-17	1.66196e-15	FAM217B	chr20	59933764	59948680	+	gene_id "ENSG00000196227.10"; gene_type "protein_coding"; gene_name "FAM217B"; level 2; havana_gene "OTTHUMG00000032873.3";
ENSG00000167889.12	MGAT5B	protein_coding	-1.73671	0.973032	69.5956	7.27988e-17	1.70539e-15	MGAT5B	chr17	76868456	76950393	+	gene_id "ENSG00000167889.12"; gene_type "protein_coding"; gene_name "MGAT5B"; level 2; havana_gene "OTTHUMG00000177278.4";
ENSG00000172530.20	BANP	protein_coding	-0.870514	4.02322	69.5397	7.48911e-17	1.75181e-15	BANP	chr16	87949244	88077318	+	gene_id "ENSG00000172530.20"; gene_type "protein_coding"; gene_name "BANP"; level 2; havana_gene "OTTHUMG00000137678.9";
ENSG00000153029.14	MR1	protein_coding	0.863358	4.42124	69.437	7.88954e-17	1.84275e-15	MR1	chr1	181033425	181061938	+	gene_id "ENSG00000153029.14"; gene_type "protein_coding"; gene_name "MR1"; level 2; havana_gene "OTTHUMG00000035175.2";
ENSG00000174371.16	EXO1	protein_coding	-0.581808	5.70534	69.3183	8.379e-17	1.95419e-15	EXO1	chr1	241847967	241895148	+	gene_id "ENSG00000174371.16"; gene_type "protein_coding"; gene_name "EXO1"; level 1; havana_gene "OTTHUMG00000039965.8";
ENSG00000198231.12	DDX42	protein_coding	0.380146	7.38658	69.2747	8.56601e-17	1.99487e-15	DDX42	chr17	63773603	63819317	+	gene_id "ENSG00000198231.12"; gene_type "protein_coding"; gene_name "DDX42"; level 2; havana_gene "OTTHUMG00000179011.3";
ENSG00000197256.10	KANK2	protein_coding	-0.766676	3.73745	69.2672	8.59858e-17	1.99952e-15	KANK2	chr19	11164267	11197791	-	gene_id "ENSG00000197256.10"; gene_type "protein_coding"; gene_name "KANK2"; level 1; havana_gene "OTTHUMG00000180799.4";
ENSG00000147100.10	SLC16A2	protein_coding	-1.25605	2.18908	69.1919	8.93354e-17	2.07436e-15	SLC16A2	chrX	74421461	74533917	+	gene_id "ENSG00000147100.10"; gene_type "protein_coding"; gene_name "SLC16A2"; level 1; havana_gene "OTTHUMG00000021857.6";
ENSG00000105329.9	TGFB1	protein_coding	1.46291	5.97338	69.1828	8.97482e-17	2.0809e-15	TGFB1	chr19	41301587	41353911	-	gene_id "ENSG00000105329.9"; gene_type "protein_coding"; gene_name "TGFB1"; level 1; havana_gene "OTTHUMG00000182760.5";
ENSG00000102226.9	USP11	protein_coding	0.627921	5.03554	69.1729	9.01973e-17	2.08825e-15	USP11	chrX	47232690	47248328	+	gene_id "ENSG00000102226.9"; gene_type "protein_coding"; gene_name "USP11"; level 1; havana_gene "OTTHUMG00000021437.5";
ENSG00000136603.13	SKIL	protein_coding	0.565284	5.2965	69.169	9.03768e-17	2.08935e-15	SKIL	chr3	170357678	170396835	+	gene_id "ENSG00000136603.13"; gene_type "protein_coding"; gene_name "SKIL"; level 1; havana_gene "OTTHUMG00000158831.6";
ENSG00000143507.17	DUSP10	protein_coding	1.03549	4.13527	68.8316	1.07242e-16	2.47564e-15	DUSP10	chr1	221701424	221742176	-	gene_id "ENSG00000143507.17"; gene_type "protein_coding"; gene_name "DUSP10"; level 2; havana_gene "OTTHUMG00000037269.2";
ENSG00000150907.7	FOXO1	protein_coding	0.714245	4.74777	68.7287	1.12984e-16	2.60439e-15	FOXO1	chr13	40469953	40666597	-	gene_id "ENSG00000150907.7"; gene_type "protein_coding"; gene_name "FOXO1"; level 2; havana_gene "OTTHUMG00000016775.4";
ENSG00000091490.10	SEL1L3	protein_coding	-0.547529	4.9752	68.6809	1.15755e-16	2.66439e-15	SEL1L3	chr4	25747427	25863760	-	gene_id "ENSG00000091490.10"; gene_type "protein_coding"; gene_name "SEL1L3"; level 1; havana_gene "OTTHUMG00000160331.5";
ENSG00000132952.11	USPL1	protein_coding	-0.629426	4.67524	68.6637	1.16769e-16	2.68382e-15	USPL1	chr13	30617693	30660770	+	gene_id "ENSG00000132952.11"; gene_type "protein_coding"; gene_name "USPL1"; level 2; havana_gene "OTTHUMG00000016675.3";
ENSG00000003436.15	TFPI	protein_coding	2.59641	1.33877	68.5199	1.25603e-16	2.88267e-15	TFPI	chr2	187464230	187565760	-	gene_id "ENSG00000003436.15"; gene_type "protein_coding"; gene_name "TFPI"; level 2; havana_gene "OTTHUMG00000132634.7";
ENSG00000101040.19	ZMYND8	protein_coding	0.804459	5.34527	68.355	1.36557e-16	3.12954e-15	ZMYND8	chr20	47209214	47356889	-	gene_id "ENSG00000101040.19"; gene_type "protein_coding"; gene_name "ZMYND8"; level 1; tag "overlapping_locus"; havana_gene "OTTHUMG00000032667.11";
ENSG00000105447.12	GRWD1	protein_coding	-0.435432	6.99274	68.2773	1.42044e-16	3.25059e-15	GRWD1	chr19	48445773	48457022	+	gene_id "ENSG00000105447.12"; gene_type "protein_coding"; gene_name "GRWD1"; level 1; tag "overlapping_locus"; havana_gene "OTTHUMG00000183305.2";
ENSG00000111911.6	HINT3	protein_coding	0.520444	5.31485	68.2391	1.44822e-16	3.30168e-15	HINT3	chr6	125956781	125980244	+	gene_id "ENSG00000111911.6"; gene_type "protein_coding"; gene_name "HINT3"; level 2; havana_gene "OTTHUMG00000015514.2";
ENSG00000197632.8	SERPINB2	protein_coding	-1.0853	9.12475	68.2382	1.44889e-16	3.30168e-15	SERPINB2	chr18	63871692	63903890	+	gene_id "ENSG00000197632.8"; gene_type "protein_coding"; gene_name "SERPINB2"; level 2; tag "overlapping_locus"; havana_gene "OTTHUMG00000060592.4";
ENSG00000161813.21	LARP4	protein_coding	-0.440842	6.83466	68.2381	1.44902e-16	3.30168e-15	LARP4	chr12	50392383	50480004	+	gene_id "ENSG00000161813.21"; gene_type "protein_coding"; gene_name "LARP4"; level 1; havana_gene "OTTHUMG00000163724.13";
ENSG00000107731.12	UNC5B	protein_coding	0.72792	6.10413	68.2011	1.47643e-16	3.35931e-15	UNC5B	chr10	71212570	71302864	+	gene_id "ENSG00000107731.12"; gene_type "protein_coding"; gene_name "UNC5B"; level 2; havana_gene "OTTHUMG00000018422.1";
ENSG00000188015.9	S100A3	protein_coding	1.14601	4.28382	68.1745	1.49646e-16	3.39999e-15	S100A3	chr1	153547329	153549372	-	gene_id "ENSG00000188015.9"; gene_type "protein_coding"; gene_name "S100A3"; level 2; tag "overlapping_locus"; havana_gene "OTTHUMG00000013550.2";
ENSG00000140743.7	CDR2	protein_coding	-0.535845	5.24312	68.1244	1.53497e-16	3.48249e-15	CDR2	chr16	22345936	22437165	-	gene_id "ENSG00000140743.7"; gene_type "protein_coding"; gene_name "CDR2"; level 2; tag "overlapping_locus"; havana_gene "OTTHUMG00000175463.2";
ENSG00000115306.15	SPTBN1	protein_coding	0.439987	8.54177	68.1049	1.55021e-16	3.51204e-15	SPTBN1	chr2	54456285	54671445	+	gene_id "ENSG00000115306.15"; gene_type "protein_coding"; gene_name "SPTBN1"; level 2; tag "overlapping_locus"; havana_gene "OTTHUMG00000133746.6";
ENSG00000140398.13	NEIL1	protein_coding	-1.43865	1.79226	68.072	1.5763e-16	3.56603e-15	NEIL1	chr15	75346955	75357114	+	gene_id "ENSG00000140398.13"; gene_type "protein_coding"; gene_name "NEIL1"; level 2; havana_gene "OTTHUMG00000142821.4";
ENSG00000105576.15	TNPO2	protein_coding	-0.455845	6.65569	68.0549	1.59004e-16	3.592e-15	TNPO2	chr19	12699194	12724011	-	gene_id "ENSG00000105576.15"; gene_type "protein_coding"; gene_name "TNPO2"; level 2; tag "ncRNA_host"; havana_gene "OTTHUMG00000180333.3";
ENSG00000149289.10	ZC3H12C	protein_coding	0.641788	6.38593	67.8861	1.7322e-16	3.90286e-15	ZC3H12C	chr11	110093361	110171841	+	gene_id "ENSG00000149289.10"; gene_type "protein_coding"; gene_name "ZC3H12C"; level 1; havana_gene "OTTHUMG00000166572.1";
ENSG00000235897.1	TM4SF19-AS1	antisense_RNA	1.58962	2.84112	67.8856	1.73258e-16	3.90286e-15	TM4SF19-AS1	chr3	196318330	196325570	+	gene_id "ENSG00000235897.1"; gene_type "antisense_RNA"; gene_name "TM4SF19-AS1"; level 1; havana_gene "OTTHUMG00000155669.1";
ENSG00000103257.8	SLC7A5	protein_coding	-0.547605	11.7607	67.6541	1.94843e-16	4.37772e-15	SLC7A5	chr16	87830023	87869488	-	gene_id "ENSG00000103257.8"; gene_type "protein_coding"; gene_name "SLC7A5"; level 2; tag "ncRNA_host"; havana_gene "OTTHUMG00000137658.3";
ENSG00000109906.13	ZBTB16	protein_coding	1.19613	3.94311	67.6537	1.94891e-16	4.37772e-15	ZBTB16	chr11	114059593	114250676	+	gene_id "ENSG00000109906.13"; gene_type "protein_coding"; gene_name "ZBTB16"; level 2; havana_gene "OTTHUMG00000168243.3";
ENSG00000159348.12	CYB5R1	protein_coding	-0.57192	5.41636	67.5537	2.05026e-16	4.59885e-15	CYB5R1	chr1	202961869	202967280	-	gene_id "ENSG00000159348.12"; gene_type "protein_coding"; gene_name "CYB5R1"; level 2; havana_gene "OTTHUMG00000041387.3";
ENSG00000166025.17	AMOTL1	protein_coding	-0.465283	7.28953	67.5341	2.07078e-16	4.63831e-15	AMOTL1	chr11	94706431	94876753	+	gene_id "ENSG00000166025.17"; gene_type "protein_coding"; gene_name "AMOTL1"; level 1; havana_gene "OTTHUMG00000167828.4";
ENSG00000105971.14	CAV2	protein_coding	-0.447913	8.207	67.3102	2.31973e-16	5.18859e-15	CAV2	chr7	116287380	116508541	+	gene_id "ENSG00000105971.14"; gene_type "protein_coding"; gene_name "CAV2"; level 1; tag "ncRNA_host"; havana_gene "OTTHUMG00000023414.11";
ENSG00000149043.16	SYT8	protein_coding	-1.20597	2.78229	67.2177	2.43117e-16	5.43019e-15	SYT8	chr11	1828307	1837521	+	gene_id "ENSG00000149043.16"; gene_type "protein_coding"; gene_name "SYT8"; level 1; havana_gene "OTTHUMG00000009026.15";
ENSG00000169689.14	CENPX	protein_coding	-0.648685	5.78358	67.1377	2.53193e-16	5.64728e-15	CENPX	chr17	82018702	82024107	-	gene_id "ENSG00000169689.14"; gene_type "protein_coding"; gene_name "CENPX"; level 2; havana_gene "OTTHUMG00000132129.2";
ENSG00000138760.9	SCARB2	protein_coding	0.271866	6.86812	67.0644	2.62782e-16	5.85291e-15	SCARB2	chr4	76158733	76234536	-	gene_id "ENSG00000138760.9"; gene_type "protein_coding"; gene_name "SCARB2"; level 1; havana_gene "OTTHUMG00000130099.6";
ENSG00000186575.17	NF2	protein_coding	-0.438701	6.3583	67.0019	2.71247e-16	6.03297e-15	NF2	chr22	29603556	29698598	+	gene_id "ENSG00000186575.17"; gene_type "protein_coding"; gene_name "NF2"; level 2; tag "overlapping_locus"; havana_gene "OTTHUMG00000030727.4";
ENSG00000186088.15	GSAP	protein_coding	0.935156	3.76068	66.8342	2.95324e-16	6.55925e-15	GSAP	chr7	77310751	77416400	-	gene_id "ENSG00000186088.15"; gene_type "protein_coding"; gene_name "GSAP"; level 2; havana_gene "OTTHUMG00000150504.6";
ENSG00000108773.10	KAT2A	protein_coding	-0.433069	6.32366	66.6925	3.17345e-16	7.03849e-15	KAT2A	chr17	42113108	42121358	-	gene_id "ENSG00000108773.10"; gene_type "protein_coding"; gene_name "KAT2A"; level 2; tag "overlapping_locus"; havana_gene "OTTHUMG00000133504.3";
ENSG00000006534.15	ALDH3B1	protein_coding	-0.944011	4.25926	66.6576	3.23006e-16	7.15402e-15	ALDH3B1	chr11	68008578	68029282	+	gene_id "ENSG00000006534.15"; gene_type "protein_coding"; gene_name "ALDH3B1"; level 2; havana_gene "OTTHUMG00000154910.7";
ENSG00000166073.10	GPR176	protein_coding	-0.79843	3.0672	66.6541	3.23579e-16	7.1567e-15	GPR176	chr15	39799032	39920892	-	gene_id "ENSG00000166073.10"; gene_type "protein_coding"; gene_name "GPR176"; level 2; tag "overlapping_locus"; havana_gene "OTTHUMG00000129873.4";
ENSG00000119139.17	TJP2	protein_coding	0.283558	6.51389	66.4903	3.51616e-16	7.76595e-15	TJP2	chr9	69121264	69255208	+	gene_id "ENSG00000119139.17"; gene_type "protein_coding"; gene_name "TJP2"; level 2; havana_gene "OTTHUMG00000019978.6";
ENSG00000169242.11	EFNA1	protein_coding	0.827317	5.81247	66.4276	3.62981e-16	8.00047e-15	EFNA1	chr1	155127460	155134857	+	gene_id "ENSG00000169242.11"; gene_type "protein_coding"; gene_name "EFNA1"; level 2; havana_gene "OTTHUMG00000035312.2";
ENSG00000150093.18	ITGB1	protein_coding	-0.532205	8.656	66.4262	3.63244e-16	8.00047e-15	ITGB1	chr10	32900319	33005792	-	gene_id "ENSG00000150093.18"; gene_type "protein_coding"; gene_name "ITGB1"; level 1; havana_gene "OTTHUMG00000017928.10";
ENSG00000206527.9	HACD2	protein_coding	0.333345	8.27618	66.3246	3.82446e-16	8.41169e-15	HACD2	chr3	123490820	123585185	-	gene_id "ENSG00000206527.9"; gene_type "protein_coding"; gene_name "HACD2"; level 1; havana_gene "OTTHUMG00000159529.5";
ENSG00000124831.18	LRRFIP1	protein_coding	0.495469	7.76598	66.1488	4.18144e-16	9.1841e-15	LRRFIP1	chr2	237627576	237813682	+	gene_id "ENSG00000124831.18"; gene_type "protein_coding"; gene_name "LRRFIP1"; level 1; tag "overlapping_locus"; havana_gene "OTTHUMG00000133339.4";
ENSG00000130522.5	JUND	protein_coding	-0.690234	5.50675	66.1444	4.19076e-16	9.19182e-15	JUND	chr19	18279760	18281622	-	gene_id "ENSG00000130522.5"; gene_type "protein_coding"; gene_name "JUND"; level 2; havana_gene "OTTHUMG00000183355.5";
ENSG00000263934.4	SNORD3A	snoRNA	-4.72968	0.702011	65.9215	4.69245e-16	1.0278e-14	SNORD3A	chr17	19188016	19188714	+	gene_id "ENSG00000263934.4"; gene_type "snoRNA"; gene_name "SNORD3A"; level 2; havana_gene "OTTHUMG00000178445.2";
ENSG00000188643.10	S100A16	protein_coding	0.378731	9.15726	65.6695	5.33236e-16	1.16634e-14	S100A16	chr1	153606886	153613145	-	gene_id "ENSG00000188643.10"; gene_type "protein_coding"; gene_name "S100A16"; level 2; havana_gene "OTTHUMG00000013545.4";
ENSG00000204642.13	HLA-F	protein_coding	0.781829	4.62493	65.6416	5.40856e-16	1.18138e-14	HLA-F	chr6	29722775	29738528	+	gene_id "ENSG00000204642.13"; gene_type "protein_coding"; gene_name "HLA-F"; level 2; havana_gene "OTTHUMG00000031156.5";
ENSG00000145687.16	SSBP2	protein_coding	1.24412	2.2963	65.4988	5.81507e-16	1.26842e-14	SSBP2	chr5	81413021	81751797	-	gene_id "ENSG00000145687.16"; gene_type "protein_coding"; gene_name "SSBP2"; level 2; havana_gene "OTTHUMG00000119039.3";
ENSG00000129245.11	FXR2	protein_coding	-0.47731	6.09947	65.4123	6.07586e-16	1.32348e-14	FXR2	chr17	7591230	7614871	-	gene_id "ENSG00000129245.11"; gene_type "protein_coding"; gene_name "FXR2"; level 1; havana_gene "OTTHUMG00000178237.2";
ENSG00000121552.3	CSTA	protein_coding	-0.885658	6.2758	65.2234	6.687e-16	1.45461e-14	CSTA	chr3	122325244	122341972	+	gene_id "ENSG00000121552.3"; gene_type "protein_coding"; gene_name "CSTA"; level 2; havana_gene "OTTHUMG00000159488.1";
ENSG00000162613.16	FUBP1	protein_coding	-0.471873	7.55262	65.1003	7.11797e-16	1.54623e-14	FUBP1	chr1	77944055	77979110	-	gene_id "ENSG00000162613.16"; gene_type "protein_coding"; gene_name "FUBP1"; level 2; havana_gene "OTTHUMG00000040799.5";
ENSG00000155324.9	GRAMD2B	protein_coding	-0.680562	3.71388	65.0589	7.26939e-16	1.57696e-14	GRAMD2B	chr5	126360132	126496494	+	gene_id "ENSG00000155324.9"; gene_type "protein_coding"; gene_name "GRAMD2B"; level 2; tag "overlapping_locus"; havana_gene "OTTHUMG00000128943.8";
ENSG00000100600.14	LGMN	protein_coding	0.418274	5.91631	65.0357	7.35541e-16	1.59344e-14	LGMN	chr14	92703807	92748702	-	gene_id "ENSG00000100600.14"; gene_type "protein_coding"; gene_name "LGMN"; level 1; havana_gene "OTTHUMG00000171199.4";
ENSG00000165175.15	MID1IP1	protein_coding	0.408284	6.41077	64.8151	8.22649e-16	1.77971e-14	MID1IP1	chrX	38801432	38806537	+	gene_id "ENSG00000165175.15"; gene_type "protein_coding"; gene_name "MID1IP1"; level 2; havana_gene "OTTHUMG00000024092.3";
ENSG00000094804.9	CDC6	protein_coding	-0.499486	7.27787	64.7172	8.64582e-16	1.86787e-14	CDC6	chr17	40287633	40304657	+	gene_id "ENSG00000094804.9"; gene_type "protein_coding"; gene_name "CDC6"; level 2; havana_gene "OTTHUMG00000133324.4";
ENSG00000203761.5	MSTO2P	unprocessed_pseudogene	-1.06955	2.28491	64.4944	9.68082e-16	2.08863e-14	MSTO2P	chr1	155745829	155750137	+	gene_id "ENSG00000203761.5"; gene_type "unprocessed_pseudogene"; gene_name "MSTO2P"; level 2; havana_gene "OTTHUMG00000035441.2";
ENSG00000197451.11	HNRNPAB	protein_coding	-0.32788	9.23548	64.4712	9.79551e-16	2.1105e-14	HNRNPAB	chr5	178204507	178211163	+	gene_id "ENSG00000197451.11"; gene_type "protein_coding"; gene_name "HNRNPAB"; level 2; havana_gene "OTTHUMG00000163452.1";
ENSG00000235109.7	ZSCAN31	protein_coding	-1.6752	1.032	64.4383	9.9601e-16	2.14305e-14	ZSCAN31	chr6	28324693	28356271	-	gene_id "ENSG00000235109.7"; gene_type "protein_coding"; gene_name "ZSCAN31"; level 1; havana_gene "OTTHUMG00000014518.5";
ENSG00000116406.18	EDEM3	protein_coding	-0.460292	5.4619	64.4042	1.01344e-15	2.17729e-14	EDEM3	chr1	184690231	184754913	-	gene_id "ENSG00000116406.18"; gene_type "protein_coding"; gene_name "EDEM3"; level 2; havana_gene "OTTHUMG00000035387.4";
ENSG00000139278.9	GLIPR1	protein_coding	-1.41692	1.53915	64.4018	1.01467e-15	2.17729e-14	GLIPR1	chr12	75480680	75503853	+	gene_id "ENSG00000139278.9"; gene_type "protein_coding"; gene_name "GLIPR1"; level 1; havana_gene "OTTHUMG00000169757.2";
ENSG00000141542.10	RAB40B	protein_coding	1.04571	2.77543	64.3463	1.04363e-15	2.2364e-14	RAB40B	chr17	82654973	82698728	-	gene_id "ENSG00000141542.10"; gene_type "protein_coding"; gene_name "RAB40B"; level 1; tag "ncRNA_host"; havana_gene "OTTHUMG00000177806.1";
ENSG00000177106.14	EPS8L2	protein_coding	-0.438989	6.61863	64.2987	1.06918e-15	2.28666e-14	EPS8L2	chr11	694438	727727	+	gene_id "ENSG00000177106.14"; gene_type "protein_coding"; gene_name "EPS8L2"; level 1; tag "overlapping_locus"; havana_gene "OTTHUMG00000165165.9";
ENSG00000102471.13	NDFIP2	protein_coding	-0.263594	7.21635	64.2972	1.06998e-15	2.28666e-14	NDFIP2	chr13	79481124	79556075	+	gene_id "ENSG00000102471.13"; gene_type "protein_coding"; gene_name "NDFIP2"; level 1; havana_gene "OTTHUMG00000017136.7";
ENSG00000132932.16	ATP8A2	protein_coding	-1.80241	0.889842	64.2501	1.09586e-15	2.33882e-14	ATP8A2	chr13	25372071	26025851	+	gene_id "ENSG00000132932.16"; gene_type "protein_coding"; gene_name "ATP8A2"; level 2; tag "ncRNA_host"; havana_gene "OTTHUMG00000016611.5";
ENSG00000128590.4	DNAJB9	protein_coding	-0.927556	4.34678	64.2246	1.11015e-15	2.36613e-14	DNAJB9	chr7	108569568	108574850	+	gene_id "ENSG00000128590.4"; gene_type "protein_coding"; gene_name "DNAJB9"; level 1; havana_gene "OTTHUMG00000154866.1";
ENSG00000138061.11	CYP1B1	protein_coding	-0.730493	6.38165	64.1319	1.16363e-15	2.47678e-14	CYP1B1	chr2	38066973	38109902	-	gene_id "ENSG00000138061.11"; gene_type "protein_coding"; gene_name "CYP1B1"; level 1; tag "overlapping_locus"; havana_gene "OTTHUMG00000100970.8";
ENSG00000080823.22	MOK	protein_coding	-0.699544	4.24775	64.0781	1.19585e-15	2.54195e-14	MOK	chr14	102224500	102305200	-	gene_id "ENSG00000080823.22"; gene_type "protein_coding"; gene_name "MOK"; level 1; havana_gene "OTTHUMG00000164896.8";
ENSG00000134259.3	NGF	protein_coding	3.20671	0.433409	63.8711	1.32832e-15	2.81975e-14	NGF	chr1	115285918	115338236	-	gene_id "ENSG00000134259.3"; gene_type "protein_coding"; gene_name "NGF"; level 2; havana_gene "OTTHUMG00000011880.1";
ENSG00000214900.9	LINC01588	lincRNA	1.33824	2.20902	63.8576	1.33745e-15	2.83533e-14	LINC01588	chr14	49927571	50092643	-	gene_id "ENSG00000214900.9"; gene_type "lincRNA"; gene_name "LINC01588"; level 2; havana_gene "OTTHUMG00000171567.4";
ENSG00000162769.12	FLVCR1	protein_coding	-0.570985	4.74708	63.8401	1.3494e-15	2.85683e-14	FLVCR1	chr1	212858255	212899363	+	gene_id "ENSG00000162769.12"; gene_type "protein_coding"; gene_name "FLVCR1"; level 1; havana_gene "OTTHUMG00000036924.3";
ENSG00000137824.15	RMDN3	protein_coding	0.509461	6.26196	63.6476	1.4879e-15	3.14584e-14	RMDN3	chr15	40735884	40755851	-	gene_id "ENSG00000137824.15"; gene_type "protein_coding"; gene_name "RMDN3"; level 1; havana_gene "OTTHUMG00000130066.3";
ENSG00000251191.7	LINC00589	lincRNA	2.88006	0.242284	63.6233	1.5064e-15	3.18072e-14	LINC00589	chr8	29673922	29748109	-	gene_id "ENSG00000251191.7"; gene_type "lincRNA"; gene_name "LINC00589"; level 1; havana_gene "OTTHUMG00000163800.3";
ENSG00000271447.5	MMP28	protein_coding	0.840878	6.00753	63.4361	1.65654e-15	3.49306e-14	MMP28	chr17	35756249	35795707	-	gene_id "ENSG00000271447.5"; gene_type "protein_coding"; gene_name "MMP28"; level 2; havana_gene "OTTHUMG00000188387.2";
ENSG00000170606.14	HSPA4	protein_coding	-0.329379	8.51934	63.313	1.7634e-15	3.71346e-14	HSPA4	chr5	133051962	133106449	+	gene_id "ENSG00000170606.14"; gene_type "protein_coding"; gene_name "HSPA4"; level 2; tag "overlapping_locus"; havana_gene "OTTHUMG00000129012.2";
ENSG00000155034.18	FBXL18	protein_coding	-0.573625	5.32472	63.1003	1.96442e-15	4.13127e-14	FBXL18	chr7	5431335	5513798	-	gene_id "ENSG00000155034.18"; gene_type "protein_coding"; gene_name "FBXL18"; level 2; tag "ncRNA_host"; havana_gene "OTTHUMG00000151832.1";
ENSG00000262585.1	LINC01979	lincRNA	2.54868	0.222524	63.0814	1.98339e-15	4.16565e-14	LINC01979	chr17	79915252	79926725	-	gene_id "ENSG00000262585.1"; gene_type "lincRNA"; gene_name "LINC01979"; level 2; havana_gene "OTTHUMG00000177487.1";
ENSG00000186517.13	ARHGAP30	protein_coding	2.14801	0.36167	62.9891	2.07852e-15	4.35967e-14	ARHGAP30	chr1	161046946	161069970	-	gene_id "ENSG00000186517.13"; gene_type "protein_coding"; gene_name "ARHGAP30"; level 2; havana_gene "OTTHUMG00000031477.3";
ENSG00000134318.13	ROCK2	protein_coding	-0.508091	6.06784	62.8804	2.19646e-15	4.60095e-14	ROCK2	chr2	11179761	11348330	-	gene_id "ENSG00000134318.13"; gene_type "protein_coding"; gene_name "ROCK2"; level 1; havana_gene "OTTHUMG00000149916.7";
ENSG00000188786.9	MTF1	protein_coding	-0.486554	5.04148	62.5863	2.55019e-15	5.33485e-14	MTF1	chr1	37809567	37859620	-	gene_id "ENSG00000188786.9"; gene_type "protein_coding"; gene_name "MTF1"; level 2; havana_gene "OTTHUMG00000004439.2";
ENSG00000152558.14	TMEM123	protein_coding	0.208355	8.87615	62.5654	2.57748e-15	5.38483e-14	TMEM123	chr11	102396332	102470384	-	gene_id "ENSG00000152558.14"; gene_type "protein_coding"; gene_name "TMEM123"; level 2; havana_gene "OTTHUMG00000167326.3";
ENSG00000074964.16	ARHGEF10L	protein_coding	1.34019	1.69658	62.4307	2.75987e-15	5.75827e-14	ARHGEF10L	chr1	17539835	17697874	+	gene_id "ENSG00000074964.16"; gene_type "protein_coding"; gene_name "ARHGEF10L"; level 2; havana_gene "OTTHUMG00000002514.3";
ENSG00000071794.15	HLTF	protein_coding	0.520712	5.99305	62.3511	2.87364e-15	5.98776e-14	HLTF	chr3	149030127	149086554	-	gene_id "ENSG00000071794.15"; gene_type "protein_coding"; gene_name "HLTF"; level 1; havana_gene "OTTHUMG00000159534.4";
ENSG00000134324.11	LPIN1	protein_coding	-0.539981	5.1157	62.0488	3.35048e-15	6.97216e-14	LPIN1	chr2	11677595	11827409	+	gene_id "ENSG00000134324.11"; gene_type "protein_coding"; gene_name "LPIN1"; level 1; tag "ncRNA_host"; havana_gene "OTTHUMG00000119082.12";
ENSG00000144136.10	SLC20A1	protein_coding	-0.381764	8.48555	62.0405	3.36467e-15	6.99251e-14	SLC20A1	chr2	112645857	112663827	+	gene_id "ENSG00000144136.10"; gene_type "protein_coding"; gene_name "SLC20A1"; level 1; havana_gene "OTTHUMG00000131317.4";
ENSG00000130595.18	TNNT3	protein_coding	7.16354	0.395036	61.911	3.59341e-15	7.45809e-14	TNNT3	chr11	1919562	1938706	+	gene_id "ENSG00000130595.18"; gene_type "protein_coding"; gene_name "TNNT3"; level 2; havana_gene "OTTHUMG00000012475.28";
ENSG00000141569.10	TRIM65	protein_coding	0.50347	5.45935	61.8014	3.79908e-15	7.87465e-14	TRIM65	chr17	75880335	75897003	-	gene_id "ENSG00000141569.10"; gene_type "protein_coding"; gene_name "TRIM65"; level 1; havana_gene "OTTHUMG00000132127.4";
ENSG00000140750.16	ARHGAP17	protein_coding	0.650912	4.91864	61.725	3.94936e-15	8.17544e-14	ARHGAP17	chr16	24919385	25015666	-	gene_id "ENSG00000140750.16"; gene_type "protein_coding"; gene_name "ARHGAP17"; level 2; havana_gene "OTTHUMG00000177372.10";
ENSG00000251095.6	AC097478.1	antisense_RNA	1.27815	2.69529	61.6431	4.11717e-15	8.51168e-14	AC097478.1	chr4	89551356	89726752	+	gene_id "ENSG00000251095.6"; gene_type "antisense_RNA"; gene_name "AC097478.1"; level 2; havana_gene "OTTHUMG00000161187.3";
ENSG00000117899.10	MESD	protein_coding	-0.275556	6.69649	61.5862	4.23785e-15	8.74976e-14	MESD	chr15	80946289	80989878	-	gene_id "ENSG00000117899.10"; gene_type "protein_coding"; gene_name "MESD"; level 1; tag "overlapping_locus"; havana_gene "OTTHUMG00000172288.3";
ENSG00000261578.1	AP003119.3	sense_overlapping	1.1792	3.27017	61.3488	4.78081e-15	9.85793e-14	AP003119.3	chr11	76800364	76804555	+	gene_id "ENSG00000261578.1"; gene_type "sense_overlapping"; gene_name "AP003119.3"; level 2; havana_gene "OTTHUMG00000165240.1";
ENSG00000092871.16	RFFL	protein_coding	0.882038	3.12498	61.2252	5.09063e-15	1.04831e-13	RFFL	chr17	35005990	35089319	-	gene_id "ENSG00000092871.16"; gene_type "protein_coding"; gene_name "RFFL"; level 1; tag "overlapping_locus"; havana_gene "OTTHUMG00000132933.3";
ENSG00000250041.2	AC069360.1	lincRNA	2.28752	1.16813	61.1383	5.32017e-15	1.09416e-13	AC069360.1	chr11	10884885	10899322	-	gene_id "ENSG00000250041.2"; gene_type "lincRNA"; gene_name "AC069360.1"; level 2; havana_gene "OTTHUMG00000165889.1";
ENSG00000116704.7	SLC35D1	protein_coding	-0.544065	5.33177	61.1261	5.35324e-15	1.09953e-13	SLC35D1	chr1	66999332	67054099	-	gene_id "ENSG00000116704.7"; gene_type "protein_coding"; gene_name "SLC35D1"; level 2; havana_gene "OTTHUMG00000009360.1";
ENSG00000155846.16	PPARGC1B	protein_coding	0.532218	5.64856	61.1007	5.42301e-15	1.11242e-13	PPARGC1B	chr5	149730298	149855022	+	gene_id "ENSG00000155846.16"; gene_type "protein_coding"; gene_name "PPARGC1B"; level 1; tag "ncRNA_host"; havana_gene "OTTHUMG00000130055.2";
ENSG00000148180.19	GSN	protein_coding	1.33152	4.86768	61.0389	5.59588e-15	1.1464e-13	GSN	chr9	121207794	121332843	+	gene_id "ENSG00000148180.19"; gene_type "protein_coding"; gene_name "GSN"; level 2; havana_gene "OTTHUMG00000020584.8";
ENSG00000214826.5	DDX12P	unprocessed_pseudogene	-0.841901	3.50859	61.0212	5.64636e-15	1.15524e-13	DDX12P	chr12	9418673	9448229	-	gene_id "ENSG00000214826.5"; gene_type "unprocessed_pseudogene"; gene_name "DDX12P"; level 2; havana_gene "OTTHUMG00000168579.2";
ENSG00000109519.12	GRPEL1	protein_coding	-0.394146	6.62386	60.9552	5.83897e-15	1.19311e-13	GRPEL1	chr4	7058906	7068197	-	gene_id "ENSG00000109519.12"; gene_type "protein_coding"; gene_name "GRPEL1"; level 2; havana_gene "OTTHUMG00000090495.2";
ENSG00000215012.8	RTL10	protein_coding	-0.526094	4.97977	60.9453	5.86819e-15	1.19754e-13	RTL10	chr22	19846138	19854896	-	gene_id "ENSG00000215012.8"; gene_type "protein_coding"; gene_name "RTL10"; level 2; tag "overlapping_locus"; havana_gene "OTTHUMG00000030314.5";
ENSG00000038382.18	TRIO	protein_coding	-0.446297	7.59839	60.8808	6.06373e-15	1.23585e-13	TRIO	chr5	14143702	14532128	+	gene_id "ENSG00000038382.18"; gene_type "protein_coding"; gene_name "TRIO"; level 1; havana_gene "OTTHUMG00000131057.9";
ENSG00000167842.15	MIS12	protein_coding	-0.463457	5.39798	60.8561	6.14042e-15	1.24987e-13	MIS12	chr17	5486285	5490814	+	gene_id "ENSG00000167842.15"; gene_type "protein_coding"; gene_name "MIS12"; level 2; havana_gene "OTTHUMG00000102042.3";
ENSG00000243646.9	IL10RB	protein_coding	0.740241	4.6643	60.8255	6.23641e-15	1.26778e-13	IL10RB	chr21	33266358	33310187	+	gene_id "ENSG00000243646.9"; gene_type "protein_coding"; gene_name "IL10RB"; level 2; tag "overlapping_locus"; havana_gene "OTTHUMG00000065128.8";
ENSG00000166396.12	SERPINB7	protein_coding	-1.15339	2.00588	60.8187	6.25803e-15	1.27054e-13	SERPINB7	chr18	63752935	63805376	+	gene_id "ENSG00000166396.12"; gene_type "protein_coding"; gene_name "SERPINB7"; level 2; havana_gene "OTTHUMG00000060591.4";
ENSG00000111319.12	SCNN1A	protein_coding	-0.332649	8.00121	60.7316	6.54119e-15	1.32633e-13	SCNN1A	chr12	6346843	6377730	-	gene_id "ENSG00000111319.12"; gene_type "protein_coding"; gene_name "SCNN1A"; level 1; havana_gene "OTTHUMG00000168268.2";
ENSG00000178764.7	ZHX2	protein_coding	0.924875	3.11919	60.6741	6.73505e-15	1.36389e-13	ZHX2	chr8	122781394	122974512	+	gene_id "ENSG00000178764.7"; gene_type "protein_coding"; gene_name "ZHX2"; level 2; tag "overlapping_locus"; havana_gene "OTTHUMG00000165077.6";
ENSG00000134070.4	IRAK2	protein_coding	1.39354	3.11933	60.6438	6.83954e-15	1.38328e-13	IRAK2	chr3	10164865	10243743	+	gene_id "ENSG00000134070.4"; gene_type "protein_coding"; gene_name "IRAK2"; level 2; havana_gene "OTTHUMG00000155358.1";
ENSG00000136492.8	BRIP1	protein_coding	-0.710253	5.08278	60.6392	6.85552e-15	1.38475e-13	BRIP1	chr17	61681266	61863521	-	gene_id "ENSG00000136492.8"; gene_type "protein_coding"; gene_name "BRIP1"; level 1; havana_gene "OTTHUMG00000179233.2";
ENSG00000112118.18	MCM3	protein_coding	-0.463056	7.96314	60.5722	7.09279e-15	1.43085e-13	MCM3	chr6	52264009	52284881	-	gene_id "ENSG00000112118.18"; gene_type "protein_coding"; gene_name "MCM3"; level 1; havana_gene "OTTHUMG00000014844.4";
ENSG00000105821.14	DNAJC2	protein_coding	-0.406638	6.40606	60.5158	7.29895e-15	1.47056e-13	DNAJC2	chr7	103312474	103344873	-	gene_id "ENSG00000105821.14"; gene_type "protein_coding"; gene_name "DNAJC2"; level 2; havana_gene "OTTHUMG00000157202.3";
ENSG00000240184.6	PCDHGC3	protein_coding	0.775602	4.90962	60.4679	7.47867e-15	1.50486e-13	PCDHGC3	chr5	141475947	141512979	+	gene_id "ENSG00000240184.6"; gene_type "protein_coding"; gene_name "PCDHGC3"; level 2; tag "ncRNA_host"; tag "overlapping_locus"; havana_gene "OTTHUMG00000129613.7";
ENSG00000166130.14	IKBIP	protein_coding	0.633751	4.49739	60.3124	8.0936e-15	1.62653e-13	IKBIP	chr12	98613405	98645113	-	gene_id "ENSG00000166130.14"; gene_type "protein_coding"; gene_name "IKBIP"; level 2; havana_gene "OTTHUMG00000170213.2";
ENSG00000118200.14	CAMSAP2	protein_coding	-0.417522	7.21278	60.3099	8.10391e-15	1.62653e-13	CAMSAP2	chr1	200739558	200860704	+	gene_id "ENSG00000118200.14"; gene_type "protein_coding"; gene_name "CAMSAP2"; level 2; havana_gene "OTTHUMG00000035740.4";
ENSG00000065154.11	OAT	protein_coding	-0.274875	6.76757	60.2702	8.26906e-15	1.65758e-13	OAT	chr10	124397303	124418976	-	gene_id "ENSG00000065154.11"; gene_type "protein_coding"; gene_name "OAT"; level 2; havana_gene "OTTHUMG00000019213.1";
ENSG00000105514.7	RAB3D	protein_coding	0.614752	5.35998	60.1712	8.69572e-15	1.7409e-13	RAB3D	chr19	11322046	11346270	-	gene_id "ENSG00000105514.7"; gene_type "protein_coding"; gene_name "RAB3D"; level 2; tag "overlapping_locus"; havana_gene "OTTHUMG00000180835.1";
ENSG00000219891.2	ZSCAN12P1	transcribed_unprocessed_pseudogene	-1.29706	1.56412	60.1203	8.92311e-15	1.78417e-13	ZSCAN12P1	chr6	28091154	28093664	+	gene_id "ENSG00000219891.2"; gene_type "transcribed_unprocessed_pseudogene"; gene_name "ZSCAN12P1"; level 2; havana_gene "OTTHUMG00000014502.2";
ENSG00000166750.9	SLFN5	protein_coding	0.834011	5.81264	60.116	8.94267e-15	1.78583e-13	SLFN5	chr17	35243036	35273655	+	gene_id "ENSG00000166750.9"; gene_type "protein_coding"; gene_name "SLFN5"; level 1; havana_gene "OTTHUMG00000179858.2";
ENSG00000183655.12	KLHL25	protein_coding	-0.718398	3.64504	60.0721	9.14457e-15	1.82385e-13	KLHL25	chr15	85759323	85795030	-	gene_id "ENSG00000183655.12"; gene_type "protein_coding"; gene_name "KLHL25"; level 2; tag "ncRNA_host"; havana_gene "OTTHUMG00000148672.3";
ENSG00000149257.13	SERPINH1	protein_coding	-0.417995	7.33575	59.9413	9.77315e-15	1.94676e-13	SERPINH1	chr11	75562056	75572783	+	gene_id "ENSG00000149257.13"; gene_type "protein_coding"; gene_name "SERPINH1"; level 2; havana_gene "OTTHUMG00000165362.5";
ENSG00000138642.14	HERC6	protein_coding	-0.857956	3.27867	59.7214	1.0928e-14	2.17406e-13	HERC6	chr4	88378739	88443111	+	gene_id "ENSG00000138642.14"; gene_type "protein_coding"; gene_name "HERC6"; level 2; havana_gene "OTTHUMG00000160983.6";
ENSG00000081087.14	OSTM1	protein_coding	-0.605278	5.08518	59.693	1.10872e-14	2.20298e-13	OSTM1	chr6	108041409	108165854	-	gene_id "ENSG00000081087.14"; gene_type "protein_coding"; gene_name "OSTM1"; level 2; havana_gene "OTTHUMG00000015317.6";
ENSG00000138134.11	STAMBPL1	protein_coding	-0.853153	3.38493	59.6759	1.11839e-14	2.21939e-13	STAMBPL1	chr10	88879734	88975153	+	gene_id "ENSG00000138134.11"; gene_type "protein_coding"; gene_name "STAMBPL1"; level 2; tag "overlapping_locus"; havana_gene "OTTHUMG00000018702.1";
ENSG00000144381.16	HSPD1	protein_coding	-0.409378	9.81055	59.6503	1.13304e-14	2.24567e-13	HSPD1	chr2	197486581	197516737	-	gene_id "ENSG00000144381.16"; gene_type "protein_coding"; gene_name "HSPD1"; level 2; havana_gene "OTTHUMG00000154463.4";
ENSG00000171444.17	MCC	protein_coding	0.439359	6.81167	59.5791	1.17475e-14	2.32295e-13	MCC	chr5	113022099	113488830	-	gene_id "ENSG00000171444.17"; gene_type "protein_coding"; gene_name "MCC"; level 2; tag "overlapping_locus"; havana_gene "OTTHUMG00000128804.10";
ENSG00000161638.10	ITGA5	protein_coding	2.07442	7.71843	59.5787	1.17497e-14	2.32295e-13	ITGA5	chr12	54395261	54419460	-	gene_id "ENSG00000161638.10"; gene_type "protein_coding"; gene_name "ITGA5"; level 2; havana_gene "OTTHUMG00000169841.2";
ENSG00000163110.14	PDLIM5	protein_coding	-0.464646	7.26627	59.5566	1.18827e-14	2.34632e-13	PDLIM5	chr4	94451857	94668227	+	gene_id "ENSG00000163110.14"; gene_type "protein_coding"; gene_name "PDLIM5"; level 1; havana_gene "OTTHUMG00000130973.10";
ENSG00000163545.8	NUAK2	protein_coding	-0.897282	3.71458	59.3928	1.29139e-14	2.54676e-13	NUAK2	chr1	205302059	205321791	-	gene_id "ENSG00000163545.8"; gene_type "protein_coding"; gene_name "NUAK2"; level 2; havana_gene "OTTHUMG00000037196.2";
ENSG00000047932.13	GOPC	protein_coding	0.286114	6.6747	59.3856	1.29611e-14	2.55288e-13	GOPC	chr6	117560269	117602542	-	gene_id "ENSG00000047932.13"; gene_type "protein_coding"; gene_name "GOPC"; level 2; tag "overlapping_locus"; havana_gene "OTTHUMG00000015457.2";
ENSG00000163347.5	CLDN1	protein_coding	0.734473	9.14629	59.3368	1.32866e-14	2.61375e-13	CLDN1	chr3	190305701	190322475	-	gene_id "ENSG00000163347.5"; gene_type "protein_coding"; gene_name "CLDN1"; level 2; havana_gene "OTTHUMG00000156214.2";
ENSG00000113552.15	GNPDA1	protein_coding	-0.359418	6.917	59.3074	1.34871e-14	2.64989e-13	GNPDA1	chr5	141991749	142013041	-	gene_id "ENSG00000113552.15"; gene_type "protein_coding"; gene_name "GNPDA1"; level 1; havana_gene "OTTHUMG00000129657.4";
ENSG00000076604.14	TRAF4	protein_coding	-0.518219	6.80109	59.2792	1.36814e-14	2.68475e-13	TRAF4	chr17	28743984	28750958	+	gene_id "ENSG00000076604.14"; gene_type "protein_coding"; gene_name "TRAF4"; level 1; havana_gene "OTTHUMG00000132677.7";
ENSG00000197614.10	MFAP5	protein_coding	-1.08717	1.93049	59.2643	1.37856e-14	2.70183e-13	MFAP5	chr12	8637346	8662888	-	gene_id "ENSG00000197614.10"; gene_type "protein_coding"; gene_name "MFAP5"; level 1; havana_gene "OTTHUMG00000168703.3";
ENSG00000109790.16	KLHL5	protein_coding	0.487381	4.93014	59.2479	1.3901e-14	2.72109e-13	KLHL5	chr4	39045039	39126857	+	gene_id "ENSG00000109790.16"; gene_type "protein_coding"; gene_name "KLHL5"; level 1; havana_gene "OTTHUMG00000097819.3";
ENSG00000102098.17	SCML2	protein_coding	-2.1694	1.20232	59.2135	1.41461e-14	2.76565e-13	SCML2	chrX	18239314	18354727	-	gene_id "ENSG00000102098.17"; gene_type "protein_coding"; gene_name "SCML2"; level 2; havana_gene "OTTHUMG00000021212.2";
ENSG00000175318.11	GRAMD2A	protein_coding	0.630703	4.63398	59.1512	1.46012e-14	2.85111e-13	GRAMD2A	chr15	72159807	72197785	-	gene_id "ENSG00000175318.11"; gene_type "protein_coding"; gene_name "GRAMD2A"; level 1; havana_gene "OTTHUMG00000172708.3";
ENSG00000259583.2	AC015712.2	antisense_RNA	-0.873164	3.10147	59.1346	1.47249e-14	2.87171e-13	AC015712.2	chr15	100892859	100919283	-	gene_id "ENSG00000259583.2"; gene_type "antisense_RNA"; gene_name "AC015712.2"; level 2; havana_gene "OTTHUMG00000172067.2";
ENSG00000115902.10	SLC1A4	protein_coding	1.06285	4.29964	59.0478	1.53885e-14	2.99745e-13	SLC1A4	chr2	64988477	65023865	+	gene_id "ENSG00000115902.10"; gene_type "protein_coding"; gene_name "SLC1A4"; level 1; tag "ncRNA_host"; havana_gene "OTTHUMG00000129537.3";
ENSG00000109819.8	PPARGC1A	protein_coding	1.35864	3.92257	58.9721	1.59926e-14	3.1107e-13	PPARGC1A	chr4	23755041	23904089	-	gene_id "ENSG00000109819.8"; gene_type "protein_coding"; gene_name "PPARGC1A"; level 1; havana_gene "OTTHUMG00000097747.2";
ENSG00000108433.16	GOSR2	protein_coding	-0.378301	5.42251	58.97	1.60092e-14	3.1107e-13	GOSR2	chr17	46923075	46975524	+	gene_id "ENSG00000108433.16"; gene_type "protein_coding"; gene_name "GOSR2"; level 2; tag "ncRNA_host"; tag "overlapping_locus"; havana_gene "OTTHUMG00000178080.8";
ENSG00000189433.5	GJB4	protein_coding	1.25344	2.39604	58.9342	1.6303e-14	3.16389e-13	GJB4	chr1	34759741	34763724	+	gene_id "ENSG00000189433.5"; gene_type "protein_coding"; gene_name "GJB4"; level 2; havana_gene "OTTHUMG00000004052.1";
ENSG00000105426.16	PTPRS	protein_coding	-1.04265	3.31497	58.826	1.72248e-14	3.3387e-13	PTPRS	chr19	5158495	5340803	-	gene_id "ENSG00000105426.16"; gene_type "protein_coding"; gene_name "PTPRS"; level 2; havana_gene "OTTHUMG00000180325.4";
ENSG00000173918.14	C1QTNF1	protein_coding	1.94182	0.304528	58.672	1.86271e-14	3.60611e-13	C1QTNF1	chr17	79022814	79049788	+	gene_id "ENSG00000173918.14"; gene_type "protein_coding"; gene_name "C1QTNF1"; level 1; havana_gene "OTTHUMG00000177533.6";
ENSG00000081760.16	AACS	protein_coding	0.503626	5.75088	58.6436	1.88977e-14	3.65402e-13	AACS	chr12	125065379	125143333	+	gene_id "ENSG00000081760.16"; gene_type "protein_coding"; gene_name "AACS"; level 1; tag "overlapping_locus"; havana_gene "OTTHUMG00000168550.3";
ENSG00000139291.13	TMEM19	protein_coding	0.547032	4.84407	58.6404	1.89292e-14	3.65565e-13	TMEM19	chr12	71686087	71705046	+	gene_id "ENSG00000139291.13"; gene_type "protein_coding"; gene_name "TMEM19"; level 2; tag "overlapping_locus"; havana_gene "OTTHUMG00000169558.3";
ENSG00000163840.9	DTX3L	protein_coding	0.446597	6.58126	58.6052	1.92705e-14	3.71702e-13	DTX3L	chr3	122564238	122575203	+	gene_id "ENSG00000163840.9"; gene_type "protein_coding"; gene_name "DTX3L"; level 1; havana_gene "OTTHUMG00000159524.2";
ENSG00000188807.12	TMEM201	protein_coding	-0.650655	5.52039	58.5398	1.99222e-14	3.83806e-13	TMEM201	chr1	9588922	9614873	+	gene_id "ENSG00000188807.12"; gene_type "protein_coding"; gene_name "TMEM201"; level 2; havana_gene "OTTHUMG00000057457.2";
ENSG00000101003.9	GINS1	protein_coding	-0.362311	6.8086	58.5105	2.02211e-14	3.8909e-13	GINS1	chr20	25407727	25452628	+	gene_id "ENSG00000101003.9"; gene_type "protein_coding"; gene_name "GINS1"; level 2; havana_gene "OTTHUMG00000032124.1";
ENSG00000079215.13	SLC1A3	protein_coding	-0.862125	6.95567	58.3914	2.14825e-14	4.1286e-13	SLC1A3	chr5	36606355	36688334	+	gene_id "ENSG00000079215.13"; gene_type "protein_coding"; gene_name "SLC1A3"; level 2; havana_gene "OTTHUMG00000090793.3";
ENSG00000159388.5	BTG2	protein_coding	0.785622	4.63896	58.3864	2.15369e-14	4.13405e-13	BTG2	chr1	203305491	203309602	+	gene_id "ENSG00000159388.5"; gene_type "protein_coding"; gene_name "BTG2"; level 2; havana_gene "OTTHUMG00000035834.4";
ENSG00000134339.8	SAA2	protein_coding	1.18053	2.46062	58.3782	2.16272e-14	4.14634e-13	SAA2	chr11	18239223	18248643	-	gene_id "ENSG00000134339.8"; gene_type "protein_coding"; gene_name "SAA2"; level 1; tag "ncRNA_host"; tag "overlapping_locus"; havana_gene "OTTHUMG00000166484.1";
ENSG00000109062.11	SLC9A3R1	protein_coding	0.526864	5.65769	58.3666	2.17551e-14	4.16582e-13	SLC9A3R1	chr17	74748652	74769353	+	gene_id "ENSG00000109062.11"; gene_type "protein_coding"; gene_name "SLC9A3R1"; level 2; havana_gene "OTTHUMG00000178863.3";
ENSG00000171793.13	CTPS1	protein_coding	-0.403178	7.3569	58.3251	2.22192e-14	4.24955e-13	CTPS1	chr1	40979335	41012565	+	gene_id "ENSG00000171793.13"; gene_type "protein_coding"; gene_name "CTPS1"; level 2; havana_gene "OTTHUMG00000005712.2";
ENSG00000170442.11	KRT86	protein_coding	-0.918299	2.71958	58.2709	2.28392e-14	4.36287e-13	KRT86	chr12	52249300	52309163	+	gene_id "ENSG00000170442.11"; gene_type "protein_coding"; gene_name "KRT86"; level 2; tag "overlapping_locus"; havana_gene "OTTHUMG00000184153.4";
ENSG00000092969.11	TGFB2	protein_coding	-1.00196	4.12482	58.2215	2.34209e-14	4.4686e-13	TGFB2	chr1	218346235	218444619	+	gene_id "ENSG00000092969.11"; gene_type "protein_coding"; gene_name "TGFB2"; level 2; havana_gene "OTTHUMG00000039521.2";
ENSG00000173267.13	SNCG	protein_coding	-0.792613	3.11534	58.2027	2.36454e-14	4.506e-13	SNCG	chr10	86958618	86963260	+	gene_id "ENSG00000173267.13"; gene_type "protein_coding"; gene_name "SNCG"; level 2; havana_gene "OTTHUMG00000018656.1";
ENSG00000176454.13	LPCAT4	protein_coding	0.616122	5.72205	58.1702	2.40388e-14	4.57546e-13	LPCAT4	chr15	34358618	34367278	-	gene_id "ENSG00000176454.13"; gene_type "protein_coding"; gene_name "LPCAT4"; level 1; havana_gene "OTTHUMG00000172349.3";
ENSG00000068697.6	LAPTM4A	protein_coding	0.365292	7.26746	57.8818	2.78348e-14	5.29161e-13	LAPTM4A	chr2	20032650	20052028	-	gene_id "ENSG00000068697.6"; gene_type "protein_coding"; gene_name "LAPTM4A"; level 2; havana_gene "OTTHUMG00000090750.2";
ENSG00000115541.10	HSPE1	protein_coding	-0.714225	5.47811	57.8517	2.82643e-14	5.36682e-13	HSPE1	chr2	197499994	197503457	+	gene_id "ENSG00000115541.10"; gene_type "protein_coding"; gene_name "HSPE1"; level 1; tag "overlapping_locus"; havana_gene "OTTHUMG00000132749.2";
ENSG00000143398.19	PIP5K1A	protein_coding	-0.508644	7.17473	57.7991	2.90299e-14	5.5056e-13	PIP5K1A	chr1	151197949	151249536	+	gene_id "ENSG00000143398.19"; gene_type "protein_coding"; gene_name "PIP5K1A"; level 1; havana_gene "OTTHUMG00000012351.22";
ENSG00000176692.5	FOXC2	protein_coding	1.35032	2.18439	57.7965	2.90687e-14	5.50637e-13	FOXC2	chr16	86567251	86569728	+	gene_id "ENSG00000176692.5"; gene_type "protein_coding"; gene_name "FOXC2"; level 2; havana_gene "OTTHUMG00000137652.2";
ENSG00000119231.10	SENP5	protein_coding	-0.427633	6.18201	57.732	3.00373e-14	5.68305e-13	SENP5	chr3	196867856	196934714	+	gene_id "ENSG00000119231.10"; gene_type "protein_coding"; gene_name "SENP5"; level 1; tag "overlapping_locus"; havana_gene "OTTHUMG00000155527.1";
ENSG00000198417.6	MT1F	protein_coding	1.19613	3.56623	57.5151	3.354e-14	6.33818e-13	MT1F	chr16	56657694	56660698	+	gene_id "ENSG00000198417.6"; gene_type "protein_coding"; gene_name "MT1F"; level 2; havana_gene "OTTHUMG00000176838.3";
ENSG00000172939.8	OXSR1	protein_coding	-0.406507	7.20992	57.4908	3.39572e-14	6.40938e-13	OXSR1	chr3	38165089	38255488	+	gene_id "ENSG00000172939.8"; gene_type "protein_coding"; gene_name "OXSR1"; level 1; havana_gene "OTTHUMG00000131084.3";
ENSG00000119673.14	ACOT2	protein_coding	-1.03331	2.10655	57.3966	3.56221e-14	6.71561e-13	ACOT2	chr14	73567620	73575658	+	gene_id "ENSG00000119673.14"; gene_type "protein_coding"; gene_name "ACOT2"; level 1; havana_gene "OTTHUMG00000171608.4";
ENSG00000129194.7	SOX15	protein_coding	-0.58493	6.1309	57.1921	3.95255e-14	7.44265e-13	SOX15	chr17	7588178	7590170	-	gene_id "ENSG00000129194.7"; gene_type "protein_coding"; gene_name "SOX15"; level 2; havana_gene "OTTHUMG00000178146.1";
ENSG00000002834.17	LASP1	protein_coding	-0.302051	8.12142	57.0182	4.31799e-14	8.1211e-13	LASP1	chr17	38869859	38921770	+	gene_id "ENSG00000002834.17"; gene_type "protein_coding"; gene_name "LASP1"; level 1; tag "ncRNA_host"; havana_gene "OTTHUMG00000133182.7";
ENSG00000143850.13	PLEKHA6	protein_coding	-0.867232	3.57674	56.9576	4.45319e-14	8.36544e-13	PLEKHA6	chr1	204218851	204377665	-	gene_id "ENSG00000143850.13"; gene_type "protein_coding"; gene_name "PLEKHA6"; level 1; tag "overlapping_locus"; havana_gene "OTTHUMG00000036057.7";
ENSG00000065618.18	COL17A1	protein_coding	-0.85384	9.95201	56.8807	4.63073e-14	8.68865e-13	COL17A1	chr10	104031286	104086002	-	gene_id "ENSG00000065618.18"; gene_type "protein_coding"; gene_name "COL17A1"; level 2; tag "ncRNA_host"; havana_gene "OTTHUMG00000018998.2";
ENSG00000101443.17	WFDC2	protein_coding	4.73307	-0.970845	56.8471	4.71047e-14	8.82781e-13	WFDC2	chr20	45469706	45481532	+	gene_id "ENSG00000101443.17"; gene_type "protein_coding"; gene_name "WFDC2"; level 1; havana_gene "OTTHUMG00000032594.5";
ENSG00000084234.16	APLP2	protein_coding	-0.291492	8.87919	56.8252	4.76319e-14	8.91606e-13	APLP2	chr11	130069837	130144811	+	gene_id "ENSG00000084234.16"; gene_type "protein_coding"; gene_name "APLP2"; level 1; havana_gene "OTTHUMG00000165767.3";
ENSG00000144746.6	ARL6IP5	protein_coding	0.471549	6.49331	56.7875	4.8554e-14	9.07793e-13	ARL6IP5	chr3	69084944	69106066	+	gene_id "ENSG00000144746.6"; gene_type "protein_coding"; gene_name "ARL6IP5"; level 2; havana_gene "OTTHUMG00000158773.1";
ENSG00000119917.13	IFIT3	protein_coding	0.702426	5.66986	56.1393	6.75156e-14	1.26082e-12	IFIT3	chr10	89327894	89340971	+	gene_id "ENSG00000119917.13"; gene_type "protein_coding"; gene_name "IFIT3"; level 2; havana_gene "OTTHUMG00000018708.1";
ENSG00000143452.15	HORMAD1	protein_coding	0.588143	4.61212	56.0986	6.89255e-14	1.28563e-12	HORMAD1	chr1	150698060	150720888	-	gene_id "ENSG00000143452.15"; gene_type "protein_coding"; gene_name "HORMAD1"; level 2; havana_gene "OTTHUMG00000035005.2";
ENSG00000113648.16	H2AFY	protein_coding	-0.191506	8.43573	56.0642	7.01432e-14	1.30681e-12	H2AFY	chr5	135333900	135399914	-	gene_id "ENSG00000113648.16"; gene_type "protein_coding"; gene_name "H2AFY"; level 1; havana_gene "OTTHUMG00000129141.3";
ENSG00000133121.20	STARD13	protein_coding	-0.539409	4.79552	56.0616	7.02353e-14	1.30699e-12	STARD13	chr13	33103135	33350630	-	gene_id "ENSG00000133121.20"; gene_type "protein_coding"; gene_name "STARD13"; level 2; tag "overlapping_locus"; havana_gene "OTTHUMG00000016708.7";
ENSG00000131941.7	RHPN2	protein_coding	0.515499	4.80107	55.8579	7.79012e-14	1.44794e-12	RHPN2	chr19	32978593	33064888	-	gene_id "ENSG00000131941.7"; gene_type "protein_coding"; gene_name "RHPN2"; level 2; havana_gene "OTTHUMG00000180340.2";
ENSG00000144354.13	CDCA7	protein_coding	-0.400574	7.00382	55.8272	7.91284e-14	1.46902e-12	CDCA7	chr2	173354820	173368997	+	gene_id "ENSG00000144354.13"; gene_type "protein_coding"; gene_name "CDCA7"; level 2; havana_gene "OTTHUMG00000132296.2";
ENSG00000221955.10	SLC12A8	protein_coding	1.19264	2.83311	55.8143	7.9652e-14	1.47701e-12	SLC12A8	chr3	125082636	125212864	-	gene_id "ENSG00000221955.10"; gene_type "protein_coding"; gene_name "SLC12A8"; level 1; tag "ncRNA_host"; havana_gene "OTTHUMG00000159483.10";
ENSG00000073008.14	PVR	protein_coding	-0.279741	6.45586	55.7352	8.29213e-14	1.53584e-12	PVR	chr19	44643798	44663583	+	gene_id "ENSG00000073008.14"; gene_type "protein_coding"; gene_name "PVR"; level 2; tag "overlapping_locus"; havana_gene "OTTHUMG00000151527.4";
ENSG00000112972.14	HMGCS1	protein_coding	-0.701037	8.03115	55.7215	8.34991e-14	1.54473e-12	HMGCS1	chr5	43289395	43313512	-	gene_id "ENSG00000112972.14"; gene_type "protein_coding"; gene_name "HMGCS1"; level 2; havana_gene "OTTHUMG00000162231.2";
ENSG00000146731.10	CCT6A	protein_coding	-0.178172	9.62825	55.6267	8.7627e-14	1.61921e-12	CCT6A	chr7	56051630	56063989	+	gene_id "ENSG00000146731.10"; gene_type "protein_coding"; gene_name "CCT6A"; level 2; tag "ncRNA_host"; havana_gene "OTTHUMG00000022842.3";
ENSG00000169047.5	IRS1	protein_coding	-0.714034	5.35493	55.408	9.79348e-14	1.80757e-12	IRS1	chr2	226731317	226799759	-	gene_id "ENSG00000169047.5"; gene_type "protein_coding"; gene_name "IRS1"; level 2; havana_gene "OTTHUMG00000133179.3";
ENSG00000116852.14	KIF21B	protein_coding	1.48451	0.944478	55.3525	1.0074e-13	1.85717e-12	KIF21B	chr1	200969390	201023700	-	gene_id "ENSG00000116852.14"; gene_type "protein_coding"; gene_name "KIF21B"; level 2; havana_gene "OTTHUMG00000035787.5";
ENSG00000065559.14	MAP2K4	protein_coding	-0.403333	5.87624	55.0818	1.15614e-13	2.12891e-12	MAP2K4	chr17	12020824	12143830	+	gene_id "ENSG00000065559.14"; gene_type "protein_coding"; gene_name "MAP2K4"; level 1; tag "ncRNA_host"; tag "overlapping_locus"; havana_gene "OTTHUMG00000178267.7";
ENSG00000055044.10	NOP58	protein_coding	-0.230707	7.52464	54.9866	1.21353e-13	2.23199e-12	NOP58	chr2	202265716	202303666	+	gene_id "ENSG00000055044.10"; gene_type "protein_coding"; gene_name "NOP58"; level 2; tag "ncRNA_host"; havana_gene "OTTHUMG00000132840.3";
ENSG00000198176.12	TFDP1	protein_coding	-0.211565	8.1895	54.9549	1.23326e-13	2.26565e-12	TFDP1	chr13	113584721	113641470	+	gene_id "ENSG00000198176.12"; gene_type "protein_coding"; gene_name "TFDP1"; level 2; havana_gene "OTTHUMG00000017388.6";
ENSG00000162623.15	TYW3	protein_coding	-0.547689	4.81196	54.8852	1.27783e-13	2.34481e-12	TYW3	chr1	74733152	74766678	+	gene_id "ENSG00000162623.15"; gene_type "protein_coding"; gene_name "TYW3"; level 2; havana_gene "OTTHUMG00000009641.5";
ENSG00000226752.9	PSMD5-AS1	transcribed_unitary_pseudogene	0.749707	3.17938	54.8713	1.28688e-13	2.35868e-12	PSMD5-AS1	chr9	120824828	120854385	+	gene_id "ENSG00000226752.9"; gene_type "transcribed_unitary_pseudogene"; gene_name "PSMD5-AS1"; level 2; havana_gene "OTTHUMG00000020572.6";
ENSG00000255050.1	AC067930.5	antisense_RNA	-1.95027	0.608616	54.8038	1.33183e-13	2.43825e-12	AC067930.5	chr8	143573490	143577397	+	gene_id "ENSG00000255050.1"; gene_type "antisense_RNA"; gene_name "AC067930.5"; level 2; havana_gene "OTTHUMG00000165158.1";
ENSG00000063046.17	EIF4B	protein_coding	0.460324	8.37131	54.7935	1.33882e-13	2.44822e-12	EIF4B	chr12	53006158	53042209	+	gene_id "ENSG00000063046.17"; gene_type "protein_coding"; gene_name "EIF4B"; level 1; tag "overlapping_locus"; havana_gene "OTTHUMG00000169570.7";
ENSG00000176102.11	CSTF3	protein_coding	-0.489207	5.09195	54.7725	1.35319e-13	2.47164e-12	CSTF3	chr11	33077188	33162371	-	gene_id "ENSG00000176102.11"; gene_type "protein_coding"; gene_name "CSTF3"; level 2; havana_gene "OTTHUMG00000166268.2";
ENSG00000197355.10	UAP1L1	protein_coding	1.25115	2.4348	54.6961	1.40684e-13	2.56667e-12	UAP1L1	chr9	137077501	137084539	+	gene_id "ENSG00000197355.10"; gene_type "protein_coding"; gene_name "UAP1L1"; level 2; havana_gene "OTTHUMG00000020962.4";
ENSG00000124067.16	SLC12A4	protein_coding	-0.51484	5.49208	54.6322	1.45332e-13	2.64842e-12	SLC12A4	chr16	67943474	67969601	-	gene_id "ENSG00000124067.16"; gene_type "protein_coding"; gene_name "SLC12A4"; level 1; tag "overlapping_locus"; havana_gene "OTTHUMG00000137535.11";
ENSG00000041515.15	MYO16	protein_coding	2.57043	0.452979	54.6268	1.45738e-13	2.65277e-12	MYO16	chr13	108596152	109208007	+	gene_id "ENSG00000041515.15"; gene_type "protein_coding"; gene_name "MYO16"; level 2; havana_gene "OTTHUMG00000017333.4";
ENSG00000128191.15	DGCR8	protein_coding	-0.480509	5.58746	54.4538	1.59144e-13	2.89347e-12	DGCR8	chr22	20080232	20111877	+	gene_id "ENSG00000128191.15"; gene_type "protein_coding"; gene_name "DGCR8"; level 2; tag "ncRNA_host"; havana_gene "OTTHUMG00000150503.3";
ENSG00000178150.9	ZNF114	protein_coding	0.853928	4.71005	54.4317	1.60948e-13	2.9229e-12	ZNF114	chr19	48270102	48287608	+	gene_id "ENSG00000178150.9"; gene_type "protein_coding"; gene_name "ZNF114"; level 2; tag "overlapping_locus"; havana_gene "OTTHUMG00000183191.2";
ENSG00000158793.13	NIT1	protein_coding	0.526189	4.54476	54.3227	1.70122e-13	3.08597e-12	NIT1	chr1	161118086	161125445	+	gene_id "ENSG00000158793.13"; gene_type "protein_coding"; gene_name "NIT1"; level 2; havana_gene "OTTHUMG00000031473.2";
ENSG00000065361.14	ERBB3	protein_coding	0.689219	3.56018	54.1961	1.81448e-13	3.28765e-12	ERBB3	chr12	56079857	56103505	+	gene_id "ENSG00000065361.14"; gene_type "protein_coding"; gene_name "ERBB3"; level 2; tag "overlapping_locus"; havana_gene "OTTHUMG00000170140.7";
ENSG00000237172.3	B3GNT9	protein_coding	0.782209	3.22449	54.0133	1.99134e-13	3.60398e-12	B3GNT9	chr16	67148105	67151214	-	gene_id "ENSG00000237172.3"; gene_type "protein_coding"; gene_name "B3GNT9"; level 2; havana_gene "OTTHUMG00000173315.1";
ENSG00000101126.15	ADNP	protein_coding	0.357661	7.10994	53.9131	2.0956e-13	3.78835e-12	ADNP	chr20	50888919	50931240	-	gene_id "ENSG00000101126.15"; gene_type "protein_coding"; gene_name "ADNP"; level 2; havana_gene "OTTHUMG00000032737.19";
ENSG00000238266.1	LINC00707	lincRNA	-0.78821	4.45104	53.8748	2.13676e-13	3.85836e-12	LINC00707	chr10	6779598	6842906	+	gene_id "ENSG00000238266.1"; gene_type "lincRNA"; gene_name "LINC00707"; level 2; havana_gene "OTTHUMG00000017627.1";
ENSG00000038295.7	TLL1	protein_coding	-1.75383	0.242231	53.8107	2.20767e-13	3.97783e-12	TLL1	chr4	165873258	166103895	+	gene_id "ENSG00000038295.7"; gene_type "protein_coding"; gene_name "TLL1"; level 2; havana_gene "OTTHUMG00000161112.3";
ENSG00000179604.9	CDC42EP4	protein_coding	0.636484	5.50747	53.8104	2.20795e-13	3.97783e-12	CDC42EP4	chr17	73283624	73312175	-	gene_id "ENSG00000179604.9"; gene_type "protein_coding"; gene_name "CDC42EP4"; level 1; havana_gene "OTTHUMG00000178419.2";
ENSG00000130508.10	PXDN	protein_coding	0.531296	5.96302	53.7873	2.23409e-13	4.02036e-12	PXDN	chr2	1631887	1744852	-	gene_id "ENSG00000130508.10"; gene_type "protein_coding"; gene_name "PXDN"; level 2; havana_gene "OTTHUMG00000059697.4";
ENSG00000151746.13	BICD1	protein_coding	-0.624733	4.04958	53.7793	2.24319e-13	4.03214e-12	BICD1	chr12	32106835	32383633	+	gene_id "ENSG00000151746.13"; gene_type "protein_coding"; gene_name "BICD1"; level 1; tag "overlapping_locus"; havana_gene "OTTHUMG00000169307.5";
ENSG00000250509.1	AC034213.1	lincRNA	4.40249	-0.752635	53.6007	2.45667e-13	4.41087e-12	AC034213.1	chr5	180441559	180443238	+	gene_id "ENSG00000250509.1"; gene_type "lincRNA"; gene_name "AC034213.1"; level 2; havana_gene "OTTHUMG00000163288.1";
ENSG00000184402.14	SS18L1	protein_coding	-0.562246	4.84759	53.5022	2.58297e-13	4.63238e-12	SS18L1	chr20	62143795	62182484	+	gene_id "ENSG00000184402.14"; gene_type "protein_coding"; gene_name "SS18L1"; level 2; havana_gene "OTTHUMG00000032902.5";
ENSG00000171877.20	FRMD5	protein_coding	-1.28085	1.26145	53.4414	2.66423e-13	4.7727e-12	FRMD5	chr15	43870761	44195252	-	gene_id "ENSG00000171877.20"; gene_type "protein_coding"; gene_name "FRMD5"; level 1; tag "overlapping_locus"; havana_gene "OTTHUMG00000060475.7";
ENSG00000089876.11	DHX32	protein_coding	0.418138	5.82867	53.3867	2.73945e-13	4.90191e-12	DHX32	chr10	125836337	125896436	-	gene_id "ENSG00000089876.11"; gene_type "protein_coding"; gene_name "DHX32"; level 2; tag "ncRNA_host"; havana_gene "OTTHUMG00000019238.3";
ENSG00000070610.14	GBA2	protein_coding	-0.396597	6.12191	53.3084	2.85078e-13	5.09537e-12	GBA2	chr9	35736866	35749228	-	gene_id "ENSG00000070610.14"; gene_type "protein_coding"; gene_name "GBA2"; level 2; havana_gene "OTTHUMG00000021024.1";
ENSG00000162891.10	IL20	protein_coding	-1.17736	1.37264	53.2513	2.93493e-13	5.23986e-12	IL20	chr1	206865354	206869223	+	gene_id "ENSG00000162891.10"; gene_type "protein_coding"; gene_name "IL20"; level 2; havana_gene "OTTHUMG00000036456.1";
ENSG00000112096.16	SOD2	protein_coding	0.583937	9.21991	53.2488	2.93874e-13	5.24075e-12	SOD2	chr6	159669057	159762529	-	gene_id "ENSG00000112096.16"; gene_type "protein_coding"; gene_name "SOD2"; level 1; tag "ncRNA_host"; tag "overlapping_locus"; havana_gene "OTTHUMG00000015940.4";
ENSG00000136997.17	MYC	protein_coding	0.423018	9.30355	53.2277	2.97037e-13	5.29121e-12	MYC	chr8	127735434	127741434	+	gene_id "ENSG00000136997.17"; gene_type "protein_coding"; gene_name "MYC"; level 1; havana_gene "OTTHUMG00000128475.8";
ENSG00000279692.1	AC110285.7	TEC	1.40557	1.89477	53.2043	3.00598e-13	5.34792e-12	AC110285.7	chr17	81395609	81397144	-	gene_id "ENSG00000279692.1"; gene_type "TEC"; gene_name "AC110285.7"; level 2; havana_gene "OTTHUMG00000176097.1";
ENSG00000117877.10	CD3EAP	protein_coding	-0.612798	4.17611	53.2024	3.00896e-13	5.34792e-12	CD3EAP	chr19	45406209	45410766	+	gene_id "ENSG00000117877.10"; gene_type "protein_coding"; gene_name "CD3EAP"; level 2; havana_gene "OTTHUMG00000182120.2";
ENSG00000168264.10	IRF2BP2	protein_coding	0.374994	6.31914	53.1792	3.04465e-13	5.40527e-12	IRF2BP2	chr1	234604269	234609525	-	gene_id "ENSG00000168264.10"; gene_type "protein_coding"; gene_name "IRF2BP2"; level 2; havana_gene "OTTHUMG00000037981.1";
ENSG00000197457.9	STMN3	protein_coding	-0.466269	6.9911	53.075	3.21047e-13	5.69327e-12	STMN3	chr20	63639705	63657682	-	gene_id "ENSG00000197457.9"; gene_type "protein_coding"; gene_name "STMN3"; level 2; havana_gene "OTTHUMG00000032985.2";
ENSG00000154447.14	SH3RF1	protein_coding	-0.584739	4.07948	53.0057	3.32589e-13	5.89136e-12	SH3RF1	chr4	169094256	169271105	-	gene_id "ENSG00000154447.14"; gene_type "protein_coding"; gene_name "SH3RF1"; level 2; havana_gene "OTTHUMG00000161010.5";
ENSG00000073111.13	MCM2	protein_coding	-0.414737	8.59692	52.974	3.37995e-13	5.98044e-12	MCM2	chr3	127598223	127622436	+	gene_id "ENSG00000073111.13"; gene_type "protein_coding"; gene_name "MCM2"; level 1; havana_gene "OTTHUMG00000159637.8";
ENSG00000265933.5	LINC00668	lincRNA	3.21839	-0.609904	52.8835	3.53923e-13	6.25527e-12	LINC00668	chr18	6919496	6929966	-	gene_id "ENSG00000265933.5"; gene_type "lincRNA"; gene_name "LINC00668"; level 2; havana_gene "OTTHUMG00000178875.1";
ENSG00000129422.14	MTUS1	protein_coding	0.475551	4.9703	52.6557	3.97451e-13	7.01677e-12	MTUS1	chr8	17643795	17800917	-	gene_id "ENSG00000129422.14"; gene_type "protein_coding"; gene_name "MTUS1"; level 1; tag "ncRNA_host"; havana_gene "OTTHUMG00000163756.5";
ENSG00000171940.13	ZNF217	protein_coding	0.492528	5.83192	52.642	4.0024e-13	7.05814e-12	ZNF217	chr20	53567065	53609907	-	gene_id "ENSG00000171940.13"; gene_type "protein_coding"; gene_name "ZNF217"; level 1; havana_gene "OTTHUMG00000032764.5";
ENSG00000159596.6	TMEM69	protein_coding	0.400644	5.79705	52.6288	4.02927e-13	7.09761e-12	TMEM69	chr1	45687214	45694443	+	gene_id "ENSG00000159596.6"; gene_type "protein_coding"; gene_name "TMEM69"; level 2; havana_gene "OTTHUMG00000040993.1";
ENSG00000128284.19	APOL3	protein_coding	0.849145	2.53134	52.6003	4.08819e-13	7.1934e-12	APOL3	chr22	36140330	36166177	-	gene_id "ENSG00000128284.19"; gene_type "protein_coding"; gene_name "APOL3"; level 1; havana_gene "OTTHUMG00000150632.19";
ENSG00000164916.10	FOXK1	protein_coding	0.368353	7.37679	52.5559	4.18166e-13	7.3497e-12	FOXK1	chr7	4682309	4771443	+	gene_id "ENSG00000164916.10"; gene_type "protein_coding"; gene_name "FOXK1"; level 2; havana_gene "OTTHUMG00000151739.4";
ENSG00000102316.16	MAGED2	protein_coding	0.687474	4.37621	52.4997	4.30305e-13	7.55467e-12	MAGED2	chrX	54807599	54816012	+	gene_id "ENSG00000102316.16"; gene_type "protein_coding"; gene_name "MAGED2"; level 2; tag "ncRNA_host"; havana_gene "OTTHUMG00000021638.3";
ENSG00000164924.17	YWHAZ	protein_coding	0.304581	10.8489	52.394	4.54106e-13	7.96319e-12	YWHAZ	chr8	100916525	100953388	-	gene_id "ENSG00000164924.17"; gene_type "protein_coding"; gene_name "YWHAZ"; level 1; havana_gene "OTTHUMG00000134291.7";
ENSG00000093000.18	NUP50	protein_coding	-0.369636	7.39912	52.392	4.5458e-13	7.96319e-12	NUP50	chr22	45163841	45188015	+	gene_id "ENSG00000093000.18"; gene_type "protein_coding"; gene_name "NUP50"; level 2; tag "overlapping_locus"; havana_gene "OTTHUMG00000151265.5";
ENSG00000182841.12	RRP7BP	transcribed_unprocessed_pseudogene	-0.822075	3.22889	52.2844	4.80167e-13	8.40213e-12	RRP7BP	chr22	42555223	42582038	-	gene_id "ENSG00000182841.12"; gene_type "transcribed_unprocessed_pseudogene"; gene_name "RRP7BP"; level 1; havana_gene "OTTHUMG00000150889.3";
ENSG00000176915.14	ANKLE2	protein_coding	-0.341672	7.35221	52.2818	4.80816e-13	8.4042e-12	ANKLE2	chr12	132725503	132761888	-	gene_id "ENSG00000176915.14"; gene_type "protein_coding"; gene_name "ANKLE2"; level 1; havana_gene "OTTHUMG00000168046.3";
ENSG00000142871.16	CYR61	protein_coding	0.481101	8.82082	52.1974	5.01919e-13	8.76338e-12	CYR61	chr1	85580761	85583962	+	gene_id "ENSG00000142871.16"; gene_type "protein_coding"; gene_name "CYR61"; level 2; havana_gene "OTTHUMG00000010577.1";
ENSG00000185963.13	BICD2	protein_coding	-0.322828	7.72893	52.1743	5.07873e-13	8.85757e-12	BICD2	chr9	92711363	92764812	-	gene_id "ENSG00000185963.13"; gene_type "protein_coding"; gene_name "BICD2"; level 2; havana_gene "OTTHUMG00000021036.1";
ENSG00000198719.8	DLL1	protein_coding	-1.89853	2.07094	52.1621	5.11038e-13	8.90296e-12	DLL1	chr6	170282206	170306565	-	gene_id "ENSG00000198719.8"; gene_type "protein_coding"; gene_name "DLL1"; level 2; havana_gene "OTTHUMG00000016078.3";
ENSG00000010322.15	NISCH	protein_coding	-0.443838	5.27091	52.1035	5.26519e-13	9.16259e-12	NISCH	chr3	52455118	52493071	+	gene_id "ENSG00000010322.15"; gene_type "protein_coding"; gene_name "NISCH"; level 2; havana_gene "OTTHUMG00000158571.2";
ENSG00000117139.16	KDM5B	protein_coding	0.938497	5.50898	52.0812	5.32528e-13	9.25699e-12	KDM5B	chr1	202724491	202809470	-	gene_id "ENSG00000117139.16"; gene_type "protein_coding"; gene_name "KDM5B"; level 1; tag "overlapping_locus"; havana_gene "OTTHUMG00000041401.7";
ENSG00000141574.7	SECTM1	protein_coding	-0.434953	7.38937	52.0518	5.4056e-13	9.38631e-12	SECTM1	chr17	82321024	82334074	-	gene_id "ENSG00000141574.7"; gene_type "protein_coding"; gene_name "SECTM1"; level 2; havana_gene "OTTHUMG00000178668.2";
ENSG00000166444.18	ST5	protein_coding	0.652457	3.50157	52.0088	5.5253e-13	9.58364e-12	ST5	chr11	8693351	8910951	-	gene_id "ENSG00000166444.18"; gene_type "protein_coding"; gene_name "ST5"; level 1; tag "ncRNA_host"; havana_gene "OTTHUMG00000165835.3";
ENSG00000145990.10	GFOD1	protein_coding	-0.534208	4.48004	51.9426	5.71481e-13	9.90151e-12	GFOD1	chr6	13357830	13487662	-	gene_id "ENSG00000145990.10"; gene_type "protein_coding"; gene_name "GFOD1"; level 2; havana_gene "OTTHUMG00000014276.2";
ENSG00000161547.16	SRSF2	protein_coding	-0.341016	8.04039	51.9347	5.73784e-13	9.93054e-12	SRSF2	chr17	76734115	76737374	-	gene_id "ENSG00000161547.16"; gene_type "protein_coding"; gene_name "SRSF2"; level 2; tag "ncRNA_host"; havana_gene "OTTHUMG00000177547.5";
ENSG00000136286.14	MYO1G	protein_coding	1.6113	0.571338	51.8903	5.86891e-13	1.01463e-11	MYO1G	chr7	44962662	44979098	-	gene_id "ENSG00000136286.14"; gene_type "protein_coding"; gene_name "MYO1G"; level 2; havana_gene "OTTHUMG00000155821.2";
ENSG00000068137.14	PLEKHH3	protein_coding	0.688565	4.81034	51.8769	5.90919e-13	1.02048e-11	PLEKHH3	chr17	42667914	42676994	-	gene_id "ENSG00000068137.14"; gene_type "protein_coding"; gene_name "PLEKHH3"; level 1; havana_gene "OTTHUMG00000180641.2";
ENSG00000163938.16	GNL3	protein_coding	-0.30259	7.50071	51.8006	6.14319e-13	1.05973e-11	GNL3	chr3	52681156	52694492	+	gene_id "ENSG00000163938.16"; gene_type "protein_coding"; gene_name "GNL3"; level 2; tag "ncRNA_host"; havana_gene "OTTHUMG00000158752.3";
ENSG00000109466.13	KLHL2	protein_coding	0.408569	5.86328	51.7484	6.30878e-13	1.08712e-11	KLHL2	chr4	165207618	165323156	+	gene_id "ENSG00000109466.13"; gene_type "protein_coding"; gene_name "KLHL2"; level 2; tag "ncRNA_host"; havana_gene "OTTHUMG00000161294.3";
ENSG00000137267.5	TUBB2A	protein_coding	0.694925	3.76053	51.7393	6.33807e-13	1.09098e-11	TUBB2A	chr6	3153669	3157526	-	gene_id "ENSG00000137267.5"; gene_type "protein_coding"; gene_name "TUBB2A"; level 2; havana_gene "OTTHUMG00000014135.1";
ENSG00000108175.16	ZMIZ1	protein_coding	0.686998	5.45159	51.6943	6.48505e-13	1.11506e-11	ZMIZ1	chr10	79069035	79316528	+	gene_id "ENSG00000108175.16"; gene_type "protein_coding"; gene_name "ZMIZ1"; level 2; havana_gene "OTTHUMG00000018560.2";
ENSG00000124789.11	NUP153	protein_coding	-0.398318	7.02887	51.6484	6.63861e-13	1.14023e-11	NUP153	chr6	17615035	17706834	-	gene_id "ENSG00000124789.11"; gene_type "protein_coding"; gene_name "NUP153"; level 2; havana_gene "OTTHUMG00000014312.1";
ENSG00000153914.15	SREK1	protein_coding	-0.402034	6.95947	51.5952	6.82097e-13	1.17028e-11	SREK1	chr5	66139971	66183615	+	gene_id "ENSG00000153914.15"; gene_type "protein_coding"; gene_name "SREK1"; level 2; havana_gene "OTTHUMG00000097809.4";
ENSG00000139318.7	DUSP6	protein_coding	0.942166	7.31498	51.5615	6.93907e-13	1.18925e-11	DUSP6	chr12	89347232	89353271	-	gene_id "ENSG00000139318.7"; gene_type "protein_coding"; gene_name "DUSP6"; level 2; havana_gene "OTTHUMG00000169912.4";
ENSG00000113448.18	PDE4D	protein_coding	0.95798	3.84418	51.5056	7.13947e-13	1.22228e-11	PDE4D	chr5	58969038	60522120	-	gene_id "ENSG00000113448.18"; gene_type "protein_coding"; gene_name "PDE4D"; level 2; tag "ncRNA_host"; tag "overlapping_locus"; havana_gene "OTTHUMG00000162218.8";
ENSG00000091129.19	NRCAM	protein_coding	-0.911807	2.32411	51.4879	7.20409e-13	1.23201e-11	NRCAM	chr7	108147623	108456717	-	gene_id "ENSG00000091129.19"; gene_type "protein_coding"; gene_name "NRCAM"; level 1; havana_gene "OTTHUMG00000154973.9";
ENSG00000109787.12	KLF3	protein_coding	0.566	6.01312	51.4681	7.27694e-13	1.24312e-11	KLF3	chr4	38664196	38701042	+	gene_id "ENSG00000109787.12"; gene_type "protein_coding"; gene_name "KLF3"; level 2; havana_gene "OTTHUMG00000097821.3";
ENSG00000112739.16	PRPF4B	protein_coding	-0.414389	6.91689	51.3979	7.54205e-13	1.28703e-11	PRPF4B	chr6	4021267	4064983	+	gene_id "ENSG00000112739.16"; gene_type "protein_coding"; gene_name "PRPF4B"; level 2; havana_gene "OTTHUMG00000014157.6";
ENSG00000136379.11	ABHD17C	protein_coding	-0.421333	5.92641	51.3797	7.61213e-13	1.29758e-11	ABHD17C	chr15	80679684	80755621	+	gene_id "ENSG00000136379.11"; gene_type "protein_coding"; gene_name "ABHD17C"; level 2; havana_gene "OTTHUMG00000172282.1";
ENSG00000075413.17	MARK3	protein_coding	0.249091	6.99826	51.2939	7.9521e-13	1.35408e-11	MARK3	chr14	103385392	103503831	+	gene_id "ENSG00000075413.17"; gene_type "protein_coding"; gene_name "MARK3"; level 1; havana_gene "OTTHUMG00000171789.4";
ENSG00000138829.11	FBN2	protein_coding	-1.18892	2.2784	51.2681	8.05732e-13	1.37052e-11	FBN2	chr5	128257909	128659185	-	gene_id "ENSG00000138829.11"; gene_type "protein_coding"; gene_name "FBN2"; level 1; tag "ncRNA_host"; havana_gene "OTTHUMG00000163082.2";
ENSG00000109586.11	GALNT7	protein_coding	0.410058	5.80158	51.2522	8.12311e-13	1.38023e-11	GALNT7	chr4	173168753	173323967	+	gene_id "ENSG00000109586.11"; gene_type "protein_coding"; gene_name "GALNT7"; level 1; tag "ncRNA_host"; havana_gene "OTTHUMG00000160817.3";
ENSG00000184160.7	ADRA2C	protein_coding	1.21562	2.85735	51.2451	8.15237e-13	1.38372e-11	ADRA2C	chr4	3766348	3768526	+	gene_id "ENSG00000184160.7"; gene_type "protein_coding"; gene_name "ADRA2C"; level 2; tag "retrogene"; havana_gene "OTTHUMG00000159830.1";
ENSG00000133142.17	TCEAL4	protein_coding	0.380796	6.81078	51.2201	8.25691e-13	1.39996e-11	TCEAL4	chrX	103576231	103587736	+	gene_id "ENSG00000133142.17"; gene_type "protein_coding"; gene_name "TCEAL4"; level 2; havana_gene "OTTHUMG00000022103.8";
ENSG00000256663.1	AC112777.1	processed_pseudogene	-1.26943	1.6859	51.1779	8.43649e-13	1.42888e-11	AC112777.1	chr12	20551590	20553012	+	gene_id "ENSG00000256663.1"; gene_type "processed_pseudogene"; gene_name "AC112777.1"; level 1; tag "pseudo_consens"; tag "overlapping_locus"; havana_gene "OTTHUMG00000168964.1";
ENSG00000165474.5	GJB2	protein_coding	1.0951	6.74242	51.1472	8.56917e-13	1.4498e-11	GJB2	chr13	20187470	20192898	-	gene_id "ENSG00000165474.5"; gene_type "protein_coding"; gene_name "GJB2"; level 2; havana_gene "OTTHUMG00000016513.1";
ENSG00000167173.18	C15orf39	protein_coding	0.412029	5.69916	51.1432	8.58673e-13	1.45122e-11	C15orf39	chr15	75195643	75212169	+	gene_id "ENSG00000167173.18"; gene_type "protein_coding"; gene_name "C15orf39"; level 2; havana_gene "OTTHUMG00000142820.4";
ENSG00000086589.11	RBM22	protein_coding	-0.262908	6.51318	51.0908	8.81887e-13	1.48887e-11	RBM22	chr5	150690794	150701107	-	gene_id "ENSG00000086589.11"; gene_type "protein_coding"; gene_name "RBM22"; level 2; havana_gene "OTTHUMG00000163589.4";
ENSG00000164134.12	NAA15	protein_coding	-0.331697	7.46692	51.0235	9.12673e-13	1.5392e-11	NAA15	chr4	139301455	139420033	+	gene_id "ENSG00000164134.12"; gene_type "protein_coding"; gene_name "NAA15"; level 2; tag "ncRNA_host"; havana_gene "OTTHUMG00000137363.6";
ENSG00000165118.14	C9orf64	protein_coding	0.564873	4.52574	50.9722	9.36829e-13	1.57826e-11	C9orf64	chr9	83938311	83956986	-	gene_id "ENSG00000165118.14"; gene_type "protein_coding"; gene_name "C9orf64"; level 2; havana_gene "OTTHUMG00000020111.2";
ENSG00000107625.12	DDX50	protein_coding	0.396381	6.15332	50.886	9.78869e-13	1.64733e-11	DDX50	chr10	68901278	68946847	+	gene_id "ENSG00000107625.12"; gene_type "protein_coding"; gene_name "DDX50"; level 2; havana_gene "OTTHUMG00000018362.2";
ENSG00000120217.13	CD274	protein_coding	-0.921094	2.46889	50.7231	1.06363e-12	1.78807e-11	CD274	chr9	5450503	5470566	+	gene_id "ENSG00000120217.13"; gene_type "protein_coding"; gene_name "CD274"; level 2; havana_gene "OTTHUMG00000019503.2";
ENSG00000108465.14	CDK5RAP3	protein_coding	-0.860732	2.85066	50.6992	1.07665e-12	1.80805e-11	CDK5RAP3	chr17	47967810	47981774	+	gene_id "ENSG00000108465.14"; gene_type "protein_coding"; gene_name "CDK5RAP3"; level 1; tag "overlapping_locus"; havana_gene "OTTHUMG00000178682.3";
ENSG00000151474.21	FRMD4A	protein_coding	-0.945141	2.62226	50.6215	1.12009e-12	1.879e-11	FRMD4A	chr10	13643706	14462142	-	gene_id "ENSG00000151474.21"; gene_type "protein_coding"; gene_name "FRMD4A"; level 1; tag "ncRNA_host"; havana_gene "OTTHUMG00000017708.8";
ENSG00000177706.8	FAM20C	protein_coding	0.565084	8.20445	50.5796	1.14428e-12	1.91755e-11	FAM20C	chr7	192969	260745	+	gene_id "ENSG00000177706.8"; gene_type "protein_coding"; gene_name "FAM20C"; level 1; havana_gene "OTTHUMG00000151401.4";
ENSG00000187554.11	TLR5	protein_coding	1.80914	0.315541	50.5762	1.14626e-12	1.91883e-11	TLR5	chr1	223109406	223143282	-	gene_id "ENSG00000187554.11"; gene_type "protein_coding"; gene_name "TLR5"; level 2; havana_gene "OTTHUMG00000037937.5";
ENSG00000150593.17	PDCD4	protein_coding	0.800201	7.19349	50.553	1.15991e-12	1.93963e-11	PDCD4	chr10	110871795	110900006	+	gene_id "ENSG00000150593.17"; gene_type "protein_coding"; gene_name "PDCD4"; level 2; tag "ncRNA_host"; havana_gene "OTTHUMG00000019048.2";
ENSG00000168710.17	AHCYL1	protein_coding	0.314918	7.16453	50.3767	1.2689e-12	2.11966e-11	AHCYL1	chr1	109984686	110023741	+	gene_id "ENSG00000168710.17"; gene_type "protein_coding"; gene_name "AHCYL1"; level 2; havana_gene "OTTHUMG00000011652.3";
ENSG00000178685.13	PARP10	protein_coding	0.663155	4.97933	50.367	1.27521e-12	2.12795e-11	PARP10	chr8	143977153	144012772	-	gene_id "ENSG00000178685.13"; gene_type "protein_coding"; gene_name "PARP10"; level 1; havana_gene "OTTHUMG00000165408.3";
ENSG00000108654.13	DDX5	protein_coding	-0.282539	9.68861	50.3624	1.27818e-12	2.13066e-11	DDX5	chr17	64499616	64508199	-	gene_id "ENSG00000108654.13"; gene_type "protein_coding"; gene_name "DDX5"; level 1; tag "ncRNA_host"; havana_gene "OTTHUMG00000178936.9";
ENSG00000142910.15	TINAGL1	protein_coding	-0.430663	7.54752	50.3583	1.28089e-12	2.13294e-11	TINAGL1	chr1	31576485	31587686	+	gene_id "ENSG00000142910.15"; gene_type "protein_coding"; gene_name "TINAGL1"; level 2; havana_gene "OTTHUMG00000003884.1";
ENSG00000023287.12	RB1CC1	protein_coding	0.38602	6.64152	50.3281	1.30075e-12	2.16372e-11	RB1CC1	chr8	52622456	52745843	-	gene_id "ENSG00000023287.12"; gene_type "protein_coding"; gene_name "RB1CC1"; level 2; havana_gene "OTTHUMG00000164268.6";
ENSG00000094975.13	SUCO	protein_coding	-0.440269	4.94726	50.3177	1.30767e-12	2.17296e-11	SUCO	chr1	172532349	172611833	+	gene_id "ENSG00000094975.13"; gene_type "protein_coding"; gene_name "SUCO"; level 2; havana_gene "OTTHUMG00000034839.4";
ENSG00000104356.10	POP1	protein_coding	-0.443174	6.85653	50.3139	1.3102e-12	2.17487e-11	POP1	chr8	98117297	98159834	+	gene_id "ENSG00000104356.10"; gene_type "protein_coding"; gene_name "POP1"; level 2; havana_gene "OTTHUMG00000164635.2";
ENSG00000237989.1	LINC01679	lincRNA	1.21536	2.03406	50.2957	1.32239e-12	2.19281e-11	LINC01679	chr21	43358147	43362349	-	gene_id "ENSG00000237989.1"; gene_type "lincRNA"; gene_name "LINC01679"; level 2; havana_gene "OTTHUMG00000086865.1";
ENSG00000182372.9	CLN8	protein_coding	-0.702781	3.55883	50.2219	1.37309e-12	2.27451e-11	CLN8	chr8	1755778	1801711	+	gene_id "ENSG00000182372.9"; gene_type "protein_coding"; gene_name "CLN8"; level 2; tag "ncRNA_host"; tag "overlapping_locus"; havana_gene "OTTHUMG00000090343.9";
ENSG00000160447.6	PKN3	protein_coding	0.514504	4.93273	50.1677	1.41154e-12	2.33576e-11	PKN3	chr9	128702523	128720918	+	gene_id "ENSG00000160447.6"; gene_type "protein_coding"; gene_name "PKN3"; level 2; tag "ncRNA_host"; havana_gene "OTTHUMG00000020757.1";
ENSG00000073464.11	CLCN4	protein_coding	1.05439	2.33098	50.1482	1.42565e-12	2.35664e-11	CLCN4	chrX	10156945	10237660	+	gene_id "ENSG00000073464.11"; gene_type "protein_coding"; gene_name "CLCN4"; level 2; havana_gene "OTTHUMG00000021125.2";
ENSG00000146094.13	DOK3	protein_coding	-1.13584	2.21511	50.0353	1.51004e-12	2.49354e-11	DOK3	chr5	177501907	177511274	-	gene_id "ENSG00000146094.13"; gene_type "protein_coding"; gene_name "DOK3"; level 1; havana_gene "OTTHUMG00000130850.6";
ENSG00000180263.13	FGD6	protein_coding	0.527467	5.40945	50.029	1.51487e-12	2.49891e-11	FGD6	chr12	95076749	95217482	-	gene_id "ENSG00000180263.13"; gene_type "protein_coding"; gene_name "FGD6"; level 2; havana_gene "OTTHUMG00000170133.2";
ENSG00000085433.15	WDR47	protein_coding	-0.485995	4.72407	49.9911	1.54448e-12	2.54509e-11	WDR47	chr1	108970214	109042113	-	gene_id "ENSG00000085433.15"; gene_type "protein_coding"; gene_name "WDR47"; level 1; tag "overlapping_locus"; havana_gene "OTTHUMG00000011734.4";
ENSG00000143384.12	MCL1	protein_coding	0.306539	9.76022	49.9116	1.60834e-12	2.64758e-11	MCL1	chr1	150574551	150579738	-	gene_id "ENSG00000143384.12"; gene_type "protein_coding"; gene_name "MCL1"; level 2; havana_gene "OTTHUMG00000034867.2";
ENSG00000118898.15	PPL	protein_coding	0.603462	7.82262	49.7993	1.70308e-12	2.80062e-11	PPL	chr16	4882507	4960741	-	gene_id "ENSG00000118898.15"; gene_type "protein_coding"; gene_name "PPL"; level 2; havana_gene "OTTHUMG00000129528.8";
ENSG00000165244.6	ZNF367	protein_coding	-0.569284	6.02261	49.6337	1.85299e-12	3.04398e-11	ZNF367	chr9	96385941	96418329	-	gene_id "ENSG00000165244.6"; gene_type "protein_coding"; gene_name "ZNF367"; level 2; havana_gene "OTTHUMG00000020295.1";
ENSG00000082497.11	SERTAD4	protein_coding	-0.594792	4.51061	49.5908	1.89403e-12	3.10727e-11	SERTAD4	chr1	210232799	210246631	+	gene_id "ENSG00000082497.11"; gene_type "protein_coding"; gene_name "SERTAD4"; level 2; havana_gene "OTTHUMG00000036391.1";
ENSG00000157500.10	APPL1	protein_coding	0.422011	5.51461	49.5893	1.89544e-12	3.10727e-11	APPL1	chr3	57227737	57273468	+	gene_id "ENSG00000157500.10"; gene_type "protein_coding"; gene_name "APPL1"; level 2; havana_gene "OTTHUMG00000133756.11";
ENSG00000180917.17	CMTR2	protein_coding	-0.358442	5.23777	49.4403	2.04499e-12	3.34897e-11	CMTR2	chr16	71281389	71289715	-	gene_id "ENSG00000180917.17"; gene_type "protein_coding"; gene_name "CMTR2"; level 2; havana_gene "OTTHUMG00000137587.3";
ENSG00000164105.3	SAP30	protein_coding	0.744355	4.24524	49.4243	2.0618e-12	3.373e-11	SAP30	chr4	173369969	173377532	+	gene_id "ENSG00000164105.3"; gene_type "protein_coding"; gene_name "SAP30"; level 1; havana_gene "OTTHUMG00000160798.2";
ENSG00000255874.2	LINC00346	lincRNA	2.56396	-0.327355	49.4093	2.07754e-12	3.39524e-11	LINC00346	chr13	110863987	110870251	-	gene_id "ENSG00000255874.2"; gene_type "lincRNA"; gene_name "LINC00346"; level 2; havana_gene "OTTHUMG00000187398.1";
ENSG00000204525.16	HLA-C	protein_coding	0.325631	8.31077	49.381	2.10774e-12	3.44104e-11	HLA-C	chr6	31268749	31272130	-	gene_id "ENSG00000204525.16"; gene_type "protein_coding"; gene_name "HLA-C"; level 2; havana_gene "OTTHUMG00000031154.8";
ENSG00000154930.14	ACSS1	protein_coding	0.862876	4.24608	49.3051	2.19089e-12	3.57311e-11	ACSS1	chr20	25006230	25058980	-	gene_id "ENSG00000154930.14"; gene_type "protein_coding"; gene_name "ACSS1"; level 2; havana_gene "OTTHUMG00000032112.2";
ENSG00000131470.14	PSMC3IP	protein_coding	-0.607225	4.07386	49.2637	2.23771e-12	3.64571e-11	PSMC3IP	chr17	42572315	42577831	-	gene_id "ENSG00000131470.14"; gene_type "protein_coding"; gene_name "PSMC3IP"; level 2; havana_gene "OTTHUMG00000180247.2";
ENSG00000089048.14	ESF1	protein_coding	-0.386648	6.7829	49.2047	2.30593e-12	3.75301e-11	ESF1	chr20	13714322	13784886	-	gene_id "ENSG00000089048.14"; gene_type "protein_coding"; gene_name "ESF1"; level 2; havana_gene "OTTHUMG00000031906.1";
ENSG00000158769.17	F11R	protein_coding	0.496519	6.79202	49.1579	2.36164e-12	3.83973e-11	F11R	chr1	160995211	161021348	-	gene_id "ENSG00000158769.17"; gene_type "protein_coding"; gene_name "F11R"; level 1; tag "overlapping_locus"; havana_gene "OTTHUMG00000028602.3";
ENSG00000137845.14	ADAM10	protein_coding	0.24914	8.01453	49.0747	2.46392e-12	4.00191e-11	ADAM10	chr15	58588807	58749978	-	gene_id "ENSG00000137845.14"; gene_type "protein_coding"; gene_name "ADAM10"; level 1; tag "ncRNA_host"; havana_gene "OTTHUMG00000132633.10";
ENSG00000139722.6	VPS37B	protein_coding	0.421254	5.70276	49.0089	2.54809e-12	4.13437e-11	VPS37B	chr12	122865328	122896444	-	gene_id "ENSG00000139722.6"; gene_type "protein_coding"; gene_name "VPS37B"; level 2; tag "overlapping_locus"; havana_gene "OTTHUMG00000168767.4";
ENSG00000067182.7	TNFRSF1A	protein_coding	0.241545	6.79	48.9231	2.6619e-12	4.31463e-11	TNFRSF1A	chr12	6328757	6342114	-	gene_id "ENSG00000067182.7"; gene_type "protein_coding"; gene_name "TNFRSF1A"; level 1; havana_gene "OTTHUMG00000168267.3";
ENSG00000143614.9	GATAD2B	protein_coding	0.3817	5.75021	48.9192	2.66734e-12	4.31901e-11	GATAD2B	chr1	153789030	153923360	-	gene_id "ENSG00000143614.9"; gene_type "protein_coding"; gene_name "GATAD2B"; level 2; tag "overlapping_locus"; havana_gene "OTTHUMG00000037162.6";
ENSG00000074219.13	TEAD2	protein_coding	1.17203	2.86263	48.7407	2.92138e-12	4.72499e-11	TEAD2	chr19	49340595	49362457	-	gene_id "ENSG00000074219.13"; gene_type "protein_coding"; gene_name "TEAD2"; level 1; havana_gene "OTTHUMG00000183174.3";
ENSG00000140406.3	TLNRD1	protein_coding	-0.437207	6.75903	48.7389	2.92403e-12	4.72499e-11	TLNRD1	chr15	81000944	81005788	+	gene_id "ENSG00000140406.3"; gene_type "protein_coding"; gene_name "TLNRD1"; level 2; havana_gene "OTTHUMG00000144185.1";
ENSG00000127603.24	MACF1	protein_coding	0.560825	8.13278	48.6607	3.04297e-12	4.91219e-11	MACF1	chr1	39081316	39487177	+	gene_id "ENSG00000127603.24"; gene_type "protein_coding"; gene_name "MACF1"; level 1; tag "overlapping_locus"; havana_gene "OTTHUMG00000007754.14";
ENSG00000163960.11	UBXN7	protein_coding	0.384358	6.22724	48.524	3.26272e-12	5.26156e-11	UBXN7	chr3	196347662	196432474	-	gene_id "ENSG00000163960.11"; gene_type "protein_coding"; gene_name "UBXN7"; level 2; tag "ncRNA_host"; havana_gene "OTTHUMG00000155639.4";
ENSG00000106484.14	MEST	protein_coding	0.613206	4.48406	48.5138	3.27976e-12	5.28366e-11	MEST	chr7	130486171	130506296	+	gene_id "ENSG00000106484.14"; gene_type "protein_coding"; gene_name "MEST"; level 1; tag "ncRNA_host"; havana_gene "OTTHUMG00000156661.18";
ENSG00000056097.15	ZFR	protein_coding	0.360831	7.45183	48.4294	3.42401e-12	5.51043e-11	ZFR	chr5	32354350	32444761	-	gene_id "ENSG00000056097.15"; gene_type "protein_coding"; gene_name "ZFR"; level 2; tag "ncRNA_host"; havana_gene "OTTHUMG00000161979.1";
ENSG00000169564.6	PCBP1	protein_coding	0.510698	6.98127	48.3786	3.51383e-12	5.64598e-11	PCBP1	chr2	70087454	70089203	+	gene_id "ENSG00000169564.6"; gene_type "protein_coding"; gene_name "PCBP1"; level 2; tag "retrogene"; havana_gene "OTTHUMG00000129645.1";
ENSG00000167470.12	MIDN	protein_coding	-0.463237	6.14787	48.3777	3.51537e-12	5.64598e-11	MIDN	chr19	1248553	1259140	+	gene_id "ENSG00000167470.12"; gene_type "protein_coding"; gene_name "MIDN"; level 2; havana_gene "OTTHUMG00000180144.5";
ENSG00000135318.11	NT5E	protein_coding	-0.664999	6.9153	48.3171	3.62569e-12	5.81726e-11	NT5E	chr6	85449584	85495791	+	gene_id "ENSG00000135318.11"; gene_type "protein_coding"; gene_name "NT5E"; level 2; havana_gene "OTTHUMG00000015139.2";
ENSG00000063601.16	MTMR1	protein_coding	0.522077	5.49122	48.2578	3.73702e-12	5.98982e-11	MTMR1	chrX	150692971	150765103	+	gene_id "ENSG00000063601.16"; gene_type "protein_coding"; gene_name "MTMR1"; level 2; havana_gene "OTTHUMG00000024159.6";
ENSG00000244405.7	ETV5	protein_coding	0.493634	5.16085	48.185	3.87851e-12	6.21033e-11	ETV5	chr3	186046308	186110318	-	gene_id "ENSG00000244405.7"; gene_type "protein_coding"; gene_name "ETV5"; level 2; tag "ncRNA_host"; tag "overlapping_locus"; havana_gene "OTTHUMG00000156639.4";
ENSG00000234964.4	FABP5P7	processed_pseudogene	1.91015	0.95509	48.1002	4.04994e-12	6.47827e-11	FABP5P7	chr11	59781318	59781722	-	gene_id "ENSG00000234964.4"; gene_type "processed_pseudogene"; gene_name "FABP5P7"; level 2; havana_gene "OTTHUMG00000167408.2";
ENSG00000185361.8	TNFAIP8L1	protein_coding	0.636169	4.04633	48.0846	4.0823e-12	6.52344e-11	TNFAIP8L1	chr19	4639518	4655568	+	gene_id "ENSG00000185361.8"; gene_type "protein_coding"; gene_name "TNFAIP8L1"; level 2; havana_gene "OTTHUMG00000182013.1";
ENSG00000102271.13	KLHL4	protein_coding	0.640835	3.60318	48.052	4.15063e-12	6.62595e-11	KLHL4	chrX	87517749	87670050	+	gene_id "ENSG00000102271.13"; gene_type "protein_coding"; gene_name "KLHL4"; level 2; havana_gene "OTTHUMG00000021946.1";
ENSG00000143569.18	UBAP2L	protein_coding	-0.400635	7.46641	47.9833	4.29855e-12	6.85516e-11	UBAP2L	chr1	154220179	154271510	+	gene_id "ENSG00000143569.18"; gene_type "protein_coding"; gene_name "UBAP2L"; level 2; tag "ncRNA_host"; havana_gene "OTTHUMG00000035983.4";
ENSG00000100034.13	PPM1F	protein_coding	-0.464401	5.06987	47.9417	4.39086e-12	6.99534e-11	PPM1F	chr22	21919420	21952837	-	gene_id "ENSG00000100034.13"; gene_type "protein_coding"; gene_name "PPM1F"; level 1; havana_gene "OTTHUMG00000150835.12";
ENSG00000152795.17	HNRNPDL	protein_coding	-0.342739	8.68558	47.8927	4.50204e-12	7.16419e-11	HNRNPDL	chr4	82422564	82430408	-	gene_id "ENSG00000152795.17"; gene_type "protein_coding"; gene_name "HNRNPDL"; level 2; havana_gene "OTTHUMG00000130299.6";
ENSG00000105856.13	HBP1	protein_coding	0.738313	4.60137	47.8897	4.50887e-12	7.16419e-11	HBP1	chr7	107168961	107202529	+	gene_id "ENSG00000105856.13"; gene_type "protein_coding"; gene_name "HBP1"; level 2; havana_gene "OTTHUMG00000157642.4";
ENSG00000100591.7	AHSA1	protein_coding	-0.277141	7.65239	47.889	4.51042e-12	7.16419e-11	AHSA1	chr14	77457870	77469474	+	gene_id "ENSG00000100591.7"; gene_type "protein_coding"; gene_name "AHSA1"; level 1; tag "ncRNA_host"; havana_gene "OTTHUMG00000171539.2";
ENSG00000153879.8	CEBPG	protein_coding	0.447304	5.69163	47.7313	4.88815e-12	7.75639e-11	CEBPG	chr19	33373330	33382686	+	gene_id "ENSG00000153879.8"; gene_type "protein_coding"; gene_name "CEBPG"; level 2; havana_gene "OTTHUMG00000180469.2";
ENSG00000140945.16	CDH13	protein_coding	-0.405631	5.6181	47.7006	4.96528e-12	7.87018e-11	CDH13	chr16	82626803	83800640	+	gene_id "ENSG00000140945.16"; gene_type "protein_coding"; gene_name "CDH13"; level 1; tag "ncRNA_host"; tag "overlapping_locus"; havana_gene "OTTHUMG00000176635.2";
ENSG00000075391.16	RASAL2	protein_coding	0.370487	6.22672	47.6989	4.9698e-12	7.87018e-11	RASAL2	chr1	178094141	178484147	+	gene_id "ENSG00000075391.16"; gene_type "protein_coding"; gene_name "RASAL2"; level 2; tag "overlapping_locus"; havana_gene "OTTHUMG00000035022.4";
ENSG00000137962.12	ARHGAP29	protein_coding	-0.673132	5.49372	47.6346	5.13541e-12	8.12431e-11	ARHGAP29	chr1	94148988	94275068	-	gene_id "ENSG00000137962.12"; gene_type "protein_coding"; gene_name "ARHGAP29"; level 2; havana_gene "OTTHUMG00000010643.3";
ENSG00000141540.10	TTYH2	protein_coding	1.47321	1.12547	47.583	5.27245e-12	8.33278e-11	TTYH2	chr17	74213514	74262020	+	gene_id "ENSG00000141540.10"; gene_type "protein_coding"; gene_name "TTYH2"; level 1; havana_gene "OTTHUMG00000166018.3";
ENSG00000265190.6	ANXA8	protein_coding	0.3812	8.20105	47.5446	5.37655e-12	8.48884e-11	ANXA8	chr10	47460162	47484158	-	gene_id "ENSG00000265190.6"; gene_type "protein_coding"; gene_name "ANXA8"; level 2; tag "overlapping_locus"; havana_gene "OTTHUMG00000188209.3";
ENSG00000175344.17	CHRNA7	protein_coding	1.41833	1.70978	47.4774	5.56426e-12	8.77645e-11	CHRNA7	chr15	31923438	32173018	+	gene_id "ENSG00000175344.17"; gene_type "protein_coding"; gene_name "CHRNA7"; level 2; tag "ncRNA_host"; havana_gene "OTTHUMG00000129285.7";
ENSG00000153046.17	CDYL	protein_coding	0.415591	5.4907	47.4032	5.77872e-12	9.10566e-11	CDYL	chr6	4706159	4955551	+	gene_id "ENSG00000153046.17"; gene_type "protein_coding"; gene_name "CDYL"; level 2; havana_gene "OTTHUMG00000014170.5";
ENSG00000143162.7	CREG1	protein_coding	0.219618	7.01226	47.3351	5.98326e-12	9.41858e-11	CREG1	chr1	167529677	167553767	-	gene_id "ENSG00000143162.7"; gene_type "protein_coding"; gene_name "CREG1"; level 2; havana_gene "OTTHUMG00000034682.1";
ENSG00000148343.18	MIGA2	protein_coding	-0.490484	5.3707	47.3275	6.0065e-12	9.44352e-11	MIGA2	chr9	129036621	129072082	+	gene_id "ENSG00000148343.18"; gene_type "protein_coding"; gene_name "MIGA2"; level 2; havana_gene "OTTHUMG00000020770.10";
ENSG00000196182.10	STK40	protein_coding	0.512962	5.30285	47.326	6.01103e-12	9.44352e-11	STK40	chr1	36339624	36385896	-	gene_id "ENSG00000196182.10"; gene_type "protein_coding"; gene_name "STK40"; level 2; havana_gene "OTTHUMG00000008238.4";
ENSG00000090776.5	EFNB1	protein_coding	0.507815	7.18338	47.3038	6.07947e-12	9.54157e-11	EFNB1	chrX	68828997	68842147	+	gene_id "ENSG00000090776.5"; gene_type "protein_coding"; gene_name "EFNB1"; level 2; havana_gene "OTTHUMG00000021751.1";
ENSG00000133858.15	ZFC3H1	protein_coding	-0.470455	5.73973	47.2826	6.1454e-12	9.63549e-11	ZFC3H1	chr12	71609472	71667725	-	gene_id "ENSG00000133858.15"; gene_type "protein_coding"; gene_name "ZFC3H1"; level 1; havana_gene "OTTHUMG00000169545.1";
ENSG00000178295.14	GEN1	protein_coding	-0.461883	5.13396	47.2689	6.18855e-12	9.69356e-11	GEN1	chr2	17753858	17788941	+	gene_id "ENSG00000178295.14"; gene_type "protein_coding"; gene_name "GEN1"; level 2; havana_gene "OTTHUMG00000121173.4";
ENSG00000149573.8	MPZL2	protein_coding	0.520167	5.86704	47.2572	6.22563e-12	9.74201e-11	MPZL2	chr11	118253403	118264536	-	gene_id "ENSG00000149573.8"; gene_type "protein_coding"; gene_name "MPZL2"; level 2; havana_gene "OTTHUMG00000166967.3";
ENSG00000223705.9	NSUN5P1	transcribed_unprocessed_pseudogene	-0.61093	3.95662	47.2526	6.24024e-12	9.75484e-11	NSUN5P1	chr7	75410322	75416787	+	gene_id "ENSG00000223705.9"; gene_type "transcribed_unprocessed_pseudogene"; gene_name "NSUN5P1"; level 2; tag "overlapping_locus"; havana_gene "OTTHUMG00000156108.10";
ENSG00000145375.7	SPATA5	protein_coding	-0.548142	4.61175	47.2508	6.24615e-12	9.75484e-11	SPATA5	chr4	122923074	123319450	+	gene_id "ENSG00000145375.7"; gene_type "protein_coding"; gene_name "SPATA5"; level 1; havana_gene "OTTHUMG00000133074.4";
ENSG00000170421.12	KRT8	protein_coding	0.620119	5.71569	47.2242	6.33146e-12	9.87833e-11	KRT8	chr12	52897187	52949954	-	gene_id "ENSG00000170421.12"; gene_type "protein_coding"; gene_name "KRT8"; level 1; havana_gene "OTTHUMG00000169881.7";
ENSG00000085377.13	PREP	protein_coding	-0.374808	6.20393	47.2103	6.37644e-12	9.93553e-11	PREP	chr6	105277565	105403084	-	gene_id "ENSG00000085377.13"; gene_type "protein_coding"; gene_name "PREP"; level 2; tag "overlapping_locus"; havana_gene "OTTHUMG00000015297.1";
ENSG00000160211.15	G6PD	protein_coding	-0.362476	6.4513	47.209	6.38067e-12	9.93553e-11	G6PD	chrX	154531391	154547572	-	gene_id "ENSG00000160211.15"; gene_type "protein_coding"; gene_name "G6PD"; level 1; havana_gene "OTTHUMG00000024237.8";
ENSG00000148175.12	STOM	protein_coding	0.427293	7.74117	47.1816	6.47047e-12	1.00655e-10	STOM	chr9	121338988	121370304	-	gene_id "ENSG00000148175.12"; gene_type "protein_coding"; gene_name "STOM"; level 2; havana_gene "OTTHUMG00000020590.1";
ENSG00000196449.3	YRDC	protein_coding	-0.490219	5.18387	47.1779	6.48259e-12	1.00744e-10	YRDC	chr1	37802944	37808185	-	gene_id "ENSG00000196449.3"; gene_type "protein_coding"; gene_name "YRDC"; level 2; havana_gene "OTTHUMG00000004318.1";
ENSG00000079337.15	RAPGEF3	protein_coding	-1.52054	1.61549	47.1467	6.58676e-12	1.02263e-10	RAPGEF3	chr12	47734367	47771040	-	gene_id "ENSG00000079337.15"; gene_type "protein_coding"; gene_name "RAPGEF3"; level 1; havana_gene "OTTHUMG00000133667.7";
ENSG00000136848.16	DAB2IP	protein_coding	-0.440059	7.62769	47.0718	6.8435e-12	1.06145e-10	DAB2IP	chr9	121567057	121785530	+	gene_id "ENSG00000136848.16"; gene_type "protein_coding"; gene_name "DAB2IP"; level 2; havana_gene "OTTHUMG00000020595.4";
ENSG00000150961.14	SEC24D	protein_coding	-0.518873	4.40559	46.963	7.23397e-12	1.12091e-10	SEC24D	chr4	118722823	118838683	-	gene_id "ENSG00000150961.14"; gene_type "protein_coding"; gene_name "SEC24D"; level 1; havana_gene "OTTHUMG00000132957.7";
ENSG00000189339.11	SLC35E2B	protein_coding	0.508376	4.76114	46.8234	7.768e-12	1.20248e-10	SLC35E2B	chr1	1659529	1692728	-	gene_id "ENSG00000189339.11"; gene_type "protein_coding"; gene_name "SLC35E2B"; level 2; havana_gene "OTTHUMG00000078639.3";
ENSG00000138834.12	MAPK8IP3	protein_coding	-0.505072	4.95112	46.7932	7.88871e-12	1.21998e-10	MAPK8IP3	chr16	1706183	1770317	+	gene_id "ENSG00000138834.12"; gene_type "protein_coding"; gene_name "MAPK8IP3"; level 2; tag "ncRNA_host"; tag "overlapping_locus"; havana_gene "OTTHUMG00000128637.5";
ENSG00000184897.5	H1FX	protein_coding	0.515355	6.88963	46.774	7.96626e-12	1.23077e-10	H1FX	chr3	129314771	129316277	-	gene_id "ENSG00000184897.5"; gene_type "protein_coding"; gene_name "H1FX"; level 2; havana_gene "OTTHUMG00000159450.2";
ENSG00000164305.18	CASP3	protein_coding	-0.332154	5.4296	46.6704	8.39899e-12	1.29636e-10	CASP3	chr4	184627696	184649509	-	gene_id "ENSG00000164305.18"; gene_type "protein_coding"; gene_name "CASP3"; level 2; havana_gene "OTTHUMG00000133681.4";
ENSG00000226964.1	RHEBP2	processed_pseudogene	1.04212	2.15943	46.6402	8.52913e-12	1.31516e-10	RHEBP2	chr10	47706203	47706802	+	gene_id "ENSG00000226964.1"; gene_type "processed_pseudogene"; gene_name "RHEBP2"; level 1; tag "pseudo_consens"; tag "overlapping_locus"; havana_gene "OTTHUMG00000018122.1";
ENSG00000004487.15	KDM1A	protein_coding	0.371316	7.76844	46.613	8.64864e-12	1.33229e-10	KDM1A	chr1	23019448	23083689	+	gene_id "ENSG00000004487.15"; gene_type "protein_coding"; gene_name "KDM1A"; level 1; tag "ncRNA_host"; havana_gene "OTTHUMG00000003220.6";
ENSG00000135763.9	URB2	protein_coding	-0.483102	5.83798	46.6056	8.68127e-12	1.33602e-10	URB2	chr1	229626234	229660199	+	gene_id "ENSG00000135763.9"; gene_type "protein_coding"; gene_name "URB2"; level 2; havana_gene "OTTHUMG00000039464.2";
ENSG00000177191.2	B3GNT8	protein_coding	2.80461	-0.163163	46.5171	9.08237e-12	1.39639e-10	B3GNT8	chr19	41425359	41428730	-	gene_id "ENSG00000177191.2"; gene_type "protein_coding"; gene_name "B3GNT8"; level 2; havana_gene "OTTHUMG00000182749.1";
ENSG00000170425.3	ADORA2B	protein_coding	0.434249	6.63397	46.486	9.22762e-12	1.41735e-10	ADORA2B	chr17	15944917	15975746	+	gene_id "ENSG00000170425.3"; gene_type "protein_coding"; gene_name "ADORA2B"; level 2; havana_gene "OTTHUMG00000059140.2";
ENSG00000117228.9	GBP1	protein_coding	-1.05193	1.42634	46.475	9.2795e-12	1.42394e-10	GBP1	chr1	89052319	89065360	-	gene_id "ENSG00000117228.9"; gene_type "protein_coding"; gene_name "GBP1"; level 2; havana_gene "OTTHUMG00000010614.3";
ENSG00000169696.15	ASPSCR1	protein_coding	-0.748979	3.94033	46.3548	9.86647e-12	1.51254e-10	ASPSCR1	chr17	81976807	82017406	+	gene_id "ENSG00000169696.15"; gene_type "protein_coding"; gene_name "ASPSCR1"; level 2; havana_gene "OTTHUMG00000178438.5";
ENSG00000173575.20	CHD2	protein_coding	0.390697	6.52984	46.342	9.93146e-12	1.52103e-10	CHD2	chr15	92900189	93028005	+	gene_id "ENSG00000173575.20"; gene_type "protein_coding"; gene_name "CHD2"; level 1; tag "ncRNA_host"; tag "overlapping_locus"; havana_gene "OTTHUMG00000185958.12";
ENSG00000213853.9	EMP2	protein_coding	0.510719	6.33741	46.3294	9.99553e-12	1.52936e-10	EMP2	chr16	10528422	10580698	-	gene_id "ENSG00000213853.9"; gene_type "protein_coding"; gene_name "EMP2"; level 1; tag "overlapping_locus"; havana_gene "OTTHUMG00000129752.3";
ENSG00000107290.13	SETX	protein_coding	-0.339251	7.12535	46.3229	1.00285e-11	1.53292e-10	SETX	chr9	132261356	132354985	-	gene_id "ENSG00000107290.13"; gene_type "protein_coding"; gene_name "SETX"; level 2; havana_gene "OTTHUMG00000020834.4";
ENSG00000005020.12	SKAP2	protein_coding	0.437398	5.09239	46.2816	1.02421e-11	1.56407e-10	SKAP2	chr7	26667062	26995239	-	gene_id "ENSG00000005020.12"; gene_type "protein_coding"; gene_name "SKAP2"; level 2; tag "overlapping_locus"; havana_gene "OTTHUMG00000023495.4";
ENSG00000139178.10	C1RL	protein_coding	0.653175	4.56403	46.2669	1.03192e-11	1.57433e-10	C1RL	chr12	7089587	7109273	-	gene_id "ENSG00000139178.10"; gene_type "protein_coding"; gene_name "C1RL"; level 1; tag "overlapping_locus"; havana_gene "OTTHUMG00000168144.3";
ENSG00000163218.14	PGLYRP4	protein_coding	3.44172	-0.352875	46.2594	1.03587e-11	1.57883e-10	PGLYRP4	chr1	153330120	153348840	-	gene_id "ENSG00000163218.14"; gene_type "protein_coding"; gene_name "PGLYRP4"; level 2; havana_gene "OTTHUMG00000037057.1";
ENSG00000143554.13	SLC27A3	protein_coding	0.53281	4.65786	46.2344	1.04919e-11	1.59759e-10	SLC27A3	chr1	153774354	153780157	+	gene_id "ENSG00000143554.13"; gene_type "protein_coding"; gene_name "SLC27A3"; level 1; tag "overlapping_locus"; havana_gene "OTTHUMG00000037155.5";
ENSG00000115641.18	FHL2	protein_coding	-0.445282	6.37778	46.1906	1.07291e-11	1.63214e-10	FHL2	chr2	105357712	105438513	-	gene_id "ENSG00000115641.18"; gene_type "protein_coding"; gene_name "FHL2"; level 2; havana_gene "OTTHUMG00000153120.5";
ENSG00000100628.11	ASB2	protein_coding	2.99835	0.772896	46.1374	1.10242e-11	1.67542e-10	ASB2	chr14	93934153	93976791	-	gene_id "ENSG00000100628.11"; gene_type "protein_coding"; gene_name "ASB2"; level 1; tag "ncRNA_host"; havana_gene "OTTHUMG00000171298.2";
ENSG00000197555.9	SIPA1L1	protein_coding	0.297228	6.90946	46.0809	1.1347e-11	1.72283e-10	SIPA1L1	chr14	71320449	71741229	+	gene_id "ENSG00000197555.9"; gene_type "protein_coding"; gene_name "SIPA1L1"; level 1; tag "ncRNA_host"; havana_gene "OTTHUMG00000171282.6";
ENSG00000147813.15	NAPRT	protein_coding	-0.430228	6.4673	46.0693	1.14143e-11	1.73139e-10	NAPRT	chr8	143574785	143578649	-	gene_id "ENSG00000147813.15"; gene_type "protein_coding"; gene_name "NAPRT"; level 2; havana_gene "OTTHUMG00000156942.5";
ENSG00000165819.11	METTL3	protein_coding	-0.284015	6.06654	45.9064	1.2404e-11	1.87971e-10	METTL3	chr14	21498133	21511375	-	gene_id "ENSG00000165819.11"; gene_type "protein_coding"; gene_name "METTL3"; level 1; havana_gene "OTTHUMG00000168825.5";
ENSG00000151748.14	SAV1	protein_coding	-0.337176	6.55262	45.8545	1.27373e-11	1.92838e-10	SAV1	chr14	50632058	50668331	-	gene_id "ENSG00000151748.14"; gene_type "protein_coding"; gene_name "SAV1"; level 1; tag "ncRNA_host"; tag "overlapping_locus"; havana_gene "OTTHUMG00000140293.7";
ENSG00000063660.8	GPC1	protein_coding	-0.383234	6.67242	45.8416	1.28209e-11	1.93917e-10	GPC1	chr2	240435671	240468078	+	gene_id "ENSG00000063660.8"; gene_type "protein_coding"; gene_name "GPC1"; level 1; tag "ncRNA_host"; havana_gene "OTTHUMG00000133349.6";
ENSG00000164683.16	HEY1	protein_coding	1.64057	1.6131	45.8098	1.30312e-11	1.96903e-10	HEY1	chr8	79764010	79767863	-	gene_id "ENSG00000164683.16"; gene_type "protein_coding"; gene_name "HEY1"; level 1; havana_gene "OTTHUMG00000164641.3";
ENSG00000174695.9	TMEM167A	protein_coding	-0.210054	7.46523	45.808	1.30432e-11	1.96903e-10	TMEM167A	chr5	83052846	83077863	-	gene_id "ENSG00000174695.9"; gene_type "protein_coding"; gene_name "TMEM167A"; level 2; tag "ncRNA_host"; havana_gene "OTTHUMG00000162570.2";
ENSG00000169908.11	TM4SF1	protein_coding	0.463904	7.25971	45.7929	1.31441e-11	1.98238e-10	TM4SF1	chr3	149369022	149377865	-	gene_id "ENSG00000169908.11"; gene_type "protein_coding"; gene_name "TM4SF1"; level 2; havana_gene "OTTHUMG00000159597.1";
ENSG00000203668.2	CHML	protein_coding	-0.442381	6.12058	45.7851	1.31963e-11	1.98836e-10	CHML	chr1	241628853	241640254	-	gene_id "ENSG00000203668.2"; gene_type "protein_coding"; gene_name "CHML"; level 2; tag "overlapping_locus"; tag "retrogene"; havana_gene "OTTHUMG00000039690.3";
ENSG00000117724.12	CENPF	protein_coding	0.371807	7.64512	45.7661	1.3325e-11	2.00584e-10	CENPF	chr1	214603195	214664588	+	gene_id "ENSG00000117724.12"; gene_type "protein_coding"; gene_name "CENPF"; level 2; havana_gene "OTTHUMG00000036955.1";
ENSG00000148339.12	SLC25A25	protein_coding	-0.548307	4.40882	45.7262	1.35994e-11	2.04521e-10	SLC25A25	chr9	128068201	128109245	+	gene_id "ENSG00000148339.12"; gene_type "protein_coding"; gene_name "SLC25A25"; level 1; havana_gene "OTTHUMG00000020736.2";
ENSG00000099917.17	MED15	protein_coding	0.335567	6.65526	45.7237	1.36167e-11	2.04586e-10	MED15	chr22	20495913	20587632	+	gene_id "ENSG00000099917.17"; gene_type "protein_coding"; gene_name "MED15"; level 2; havana_gene "OTTHUMG00000150810.9";
ENSG00000113916.17	BCL6	protein_coding	1.31876	2.62668	45.6997	1.37844e-11	2.06909e-10	BCL6	chr3	187721377	187745727	-	gene_id "ENSG00000113916.17"; gene_type "protein_coding"; gene_name "BCL6"; level 1; havana_gene "OTTHUMG00000156441.3";
ENSG00000137269.14	LRRC1	protein_coding	0.472875	4.84641	45.6576	1.40839e-11	2.11205e-10	LRRC1	chr6	53794497	53924121	+	gene_id "ENSG00000137269.14"; gene_type "protein_coding"; gene_name "LRRC1"; level 2; havana_gene "OTTHUMG00000014885.4";
ENSG00000126705.13	AHDC1	protein_coding	-0.465172	5.20709	45.6012	1.44956e-11	2.17174e-10	AHDC1	chr1	27534035	27604431	-	gene_id "ENSG00000126705.13"; gene_type "protein_coding"; gene_name "AHDC1"; level 2; havana_gene "OTTHUMG00000003398.4";
ENSG00000115884.10	SDC1	protein_coding	0.652556	8.65875	45.5364	1.49828e-11	2.24261e-10	SDC1	chr2	20200797	20225433	-	gene_id "ENSG00000115884.10"; gene_type "protein_coding"; gene_name "SDC1"; level 2; havana_gene "OTTHUMG00000090751.4";
ENSG00000261222.2	AC064805.1	lincRNA	2.72979	-0.363239	45.5337	1.50032e-11	2.24354e-10	AC064805.1	chr17	74599840	74607229	+	gene_id "ENSG00000261222.2"; gene_type "lincRNA"; gene_name "AC064805.1"; level 2; havana_gene "OTTHUMG00000176084.2";
ENSG00000143303.11	RRNAD1	protein_coding	0.537682	4.63521	45.498	1.52794e-11	2.28268e-10	RRNAD1	chr1	156728442	156736960	+	gene_id "ENSG00000143303.11"; gene_type "protein_coding"; gene_name "RRNAD1"; level 1; havana_gene "OTTHUMG00000041302.9";
ENSG00000150867.13	PIP4K2A	protein_coding	-0.436651	5.15546	45.4899	1.53425e-11	2.28995e-10	PIP4K2A	chr10	22534849	22714555	-	gene_id "ENSG00000150867.13"; gene_type "protein_coding"; gene_name "PIP4K2A"; level 2; tag "overlapping_locus"; havana_gene "OTTHUMG00000017810.4";
ENSG00000088986.10	DYNLL1	protein_coding	-0.429654	7.69994	45.4684	1.55123e-11	2.31312e-10	DYNLL1	chr12	120469850	120498493	+	gene_id "ENSG00000088986.10"; gene_type "protein_coding"; gene_name "DYNLL1"; level 2; havana_gene "OTTHUMG00000169368.4";
ENSG00000184677.16	ZBTB40	protein_coding	-0.411698	5.48712	45.4474	1.56791e-11	2.33579e-10	ZBTB40	chr1	22451851	22531157	+	gene_id "ENSG00000184677.16"; gene_type "protein_coding"; gene_name "ZBTB40"; level 2; tag "overlapping_locus"; havana_gene "OTTHUMG00000002897.2";
ENSG00000177380.13	PPFIA3	protein_coding	0.646698	4.45877	45.3624	1.63745e-11	2.43709e-10	PPFIA3	chr19	49119389	49151026	+	gene_id "ENSG00000177380.13"; gene_type "protein_coding"; gene_name "PPFIA3"; level 2; havana_gene "OTTHUMG00000183213.2";
ENSG00000167508.11	MVD	protein_coding	-0.477369	6.11659	45.2537	1.73092e-11	2.57379e-10	MVD	chr16	88651935	88663161	-	gene_id "ENSG00000167508.11"; gene_type "protein_coding"; gene_name "MVD"; level 1; havana_gene "OTTHUMG00000137865.5";
ENSG00000163435.15	ELF3	protein_coding	1.53968	1.64827	45.2477	1.7362e-11	2.57922e-10	ELF3	chr1	202007945	202017188	+	gene_id "ENSG00000163435.15"; gene_type "protein_coding"; gene_name "ELF3"; level 2; tag "overlapping_locus"; havana_gene "OTTHUMG00000035867.4";
ENSG00000157693.14	TMEM268	protein_coding	0.757294	4.16475	45.2045	1.77499e-11	2.63437e-10	TMEM268	chr9	114611206	114646422	+	gene_id "ENSG00000157693.14"; gene_type "protein_coding"; gene_name "TMEM268"; level 2; havana_gene "OTTHUMG00000020541.1";
ENSG00000103888.16	CEMIP	protein_coding	-0.975122	2.09393	45.1924	1.78594e-11	2.64814e-10	CEMIP	chr15	80779343	80951776	+	gene_id "ENSG00000103888.16"; gene_type "protein_coding"; gene_name "CEMIP"; level 2; havana_gene "OTTHUMG00000144184.4";
ENSG00000117625.13	RCOR3	protein_coding	0.425519	4.94921	45.1818	1.7957e-11	2.66013e-10	RCOR3	chr1	211258377	211316385	+	gene_id "ENSG00000117625.13"; gene_type "protein_coding"; gene_name "RCOR3"; level 1; havana_gene "OTTHUMG00000036996.4";
ENSG00000185298.12	CCDC137	protein_coding	-0.383105	6.29078	45.1177	1.85537e-11	2.74595e-10	CCDC137	chr17	81666364	81673904	+	gene_id "ENSG00000185298.12"; gene_type "protein_coding"; gene_name "CCDC137"; level 2; havana_gene "OTTHUMG00000178064.2";
ENSG00000275183.1	LENG9	protein_coding	0.803689	3.20521	45.1156	1.8574e-11	2.74639e-10	LENG9	chr19	54461796	54463711	-	gene_id "ENSG00000275183.1"; gene_type "protein_coding"; gene_name "LENG9"; level 2; havana_gene "OTTHUMG00000188273.2";
ENSG00000155256.17	ZFYVE27	protein_coding	-0.403396	5.52114	45.0936	1.87839e-11	2.77482e-10	ZFYVE27	chr10	97737121	97760907	+	gene_id "ENSG00000155256.17"; gene_type "protein_coding"; gene_name "ZFYVE27"; level 2; havana_gene "OTTHUMG00000018867.6";
ENSG00000073712.14	FERMT2	protein_coding	-0.459978	5.62604	45.0835	1.8881e-11	2.78657e-10	FERMT2	chr14	52857268	52952435	-	gene_id "ENSG00000073712.14"; gene_type "protein_coding"; gene_name "FERMT2"; level 1; havana_gene "OTTHUMG00000140309.4";
ENSG00000164050.12	PLXNB1	protein_coding	-0.387186	6.49197	45.0796	1.89188e-11	2.78955e-10	PLXNB1	chr3	48403854	48430051	-	gene_id "ENSG00000164050.12"; gene_type "protein_coding"; gene_name "PLXNB1"; level 2; havana_gene "OTTHUMG00000133527.5";
ENSG00000182463.15	TSHZ2	protein_coding	0.800908	3.00696	45.0757	1.89562e-11	2.79248e-10	TSHZ2	chr20	52972407	53495330	+	gene_id "ENSG00000182463.15"; gene_type "protein_coding"; gene_name "TSHZ2"; level 2; tag "ncRNA_host"; tag "overlapping_locus"; havana_gene "OTTHUMG00000033058.8";
ENSG00000137331.11	IER3	protein_coding	0.448873	7.02133	45.0217	1.94866e-11	2.86794e-10	IER3	chr6	30743199	30744554	-	gene_id "ENSG00000137331.11"; gene_type "protein_coding"; gene_name "IER3"; level 2; havana_gene "OTTHUMG00000031265.2";
ENSG00000013441.15	CLK1	protein_coding	-0.492397	5.87202	44.9986	1.97172e-11	2.89917e-10	CLK1	chr2	200853009	200864744	-	gene_id "ENSG00000013441.15"; gene_type "protein_coding"; gene_name "CLK1"; level 2; tag "ncRNA_host"; havana_gene "OTTHUMG00000132784.3";
ENSG00000174032.16	SLC25A30	protein_coding	-0.550195	4.33451	44.9448	2.02668e-11	2.97722e-10	SLC25A30	chr13	45393316	45418455	-	gene_id "ENSG00000174032.16"; gene_type "protein_coding"; gene_name "SLC25A30"; level 1; havana_gene "OTTHUMG00000016853.6";
ENSG00000099282.9	TSPAN15	protein_coding	0.49052	4.39381	44.8431	2.13476e-11	3.13309e-10	TSPAN15	chr10	69451473	69507669	+	gene_id "ENSG00000099282.9"; gene_type "protein_coding"; gene_name "TSPAN15"; level 1; havana_gene "OTTHUMG00000018381.3";
ENSG00000178209.14	PLEC	protein_coding	-0.776369	11.3591	44.8209	2.15909e-11	3.16586e-10	PLEC	chr8	143915147	143976734	-	gene_id "ENSG00000178209.14"; gene_type "protein_coding"; gene_name "PLEC"; level 2; tag "ncRNA_host"; havana_gene "OTTHUMG00000165291.4";
ENSG00000120742.10	SERP1	protein_coding	-0.192004	7.82066	44.8125	2.16831e-11	3.17645e-10	SERP1	chr3	150541994	150603228	-	gene_id "ENSG00000120742.10"; gene_type "protein_coding"; gene_name "SERP1"; level 1; havana_gene "OTTHUMG00000159769.2";
ENSG00000182263.13	FIGN	protein_coding	-0.583968	3.6534	44.789	2.19449e-11	3.21183e-10	FIGN	chr2	163593396	163736012	-	gene_id "ENSG00000182263.13"; gene_type "protein_coding"; gene_name "FIGN"; level 2; havana_gene "OTTHUMG00000074059.4";
ENSG00000001167.14	NFYA	protein_coding	-0.579315	4.8197	44.7451	2.24429e-11	3.28168e-10	NFYA	chr6	41072945	41099976	+	gene_id "ENSG00000001167.14"; gene_type "protein_coding"; gene_name "NFYA"; level 2; havana_gene "OTTHUMG00000014669.1";
ENSG00000051108.14	HERPUD1	protein_coding	-0.816096	5.60493	44.6993	2.29742e-11	3.35627e-10	HERPUD1	chr16	56932048	56944863	+	gene_id "ENSG00000051108.14"; gene_type "protein_coding"; gene_name "HERPUD1"; level 1; tag "overlapping_locus"; havana_gene "OTTHUMG00000133276.9";
ENSG00000167460.14	TPM4	protein_coding	-0.328351	9.02132	44.6813	2.31861e-11	3.3841e-10	TPM4	chr19	16067021	16103005	+	gene_id "ENSG00000167460.14"; gene_type "protein_coding"; gene_name "TPM4"; level 1; havana_gene "OTTHUMG00000182134.4";
ENSG00000086712.12	TXLNG	protein_coding	-0.308431	6.71976	44.6568	2.34776e-11	3.41818e-10	TXLNG	chrX	16786427	16844519	+	gene_id "ENSG00000086712.12"; gene_type "protein_coding"; gene_name "TXLNG"; level 2; tag "overlapping_locus"; havana_gene "OTTHUMG00000021196.1";
ENSG00000102189.16	EEA1	protein_coding	-0.504192	5.35263	44.6566	2.34806e-11	3.41818e-10	EEA1	chr12	92770637	92929331	-	gene_id "ENSG00000102189.16"; gene_type "protein_coding"; gene_name "EEA1"; level 2; havana_gene "OTTHUMG00000170110.2";
ENSG00000133106.14	EPSTI1	protein_coding	0.501774	5.15483	44.6563	2.34843e-11	3.41818e-10	EPSTI1	chr13	42886388	42992271	-	gene_id "ENSG00000133106.14"; gene_type "protein_coding"; gene_name "EPSTI1"; level 2; havana_gene "OTTHUMG00000016814.4";
ENSG00000114796.15	KLHL24	protein_coding	0.852654	4.35276	44.5828	2.43826e-11	3.54567e-10	KLHL24	chr3	183635568	183684477	+	gene_id "ENSG00000114796.15"; gene_type "protein_coding"; gene_name "KLHL24"; level 2; havana_gene "OTTHUMG00000156911.5";
ENSG00000134954.14	ETS1	protein_coding	-0.575317	7.21977	44.5679	2.45688e-11	3.56946e-10	ETS1	chr11	128458761	128587558	-	gene_id "ENSG00000134954.14"; gene_type "protein_coding"; gene_name "ETS1"; level 1; havana_gene "OTTHUMG00000165799.4";
ENSG00000120158.11	RCL1	protein_coding	-0.341073	6.46428	44.5363	2.49679e-11	3.62412e-10	RCL1	chr9	4792869	4885917	+	gene_id "ENSG00000120158.11"; gene_type "protein_coding"; gene_name "RCL1"; level 2; tag "ncRNA_host"; havana_gene "OTTHUMG00000019474.4";
ENSG00000185052.11	SLC24A3	protein_coding	1.09839	1.91933	44.3715	2.71618e-11	3.93895e-10	SLC24A3	chr20	19212646	19722937	+	gene_id "ENSG00000185052.11"; gene_type "protein_coding"; gene_name "SLC24A3"; level 2; havana_gene "OTTHUMG00000031993.4";
ENSG00000167315.17	ACAA2	protein_coding	1.36652	1.82446	44.3118	2.80028e-11	4.0572e-10	ACAA2	chr18	49782167	49813960	-	gene_id "ENSG00000167315.17"; gene_type "protein_coding"; gene_name "ACAA2"; level 1; tag "overlapping_locus"; havana_gene "OTTHUMG00000132667.10";
ENSG00000039068.18	CDH1	protein_coding	0.329088	7.96844	44.2631	2.87073e-11	4.15548e-10	CDH1	chr16	68737225	68835548	+	gene_id "ENSG00000039068.18"; gene_type "protein_coding"; gene_name "CDH1"; level 2; tag "ncRNA_host"; tag "overlapping_locus"; havana_gene "OTTHUMG00000137561.5";
ENSG00000168887.10	C2orf68	protein_coding	0.444294	5.09158	44.094	3.12975e-11	4.52627e-10	C2orf68	chr2	85606654	85612066	-	gene_id "ENSG00000168887.10"; gene_type "protein_coding"; gene_name "C2orf68"; level 2; havana_gene "OTTHUMG00000153088.2";
ENSG00000049192.14	ADAMTS6	protein_coding	-1.23279	2.14397	44.04	3.21725e-11	4.64858e-10	ADAMTS6	chr5	65148736	65481920	-	gene_id "ENSG00000049192.14"; gene_type "protein_coding"; gene_name "ADAMTS6"; level 2; tag "overlapping_locus"; havana_gene "OTTHUMG00000074079.7";
ENSG00000100994.11	PYGB	protein_coding	0.274854	8.32137	44.0049	3.27552e-11	4.72845e-10	PYGB	chr20	25248069	25298014	+	gene_id "ENSG00000100994.11"; gene_type "protein_coding"; gene_name "PYGB"; level 2; havana_gene "OTTHUMG00000032117.3";
ENSG00000119541.9	VPS4B	protein_coding	0.292191	7.36821	43.9517	3.36574e-11	4.85427e-10	VPS4B	chr18	63389190	63422483	-	gene_id "ENSG00000119541.9"; gene_type "protein_coding"; gene_name "VPS4B"; level 2; tag "overlapping_locus"; havana_gene "OTTHUMG00000132790.4";
ENSG00000214078.12	CPNE1	protein_coding	0.192629	7.49446	43.921	3.41896e-11	4.92654e-10	CPNE1	chr20	35626031	35664956	-	gene_id "ENSG00000214078.12"; gene_type "protein_coding"; gene_name "CPNE1"; level 1; tag "ncRNA_host"; tag "overlapping_locus"; havana_gene "OTTHUMG00000032356.33";
ENSG00000100060.17	MFNG	protein_coding	-1.20573	1.84916	43.918	3.42424e-11	4.92966e-10	MFNG	chr22	37469063	37486401	-	gene_id "ENSG00000100060.17"; gene_type "protein_coding"; gene_name "MFNG"; level 2; havana_gene "OTTHUMG00000150560.3";
ENSG00000179598.5	PLD6	protein_coding	-0.965668	2.25724	43.8947	3.46527e-11	4.98419e-10	PLD6	chr17	17200995	17206315	-	gene_id "ENSG00000179598.5"; gene_type "protein_coding"; gene_name "PLD6"; level 2; tag "overlapping_locus"; havana_gene "OTTHUMG00000059278.2";
ENSG00000162664.16	ZNF326	protein_coding	-0.342127	6.10144	43.7983	3.6402e-11	5.23105e-10	ZNF326	chr1	89995112	90035531	+	gene_id "ENSG00000162664.16"; gene_type "protein_coding"; gene_name "ZNF326"; level 1; havana_gene "OTTHUMG00000010675.4";
ENSG00000047365.11	ARAP2	protein_coding	-0.543567	4.31814	43.754	3.72356e-11	5.346e-10	ARAP2	chr4	35948221	36244509	-	gene_id "ENSG00000047365.11"; gene_type "protein_coding"; gene_name "ARAP2"; level 2; tag "overlapping_locus"; havana_gene "OTTHUMG00000097811.6";
ENSG00000107341.4	UBE2R2	protein_coding	0.30755	6.58792	43.7161	3.79631e-11	5.4455e-10	UBE2R2	chr9	33817567	33920404	+	gene_id "ENSG00000107341.4"; gene_type "protein_coding"; gene_name "UBE2R2"; level 2; tag "ncRNA_host"; havana_gene "OTTHUMG00000019797.1";
ENSG00000163220.10	S100A9	protein_coding	1.15116	7.54793	43.711	3.80621e-11	5.45476e-10	S100A9	chr1	153357854	153361027	+	gene_id "ENSG00000163220.10"; gene_type "protein_coding"; gene_name "S100A9"; level 2; havana_gene "OTTHUMG00000013125.1";
ENSG00000128165.8	ADM2	protein_coding	2.82928	0.973732	43.7013	3.82511e-11	5.47689e-10	ADM2	chr22	50481556	50486440	+	gene_id "ENSG00000128165.8"; gene_type "protein_coding"; gene_name "ADM2"; level 2; havana_gene "OTTHUMG00000150202.1";
ENSG00000150636.17	CCDC102B	protein_coding	2.83678	-0.679074	43.6271	3.97289e-11	5.68164e-10	CCDC102B	chr18	68715209	69055189	+	gene_id "ENSG00000150636.17"; gene_type "protein_coding"; gene_name "CCDC102B"; level 1; tag "ncRNA_host"; tag "overlapping_locus"; havana_gene "OTTHUMG00000132808.5";
ENSG00000115368.9	WDR75	protein_coding	-0.333615	6.46506	43.626	3.97529e-11	5.68164e-10	WDR75	chr2	189441433	189475565	+	gene_id "ENSG00000115368.9"; gene_type "protein_coding"; gene_name "WDR75"; level 2; havana_gene "OTTHUMG00000132660.2";
ENSG00000254531.1	FLJ20021	lincRNA	1.20174	2.04128	43.6214	3.98454e-11	5.68974e-10	FLJ20021	chr4	101347780	101348883	+	gene_id "ENSG00000254531.1"; gene_type "lincRNA"; gene_name "FLJ20021"; level 1; havana_gene "OTTHUMG00000166283.1";
ENSG00000184164.14	CRELD2	protein_coding	-0.65001	5.49924	43.5814	4.06678e-11	5.80194e-10	CRELD2	chr22	49918167	49927540	+	gene_id "ENSG00000184164.14"; gene_type "protein_coding"; gene_name "CRELD2"; level 2; havana_gene "OTTHUMG00000150292.5";
ENSG00000145779.7	TNFAIP8	protein_coding	0.717363	5.98578	43.5593	4.11307e-11	5.8627e-10	TNFAIP8	chr5	119268692	119399688	+	gene_id "ENSG00000145779.7"; gene_type "protein_coding"; gene_name "TNFAIP8"; level 1; havana_gene "OTTHUMG00000162949.7";
ENSG00000184371.13	CSF1	protein_coding	0.821297	4.70024	43.5232	4.18959e-11	5.9664e-10	CSF1	chr1	109910242	109930992	+	gene_id "ENSG00000184371.13"; gene_type "protein_coding"; gene_name "CSF1"; level 1; havana_gene "OTTHUMG00000011646.3";
ENSG00000109736.14	MFSD10	protein_coding	0.439518	6.78699	43.5176	4.20169e-11	5.97825e-10	MFSD10	chr4	2930561	2934859	-	gene_id "ENSG00000109736.14"; gene_type "protein_coding"; gene_name "MFSD10"; level 2; havana_gene "OTTHUMG00000122081.7";
ENSG00000112406.4	HECA	protein_coding	0.548995	4.27296	43.4815	4.27984e-11	6.08399e-10	HECA	chr6	139135112	139180802	+	gene_id "ENSG00000112406.4"; gene_type "protein_coding"; gene_name "HECA"; level 2; havana_gene "OTTHUMG00000015686.1";
ENSG00000144802.11	NFKBIZ	protein_coding	0.759155	3.8346	43.4723	4.30006e-11	6.10724e-10	NFKBIZ	chr3	101827991	101861022	+	gene_id "ENSG00000144802.11"; gene_type "protein_coding"; gene_name "NFKBIZ"; level 1; havana_gene "OTTHUMG00000159194.18";
ENSG00000226137.5	BAIAP2-AS1	lincRNA	0.811121	2.65541	43.4649	4.3164e-11	6.12495e-10	BAIAP2-AS1	chr17	81029130	81034881	-	gene_id "ENSG00000226137.5"; gene_type "lincRNA"; gene_name "BAIAP2-AS1"; level 2; havana_gene "OTTHUMG00000177697.3";
ENSG00000141510.16	TP53	protein_coding	0.411195	6.37884	43.4001	4.46159e-11	6.32531e-10	TP53	chr17	7661779	7687550	-	gene_id "ENSG00000141510.16"; gene_type "protein_coding"; gene_name "TP53"; level 2; tag "overlapping_locus"; havana_gene "OTTHUMG00000162125.10";
ENSG00000175376.8	EIF1AD	protein_coding	-0.454348	5.31994	43.392	4.48015e-11	6.34594e-10	EIF1AD	chr11	65996545	66002176	-	gene_id "ENSG00000175376.8"; gene_type "protein_coding"; gene_name "EIF1AD"; level 1; havana_gene "OTTHUMG00000166671.4";
ENSG00000160932.10	LY6E	protein_coding	-0.385549	8.86716	43.2749	4.75639e-11	6.73121e-10	LY6E	chr8	143017982	143023832	+	gene_id "ENSG00000160932.10"; gene_type "protein_coding"; gene_name "LY6E"; level 1; havana_gene "OTTHUMG00000164754.6";
ENSG00000160886.13	LY6K	protein_coding	-0.505745	7.5546	43.1987	4.94526e-11	6.99225e-10	LY6K	chr8	142700111	142705127	+	gene_id "ENSG00000160886.13"; gene_type "protein_coding"; gene_name "LY6K"; level 1; havana_gene "OTTHUMG00000164720.3";
ENSG00000140853.15	NLRC5	protein_coding	-0.595387	4.0482	43.1843	4.98189e-11	7.03775e-10	NLRC5	chr16	56989485	57083531	+	gene_id "ENSG00000140853.15"; gene_type "protein_coding"; gene_name "NLRC5"; level 2; havana_gene "OTTHUMG00000133470.6";
ENSG00000164520.11	RAET1E	protein_coding	-1.16452	2.12976	43.1516	5.06596e-11	7.15014e-10	RAET1E	chr6	149883375	149898102	-	gene_id "ENSG00000164520.11"; gene_type "protein_coding"; gene_name "RAET1E"; level 2; havana_gene "OTTHUMG00000015796.3";
ENSG00000090238.11	YPEL3	protein_coding	0.992108	2.08193	43.1359	5.1067e-11	7.20121e-10	YPEL3	chr16	30092314	30096915	-	gene_id "ENSG00000090238.11"; gene_type "protein_coding"; gene_name "YPEL3"; level 2; havana_gene "OTTHUMG00000176853.1";
ENSG00000176903.4	PNMA1	protein_coding	0.459041	5.24361	43.1235	5.13915e-11	7.24053e-10	PNMA1	chr14	73711783	73714372	-	gene_id "ENSG00000176903.4"; gene_type "protein_coding"; gene_name "PNMA1"; level 2; havana_gene "OTTHUMG00000169183.1";
ENSG00000230439.2	AL512488.1	sense_intronic	-0.587359	4.23581	43.08	5.25466e-11	7.39669e-10	AL512488.1	chr1	93752924	93775444	-	gene_id "ENSG00000230439.2"; gene_type "sense_intronic"; gene_name "AL512488.1"; level 2; tag "overlapping_locus"; havana_gene "OTTHUMG00000010300.1";
ENSG00000136240.9	KDELR2	protein_coding	-0.174326	8.29632	43.0738	5.27133e-11	7.40835e-10	KDELR2	chr7	6445953	6484242	-	gene_id "ENSG00000136240.9"; gene_type "protein_coding"; gene_name "KDELR2"; level 2; tag "overlapping_locus"; havana_gene "OTTHUMG00000023103.4";
ENSG00000172493.20	AFF1	protein_coding	0.493307	5.00631	43.0734	5.27229e-11	7.40835e-10	AFF1	chr4	86935002	87141054	+	gene_id "ENSG00000172493.20"; gene_type "protein_coding"; gene_name "AFF1"; level 2; havana_gene "OTTHUMG00000130603.8";
ENSG00000096060.14	FKBP5	protein_coding	0.357966	9.03006	43.0588	5.31186e-11	7.45732e-10	FKBP5	chr6	35573585	35728583	-	gene_id "ENSG00000096060.14"; gene_type "protein_coding"; gene_name "FKBP5"; level 2; tag "ncRNA_host"; havana_gene "OTTHUMG00000014576.2";
ENSG00000182944.17	EWSR1	protein_coding	-0.179845	8.44553	43.0428	5.35544e-11	7.51185e-10	EWSR1	chr22	29268009	29300525	+	gene_id "ENSG00000182944.17"; gene_type "protein_coding"; gene_name "EWSR1"; level 1; havana_gene "OTTHUMG00000151107.9";
ENSG00000255248.7	MIR100HG	processed_transcript	-0.911334	2.9335	42.9499	5.61586e-11	7.87016e-10	MIR100HG	chr11	122028327	122556721	-	gene_id "ENSG00000255248.7"; gene_type "processed_transcript"; gene_name "MIR100HG"; level 2; tag "ncRNA_host"; havana_gene "OTTHUMG00000166035.4";
ENSG00000164615.4	CAMLG	protein_coding	0.434732	5.85195	42.8627	5.87197e-11	8.2218e-10	CAMLG	chr5	134738501	134752160	+	gene_id "ENSG00000164615.4"; gene_type "protein_coding"; gene_name "CAMLG"; level 1; havana_gene "OTTHUMG00000129116.3";
ENSG00000112715.21	VEGFA	protein_coding	0.811561	7.56964	42.845	5.92547e-11	8.28938e-10	VEGFA	chr6	43770184	43786487	+	gene_id "ENSG00000112715.21"; gene_type "protein_coding"; gene_name "VEGFA"; level 2; havana_gene "OTTHUMG00000014745.13";
ENSG00000171617.13	ENC1	protein_coding	0.53462	7.03722	42.8317	5.96569e-11	8.33827e-10	ENC1	chr5	74627406	74641424	-	gene_id "ENSG00000171617.13"; gene_type "protein_coding"; gene_name "ENC1"; level 1; havana_gene "OTTHUMG00000102059.6";
ENSG00000094916.15	CBX5	protein_coding	-0.48519	6.05706	42.7581	6.19461e-11	8.6506e-10	CBX5	chr12	54230940	54280133	-	gene_id "ENSG00000094916.15"; gene_type "protein_coding"; gene_name "CBX5"; level 1; tag "ncRNA_host"; havana_gene "OTTHUMG00000169700.2";
ENSG00000133706.17	LARS	protein_coding	0.376157	8.23407	42.7537	6.20836e-11	8.66216e-10	LARS	chr5	146113038	146182660	-	gene_id "ENSG00000133706.17"; gene_type "protein_coding"; gene_name "LARS"; level 2; havana_gene "OTTHUMG00000163429.2";
ENSG00000162231.13	NXF1	protein_coding	-0.383612	6.10719	42.6389	6.58383e-11	9.17795e-10	NXF1	chr11	62792123	62806302	-	gene_id "ENSG00000162231.13"; gene_type "protein_coding"; gene_name "NXF1"; level 1; tag "ncRNA_host"; havana_gene "OTTHUMG00000167612.7";
ENSG00000231925.11	TAPBP	protein_coding	0.487632	7.12205	42.6038	6.70277e-11	9.33554e-10	TAPBP	chr6	33299694	33314387	-	gene_id "ENSG00000231925.11"; gene_type "protein_coding"; gene_name "TAPBP"; level 1; havana_gene "OTTHUMG00000031090.5";
ENSG00000138835.22	RGS3	protein_coding	0.854231	2.14898	42.5858	6.76479e-11	9.41364e-10	RGS3	chr9	113444731	113597743	+	gene_id "ENSG00000138835.22"; gene_type "protein_coding"; gene_name "RGS3"; level 1; havana_gene "OTTHUMG00000021048.9";
ENSG00000117461.14	PIK3R3	protein_coding	0.591227	3.60751	42.5436	6.91238e-11	9.61057e-10	PIK3R3	chr1	46040140	46133036	-	gene_id "ENSG00000117461.14"; gene_type "protein_coding"; gene_name "PIK3R3"; level 2; tag "overlapping_locus"; havana_gene "OTTHUMG00000008096.3";
ENSG00000188488.13	SERPINA5	protein_coding	4.91986	-1.31712	42.5106	7.03e-11	9.76554e-10	SERPINA5	chr14	94561442	94593120	+	gene_id "ENSG00000188488.13"; gene_type "protein_coding"; gene_name "SERPINA5"; level 2; tag "overlapping_locus"; havana_gene "OTTHUMG00000170860.4";
ENSG00000253276.2	CCDC71L	protein_coding	0.605915	5.91088	42.493	7.09347e-11	9.84507e-10	CCDC71L	chr7	106656765	106660996	-	gene_id "ENSG00000253276.2"; gene_type "protein_coding"; gene_name "CCDC71L"; level 2; tag "overlapping_locus"; havana_gene "OTTHUMG00000164150.1";
ENSG00000182578.13	CSF1R	protein_coding	1.08794	1.31128	42.4858	7.11964e-11	9.87274e-10	CSF1R	chr5	150053291	150113372	-	gene_id "ENSG00000182578.13"; gene_type "protein_coding"; gene_name "CSF1R"; level 2; havana_gene "OTTHUMG00000130050.4";
ENSG00000061273.17	HDAC7	protein_coding	-0.406833	5.8957	42.4395	7.29044e-11	1.01007e-09	HDAC7	chr12	47782722	47833132	-	gene_id "ENSG00000061273.17"; gene_type "protein_coding"; gene_name "HDAC7"; level 2; tag "overlapping_locus"; havana_gene "OTTHUMG00000152968.7";
ENSG00000103356.15	EARS2	protein_coding	-0.423155	5.4839	42.4219	7.35625e-11	1.0183e-09	EARS2	chr16	23522014	23557731	-	gene_id "ENSG00000103356.15"; gene_type "protein_coding"; gene_name "EARS2"; level 1; havana_gene "OTTHUMG00000177018.3";
ENSG00000134758.13	RNF138	protein_coding	-0.378045	5.61881	42.3854	7.4948e-11	1.03596e-09	RNF138	chr18	32091855	32131561	+	gene_id "ENSG00000134758.13"; gene_type "protein_coding"; gene_name "RNF138"; level 2; tag "overlapping_locus"; havana_gene "OTTHUMG00000132265.3";
ENSG00000151790.8	TDO2	protein_coding	3.99007	-1.0812	42.3848	7.49694e-11	1.03596e-09	TDO2	chr4	155854738	155920406	+	gene_id "ENSG00000151790.8"; gene_type "protein_coding"; gene_name "TDO2"; level 2; havana_gene "OTTHUMG00000161838.5";
ENSG00000143390.17	RFX5	protein_coding	0.435432	5.41761	42.3713	7.54882e-11	1.04222e-09	RFX5	chr1	151340640	151347357	-	gene_id "ENSG00000143390.17"; gene_type "protein_coding"; gene_name "RFX5"; level 1; havana_gene "OTTHUMG00000012495.24";
ENSG00000104936.17	DMPK	protein_coding	-0.779193	4.07518	42.3647	7.57442e-11	1.04485e-09	DMPK	chr19	45769717	45782552	-	gene_id "ENSG00000104936.17"; gene_type "protein_coding"; gene_name "DMPK"; level 1; tag "overlapping_locus"; havana_gene "OTTHUMG00000182334.3";
ENSG00000196557.12	CACNA1H	protein_coding	6.65018	-1.19719	42.2922	7.8607e-11	1.08339e-09	CACNA1H	chr16	1153121	1221772	+	gene_id "ENSG00000196557.12"; gene_type "protein_coding"; gene_name "CACNA1H"; level 1; havana_gene "OTTHUMG00000172992.4";
ENSG00000141524.15	TMC6	protein_coding	0.830637	3.19663	42.2316	8.10801e-11	1.11651e-09	TMC6	chr17	78110458	78132407	-	gene_id "ENSG00000141524.15"; gene_type "protein_coding"; gene_name "TMC6"; level 2; tag "overlapping_locus"; havana_gene "OTTHUMG00000177466.6";
ENSG00000113407.13	TARS	protein_coding	0.523617	8.96514	42.1843	8.30638e-11	1.14283e-09	TARS	chr5	33440696	33469539	+	gene_id "ENSG00000113407.13"; gene_type "protein_coding"; gene_name "TARS"; level 1; havana_gene "OTTHUMG00000090683.4";
ENSG00000134780.9	DAGLA	protein_coding	1.24029	1.15222	42.167	8.3803e-11	1.152e-09	DAGLA	chr11	61680433	61747001	+	gene_id "ENSG00000134780.9"; gene_type "protein_coding"; gene_name "DAGLA"; level 2; havana_gene "OTTHUMG00000168160.1";
ENSG00000137393.9	RNF144B	protein_coding	0.634001	4.34568	42.0936	8.70061e-11	1.195e-09	RNF144B	chr6	18387350	18468874	+	gene_id "ENSG00000137393.9"; gene_type "protein_coding"; gene_name "RNF144B"; level 2; havana_gene "OTTHUMG00000014322.2";
ENSG00000108671.9	PSMD11	protein_coding	-0.260483	7.77476	42.0841	8.74291e-11	1.19976e-09	PSMD11	chr17	32444261	32483318	+	gene_id "ENSG00000108671.9"; gene_type "protein_coding"; gene_name "PSMD11"; level 1; havana_gene "OTTHUMG00000132811.4";
ENSG00000156504.16	FAM122B	protein_coding	-0.338399	5.31206	42.0173	9.04699e-11	1.23944e-09	FAM122B	chrX	134769566	134797232	-	gene_id "ENSG00000156504.16"; gene_type "protein_coding"; gene_name "FAM122B"; level 2; havana_gene "OTTHUMG00000022461.3";
ENSG00000161960.14	EIF4A1	protein_coding	-0.761356	2.92712	42.0171	9.04768e-11	1.23944e-09	EIF4A1	chr17	7572706	7579005	+	gene_id "ENSG00000161960.14"; gene_type "protein_coding"; gene_name "EIF4A1"; level 2; tag "ncRNA_host"; tag "overlapping_locus"; havana_gene "OTTHUMG00000108149.15";
ENSG00000031698.12	SARS	protein_coding	0.509336	7.91324	41.9854	9.19566e-11	1.25862e-09	SARS	chr1	109213918	109238169	+	gene_id "ENSG00000031698.12"; gene_type "protein_coding"; gene_name "SARS"; level 2; havana_gene "OTTHUMG00000011726.3";
ENSG00000137221.14	TJAP1	protein_coding	-0.404292	5.14954	41.9632	9.30053e-11	1.27084e-09	TJAP1	chr6	43477523	43506556	+	gene_id "ENSG00000137221.14"; gene_type "protein_coding"; gene_name "TJAP1"; level 2; havana_gene "OTTHUMG00000014736.8";
ENSG00000151014.5	NOCT	protein_coding	0.740126	4.6974	41.9631	9.30101e-11	1.27084e-09	NOCT	chr4	139015789	139045939	+	gene_id "ENSG00000151014.5"; gene_type "protein_coding"; gene_name "NOCT"; level 2; havana_gene "OTTHUMG00000161271.6";
ENSG00000091622.15	PITPNM3	protein_coding	0.464378	5.95852	41.9116	9.54946e-11	1.30367e-09	PITPNM3	chr17	6451264	6556494	-	gene_id "ENSG00000091622.15"; gene_type "protein_coding"; gene_name "PITPNM3"; level 1; havana_gene "OTTHUMG00000102039.3";
ENSG00000173848.18	NET1	protein_coding	-0.404095	6.8866	41.8551	9.82916e-11	1.34069e-09	NET1	chr10	5412551	5458463	+	gene_id "ENSG00000173848.18"; gene_type "protein_coding"; gene_name "NET1"; level 2; havana_gene "OTTHUMG00000017596.3";
ENSG00000185070.10	FLRT2	protein_coding	-1.10857	2.28714	41.8518	9.8462e-11	1.34186e-09	FLRT2	chr14	85530144	85654426	+	gene_id "ENSG00000185070.10"; gene_type "protein_coding"; gene_name "FLRT2"; level 1; havana_gene "OTTHUMG00000171372.2";
ENSG00000149187.18	CELF1	protein_coding	-0.290993	7.46255	41.8381	9.91526e-11	1.35011e-09	CELF1	chr11	47465933	47565569	-	gene_id "ENSG00000149187.18"; gene_type "protein_coding"; gene_name "CELF1"; level 1; tag "ncRNA_host"; tag "overlapping_locus"; havana_gene "OTTHUMG00000166526.6";
ENSG00000166479.9	TMX3	protein_coding	0.26989	7.04481	41.7667	1.02838e-10	1.39909e-09	TMX3	chr18	68673688	68715298	-	gene_id "ENSG00000166479.9"; gene_type "protein_coding"; gene_name "TMX3"; level 2; havana_gene "OTTHUMG00000172713.3";
ENSG00000118922.17	KLF12	protein_coding	0.967742	2.64561	41.7279	1.04901e-10	1.42593e-09	KLF12	chr13	73686089	73995056	-	gene_id "ENSG00000118922.17"; gene_type "protein_coding"; gene_name "KLF12"; level 2; havana_gene "OTTHUMG00000017078.2";
ENSG00000118971.7	CCND2	protein_coding	0.553289	6.7449	41.6954	1.06657e-10	1.44856e-09	CCND2	chr12	4273772	4305350	+	gene_id "ENSG00000118971.7"; gene_type "protein_coding"; gene_name "CCND2"; level 1; havana_gene "OTTHUMG00000168123.3";
ENSG00000133119.12	RFC3	protein_coding	-0.344554	6.6831	41.5758	1.13386e-10	1.53863e-09	RFC3	chr13	33818049	33966558	+	gene_id "ENSG00000133119.12"; gene_type "protein_coding"; gene_name "RFC3"; level 2; tag "overlapping_locus"; havana_gene "OTTHUMG00000016715.3";
ENSG00000115504.14	EHBP1	protein_coding	-0.389273	5.83674	41.4465	1.21142e-10	1.64247e-09	EHBP1	chr2	62673851	63046487	+	gene_id "ENSG00000115504.14"; gene_type "protein_coding"; gene_name "EHBP1"; level 2; tag "overlapping_locus"; havana_gene "OTTHUMG00000129453.7";
ENSG00000114270.17	COL7A1	protein_coding	-1.03408	7.27104	41.4356	1.2182e-10	1.65025e-09	COL7A1	chr3	48564073	48595267	-	gene_id "ENSG00000114270.17"; gene_type "protein_coding"; gene_name "COL7A1"; level 2; tag "ncRNA_host"; havana_gene "OTTHUMG00000133541.3";
ENSG00000122641.10	INHBA	protein_coding	-0.837502	6.94831	41.4332	1.21969e-10	1.65085e-09	INHBA	chr7	41667168	41705834	-	gene_id "ENSG00000122641.10"; gene_type "protein_coding"; gene_name "INHBA"; level 2; tag "overlapping_locus"; havana_gene "OTTHUMG00000023574.4";
ENSG00000119630.13	PGF	protein_coding	2.28023	2.79044	41.4257	1.22438e-10	1.65579e-09	PGF	chr14	74941834	74955784	-	gene_id "ENSG00000119630.13"; gene_type "protein_coding"; gene_name "PGF"; level 2; havana_gene "OTTHUMG00000171496.3";
ENSG00000129128.12	SPCS3	protein_coding	-0.409418	6.98125	41.4156	1.23074e-10	1.66296e-09	SPCS3	chr4	176319964	176332245	+	gene_id "ENSG00000129128.12"; gene_type "protein_coding"; gene_name "SPCS3"; level 2; havana_gene "OTTHUMG00000160789.1";
ENSG00000173166.17	RAPH1	protein_coding	-1.01685	1.54468	41.3739	1.25726e-10	1.69736e-09	RAPH1	chr2	203394345	203535410	-	gene_id "ENSG00000173166.17"; gene_type "protein_coding"; gene_name "RAPH1"; level 2; havana_gene "OTTHUMG00000132876.6";
ENSG00000058262.9	SEC61A1	protein_coding	-0.227087	8.70793	41.2955	1.30871e-10	1.76531e-09	SEC61A1	chr3	128051641	128071683	+	gene_id "ENSG00000058262.9"; gene_type "protein_coding"; gene_name "SEC61A1"; level 1; havana_gene "OTTHUMG00000159624.4";
ENSG00000283154.2	IQCJ-SCHIP1	protein_coding	-0.672782	4.3797	41.2845	1.3161e-10	1.77376e-09	IQCJ-SCHIP1	chr3	158962235	159897366	+	gene_id "ENSG00000283154.2"; gene_type "protein_coding"; gene_name "IQCJ-SCHIP1"; level 2; tag "ncRNA_host"; tag "overlapping_locus"; havana_gene "OTTHUMG00000162426.3";
ENSG00000196517.11	SLC6A9	protein_coding	1.1806	5.30215	41.2669	1.328e-10	1.78828e-09	SLC6A9	chr1	43991500	44031467	-	gene_id "ENSG00000196517.11"; gene_type "protein_coding"; gene_name "SLC6A9"; level 1; havana_gene "OTTHUMG00000008294.3";
ENSG00000168994.13	PXDC1	protein_coding	-0.748981	3.51457	41.2593	1.33319e-10	1.79375e-09	PXDC1	chr6	3722614	3752026	-	gene_id "ENSG00000168994.13"; gene_type "protein_coding"; gene_name "PXDC1"; level 2; havana_gene "OTTHUMG00000014146.2";
ENSG00000182934.11	SRPRA	protein_coding	-0.291731	7.56837	41.2487	1.34039e-10	1.8019e-09	SRPRA	chr11	126262919	126269144	-	gene_id "ENSG00000182934.11"; gene_type "protein_coding"; gene_name "SRPRA"; level 1; havana_gene "OTTHUMG00000165826.2";
ENSG00000092010.14	PSME1	protein_coding	0.309133	7.31855	41.1745	1.39224e-10	1.87002e-09	PSME1	chr14	24136158	24138967	+	gene_id "ENSG00000092010.14"; gene_type "protein_coding"; gene_name "PSME1"; level 2; havana_gene "OTTHUMG00000028795.3";
ENSG00000173638.18	SLC19A1	protein_coding	-0.45814	5.72434	41.1682	1.39678e-10	1.87452e-09	SLC19A1	chr21	45493572	45544411	-	gene_id "ENSG00000173638.18"; gene_type "protein_coding"; gene_name "SLC19A1"; level 1; havana_gene "OTTHUMG00000090397.7";
ENSG00000065485.19	PDIA5	protein_coding	0.412764	5.58484	41.1231	1.42939e-10	1.91666e-09	PDIA5	chr3	123067062	123225227	+	gene_id "ENSG00000065485.19"; gene_type "protein_coding"; gene_name "PDIA5"; level 1; tag "ncRNA_host"; tag "overlapping_locus"; havana_gene "OTTHUMG00000159558.3";
ENSG00000126107.14	HECTD3	protein_coding	0.394966	5.6639	41.0985	1.44747e-10	1.93927e-09	HECTD3	chr1	45002540	45011329	-	gene_id "ENSG00000126107.14"; gene_type "protein_coding"; gene_name "HECTD3"; level 2; havana_gene "OTTHUMG00000008587.1";
ENSG00000145431.10	PDGFC	protein_coding	-0.505241	3.93013	40.9918	1.52873e-10	2.04641e-09	PDGFC	chr4	156760454	156971394	-	gene_id "ENSG00000145431.10"; gene_type "protein_coding"; gene_name "PDGFC"; level 2; havana_gene "OTTHUMG00000161803.4";
ENSG00000161010.14	MRNIP	protein_coding	-0.585046	3.92874	40.9326	1.57573e-10	2.10754e-09	MRNIP	chr5	179835133	179862173	-	gene_id "ENSG00000161010.14"; gene_type "protein_coding"; gene_name "MRNIP"; level 2; tag "ncRNA_host"; tag "overlapping_locus"; havana_gene "OTTHUMG00000163490.7";
ENSG00000173093.12	CCDC63	protein_coding	3.64947	-0.496076	40.8981	1.60374e-10	2.1432e-09	CCDC63	chr12	110846769	110907535	+	gene_id "ENSG00000173093.12"; gene_type "protein_coding"; gene_name "CCDC63"; level 1; havana_gene "OTTHUMG00000169534.4";
ENSG00000258791.7	LINC00520	lincRNA	2.1273	0.454338	40.8253	1.66464e-10	2.2227e-09	LINC00520	chr14	55781135	55796688	-	gene_id "ENSG00000258791.7"; gene_type "lincRNA"; gene_name "LINC00520"; level 2; havana_gene "OTTHUMG00000171059.4";
ENSG00000174136.11	RGMB	protein_coding	-0.719324	3.19599	40.7913	1.69383e-10	2.25977e-09	RGMB	chr5	98768650	98798643	+	gene_id "ENSG00000174136.11"; gene_type "protein_coding"; gene_name "RGMB"; level 2; havana_gene "OTTHUMG00000162745.1";
ENSG00000162783.10	IER5	protein_coding	0.740526	8.95702	40.7877	1.69696e-10	2.26204e-09	IER5	chr1	181088712	181092899	+	gene_id "ENSG00000162783.10"; gene_type "protein_coding"; gene_name "IER5"; level 2; havana_gene "OTTHUMG00000035178.2";
ENSG00000111785.19	RIC8B	protein_coding	-0.591015	3.5778	40.7288	1.74892e-10	2.32934e-09	RIC8B	chr12	106774595	106889316	+	gene_id "ENSG00000111785.19"; gene_type "protein_coding"; gene_name "RIC8B"; level 1; havana_gene "OTTHUMG00000144188.9";
ENSG00000204713.10	TRIM27	protein_coding	-0.371783	6.452	40.4885	1.97777e-10	2.63193e-09	TRIM27	chr6	28903002	28923989	-	gene_id "ENSG00000204713.10"; gene_type "protein_coding"; gene_name "TRIM27"; level 2; havana_gene "OTTHUMG00000031215.2";
ENSG00000140836.15	ZFHX3	protein_coding	-0.549846	3.93794	40.4707	1.99585e-10	2.65377e-09	ZFHX3	chr16	72782885	73144447	-	gene_id "ENSG00000140836.15"; gene_type "protein_coding"; gene_name "ZFHX3"; level 2; tag "ncRNA_host"; havana_gene "OTTHUMG00000137599.4";
ENSG00000101413.11	RPRD1B	protein_coding	-0.228644	6.59412	40.4536	2.01345e-10	2.67491e-09	RPRD1B	chr20	38033546	38127780	+	gene_id "ENSG00000101413.11"; gene_type "protein_coding"; gene_name "RPRD1B"; level 2; havana_gene "OTTHUMG00000032434.6";
ENSG00000132376.19	INPP5K	protein_coding	0.497429	5.6086	40.38	2.09072e-10	2.77524e-09	INPP5K	chr17	1494571	1516888	-	gene_id "ENSG00000132376.19"; gene_type "protein_coding"; gene_name "INPP5K"; level 2; havana_gene "OTTHUMG00000150648.15";
ENSG00000273270.1	AC090114.2	lincRNA	0.820756	2.96441	40.3674	2.10427e-10	2.79089e-09	AC090114.2	chr7	128524016	128531069	-	gene_id "ENSG00000273270.1"; gene_type "lincRNA"; gene_name "AC090114.2"; level 2; havana_gene "OTTHUMG00000186328.1";
ENSG00000129925.10	TMEM8A	protein_coding	0.489416	4.69092	40.3631	2.10885e-10	2.79463e-09	TMEM8A	chr16	370773	387113	-	gene_id "ENSG00000129925.10"; gene_type "protein_coding"; gene_name "TMEM8A"; level 1; havana_gene "OTTHUMG00000047996.8";
ENSG00000226742.3	HSBP1L1	protein_coding	-0.406208	5.07829	40.32	2.15589e-10	2.85457e-09	HSBP1L1	chr18	79964561	79970822	+	gene_id "ENSG00000226742.3"; gene_type "protein_coding"; gene_name "HSBP1L1"; level 2; havana_gene "OTTHUMG00000180375.1";
ENSG00000117280.12	RAB29	protein_coding	0.399246	5.27114	40.3133	2.16336e-10	2.86207e-09	RAB29	chr1	205767986	205775460	-	gene_id "ENSG00000117280.12"; gene_type "protein_coding"; gene_name "RAB29"; level 2; havana_gene "OTTHUMG00000035998.3";
ENSG00000114166.7	KAT2B	protein_coding	0.846404	2.94697	40.3064	2.17094e-10	2.86969e-09	KAT2B	chr3	20040023	20154404	+	gene_id "ENSG00000114166.7"; gene_type "protein_coding"; gene_name "KAT2B"; level 2; tag "ncRNA_host"; havana_gene "OTTHUMG00000130481.3";
ENSG00000214357.8	NEURL1B	protein_coding	1.18396	2.3911	40.2811	2.1993e-10	2.90476e-09	NEURL1B	chr5	172641266	172691540	+	gene_id "ENSG00000214357.8"; gene_type "protein_coding"; gene_name "NEURL1B"; level 1; tag "ncRNA_host"; havana_gene "OTTHUMG00000163281.3";
ENSG00000153310.19	FAM49B	protein_coding	-0.26524	7.98548	40.2605	2.22259e-10	2.93308e-09	FAM49B	chr8	129839593	130017129	-	gene_id "ENSG00000153310.19"; gene_type "protein_coding"; gene_name "FAM49B"; level 1; tag "ncRNA_host"; havana_gene "OTTHUMG00000164805.4";
ENSG00000196455.7	PIK3R4	protein_coding	-0.311477	6.45434	40.1842	2.31111e-10	3.04736e-09	PIK3R4	chr3	130678935	130746829	-	gene_id "ENSG00000196455.7"; gene_type "protein_coding"; gene_name "PIK3R4"; level 2; havana_gene "OTTHUMG00000159645.3";
ENSG00000187908.16	DMBT1	protein_coding	-1.3936	0.170306	40.1699	2.32807e-10	3.06717e-09	DMBT1	chr10	122560665	122643736	+	gene_id "ENSG00000187908.16"; gene_type "protein_coding"; gene_name "DMBT1"; level 2; havana_gene "OTTHUMG00000019185.2";
ENSG00000077616.10	NAALAD2	protein_coding	-1.34496	0.927892	40.1545	2.34648e-10	3.08884e-09	NAALAD2	chr11	90131515	90192894	+	gene_id "ENSG00000077616.10"; gene_type "protein_coding"; gene_name "NAALAD2"; level 1; havana_gene "OTTHUMG00000166368.5";
ENSG00000136436.14	CALCOCO2	protein_coding	0.417249	6.0455	40.0721	2.44757e-10	3.21925e-09	CALCOCO2	chr17	48830988	48866522	+	gene_id "ENSG00000136436.14"; gene_type "protein_coding"; gene_name "CALCOCO2"; level 1; havana_gene "OTTHUMG00000160505.6";
ENSG00000140548.9	ZNF710	protein_coding	0.518506	4.28011	40.0515	2.47352e-10	3.25068e-09	ZNF710	chr15	90001392	90082206	+	gene_id "ENSG00000140548.9"; gene_type "protein_coding"; gene_name "ZNF710"; level 2; tag "ncRNA_host"; tag "overlapping_locus"; havana_gene "OTTHUMG00000149812.4";
ENSG00000164362.18	TERT	protein_coding	-0.825138	2.99394	40.0249	2.50751e-10	3.29262e-09	TERT	chr5	1253147	1295069	-	gene_id "ENSG00000164362.18"; gene_type "protein_coding"; gene_name "TERT"; level 2; havana_gene "OTTHUMG00000090357.6";
ENSG00000152242.10	C18orf25	protein_coding	-0.335778	5.83677	40.0116	2.52461e-10	3.31233e-09	C18orf25	chr18	46173553	46266991	+	gene_id "ENSG00000152242.10"; gene_type "protein_coding"; gene_name "C18orf25"; level 2; havana_gene "OTTHUMG00000179190.7";
ENSG00000020129.15	NCDN	protein_coding	-0.376132	5.70656	39.9863	2.55755e-10	3.35277e-09	NCDN	chr1	35557473	35567274	+	gene_id "ENSG00000020129.15"; gene_type "protein_coding"; gene_name "NCDN"; level 2; havana_gene "OTTHUMG00000059204.3";
ENSG00000080608.9	PUM3	protein_coding	-0.28948	7.63938	39.9635	2.58751e-10	3.38923e-09	PUM3	chr9	2720469	2844241	-	gene_id "ENSG00000080608.9"; gene_type "protein_coding"; gene_name "PUM3"; level 2; havana_gene "OTTHUMG00000019450.4";
ENSG00000158042.8	MRPL17	protein_coding	-0.353014	6.31618	39.9438	2.61377e-10	3.4208e-09	MRPL17	chr11	6680782	6683401	-	gene_id "ENSG00000158042.8"; gene_type "protein_coding"; gene_name "MRPL17"; level 1; havana_gene "OTTHUMG00000165505.2";
ENSG00000272886.5	DCP1A	protein_coding	-0.336976	5.86264	39.9406	2.618e-10	3.4235e-09	DCP1A	chr3	53283428	53347610	-	gene_id "ENSG00000272886.5"; gene_type "protein_coding"; gene_name "DCP1A"; level 2; tag "ncRNA_host"; havana_gene "OTTHUMG00000158193.7";
ENSG00000166946.13	CCNDBP1	protein_coding	0.427537	6.03037	39.9128	2.65553e-10	3.46971e-09	CCNDBP1	chr15	43185118	43197176	+	gene_id "ENSG00000166946.13"; gene_type "protein_coding"; gene_name "CCNDBP1"; level 2; tag "overlapping_locus"; havana_gene "OTTHUMG00000130703.3";
ENSG00000187257.15	RSBN1L	protein_coding	-0.306512	5.552	39.8971	2.67701e-10	3.4949e-09	RSBN1L	chr7	77696443	77783022	+	gene_id "ENSG00000187257.15"; gene_type "protein_coding"; gene_name "RSBN1L"; level 1; havana_gene "OTTHUMG00000155517.7";
ENSG00000140400.16	MAN2C1	protein_coding	-0.398677	5.89252	39.8944	2.68067e-10	3.49679e-09	MAN2C1	chr15	75355207	75368630	-	gene_id "ENSG00000140400.16"; gene_type "protein_coding"; gene_name "MAN2C1"; level 1; tag "overlapping_locus"; havana_gene "OTTHUMG00000172698.6";
ENSG00000183397.5	C19orf71	protein_coding	-1.03813	1.89491	39.808	2.80202e-10	3.65208e-09	C19orf71	chr19	3539154	3544030	+	gene_id "ENSG00000183397.5"; gene_type "protein_coding"; gene_name "C19orf71"; level 2; havana_gene "OTTHUMG00000180764.1";
ENSG00000166224.16	SGPL1	protein_coding	0.418297	6.22583	39.7717	2.85451e-10	3.71744e-09	SGPL1	chr10	70815961	70881173	+	gene_id "ENSG00000166224.16"; gene_type "protein_coding"; gene_name "SGPL1"; level 2; havana_gene "OTTHUMG00000018421.2";
ENSG00000149930.17	TAOK2	protein_coding	-0.365295	6.22668	39.7481	2.88923e-10	3.75956e-09	TAOK2	chr16	29973641	29992261	+	gene_id "ENSG00000149930.17"; gene_type "protein_coding"; gene_name "TAOK2"; level 2; havana_gene "OTTHUMG00000132111.3";
ENSG00000120948.16	TARDBP	protein_coding	-0.327914	7.22946	39.709	2.94761e-10	3.83238e-09	TARDBP	chr1	11012344	11026420	+	gene_id "ENSG00000120948.16"; gene_type "protein_coding"; gene_name "TARDBP"; level 2; tag "overlapping_locus"; havana_gene "OTTHUMG00000002120.15";
ENSG00000105612.8	DNASE2	protein_coding	0.64082	4.37855	39.6893	2.97757e-10	3.86815e-09	DNASE2	chr19	12875211	12881468	-	gene_id "ENSG00000105612.8"; gene_type "protein_coding"; gene_name "DNASE2"; level 2; havana_gene "OTTHUMG00000180535.2";
ENSG00000149596.6	JPH2	protein_coding	0.420064	6.54612	39.6815	2.98939e-10	3.88032e-09	JPH2	chr20	44111695	44187578	-	gene_id "ENSG00000149596.6"; gene_type "protein_coding"; gene_name "JPH2"; level 2; havana_gene "OTTHUMG00000033037.1";
ENSG00000196923.13	PDLIM7	protein_coding	-0.613588	6.69493	39.6582	3.02536e-10	3.92381e-09	PDLIM7	chr5	177483394	177497606	-	gene_id "ENSG00000196923.13"; gene_type "protein_coding"; gene_name "PDLIM7"; level 2; havana_gene "OTTHUMG00000130853.10";
ENSG00000127507.17	ADGRE2	protein_coding	0.58764	4.79838	39.644	3.04745e-10	3.94922e-09	ADGRE2	chr19	14732393	14778541	-	gene_id "ENSG00000127507.17"; gene_type "protein_coding"; gene_name "ADGRE2"; level 1; havana_gene "OTTHUMG00000183408.3";
ENSG00000109689.15	STIM2	protein_coding	-0.449557	4.64952	39.5631	3.17634e-10	4.11287e-09	STIM2	chr4	26857678	27025381	+	gene_id "ENSG00000109689.15"; gene_type "protein_coding"; gene_name "STIM2"; level 1; havana_gene "OTTHUMG00000097805.6";
ENSG00000198919.12	DZIP3	protein_coding	0.52911	4.26006	39.5188	3.24912e-10	4.20368e-09	DZIP3	chr3	108589682	108694846	+	gene_id "ENSG00000198919.12"; gene_type "protein_coding"; gene_name "DZIP3"; level 2; havana_gene "OTTHUMG00000159232.6";
ENSG00000173597.8	SULT1B1	protein_coding	1.35213	1.51966	39.4748	3.32313e-10	4.29593e-09	SULT1B1	chr4	69721162	69787961	-	gene_id "ENSG00000173597.8"; gene_type "protein_coding"; gene_name "SULT1B1"; level 1; havana_gene "OTTHUMG00000129407.6";
ENSG00000160014.16	CALM3	protein_coding	-0.316367	8.46656	39.4682	3.33448e-10	4.30708e-09	CALM3	chr19	46601074	46610793	+	gene_id "ENSG00000160014.16"; gene_type "protein_coding"; gene_name "CALM3"; level 2; havana_gene "OTTHUMG00000133517.2";
ENSG00000184227.7	ACOT1	protein_coding	-1.3531	0.962654	39.4571	3.35339e-10	4.32798e-09	ACOT1	chr14	73537114	73543794	+	gene_id "ENSG00000184227.7"; gene_type "protein_coding"; gene_name "ACOT1"; level 2; havana_gene "OTTHUMG00000171607.1";
ENSG00000130940.14	CASZ1	protein_coding	0.591472	4.25466	39.4513	3.36337e-10	4.33732e-09	CASZ1	chr1	10636604	10796650	-	gene_id "ENSG00000130940.14"; gene_type "protein_coding"; gene_name "CASZ1"; level 1; havana_gene "OTTHUMG00000002035.5";
ENSG00000105327.17	BBC3	protein_coding	1.19347	1.30106	39.3819	3.48521e-10	4.49078e-09	BBC3	chr19	47220822	47232766	-	gene_id "ENSG00000105327.17"; gene_type "protein_coding"; gene_name "BBC3"; level 2; tag "ncRNA_host"; havana_gene "OTTHUMG00000183489.2";
ENSG00000125735.10	TNFSF14	protein_coding	1.50049	1.72268	39.371	3.50472e-10	4.51225e-09	TNFSF14	chr19	6661253	6670588	-	gene_id "ENSG00000125735.10"; gene_type "protein_coding"; gene_name "TNFSF14"; level 2; havana_gene "OTTHUMG00000181835.2";
ENSG00000178078.11	STAP2	protein_coding	0.470644	4.91613	39.3032	3.62848e-10	4.6678e-09	STAP2	chr19	4324043	4342786	-	gene_id "ENSG00000178078.11"; gene_type "protein_coding"; gene_name "STAP2"; level 2; havana_gene "OTTHUMG00000181884.4";
ENSG00000203722.7	RAET1G	protein_coding	-1.29272	1.21898	39.2466	3.73527e-10	4.80128e-09	RAET1G	chr6	149916878	149923121	-	gene_id "ENSG00000203722.7"; gene_type "protein_coding"; gene_name "RAET1G"; level 2; havana_gene "OTTHUMG00000015802.2";
ENSG00000273033.2	LINC02035	lincRNA	1.24942	3.56357	39.2249	3.77699e-10	4.85097e-09	LINC02035	chr3	122886941	122892416	+	gene_id "ENSG00000273033.2"; gene_type "lincRNA"; gene_name "LINC02035"; level 2; havana_gene "OTTHUMG00000185944.2";
ENSG00000083857.13	FAT1	protein_coding	-0.485841	8.85319	39.2159	3.79438e-10	4.86935e-09	FAT1	chr4	186587783	186726722	-	gene_id "ENSG00000083857.13"; gene_type "protein_coding"; gene_name "FAT1"; level 1; havana_gene "OTTHUMG00000160320.9";
ENSG00000102096.9	PIM2	protein_coding	-0.611776	3.51525	39.2085	3.80887e-10	4.88399e-09	PIM2	chrX	48913182	48919024	-	gene_id "ENSG00000102096.9"; gene_type "protein_coding"; gene_name "PIM2"; level 2; havana_gene "OTTHUMG00000024132.2";
ENSG00000110888.17	CAPRIN2	protein_coding	-0.578569	5.87837	39.1906	3.84384e-10	4.92484e-09	CAPRIN2	chr12	30709552	30754951	-	gene_id "ENSG00000110888.17"; gene_type "protein_coding"; gene_name "CAPRIN2"; level 1; havana_gene "OTTHUMG00000169185.7";
ENSG00000170234.12	PWWP2A	protein_coding	-0.388461	5.02903	39.1	4.02652e-10	5.15472e-09	PWWP2A	chr5	160061801	160119423	-	gene_id "ENSG00000170234.12"; gene_type "protein_coding"; gene_name "PWWP2A"; level 1; havana_gene "OTTHUMG00000163546.3";
ENSG00000141682.11	PMAIP1	protein_coding	0.459285	6.22988	39.063	4.10346e-10	5.24898e-09	PMAIP1	chr18	59899948	59904306	+	gene_id "ENSG00000141682.11"; gene_type "protein_coding"; gene_name "PMAIP1"; level 2; havana_gene "OTTHUMG00000132765.2";
ENSG00000259820.1	AC083843.2	lincRNA	-0.531691	4.21038	39.0547	4.1209e-10	5.26328e-09	AC083843.2	chr8	134792020	134798272	-	gene_id "ENSG00000259820.1"; gene_type "lincRNA"; gene_name "AC083843.2"; level 2; havana_gene "OTTHUMG00000164324.1";
ENSG00000172716.16	SLFN11	protein_coding	-0.968781	2.55607	39.0545	4.12129e-10	5.26328e-09	SLFN11	chr17	35350305	35373701	-	gene_id "ENSG00000172716.16"; gene_type "protein_coding"; gene_name "SLFN11"; level 2; havana_gene "OTTHUMG00000132948.3";
ENSG00000153094.22	BCL2L11	protein_coding	0.500367	3.98816	39.0423	4.14717e-10	5.29207e-09	BCL2L11	chr2	111119378	111168447	+	gene_id "ENSG00000153094.22"; gene_type "protein_coding"; gene_name "BCL2L11"; level 2; havana_gene "OTTHUMG00000131256.9";
ENSG00000103528.16	SYT17	protein_coding	2.76665	0.152369	39.0174	4.20044e-10	5.35573e-09	SYT17	chr16	19167971	19268334	+	gene_id "ENSG00000103528.16"; gene_type "protein_coding"; gene_name "SYT17"; level 1; tag "overlapping_locus"; havana_gene "OTTHUMG00000131461.5";
ENSG00000104863.11	LIN7B	protein_coding	0.956188	2.17389	39.0124	4.2113e-10	5.36526e-09	LIN7B	chr19	49114324	49118460	+	gene_id "ENSG00000104863.11"; gene_type "protein_coding"; gene_name "LIN7B"; level 1; havana_gene "OTTHUMG00000134288.3";
ENSG00000187239.16	FNBP1	protein_coding	0.495473	4.18828	38.9771	4.28812e-10	5.45873e-09	FNBP1	chr9	129887187	130043194	-	gene_id "ENSG00000187239.16"; gene_type "protein_coding"; gene_name "FNBP1"; level 1; havana_gene "OTTHUMG00000020800.2";
ENSG00000239306.4	RBM14	protein_coding	-0.363688	6.42371	38.916	4.42444e-10	5.62775e-09	RBM14	chr11	66616582	66627347	+	gene_id "ENSG00000239306.4"; gene_type "protein_coding"; gene_name "RBM14"; level 1; tag "overlapping_locus"; havana_gene "OTTHUMG00000140380.5";
ENSG00000135018.13	UBQLN1	protein_coding	-0.237874	8.09252	38.8716	4.52621e-10	5.75258e-09	UBQLN1	chr9	83659963	83708203	-	gene_id "ENSG00000135018.13"; gene_type "protein_coding"; gene_name "UBQLN1"; level 1; havana_gene "OTTHUMG00000020104.3";
ENSG00000276550.4	HERC2P2	transcribed_unprocessed_pseudogene	-0.523465	4.50471	38.8514	4.57328e-10	5.80774e-09	HERC2P2	chr15	22495570	22590815	+	gene_id "ENSG00000276550.4"; gene_type "transcribed_unprocessed_pseudogene"; gene_name "HERC2P2"; level 2; havana_gene "OTTHUMG00000188262.2";
ENSG00000046647.13	GEMIN8	protein_coding	0.527786	4.08423	38.8331	4.61632e-10	5.8577e-09	GEMIN8	chrX	14008279	14029893	-	gene_id "ENSG00000046647.13"; gene_type "protein_coding"; gene_name "GEMIN8"; level 2; havana_gene "OTTHUMG00000021160.2";
ENSG00000147274.14	RBMX	protein_coding	-0.177213	8.29733	38.8138	4.66214e-10	5.90764e-09	RBMX	chrX	136848004	136880764	-	gene_id "ENSG00000147274.14"; gene_type "protein_coding"; gene_name "RBMX"; level 2; tag "ncRNA_host"; havana_gene "OTTHUMG00000022517.2";
ENSG00000179918.18	SEPHS2	protein_coding	0.250916	6.25467	38.8134	4.66314e-10	5.90764e-09	SEPHS2	chr16	30443631	30446181	-	gene_id "ENSG00000179918.18"; gene_type "protein_coding"; gene_name "SEPHS2"; level 2; tag "retrogene"; havana_gene "OTTHUMG00000176988.11";
ENSG00000136153.19	LMO7	protein_coding	1.14577	2.13195	38.8066	4.67939e-10	5.92348e-09	LMO7	chr13	75620434	75859870	+	gene_id "ENSG00000136153.19"; gene_type "protein_coding"; gene_name "LMO7"; level 1; tag "overlapping_locus"; havana_gene "OTTHUMG00000017093.17";
ENSG00000090989.17	EXOC1	protein_coding	0.490736	5.32988	38.7674	4.77441e-10	6.03895e-09	EXOC1	chr4	55853616	55905034	+	gene_id "ENSG00000090989.17"; gene_type "protein_coding"; gene_name "EXOC1"; level 2; tag "ncRNA_host"; havana_gene "OTTHUMG00000102165.4";
ENSG00000125485.17	DDX31	protein_coding	-0.338143	5.92013	38.7313	4.86348e-10	6.14669e-09	DDX31	chr9	132592997	132670401	-	gene_id "ENSG00000125485.17"; gene_type "protein_coding"; gene_name "DDX31"; level 2; havana_gene "OTTHUMG00000020843.3";
ENSG00000070961.15	ATP2B1	protein_coding	-0.372994	7.03255	38.7019	4.93727e-10	6.23498e-09	ATP2B1	chr12	89588049	89709300	-	gene_id "ENSG00000070961.15"; gene_type "protein_coding"; gene_name "ATP2B1"; level 2; havana_gene "OTTHUMG00000169946.4";
ENSG00000091651.8	ORC6	protein_coding	-0.423786	5.22636	38.6974	4.94872e-10	6.24446e-09	ORC6	chr16	46689643	46698394	+	gene_id "ENSG00000091651.8"; gene_type "protein_coding"; gene_name "ORC6"; level 2; havana_gene "OTTHUMG00000132539.4";
ENSG00000175602.3	CCDC85B	protein_coding	-0.736109	6.43676	38.629	5.1251e-10	6.46187e-09	CCDC85B	chr11	65890112	65891635	+	gene_id "ENSG00000175602.3"; gene_type "protein_coding"; gene_name "CCDC85B"; level 2; havana_gene "OTTHUMG00000166722.1";
ENSG00000168936.10	TMEM129	protein_coding	0.35865	5.60981	38.6104	5.17414e-10	6.5141e-09	TMEM129	chr4	1715952	1721358	-	gene_id "ENSG00000168936.10"; gene_type "protein_coding"; gene_name "TMEM129"; level 1; havana_gene "OTTHUMG00000121150.3";
ENSG00000011638.10	TMEM159	protein_coding	0.679734	4.17192	38.6102	5.17475e-10	6.5141e-09	TMEM159	chr16	21158377	21180616	+	gene_id "ENSG00000011638.10"; gene_type "protein_coding"; gene_name "TMEM159"; level 1; havana_gene "OTTHUMG00000131559.3";
ENSG00000124160.11	NCOA5	protein_coding	-0.408993	5.73381	38.5737	5.27257e-10	6.63196e-09	NCOA5	chr20	46060985	46089952	-	gene_id "ENSG00000124160.11"; gene_type "protein_coding"; gene_name "NCOA5"; level 2; havana_gene "OTTHUMG00000032639.4";
ENSG00000168214.20	RBPJ	protein_coding	-0.374647	5.56457	38.5466	5.34605e-10	6.71906e-09	RBPJ	chr4	26163455	26435131	+	gene_id "ENSG00000168214.20"; gene_type "protein_coding"; gene_name "RBPJ"; level 1; havana_gene "OTTHUMG00000097793.10";
ENSG00000088367.21	EPB41L1	protein_coding	-0.68354	4.03594	38.5325	5.38506e-10	6.76271e-09	EPB41L1	chr20	36091504	36232799	+	gene_id "ENSG00000088367.21"; gene_type "protein_coding"; gene_name "EPB41L1"; level 2; havana_gene "OTTHUMG00000032378.12";
ENSG00000167522.14	ANKRD11	protein_coding	0.335189	7.47973	38.4581	5.59432e-10	7.01994e-09	ANKRD11	chr16	89267627	89490561	-	gene_id "ENSG00000167522.14"; gene_type "protein_coding"; gene_name "ANKRD11"; level 1; tag "overlapping_locus"; havana_gene "OTTHUMG00000175548.10";
ENSG00000188613.6	NANOS1	protein_coding	-0.51588	4.67907	38.4282	5.68045e-10	7.12238e-09	NANOS1	chr10	119029716	119033732	+	gene_id "ENSG00000188613.6"; gene_type "protein_coding"; gene_name "NANOS1"; level 2; havana_gene "OTTHUMG00000019141.2";
ENSG00000035403.17	VCL	protein_coding	-0.32779	8.48458	38.4251	5.68958e-10	7.12818e-09	VCL	chr10	73995193	74121363	+	gene_id "ENSG00000035403.17"; gene_type "protein_coding"; gene_name "VCL"; level 2; tag "overlapping_locus"; havana_gene "OTTHUMG00000018498.4";
ENSG00000174282.11	ZBTB4	protein_coding	0.367026	6.08511	38.4124	5.72681e-10	7.16915e-09	ZBTB4	chr17	7459366	7484263	-	gene_id "ENSG00000174282.11"; gene_type "protein_coding"; gene_name "ZBTB4"; level 2; havana_gene "OTTHUMG00000108137.4";
ENSG00000182551.13	ADI1	protein_coding	-0.473982	4.65466	38.3527	5.90456e-10	7.38584e-09	ADI1	chr2	3497361	3519736	-	gene_id "ENSG00000182551.13"; gene_type "protein_coding"; gene_name "ADI1"; level 2; havana_gene "OTTHUMG00000112441.6";
ENSG00000140006.11	WDR89	protein_coding	-0.503159	4.09913	38.2789	6.13222e-10	7.66455e-09	WDR89	chr14	63597039	63641861	-	gene_id "ENSG00000140006.11"; gene_type "protein_coding"; gene_name "WDR89"; level 2; havana_gene "OTTHUMG00000140340.5";
ENSG00000180611.6	MB21D2	protein_coding	0.460381	5.73136	38.2219	6.31402e-10	7.88555e-09	MB21D2	chr3	192796815	192918161	-	gene_id "ENSG00000180611.6"; gene_type "protein_coding"; gene_name "MB21D2"; level 2; havana_gene "OTTHUMG00000155768.1";
ENSG00000236104.2	ZBTB22	protein_coding	0.635858	3.33031	38.2095	6.35426e-10	7.92955e-09	ZBTB22	chr6	33314406	33317942	-	gene_id "ENSG00000236104.2"; gene_type "protein_coding"; gene_name "ZBTB22"; level 2; havana_gene "OTTHUMG00000031110.4";
ENSG00000106571.12	GLI3	protein_coding	0.445905	5.37421	38.1956	6.39965e-10	7.97991e-09	GLI3	chr7	41960950	42237870	-	gene_id "ENSG00000106571.12"; gene_type "protein_coding"; gene_name "GLI3"; level 2; havana_gene "OTTHUMG00000023630.5";
ENSG00000150687.11	PRSS23	protein_coding	-0.812626	3.06108	38.1659	6.49792e-10	8.09607e-09	PRSS23	chr11	86791059	86952910	+	gene_id "ENSG00000150687.11"; gene_type "protein_coding"; gene_name "PRSS23"; level 2; tag "overlapping_locus"; havana_gene "OTTHUMG00000167226.3";
ENSG00000090861.15	AARS	protein_coding	0.560675	7.31224	38.1529	6.5414e-10	8.14383e-09	AARS	chr16	70252295	70289543	-	gene_id "ENSG00000090861.15"; gene_type "protein_coding"; gene_name "AARS"; level 1; havana_gene "OTTHUMG00000177042.7";
ENSG00000157456.7	CCNB2	protein_coding	0.375701	7.29932	38.0142	7.0233e-10	8.73692e-09	CCNB2	chr15	59105078	59125045	+	gene_id "ENSG00000157456.7"; gene_type "protein_coding"; gene_name "CCNB2"; level 1; tag "overlapping_locus"; havana_gene "OTTHUMG00000132715.2";
ENSG00000113615.12	SEC24A	protein_coding	-0.399529	5.62622	37.9775	7.15666e-10	8.89583e-09	SEC24A	chr5	134648789	134727823	+	gene_id "ENSG00000113615.12"; gene_type "protein_coding"; gene_name "SEC24A"; level 2; tag "ncRNA_host"; havana_gene "OTTHUMG00000163064.1";
ENSG00000196196.2	HRCT1	protein_coding	2.83224	-0.48738	37.8317	7.71198e-10	9.57859e-09	HRCT1	chr9	35906192	35907141	+	gene_id "ENSG00000196196.2"; gene_type "protein_coding"; gene_name "HRCT1"; level 2; havana_gene "OTTHUMG00000154146.1";
ENSG00000187840.4	EIF4EBP1	protein_coding	0.572007	7.47062	37.7968	7.85104e-10	9.74365e-09	EIF4EBP1	chr8	38030341	38060365	+	gene_id "ENSG00000187840.4"; gene_type "protein_coding"; gene_name "EIF4EBP1"; level 2; havana_gene "OTTHUMG00000164012.1";
ENSG00000127585.11	FBXL16	protein_coding	1.14333	1.72739	37.7945	7.86022e-10	9.74389e-09	FBXL16	chr16	692498	705829	-	gene_id "ENSG00000127585.11"; gene_type "protein_coding"; gene_name "FBXL16"; level 2; havana_gene "OTTHUMG00000090420.3";
ENSG00000072415.8	MPP5	protein_coding	-0.327094	5.9178	37.793	7.86629e-10	9.74389e-09	MPP5	chr14	67241109	67335819	+	gene_id "ENSG00000072415.8"; gene_type "protein_coding"; gene_name "MPP5"; level 2; havana_gene "OTTHUMG00000171243.3";
ENSG00000158246.7	FAM46B	protein_coding	0.443289	5.88678	37.7922	7.86969e-10	9.74389e-09	FAM46B	chr1	27005020	27012836	-	gene_id "ENSG00000158246.7"; gene_type "protein_coding"; gene_name "FAM46B"; level 2; havana_gene "OTTHUMG00000004278.3";
ENSG00000166037.10	CEP57	protein_coding	0.312779	6.08415	37.7875	7.88859e-10	9.75966e-09	CEP57	chr11	95789965	95832693	+	gene_id "ENSG00000166037.10"; gene_type "protein_coding"; gene_name "CEP57"; level 1; havana_gene "OTTHUMG00000167740.2";
ENSG00000102934.9	PLLP	protein_coding	0.864193	3.50082	37.767	7.97201e-10	9.85517e-09	PLLP	chr16	57248547	57284687	-	gene_id "ENSG00000102934.9"; gene_type "protein_coding"; gene_name "PLLP"; level 1; havana_gene "OTTHUMG00000133465.5";
ENSG00000242294.6	STAG3L5P	transcribed_unprocessed_pseudogene	-0.841944	2.57934	37.7559	8.01743e-10	9.90359e-09	STAG3L5P	chr7	100336079	100351900	+	gene_id "ENSG00000242294.6"; gene_type "transcribed_unprocessed_pseudogene"; gene_name "STAG3L5P"; level 2; tag "overlapping_locus"; havana_gene "OTTHUMG00000156884.1";
ENSG00000156253.6	RWDD2B	protein_coding	0.439189	5.45719	37.7291	8.12835e-10	1.00328e-08	RWDD2B	chr21	29004384	29019378	-	gene_id "ENSG00000156253.6"; gene_type "protein_coding"; gene_name "RWDD2B"; level 2; havana_gene "OTTHUMG00000078805.2";
ENSG00000261189.1	AL031058.1	antisense_RNA	1.13675	1.95655	37.7218	8.15862e-10	1.00623e-08	AL031058.1	chr6	7540451	7541338	-	gene_id "ENSG00000261189.1"; gene_type "antisense_RNA"; gene_name "AL031058.1"; level 2; havana_gene "OTTHUMG00000175897.1";
ENSG00000129009.12	ISLR	protein_coding	3.31267	-1.28276	37.7181	8.17437e-10	1.00739e-08	ISLR	chr15	74173671	74176872	+	gene_id "ENSG00000129009.12"; gene_type "protein_coding"; gene_name "ISLR"; level 2; havana_gene "OTTHUMG00000137623.6";
ENSG00000125944.19	HNRNPR	protein_coding	0.168159	8.18072	37.6456	8.48359e-10	1.04468e-08	HNRNPR	chr1	23303771	23344336	-	gene_id "ENSG00000125944.19"; gene_type "protein_coding"; gene_name "HNRNPR"; level 2; havana_gene "OTTHUMG00000003224.5";
ENSG00000100461.17	RBM23	protein_coding	-0.229278	6.53798	37.5654	8.83994e-10	1.08772e-08	RBM23	chr14	22893206	22919184	-	gene_id "ENSG00000100461.17"; gene_type "protein_coding"; gene_name "RBM23"; level 1; havana_gene "OTTHUMG00000171467.9";
ENSG00000150347.14	ARID5B	protein_coding	0.552502	4.39799	37.5473	8.92235e-10	1.09701e-08	ARID5B	chr10	61901300	62096944	+	gene_id "ENSG00000150347.14"; gene_type "protein_coding"; gene_name "ARID5B"; level 2; havana_gene "OTTHUMG00000018298.1";
ENSG00000104635.13	SLC39A14	protein_coding	-0.248817	7.64841	37.5453	8.93149e-10	1.09728e-08	SLC39A14	chr8	22367249	22434129	+	gene_id "ENSG00000104635.13"; gene_type "protein_coding"; gene_name "SLC39A14"; level 1; havana_gene "OTTHUMG00000097791.6";
ENSG00000156304.14	SCAF4	protein_coding	-0.349513	6.19227	37.5151	9.07082e-10	1.11353e-08	SCAF4	chr21	31671033	31732075	-	gene_id "ENSG00000156304.14"; gene_type "protein_coding"; gene_name "SCAF4"; level 2; havana_gene "OTTHUMG00000084903.5";
ENSG00000264230.7	ANXA8L1	protein_coding	0.329245	6.34014	37.5119	9.08589e-10	1.11452e-08	ANXA8L1	chr10	46375627	46537864	+	gene_id "ENSG00000264230.7"; gene_type "protein_coding"; gene_name "ANXA8L1"; level 2; tag "overlapping_locus"; havana_gene "OTTHUMG00000018131.5";
ENSG00000144040.12	SFXN5	protein_coding	-0.671516	3.05891	37.501	9.13661e-10	1.11987e-08	SFXN5	chr2	72942036	73075619	-	gene_id "ENSG00000144040.12"; gene_type "protein_coding"; gene_name "SFXN5"; level 1; tag "overlapping_locus"; havana_gene "OTTHUMG00000129775.8";
ENSG00000138074.14	SLC5A6	protein_coding	-0.434663	5.79522	37.4914	9.18193e-10	1.12456e-08	SLC5A6	chr2	27199587	27212958	-	gene_id "ENSG00000138074.14"; gene_type "protein_coding"; gene_name "SLC5A6"; level 2; havana_gene "OTTHUMG00000097075.9";
ENSG00000160712.12	IL6R	protein_coding	-0.650082	5.90427	37.4135	9.55563e-10	1.16942e-08	IL6R	chr1	154405193	154469450	+	gene_id "ENSG00000160712.12"; gene_type "protein_coding"; gene_name "IL6R"; level 2; havana_gene "OTTHUMG00000036073.3";
ENSG00000173898.11	SPTBN2	protein_coding	0.587896	6.77021	37.4116	9.56538e-10	1.16971e-08	SPTBN2	chr11	66685248	66729226	-	gene_id "ENSG00000173898.11"; gene_type "protein_coding"; gene_name "SPTBN2"; level 2; tag "ncRNA_host"; havana_gene "OTTHUMG00000167262.3";
ENSG00000135801.9	TAF5L	protein_coding	-0.336358	5.64115	37.3938	9.65278e-10	1.17949e-08	TAF5L	chr1	229593111	229626047	-	gene_id "ENSG00000135801.9"; gene_type "protein_coding"; gene_name "TAF5L"; level 2; havana_gene "OTTHUMG00000039463.2";
ENSG00000139266.5	MARCH9	protein_coding	0.78483	3.04695	37.3622	9.81071e-10	1.19786e-08	2018-03-09	chr12	57755098	57760407	+	gene_id "ENSG00000139266.5"; gene_type "protein_coding"; gene_name "MARCH9"; level 2; havana_gene "OTTHUMG00000170456.1";
ENSG00000134698.10	AGO4	protein_coding	0.539258	3.87192	37.3388	9.9291e-10	1.21138e-08	AGO4	chr1	35808172	35857890	+	gene_id "ENSG00000134698.10"; gene_type "protein_coding"; gene_name "AGO4"; level 2; havana_gene "OTTHUMG00000004243.4";
ENSG00000008513.14	ST3GAL1	protein_coding	-0.615737	4.36867	37.333	9.95862e-10	1.21405e-08	ST3GAL1	chr8	133454848	133571940	-	gene_id "ENSG00000008513.14"; gene_type "protein_coding"; gene_name "ST3GAL1"; level 2; havana_gene "OTTHUMG00000164534.3";
ENSG00000204520.12	MICA	protein_coding	-0.44467	4.58891	37.3122	1.00652e-09	1.2261e-08	MICA	chr6	31399784	31415315	+	gene_id "ENSG00000204520.12"; gene_type "protein_coding"; gene_name "MICA"; level 1; tag "overlapping_locus"; havana_gene "OTTHUMG00000031073.8";
ENSG00000173227.13	SYT12	protein_coding	-1.34516	0.284873	37.2384	1.04535e-09	1.27242e-08	SYT12	chr11	67006778	67050863	+	gene_id "ENSG00000173227.13"; gene_type "protein_coding"; gene_name "SYT12"; level 2; tag "ncRNA_host"; havana_gene "OTTHUMG00000167101.2";
ENSG00000196204.11	RNF216P1	transcribed_unprocessed_pseudogene	-0.439582	4.79463	37.223	1.05365e-09	1.28154e-08	RNF216P1	chr7	4973988	5040675	+	gene_id "ENSG00000196204.11"; gene_type "transcribed_unprocessed_pseudogene"; gene_name "RNF216P1"; level 2; tag "overlapping_locus"; havana_gene "OTTHUMG00000151797.12";
ENSG00000142197.12	DOPEY2	protein_coding	0.641913	3.37378	37.2112	1.06006e-09	1.28834e-08	DOPEY2	chr21	36156782	36294274	+	gene_id "ENSG00000142197.12"; gene_type "protein_coding"; gene_name "DOPEY2"; level 2; havana_gene "OTTHUMG00000086619.4";
ENSG00000123364.4	HOXC13	protein_coding	-0.510069	4.30381	37.1854	1.07417e-09	1.3045e-08	HOXC13	chr12	53938765	53946544	+	gene_id "ENSG00000123364.4"; gene_type "protein_coding"; gene_name "HOXC13"; level 2; havana_gene "OTTHUMG00000160008.3";
ENSG00000102871.15	TRADD	protein_coding	0.493967	4.50351	37.1761	1.0793e-09	1.30971e-08	TRADD	chr16	67154180	67160298	-	gene_id "ENSG00000102871.15"; gene_type "protein_coding"; gene_name "TRADD"; level 2; havana_gene "OTTHUMG00000137519.3";
ENSG00000271122.1	AC018647.2	antisense_RNA	0.482101	4.30706	37.1652	1.08535e-09	1.31605e-08	AC018647.2	chr7	35695214	35699413	+	gene_id "ENSG00000271122.1"; gene_type "antisense_RNA"; gene_name "AC018647.2"; level 2; havana_gene "OTTHUMG00000185082.1";
ENSG00000003096.14	KLHL13	protein_coding	-0.547946	3.9903	37.1565	1.09019e-09	1.32091e-08	KLHL13	chrX	117897813	118117340	-	gene_id "ENSG00000003096.14"; gene_type "protein_coding"; gene_name "KLHL13"; level 2; tag "ncRNA_host"; tag "overlapping_locus"; havana_gene "OTTHUMG00000022252.4";
ENSG00000204209.11	DAXX	protein_coding	0.299127	6.29737	37.0838	1.13162e-09	1.37006e-08	DAXX	chr6	33318558	33329286	-	gene_id "ENSG00000204209.11"; gene_type "protein_coding"; gene_name "DAXX"; level 2; havana_gene "OTTHUMG00000031203.5";
ENSG00000182261.3	NLRP10	protein_coding	1.96326	0.303784	37.0708	1.13918e-09	1.37815e-08	NLRP10	chr11	7959424	7965426	-	gene_id "ENSG00000182261.3"; gene_type "protein_coding"; gene_name "NLRP10"; level 2; havana_gene "OTTHUMG00000165673.3";
ENSG00000120800.4	UTP20	protein_coding	-0.507227	6.54877	37.004	1.17886e-09	1.42508e-08	UTP20	chr12	101280109	101386616	+	gene_id "ENSG00000120800.4"; gene_type "protein_coding"; gene_name "UTP20"; level 2; havana_gene "OTTHUMG00000170270.1";
ENSG00000165997.4	ARL5B	protein_coding	-0.391953	5.53081	36.9889	1.18806e-09	1.43509e-08	ARL5B	chr10	18659405	18681639	+	gene_id "ENSG00000165997.4"; gene_type "protein_coding"; gene_name "ARL5B"; level 2; havana_gene "OTTHUMG00000017765.1";
ENSG00000196639.6	HRH1	protein_coding	-0.663182	3.18226	36.9193	1.23119e-09	1.48606e-08	HRH1	chr3	11137093	11263557	+	gene_id "ENSG00000196639.6"; gene_type "protein_coding"; gene_name "HRH1"; level 2; havana_gene "OTTHUMG00000129719.5";
ENSG00000066654.13	THUMPD1	protein_coding	-0.254279	6.00217	36.9026	1.2418e-09	1.49728e-08	THUMPD1	chr16	20702816	20742084	-	gene_id "ENSG00000066654.13"; gene_type "protein_coding"; gene_name "THUMPD1"; level 2; havana_gene "OTTHUMG00000131558.3";
ENSG00000079459.12	FDFT1	protein_coding	-0.309846	8.05336	36.9009	1.24292e-09	1.49728e-08	FDFT1	chr8	11795573	11839309	+	gene_id "ENSG00000079459.12"; gene_type "protein_coding"; gene_name "FDFT1"; level 1; havana_gene "OTTHUMG00000090801.6";
ENSG00000187079.16	TEAD1	protein_coding	-0.346135	7.26518	36.9002	1.24332e-09	1.49728e-08	TEAD1	chr11	12674591	12944483	+	gene_id "ENSG00000187079.16"; gene_type "protein_coding"; gene_name "TEAD1"; level 2; tag "overlapping_locus"; havana_gene "OTTHUMG00000165878.6";
ENSG00000067191.15	CACNB1	protein_coding	0.9525	1.96918	36.8867	1.25197e-09	1.50655e-08	CACNB1	chr17	39173456	39197703	-	gene_id "ENSG00000067191.15"; gene_type "protein_coding"; gene_name "CACNB1"; level 2; havana_gene "OTTHUMG00000133217.4";
ENSG00000167768.4	KRT1	protein_coding	4.64995	-0.0335892	36.8789	1.257e-09	1.51145e-08	KRT1	chr12	52674736	52680407	-	gene_id "ENSG00000167768.4"; gene_type "protein_coding"; gene_name "KRT1"; level 2; havana_gene "OTTHUMG00000169749.1";
ENSG00000173193.13	PARP14	protein_coding	0.276064	6.88274	36.8752	1.25936e-09	1.51315e-08	PARP14	chr3	122680618	122730840	+	gene_id "ENSG00000173193.13"; gene_type "protein_coding"; gene_name "PARP14"; level 2; havana_gene "OTTHUMG00000159552.3";
ENSG00000158062.20	UBXN11	protein_coding	-0.459743	4.58715	36.8246	1.2925e-09	1.55179e-08	UBXN11	chr1	26281328	26318363	-	gene_id "ENSG00000158062.20"; gene_type "protein_coding"; gene_name "UBXN11"; level 2; havana_gene "OTTHUMG00000003382.13";
ENSG00000156110.13	ADK	protein_coding	-0.289073	6.97332	36.8217	1.2944e-09	1.55289e-08	ADK	chr10	74151185	74709303	+	gene_id "ENSG00000156110.13"; gene_type "protein_coding"; gene_name "ADK"; level 2; tag "ncRNA_host"; tag "overlapping_locus"; havana_gene "OTTHUMG00000018506.2";
ENSG00000134986.13	NREP	protein_coding	1.17965	4.42631	36.7735	1.32682e-09	1.59058e-08	NREP	chr5	111662621	111997464	-	gene_id "ENSG00000134986.13"; gene_type "protein_coding"; gene_name "NREP"; level 1; tag "ncRNA_host"; tag "overlapping_locus"; havana_gene "OTTHUMG00000128795.5";
ENSG00000122482.20	ZNF644	protein_coding	-0.341653	5.67988	36.751	1.34223e-09	1.60783e-08	ZNF644	chr1	90915298	91022272	-	gene_id "ENSG00000122482.20"; gene_type "protein_coding"; gene_name "ZNF644"; level 2; havana_gene "OTTHUMG00000010078.3";
ENSG00000143179.14	UCK2	protein_coding	0.281247	6.51723	36.7424	1.34816e-09	1.61372e-08	UCK2	chr1	165827531	165911618	+	gene_id "ENSG00000143179.14"; gene_type "protein_coding"; gene_name "UCK2"; level 2; tag "ncRNA_host"; havana_gene "OTTHUMG00000040117.2";
ENSG00000205542.10	TMSB4X	protein_coding	0.443552	9.0238	36.7205	1.3634e-09	1.63072e-08	TMSB4X	chrX	12975108	12977227	+	gene_id "ENSG00000205542.10"; gene_type "protein_coding"; gene_name "TMSB4X"; level 1; havana_gene "OTTHUMG00000021144.3";
ENSG00000273038.2	AL365203.3	lincRNA	-1.26906	0.964607	36.7145	1.36756e-09	1.63447e-08	AL365203.3	chr10	32887255	32889311	-	gene_id "ENSG00000273038.2"; gene_type "lincRNA"; gene_name "AL365203.3"; level 2; havana_gene "OTTHUMG00000186205.2";
ENSG00000169180.11	XPO6	protein_coding	-0.291657	7.24776	36.6778	1.39358e-09	1.66431e-08	XPO6	chr16	28097979	28211920	-	gene_id "ENSG00000169180.11"; gene_type "protein_coding"; gene_name "XPO6"; level 1; tag "overlapping_locus"; havana_gene "OTTHUMG00000176782.9";
ENSG00000182379.9	NXPH4	protein_coding	1.81553	1.93595	36.6304	1.42788e-09	1.70398e-08	NXPH4	chr12	57216795	57226449	+	gene_id "ENSG00000182379.9"; gene_type "protein_coding"; gene_name "NXPH4"; level 1; havana_gene "OTTHUMG00000171241.1";
ENSG00000166747.12	AP1G1	protein_coding	-0.282814	6.89218	36.5704	1.47253e-09	1.75595e-08	AP1G1	chr16	71729000	71809201	-	gene_id "ENSG00000166747.12"; gene_type "protein_coding"; gene_name "AP1G1"; level 1; tag "ncRNA_host"; havana_gene "OTTHUMG00000176871.5";
ENSG00000173391.8	OLR1	protein_coding	-0.349122	7.12168	36.5501	1.48793e-09	1.77298e-08	OLR1	chr12	10158301	10172138	-	gene_id "ENSG00000173391.8"; gene_type "protein_coding"; gene_name "OLR1"; level 1; havana_gene "OTTHUMG00000168527.4";
ENSG00000118707.9	TGIF2	protein_coding	0.454854	4.77006	36.5132	1.51634e-09	1.80548e-08	TGIF2	chr20	36573488	36593950	+	gene_id "ENSG00000118707.9"; gene_type "protein_coding"; gene_name "TGIF2"; level 2; tag "overlapping_locus"; havana_gene "OTTHUMG00000172332.3";
ENSG00000165029.15	ABCA1	protein_coding	1.45475	1.86902	36.5024	1.52476e-09	1.81414e-08	ABCA1	chr9	104781002	104928237	-	gene_id "ENSG00000165029.15"; gene_type "protein_coding"; gene_name "ABCA1"; level 2; havana_gene "OTTHUMG00000020417.1";
ENSG00000127947.15	PTPN12	protein_coding	0.302536	7.58619	36.4944	1.53107e-09	1.82027e-08	PTPN12	chr7	77537275	77640071	+	gene_id "ENSG00000127947.15"; gene_type "protein_coding"; gene_name "PTPN12"; level 1; havana_gene "OTTHUMG00000023501.9";
ENSG00000182199.10	SHMT2	protein_coding	0.358593	7.44687	36.4596	1.55864e-09	1.85167e-08	SHMT2	chr12	57229327	57234935	+	gene_id "ENSG00000182199.10"; gene_type "protein_coding"; gene_name "SHMT2"; level 1; havana_gene "OTTHUMG00000171246.14";
ENSG00000179546.4	HTR1D	protein_coding	2.81685	-0.50735	36.4557	1.56174e-09	1.85395e-08	HTR1D	chr1	23191895	23194729	-	gene_id "ENSG00000179546.4"; gene_type "protein_coding"; gene_name "HTR1D"; level 2; tag "retrogene"; havana_gene "OTTHUMG00000003235.1";
ENSG00000168175.14	MAPK1IP1L	protein_coding	-0.305109	7.14045	36.4506	1.56582e-09	1.85741e-08	MAPK1IP1L	chr14	55051631	55070192	+	gene_id "ENSG00000168175.14"; gene_type "protein_coding"; gene_name "MAPK1IP1L"; level 1; havana_gene "OTTHUMG00000171029.2";
ENSG00000167524.14	SGK494	protein_coding	-1.23524	1.18859	36.4462	1.56942e-09	1.86027e-08	SGK494	chr17	28607964	28614200	-	gene_id "ENSG00000167524.14"; gene_type "protein_coding"; gene_name "SGK494"; level 2; tag "overlapping_locus"; havana_gene "OTTHUMG00000179342.30";
ENSG00000137440.4	FGFBP1	protein_coding	0.52628	8.44717	36.4313	1.58144e-09	1.87312e-08	FGFBP1	chr4	15935569	15938740	-	gene_id "ENSG00000137440.4"; gene_type "protein_coding"; gene_name "FGFBP1"; level 2; havana_gene "OTTHUMG00000097745.1";
ENSG00000033122.18	LRRC7	protein_coding	-0.749651	2.29613	36.376	1.6269e-09	1.92553e-08	LRRC7	chr1	69568398	70151945	+	gene_id "ENSG00000033122.18"; gene_type "protein_coding"; gene_name "LRRC7"; level 1; tag "ncRNA_host"; tag "overlapping_locus"; havana_gene "OTTHUMG00000059194.6";
ENSG00000084092.6	NOA1	protein_coding	0.390322	5.38361	36.3558	1.64388e-09	1.94418e-08	NOA1	chr4	56963370	56978823	-	gene_id "ENSG00000084092.6"; gene_type "protein_coding"; gene_name "NOA1"; level 2; havana_gene "OTTHUMG00000128773.3";
ENSG00000247315.3	ZCCHC3	protein_coding	-0.364084	5.71317	36.3381	1.65892e-09	1.96049e-08	ZCCHC3	chr20	296968	300321	+	gene_id "ENSG00000247315.3"; gene_type "protein_coding"; gene_name "ZCCHC3"; level 2; havana_gene "OTTHUMG00000188280.1";
ENSG00000148143.12	ZNF462	protein_coding	-0.518545	5.14765	36.3272	1.66818e-09	1.96996e-08	ZNF462	chr9	106863097	107013634	+	gene_id "ENSG00000148143.12"; gene_type "protein_coding"; gene_name "ZNF462"; level 1; tag "overlapping_locus"; havana_gene "OTTHUMG00000020438.4";
ENSG00000072609.17	CHFR	protein_coding	0.435557	4.73384	36.3237	1.67117e-09	1.97203e-08	CHFR	chr12	132822187	132956304	-	gene_id "ENSG00000072609.17"; gene_type "protein_coding"; gene_name "CHFR"; level 1; tag "ncRNA_host"; tag "overlapping_locus"; havana_gene "OTTHUMG00000167930.21";
ENSG00000122965.10	RBM19	protein_coding	-0.428644	5.66597	36.3027	1.68926e-09	1.99189e-08	RBM19	chr12	113816738	113966371	-	gene_id "ENSG00000122965.10"; gene_type "protein_coding"; gene_name "RBM19"; level 2; havana_gene "OTTHUMG00000169646.2";
ENSG00000230836.1	LINC01293	lincRNA	2.4681	-0.147806	36.2663	1.72116e-09	2.028e-08	LINC01293	chr2	74940258	74942670	+	gene_id "ENSG00000230836.1"; gene_type "lincRNA"; gene_name "LINC01293"; level 2; havana_gene "OTTHUMG00000152931.1";
ENSG00000169379.15	ARL13B	protein_coding	-0.429823	5.07309	36.2208	1.7618e-09	2.07434e-08	ARL13B	chr3	93980139	94055668	+	gene_id "ENSG00000169379.15"; gene_type "protein_coding"; gene_name "ARL13B"; level 2; havana_gene "OTTHUMG00000159012.4";
ENSG00000119801.12	YPEL5	protein_coding	0.893657	4.93278	36.2108	1.7709e-09	2.0835e-08	YPEL5	chr2	30146941	30160533	+	gene_id "ENSG00000119801.12"; gene_type "protein_coding"; gene_name "YPEL5"; level 2; havana_gene "OTTHUMG00000097839.4";
ENSG00000170465.9	KRT6C	protein_coding	0.930773	2.94477	36.205	1.77613e-09	2.08811e-08	KRT6C	chr12	52468516	52473785	-	gene_id "ENSG00000170465.9"; gene_type "protein_coding"; gene_name "KRT6C"; level 2; havana_gene "OTTHUMG00000169596.1";
ENSG00000140044.12	JDP2	protein_coding	1.07119	4.55506	36.0774	1.89633e-09	2.22776e-08	JDP2	chr14	75427716	75474111	+	gene_id "ENSG00000140044.12"; gene_type "protein_coding"; gene_name "JDP2"; level 2; havana_gene "OTTHUMG00000171869.2";
ENSG00000153113.23	CAST	protein_coding	0.309856	8.55914	36.0457	1.92742e-09	2.26261e-08	CAST	chr5	96525267	96779595	+	gene_id "ENSG00000153113.23"; gene_type "protein_coding"; gene_name "CAST"; level 1; tag "overlapping_locus"; havana_gene "OTTHUMG00000128413.11";
ENSG00000058335.15	RASGRF1	protein_coding	-1.83646	-0.0835238	35.9591	2.015e-09	2.36367e-08	RASGRF1	chr15	78959947	79090773	-	gene_id "ENSG00000058335.15"; gene_type "protein_coding"; gene_name "RASGRF1"; level 1; havana_gene "OTTHUMG00000144172.3";
ENSG00000129514.5	FOXA1	protein_coding	-1.02838	2.48938	35.9574	2.0168e-09	2.36404e-08	FOXA1	chr14	37589984	37596059	-	gene_id "ENSG00000129514.5"; gene_type "protein_coding"; gene_name "FOXA1"; level 2; havana_gene "OTTHUMG00000140253.2";
ENSG00000095066.11	HOOK2	protein_coding	0.496013	4.76678	35.9373	2.0377e-09	2.38676e-08	HOOK2	chr19	12763003	12872740	-	gene_id "ENSG00000095066.11"; gene_type "protein_coding"; gene_name "HOOK2"; level 2; tag "overlapping_locus"; havana_gene "OTTHUMG00000180372.3";
ENSG00000140481.14	CCDC33	protein_coding	1.89537	-0.402283	35.922	2.05371e-09	2.40374e-08	CCDC33	chr15	74202705	74336472	+	gene_id "ENSG00000140481.14"; gene_type "protein_coding"; gene_name "CCDC33"; level 2; havana_gene "OTTHUMG00000172621.5";
ENSG00000134909.18	ARHGAP32	protein_coding	0.416476	5.69395	35.9035	2.0734e-09	2.42499e-08	ARHGAP32	chr11	128965060	129279324	-	gene_id "ENSG00000134909.18"; gene_type "protein_coding"; gene_name "ARHGAP32"; level 1; tag "ncRNA_host"; havana_gene "OTTHUMG00000165774.4";
ENSG00000111641.11	NOP2	protein_coding	-0.288782	7.46487	35.8738	2.10519e-09	2.46035e-08	NOP2	chr12	6556863	6568691	-	gene_id "ENSG00000111641.11"; gene_type "protein_coding"; gene_name "NOP2"; level 1; havana_gene "OTTHUMG00000169163.2";
ENSG00000115963.13	RND3	protein_coding	-0.481997	6.12832	35.863	2.11695e-09	2.47227e-08	RND3	chr2	150468195	150539011	-	gene_id "ENSG00000115963.13"; gene_type "protein_coding"; gene_name "RND3"; level 2; havana_gene "OTTHUMG00000131859.4";
ENSG00000073060.15	SCARB1	protein_coding	-0.393714	5.59997	35.8593	2.12097e-09	2.47515e-08	SCARB1	chr12	124776856	124882668	-	gene_id "ENSG00000073060.15"; gene_type "protein_coding"; gene_name "SCARB1"; level 2; havana_gene "OTTHUMG00000168544.3";
ENSG00000269927.1	AC004817.3	lincRNA	0.961969	1.74372	35.801	2.18534e-09	2.54839e-08	AC004817.3	chr14	71141125	71143253	-	gene_id "ENSG00000269927.1"; gene_type "lincRNA"; gene_name "AC004817.3"; level 2; havana_gene "OTTHUMG00000172968.1";
ENSG00000136807.13	CDK9	protein_coding	0.326351	6.28234	35.7989	2.18774e-09	2.54931e-08	CDK9	chr9	127785679	127790787	+	gene_id "ENSG00000136807.13"; gene_type "protein_coding"; gene_name "CDK9"; level 2; tag "ncRNA_host"; havana_gene "OTTHUMG00000020715.3";
ENSG00000171612.6	SLC25A33	protein_coding	-0.508219	4.32277	35.717	2.28164e-09	2.65677e-08	SLC25A33	chr1	9539482	9585179	+	gene_id "ENSG00000171612.6"; gene_type "protein_coding"; gene_name "SLC25A33"; level 2; tag "overlapping_locus"; havana_gene "OTTHUMG00000001322.2";
ENSG00000141905.18	NFIC	protein_coding	0.32047	6.4023	35.6964	2.30592e-09	2.68218e-08	NFIC	chr19	3314403	3469217	+	gene_id "ENSG00000141905.18"; gene_type "protein_coding"; gene_name "NFIC"; level 2; tag "overlapping_locus"; havana_gene "OTTHUMG00000180731.8";
ENSG00000180155.19	LYNX1	protein_coding	1.74961	0.763499	35.6956	2.30685e-09	2.68218e-08	LYNX1	chr8	142771197	142777810	-	gene_id "ENSG00000180155.19"; gene_type "protein_coding"; gene_name "LYNX1"; level 1; tag "overlapping_locus"; havana_gene "OTTHUMG00000191912.1";
ENSG00000072864.14	NDE1	protein_coding	0.337434	5.68204	35.682	2.32302e-09	2.699e-08	NDE1	chr16	15643267	15726353	+	gene_id "ENSG00000072864.14"; gene_type "protein_coding"; gene_name "NDE1"; level 1; tag "ncRNA_host"; tag "overlapping_locus"; havana_gene "OTTHUMG00000129885.5";
ENSG00000068903.19	SIRT2	protein_coding	0.443255	4.45332	35.6425	2.37065e-09	2.75232e-08	SIRT2	chr19	38878555	38899862	-	gene_id "ENSG00000068903.19"; gene_type "protein_coding"; gene_name "SIRT2"; level 2; havana_gene "OTTHUMG00000150480.3";
ENSG00000112378.11	PERP	protein_coding	0.352891	9.52638	35.621	2.39687e-09	2.78072e-08	PERP	chr6	138088505	138107511	-	gene_id "ENSG00000112378.11"; gene_type "protein_coding"; gene_name "PERP"; level 2; havana_gene "OTTHUMG00000015668.2";
ENSG00000104332.11	SFRP1	protein_coding	-0.402236	7.47298	35.5934	2.4311e-09	2.81836e-08	SFRP1	chr8	41261958	41309497	-	gene_id "ENSG00000104332.11"; gene_type "protein_coding"; gene_name "SFRP1"; level 1; tag "ncRNA_host"; tag "overlapping_locus"; havana_gene "OTTHUMG00000164074.2";
ENSG00000235385.1	LINC02154	lincRNA	2.90887	-0.673211	35.58	2.44792e-09	2.83579e-08	LINC02154	chrX	13266048	13303452	-	gene_id "ENSG00000235385.1"; gene_type "lincRNA"; gene_name "LINC02154"; level 2; havana_gene "OTTHUMG00000021149.2";
ENSG00000274180.1	NATD1	protein_coding	1.02392	2.37578	35.5659	2.46561e-09	2.85419e-08	NATD1	chr17	21238870	21253410	-	gene_id "ENSG00000274180.1"; gene_type "protein_coding"; gene_name "NATD1"; level 2; havana_gene "OTTHUMG00000130764.7";
ENSG00000189420.8	ZFP92	protein_coding	0.742314	3.27399	35.5254	2.51744e-09	2.91207e-08	ZFP92	chrX	153418322	153426481	+	gene_id "ENSG00000189420.8"; gene_type "protein_coding"; gene_name "ZFP92"; level 2; havana_gene "OTTHUMG00000024198.4";
ENSG00000204767.3	FAM196B	protein_coding	-2.03072	-0.411374	35.4868	2.5678e-09	2.96761e-08	FAM196B	chr5	169864264	169980740	-	gene_id "ENSG00000204767.3"; gene_type "protein_coding"; gene_name "FAM196B"; level 2; havana_gene "OTTHUMG00000163083.1";
ENSG00000126822.16	PLEKHG3	protein_coding	0.354285	6.44413	35.4858	2.5692e-09	2.96761e-08	PLEKHG3	chr14	64704102	64750247	+	gene_id "ENSG00000126822.16"; gene_type "protein_coding"; gene_name "PLEKHG3"; level 1; havana_gene "OTTHUMG00000029671.11";
ENSG00000212719.10	C17orf51	protein_coding	-0.545008	3.84283	35.4819	2.57431e-09	2.97134e-08	C17orf51	chr17	21524790	21574458	-	gene_id "ENSG00000212719.10"; gene_type "protein_coding"; gene_name "C17orf51"; level 1; tag "overlapping_locus"; havana_gene "OTTHUMG00000186498.2";
ENSG00000213626.11	LBH	protein_coding	6.50039	-1.46466	35.4714	2.58829e-09	2.9853e-08	LBH	chr2	30231531	30323730	+	gene_id "ENSG00000213626.11"; gene_type "protein_coding"; gene_name "LBH"; level 1; havana_gene "OTTHUMG00000152051.3";
ENSG00000156232.7	WHAMM	protein_coding	-0.499994	4.25066	35.4096	2.67161e-09	3.07916e-08	WHAMM	chr15	82809628	82836108	+	gene_id "ENSG00000156232.7"; gene_type "protein_coding"; gene_name "WHAMM"; level 2; havana_gene "OTTHUMG00000172422.2";
ENSG00000105135.15	ILVBL	protein_coding	0.351096	5.49926	35.402	2.68214e-09	3.08905e-08	ILVBL	chr19	15114984	15125785	-	gene_id "ENSG00000105135.15"; gene_type "protein_coding"; gene_name "ILVBL"; level 2; havana_gene "OTTHUMG00000165630.3";
ENSG00000269404.6	SPIB	protein_coding	4.88592	-1.85811	35.3928	2.6948e-09	3.10138e-08	SPIB	chr19	50418938	50431313	+	gene_id "ENSG00000269404.6"; gene_type "protein_coding"; gene_name "SPIB"; level 1; tag "overlapping_locus"; havana_gene "OTTHUMG00000183039.2";
ENSG00000147650.11	LRP12	protein_coding	-0.360376	4.78189	35.3864	2.70372e-09	3.10937e-08	LRP12	chr8	104489231	104589024	-	gene_id "ENSG00000147650.11"; gene_type "protein_coding"; gene_name "LRP12"; level 2; havana_gene "OTTHUMG00000164892.6";
ENSG00000181274.6	FRAT2	protein_coding	0.595452	4.39378	35.3725	2.72301e-09	3.12929e-08	FRAT2	chr10	97332497	97334709	-	gene_id "ENSG00000181274.6"; gene_type "protein_coding"; gene_name "FRAT2"; level 2; havana_gene "OTTHUMG00000018850.2";
ENSG00000165312.6	OTUD1	protein_coding	-0.550229	4.23509	35.3091	2.81314e-09	3.23052e-08	OTUD1	chr10	23439458	23442390	+	gene_id "ENSG00000165312.6"; gene_type "protein_coding"; gene_name "OTUD1"; level 2; havana_gene "OTTHUMG00000017819.1";
ENSG00000182352.8	C17orf77	antisense_RNA	4.91495	-1.67291	35.2898	2.84111e-09	3.26027e-08	C17orf77	chr17	74584679	74594209	+	gene_id "ENSG00000182352.8"; gene_type "antisense_RNA"; gene_name "C17orf77"; level 2; havana_gene "OTTHUMG00000067611.4";
ENSG00000170689.9	HOXB9	protein_coding	1.30004	1.76172	35.2863	2.84632e-09	3.26389e-08	HOXB9	chr17	48621159	48626356	-	gene_id "ENSG00000170689.9"; gene_type "protein_coding"; gene_name "HOXB9"; level 1; tag "overlapping_locus"; havana_gene "OTTHUMG00000159907.3";
ENSG00000143374.16	TARS2	protein_coding	0.348292	5.41469	35.2611	2.88331e-09	3.30392e-08	TARS2	chr1	150487364	150507609	+	gene_id "ENSG00000143374.16"; gene_type "protein_coding"; gene_name "TARS2"; level 2; tag "ncRNA_host"; havana_gene "OTTHUMG00000012809.4";
ENSG00000130021.13	PUDP	protein_coding	-0.334758	5.91067	35.2553	2.89199e-09	3.31146e-08	PUDP	chrX	7048920	7148190	-	gene_id "ENSG00000130021.13"; gene_type "protein_coding"; gene_name "PUDP"; level 1; tag "overlapping_locus"; havana_gene "OTTHUMG00000021101.3";
ENSG00000154124.4	OTULIN	protein_coding	-0.292147	6.52859	35.2429	2.91035e-09	3.33008e-08	OTULIN	chr5	14664664	14699711	+	gene_id "ENSG00000154124.4"; gene_type "protein_coding"; gene_name "OTULIN"; level 2; havana_gene "OTTHUMG00000161762.1";
ENSG00000188229.5	TUBB4B	protein_coding	-0.14152	9.93751	35.2351	2.92207e-09	3.34107e-08	TUBB4B	chr9	137241213	137243707	+	gene_id "ENSG00000188229.5"; gene_type "protein_coding"; gene_name "TUBB4B"; level 2; havana_gene "OTTHUMG00000131783.2";
ENSG00000162642.13	C1orf52	protein_coding	-0.341763	4.77636	35.1353	3.07576e-09	3.51427e-08	C1orf52	chr1	85249953	85259672	-	gene_id "ENSG00000162642.13"; gene_type "protein_coding"; gene_name "C1orf52"; level 2; havana_gene "OTTHUMG00000009966.4";
ENSG00000181126.13	HLA-V	transcribed_unprocessed_pseudogene	-0.764074	3.12046	35.0508	3.21222e-09	3.66754e-08	HLA-V	chr6	29790954	29797811	+	gene_id "ENSG00000181126.13"; gene_type "transcribed_unprocessed_pseudogene"; gene_name "HLA-V"; level 2; havana_gene "OTTHUMG00000031277.4";
ENSG00000057019.15	DCBLD2	protein_coding	-0.375689	8.42625	35.0327	3.2421e-09	3.69898e-08	DCBLD2	chr3	98795941	98901689	-	gene_id "ENSG00000057019.15"; gene_type "protein_coding"; gene_name "DCBLD2"; level 1; tag "ncRNA_host"; havana_gene "OTTHUMG00000151985.3";
ENSG00000171634.16	BPTF	protein_coding	-0.31537	6.38545	35.0254	3.25441e-09	3.71035e-08	BPTF	chr17	67825524	67984378	+	gene_id "ENSG00000171634.16"; gene_type "protein_coding"; gene_name "BPTF"; level 1; tag "ncRNA_host"; tag "overlapping_locus"; havana_gene "OTTHUMG00000132254.4";
ENSG00000008283.15	CYB561	protein_coding	-0.328503	6.22038	35.0178	3.26701e-09	3.72204e-08	CYB561	chr17	63432304	63446378	-	gene_id "ENSG00000008283.15"; gene_type "protein_coding"; gene_name "CYB561"; level 2; havana_gene "OTTHUMG00000179116.2";
ENSG00000126368.5	NR1D1	protein_coding	0.78685	3.3889	34.9982	3.3001e-09	3.75704e-08	NR1D1	chr17	40092787	40100725	-	gene_id "ENSG00000126368.5"; gene_type "protein_coding"; gene_name "NR1D1"; level 2; havana_gene "OTTHUMG00000133327.2";
ENSG00000171621.13	SPSB1	protein_coding	0.561241	3.56901	34.9799	3.33128e-09	3.78981e-08	SPSB1	chr1	9292880	9369532	+	gene_id "ENSG00000171621.13"; gene_type "protein_coding"; gene_name "SPSB1"; level 2; havana_gene "OTTHUMG00000001279.4";
ENSG00000123485.11	HJURP	protein_coding	-0.325421	5.96263	34.9731	3.34285e-09	3.80025e-08	HJURP	chr2	233833416	233854566	-	gene_id "ENSG00000123485.11"; gene_type "protein_coding"; gene_name "HJURP"; level 2; havana_gene "OTTHUMG00000059125.11";
ENSG00000276603.1	AL109614.1	sense_intronic	-1.65437	0.342026	34.8679	3.52855e-09	4.00847e-08	AL109614.1	chr20	37526642	37527060	-	gene_id "ENSG00000276603.1"; gene_type "sense_intronic"; gene_name "AL109614.1"; level 2; tag "overlapping_locus"; havana_gene "OTTHUMG00000186254.2";
ENSG00000180370.10	PAK2	protein_coding	-0.256147	7.48817	34.8664	3.5313e-09	4.00872e-08	PAK2	chr3	196739857	196832647	+	gene_id "ENSG00000180370.10"; gene_type "protein_coding"; gene_name "PAK2"; level 2; havana_gene "OTTHUMG00000155534.2";
ENSG00000187531.13	SIRT7	protein_coding	-0.479014	5.21847	34.8425	3.57486e-09	4.05526e-08	SIRT7	chr17	81911939	81921323	-	gene_id "ENSG00000187531.13"; gene_type "protein_coding"; gene_name "SIRT7"; level 2; tag "overlapping_locus"; havana_gene "OTTHUMG00000177957.2";
ENSG00000050405.13	LIMA1	protein_coding	-0.344331	7.75485	34.8408	3.57789e-09	4.0558e-08	LIMA1	chr12	50175788	50283546	-	gene_id "ENSG00000050405.13"; gene_type "protein_coding"; gene_name "LIMA1"; level 2; tag "ncRNA_host"; tag "overlapping_locus"; havana_gene "OTTHUMG00000169852.6";
ENSG00000131876.16	SNRPA1	protein_coding	0.248206	7.42136	34.837	3.58503e-09	4.06099e-08	SNRPA1	chr15	101281510	101295282	-	gene_id "ENSG00000131876.16"; gene_type "protein_coding"; gene_name "SNRPA1"; level 2; havana_gene "OTTHUMG00000149871.3";
ENSG00000030110.12	BAK1	protein_coding	0.32167	5.99247	34.8344	3.58965e-09	4.06331e-08	BAK1	chr6	33572547	33580293	-	gene_id "ENSG00000030110.12"; gene_type "protein_coding"; gene_name "BAK1"; level 2; havana_gene "OTTHUMG00000014530.3";
ENSG00000092758.15	COL9A3	protein_coding	0.680335	2.84947	34.8055	3.64336e-09	4.12116e-08	COL9A3	chr20	62816244	62841159	+	gene_id "ENSG00000092758.15"; gene_type "protein_coding"; gene_name "COL9A3"; level 2; havana_gene "OTTHUMG00000032938.4";
ENSG00000100297.15	MCM5	protein_coding	-0.334071	7.6313	34.7686	3.71309e-09	4.19703e-08	MCM5	chr22	35400063	35425430	+	gene_id "ENSG00000100297.15"; gene_type "protein_coding"; gene_name "MCM5"; level 1; havana_gene "OTTHUMG00000150961.18";
ENSG00000099810.18	MTAP	protein_coding	-0.228254	6.23927	34.6498	3.94672e-09	4.45793e-08	MTAP	chr9	21802543	21937651	+	gene_id "ENSG00000099810.18"; gene_type "protein_coding"; gene_name "MTAP"; level 1; tag "overlapping_locus"; havana_gene "OTTHUMG00000019690.7";
ENSG00000089639.10	GMIP	protein_coding	0.579857	3.60485	34.6225	4.00254e-09	4.51777e-08	GMIP	chr19	19629476	19643667	-	gene_id "ENSG00000089639.10"; gene_type "protein_coding"; gene_name "GMIP"; level 2; havana_gene "OTTHUMG00000182329.2";
ENSG00000120899.17	PTK2B	protein_coding	0.403611	6.2318	34.5478	4.1591e-09	4.69114e-08	PTK2B	chr8	27311482	27459391	+	gene_id "ENSG00000120899.17"; gene_type "protein_coding"; gene_name "PTK2B"; level 1; tag "ncRNA_host"; havana_gene "OTTHUMG00000102082.8";
ENSG00000110958.15	PTGES3	protein_coding	-0.148569	8.74733	34.5288	4.19995e-09	4.73384e-08	PTGES3	chr12	56663341	56688408	-	gene_id "ENSG00000110958.15"; gene_type "protein_coding"; gene_name "PTGES3"; level 2; tag "ncRNA_host"; havana_gene "OTTHUMG00000170217.2";
ENSG00000184307.14	ZDHHC23	protein_coding	-0.690516	3.70666	34.5148	4.23031e-09	4.76467e-08	ZDHHC23	chr3	113947901	113965401	+	gene_id "ENSG00000184307.14"; gene_type "protein_coding"; gene_name "ZDHHC23"; level 1; havana_gene "OTTHUMG00000159335.3";
ENSG00000114648.11	KLHL18	protein_coding	-0.402883	5.34097	34.5019	4.25843e-09	4.79293e-08	KLHL18	chr3	47282917	47346816	+	gene_id "ENSG00000114648.11"; gene_type "protein_coding"; gene_name "KLHL18"; level 2; havana_gene "OTTHUMG00000156522.3";
ENSG00000116741.7	RGS2	protein_coding	-1.49347	-0.256569	34.455	4.3621e-09	4.90613e-08	RGS2	chr1	192809039	192812283	+	gene_id "ENSG00000116741.7"; gene_type "protein_coding"; gene_name "RGS2"; level 2; havana_gene "OTTHUMG00000035600.2";
ENSG00000126391.13	FRMD8	protein_coding	0.332101	6.23996	34.4392	4.39783e-09	4.94279e-08	FRMD8	chr11	65386599	65413525	+	gene_id "ENSG00000126391.13"; gene_type "protein_coding"; gene_name "FRMD8"; level 2; havana_gene "OTTHUMG00000166275.3";
ENSG00000275437.1	AL121832.3	sense_intronic	-1.17594	1.46841	34.4242	4.43169e-09	4.97732e-08	AL121832.3	chr20	62402236	62405935	-	gene_id "ENSG00000275437.1"; gene_type "sense_intronic"; gene_name "AL121832.3"; level 2; tag "overlapping_locus"; havana_gene "OTTHUMG00000186989.1";
ENSG00000198915.11	RASGEF1A	protein_coding	0.924826	2.33998	34.4222	4.43628e-09	4.97895e-08	RASGEF1A	chr10	43194535	43266919	-	gene_id "ENSG00000198915.11"; gene_type "protein_coding"; gene_name "RASGEF1A"; level 2; havana_gene "OTTHUMG00000018025.6";
ENSG00000120594.16	PLXDC2	protein_coding	0.913173	1.72389	34.4113	4.46125e-09	5.00342e-08	PLXDC2	chr10	19816239	20289856	+	gene_id "ENSG00000120594.16"; gene_type "protein_coding"; gene_name "PLXDC2"; level 2; havana_gene "OTTHUMG00000017781.5";
ENSG00000141956.13	PRDM15	protein_coding	-0.547526	4.60807	34.4007	4.48567e-09	5.02725e-08	PRDM15	chr21	41798225	41879482	-	gene_id "ENSG00000141956.13"; gene_type "protein_coding"; gene_name "PRDM15"; level 2; tag "overlapping_locus"; havana_gene "OTTHUMG00000086781.7";
ENSG00000116754.13	SRSF11	protein_coding	-0.277896	7.53214	34.3758	4.5434e-09	5.08835e-08	SRSF11	chr1	70205682	70253052	+	gene_id "ENSG00000116754.13"; gene_type "protein_coding"; gene_name "SRSF11"; level 2; havana_gene "OTTHUMG00000009342.4";
ENSG00000134283.17	PPHLN1	protein_coding	-0.232873	6.20349	34.3638	4.57142e-09	5.11612e-08	PPHLN1	chr12	42238447	42459715	+	gene_id "ENSG00000134283.17"; gene_type "protein_coding"; gene_name "PPHLN1"; level 1; tag "ncRNA_host"; tag "overlapping_locus"; havana_gene "OTTHUMG00000169440.3";
ENSG00000196584.2	XRCC2	protein_coding	-0.369975	6.24045	34.3448	4.6164e-09	5.1628e-08	XRCC2	chr7	152644779	152676165	-	gene_id "ENSG00000196584.2"; gene_type "protein_coding"; gene_name "XRCC2"; level 2; havana_gene "OTTHUMG00000151470.1";
ENSG00000136003.15	ISCU	protein_coding	-0.382728	5.72682	34.2819	4.7679e-09	5.32847e-08	ISCU	chr12	108562582	108569384	+	gene_id "ENSG00000136003.15"; gene_type "protein_coding"; gene_name "ISCU"; level 1; havana_gene "OTTHUMG00000168420.4";
ENSG00000189014.7	FAM35DP	unprocessed_pseudogene	1.06125	1.67796	34.2696	4.79825e-09	5.35861e-08	FAM35DP	chr10	47689707	47730436	+	gene_id "ENSG00000189014.7"; gene_type "unprocessed_pseudogene"; gene_name "FAM35DP"; level 1; tag "pseudo_consens"; tag "overlapping_locus"; havana_gene "OTTHUMG00000018121.1";
ENSG00000116711.9	PLA2G4A	protein_coding	-0.675292	4.07357	34.2182	4.92661e-09	5.49808e-08	PLA2G4A	chr1	186828953	186988981	+	gene_id "ENSG00000116711.9"; gene_type "protein_coding"; gene_name "PLA2G4A"; level 2; havana_gene "OTTHUMG00000035512.1";
ENSG00000173692.12	PSMD1	protein_coding	-0.266159	7.79098	34.1984	4.97691e-09	5.5503e-08	PSMD1	chr2	231056864	231172827	+	gene_id "ENSG00000173692.12"; gene_type "protein_coding"; gene_name "PSMD1"; level 1; tag "ncRNA_host"; havana_gene "OTTHUMG00000133223.3";
ENSG00000205268.10	PDE7A	protein_coding	0.38681	4.98283	34.1831	5.01622e-09	5.59021e-08	PDE7A	chr8	65717510	65842322	-	gene_id "ENSG00000205268.10"; gene_type "protein_coding"; gene_name "PDE7A"; level 2; havana_gene "OTTHUMG00000164469.3";
ENSG00000104327.7	CALB1	protein_coding	0.985561	3.87639	34.1609	5.07378e-09	5.65038e-08	CALB1	chr8	90058608	90095475	-	gene_id "ENSG00000104327.7"; gene_type "protein_coding"; gene_name "CALB1"; level 1; havana_gene "OTTHUMG00000134314.4";
ENSG00000101457.12	DNTTIP1	protein_coding	0.316332	6.00875	34.1201	5.18133e-09	5.7661e-08	DNTTIP1	chr20	45791937	45811427	+	gene_id "ENSG00000101457.12"; gene_type "protein_coding"; gene_name "DNTTIP1"; level 1; havana_gene "OTTHUMG00000032610.2";
ENSG00000011275.18	RNF216	protein_coding	0.309153	6.13337	34.0341	5.4156e-09	6.02257e-08	RNF216	chr7	5620047	5781739	-	gene_id "ENSG00000011275.18"; gene_type "protein_coding"; gene_name "RNF216"; level 2; tag "ncRNA_host"; tag "overlapping_locus"; havana_gene "OTTHUMG00000155500.4";
ENSG00000141441.15	GAREM1	protein_coding	0.748914	3.84572	34.0259	5.43837e-09	6.04365e-08	GAREM1	chr18	32124877	32470484	-	gene_id "ENSG00000141441.15"; gene_type "protein_coding"; gene_name "GAREM1"; level 1; tag "ncRNA_host"; tag "overlapping_locus"; havana_gene "OTTHUMG00000132273.4";
ENSG00000175305.17	CCNE2	protein_coding	-0.643397	4.12817	33.9393	5.68576e-09	6.31414e-08	CCNE2	chr8	94879770	94896678	-	gene_id "ENSG00000175305.17"; gene_type "protein_coding"; gene_name "CCNE2"; level 2; havana_gene "OTTHUMG00000164696.1";
ENSG00000173120.14	KDM2A	protein_coding	-0.354489	6.94939	33.8873	5.83973e-09	6.48059e-08	KDM2A	chr11	67119269	67258087	+	gene_id "ENSG00000173120.14"; gene_type "protein_coding"; gene_name "KDM2A"; level 1; havana_gene "OTTHUMG00000167103.2";
ENSG00000187790.10	FANCM	protein_coding	-0.44635	4.65941	33.8499	5.95322e-09	6.60191e-08	FANCM	chr14	45135940	45200890	+	gene_id "ENSG00000187790.10"; gene_type "protein_coding"; gene_name "FANCM"; level 1; havana_gene "OTTHUMG00000170807.1";
ENSG00000108389.9	MTMR4	protein_coding	-0.3285	6.27851	33.8369	5.99319e-09	6.64157e-08	MTMR4	chr17	58489529	58517905	-	gene_id "ENSG00000108389.9"; gene_type "protein_coding"; gene_name "MTMR4"; level 2; havana_gene "OTTHUMG00000179079.5";
ENSG00000163171.7	CDC42EP3	protein_coding	-0.407641	5.6501	33.8296	6.01573e-09	6.6619e-08	CDC42EP3	chr2	37641882	37738468	-	gene_id "ENSG00000163171.7"; gene_type "protein_coding"; gene_name "CDC42EP3"; level 2; havana_gene "OTTHUMG00000100971.5";
ENSG00000083635.7	NUFIP1	protein_coding	-0.447044	4.58096	33.8126	6.06848e-09	6.71561e-08	NUFIP1	chr13	44939249	44989483	-	gene_id "ENSG00000083635.7"; gene_type "protein_coding"; gene_name "NUFIP1"; level 2; tag "overlapping_locus"; havana_gene "OTTHUMG00000016842.2";
ENSG00000164048.13	ZNF589	protein_coding	-0.534829	3.66756	33.7955	6.12196e-09	6.77006e-08	ZNF589	chr3	48241100	48299253	+	gene_id "ENSG00000164048.13"; gene_type "protein_coding"; gene_name "ZNF589"; level 1; tag "ncRNA_host"; havana_gene "OTTHUMG00000156833.3";
ENSG00000162521.18	RBBP4	protein_coding	-0.28007	7.40192	33.7072	6.40637e-09	7.07965e-08	RBBP4	chr1	32651142	32686211	+	gene_id "ENSG00000162521.18"; gene_type "protein_coding"; gene_name "RBBP4"; level 2; havana_gene "OTTHUMG00000007998.13";
ENSG00000196498.13	NCOR2	protein_coding	0.570493	7.4125	33.6462	6.61022e-09	7.29982e-08	NCOR2	chr12	124324415	124567589	-	gene_id "ENSG00000196498.13"; gene_type "protein_coding"; gene_name "NCOR2"; level 1; tag "ncRNA_host"; tag "overlapping_locus"; havana_gene "OTTHUMG00000150455.3";
ENSG00000171316.11	CHD7	protein_coding	-0.231971	6.04981	33.6323	6.65782e-09	7.34727e-08	CHD7	chr8	60678778	60868028	+	gene_id "ENSG00000171316.11"; gene_type "protein_coding"; gene_name "CHD7"; level 1; havana_gene "OTTHUMG00000165332.5";
ENSG00000166595.11	FAM96B	protein_coding	0.331496	6.30456	33.6176	6.70823e-09	7.39774e-08	FAM96B	chr16	66932055	66934423	-	gene_id "ENSG00000166595.11"; gene_type "protein_coding"; gene_name "FAM96B"; level 2; havana_gene "OTTHUMG00000175408.3";
ENSG00000167680.15	SEMA6B	protein_coding	1.04424	2.89509	33.6071	6.74472e-09	7.4328e-08	SEMA6B	chr19	4542593	4559808	-	gene_id "ENSG00000167680.15"; gene_type "protein_coding"; gene_name "SEMA6B"; level 2; havana_gene "OTTHUMG00000182011.4";
ENSG00000172766.18	NAA16	protein_coding	-0.465637	4.4994	33.5997	6.77047e-09	7.45599e-08	NAA16	chr13	41311205	41377030	+	gene_id "ENSG00000172766.18"; gene_type "protein_coding"; gene_name "NAA16"; level 2; havana_gene "OTTHUMG00000016791.6";
ENSG00000138496.16	PARP9	protein_coding	0.428456	5.31635	33.4926	7.15355e-09	7.87239e-08	PARP9	chr3	122527924	122564577	-	gene_id "ENSG00000138496.16"; gene_type "protein_coding"; gene_name "PARP9"; level 1; havana_gene "OTTHUMG00000159522.3";
ENSG00000155545.19	MIER3	protein_coding	-0.373526	5.43246	33.4648	7.25656e-09	7.9802e-08	MIER3	chr5	56919602	56971675	-	gene_id "ENSG00000155545.19"; gene_type "protein_coding"; gene_name "MIER3"; level 1; havana_gene "OTTHUMG00000059589.12";
ENSG00000115687.13	PASK	protein_coding	-0.592748	4.79564	33.4532	7.29982e-09	8.0222e-08	PASK	chr2	241106099	241150264	-	gene_id "ENSG00000115687.13"; gene_type "protein_coding"; gene_name "PASK"; level 2; havana_gene "OTTHUMG00000133392.4";
ENSG00000125817.7	CENPB	protein_coding	0.292744	8.63742	33.4348	7.36922e-09	8.09285e-08	CENPB	chr20	3783851	3786690	-	gene_id "ENSG00000125817.7"; gene_type "protein_coding"; gene_name "CENPB"; level 2; havana_gene "OTTHUMG00000031761.2";
ENSG00000076248.10	UNG	protein_coding	-0.302825	6.3459	33.4065	7.4773e-09	8.20586e-08	UNG	chr12	109097574	109110992	+	gene_id "ENSG00000076248.10"; gene_type "protein_coding"; gene_name "UNG"; level 2; havana_gene "OTTHUMG00000169247.1";
ENSG00000173156.6	RHOD	protein_coding	-0.408092	6.11366	33.4031	7.49041e-09	8.21455e-08	RHOD	chr11	67056818	67072013	+	gene_id "ENSG00000173156.6"; gene_type "protein_coding"; gene_name "RHOD"; level 1; havana_gene "OTTHUMG00000167102.4";
ENSG00000185684.13	EP400NL	transcribed_unprocessed_pseudogene	-0.688047	2.83167	33.3901	7.54075e-09	8.25884e-08	EP400NL	chr12	132084283	132131639	+	gene_id "ENSG00000185684.13"; gene_type "transcribed_unprocessed_pseudogene"; gene_name "EP400NL"; level 2; havana_gene "OTTHUMG00000168251.5";
ENSG00000110693.17	SOX6	protein_coding	-0.667962	3.24886	33.39	7.54122e-09	8.25884e-08	SOX6	chr11	15966449	16739591	-	gene_id "ENSG00000110693.17"; gene_type "protein_coding"; gene_name "SOX6"; level 2; tag "ncRNA_host"; tag "overlapping_locus"; havana_gene "OTTHUMG00000165876.7";
ENSG00000176095.11	IP6K1	protein_coding	-0.240162	5.99981	33.372	7.61137e-09	8.3299e-08	IP6K1	chr3	49724294	49786542	-	gene_id "ENSG00000176095.11"; gene_type "protein_coding"; gene_name "IP6K1"; level 1; havana_gene "OTTHUMG00000158197.1";
ENSG00000253616.5	AC107959.3	antisense_RNA	2.10454	-0.277808	33.3564	7.67239e-09	8.39088e-08	AC107959.3	chr8	23071377	23074488	-	gene_id "ENSG00000253616.5"; gene_type "antisense_RNA"; gene_name "AC107959.3"; level 2; havana_gene "OTTHUMG00000163772.1";
ENSG00000139973.16	SYT16	protein_coding	-1.46074	0.424923	33.2968	7.91136e-09	8.64626e-08	SYT16	chr14	61811974	62112550	+	gene_id "ENSG00000139973.16"; gene_type "protein_coding"; gene_name "SYT16"; level 1; havana_gene "OTTHUMG00000171106.3";
ENSG00000169184.5	MN1	protein_coding	1.23928	2.65441	33.2646	8.04344e-09	8.78455e-08	MN1	chr22	27748277	27801498	-	gene_id "ENSG00000169184.5"; gene_type "protein_coding"; gene_name "MN1"; level 2; havana_gene "OTTHUMG00000150975.1";
ENSG00000115109.13	EPB41L5	protein_coding	0.444651	4.35049	33.2198	8.23088e-09	8.98306e-08	EPB41L5	chr2	120013005	120179119	+	gene_id "ENSG00000115109.13"; gene_type "protein_coding"; gene_name "EPB41L5"; level 2; havana_gene "OTTHUMG00000131433.6";
ENSG00000084636.17	COL16A1	protein_coding	-0.402379	6.22865	33.2121	8.2635e-09	9.01245e-08	COL16A1	chr1	31652247	31704319	-	gene_id "ENSG00000084636.17"; gene_type "protein_coding"; gene_name "COL16A1"; level 2; havana_gene "OTTHUMG00000003883.22";
ENSG00000230733.2	AC092171.2	lincRNA	-0.461165	4.99826	33.204	8.29793e-09	9.04377e-08	AC092171.2	chr7	5475804	5479811	+	gene_id "ENSG00000230733.2"; gene_type "lincRNA"; gene_name "AC092171.2"; level 2; havana_gene "OTTHUMG00000151833.2";
ENSG00000108387.14	SEPT4	protein_coding	2.01193	0.0229739	33.1956	8.33378e-09	9.07659e-08	SEPT4	chr17	58520250	58540818	-	gene_id "ENSG00000108387.14"; gene_type "protein_coding"; gene_name "SEPT4"; level 2; havana_gene "OTTHUMG00000179243.3";
ENSG00000020181.17	ADGRA2	protein_coding	2.7446	-0.610914	33.1723	8.43421e-09	9.17967e-08	ADGRA2	chr8	37784191	37844896	+	gene_id "ENSG00000020181.17"; gene_type "protein_coding"; gene_name "ADGRA2"; level 2; havana_gene "OTTHUMG00000156182.5";
ENSG00000169299.13	PGM2	protein_coding	0.426622	6.16295	33.1704	8.44277e-09	9.18268e-08	PGM2	chr4	37826633	37862937	+	gene_id "ENSG00000169299.13"; gene_type "protein_coding"; gene_name "PGM2"; level 2; havana_gene "OTTHUMG00000097813.3";
ENSG00000119965.12	C10orf88	protein_coding	-0.45976	4.36491	33.1673	8.45616e-09	9.19093e-08	C10orf88	chr10	122930903	122954403	-	gene_id "ENSG00000119965.12"; gene_type "protein_coding"; gene_name "C10orf88"; level 2; havana_gene "OTTHUMG00000019190.2";
ENSG00000169410.9	PTPN9	protein_coding	0.299002	6.44002	33.1498	8.53232e-09	9.26734e-08	PTPN9	chr15	75463251	75579289	-	gene_id "ENSG00000169410.9"; gene_type "protein_coding"; gene_name "PTPN9"; level 2; tag "overlapping_locus"; havana_gene "OTTHUMG00000142838.3";
ENSG00000137492.7	THAP12	protein_coding	-0.278581	6.6417	33.1403	8.57449e-09	9.30676e-08	THAP12	chr11	76349956	76380971	-	gene_id "ENSG00000137492.7"; gene_type "protein_coding"; gene_name "THAP12"; level 2; havana_gene "OTTHUMG00000165280.1";
ENSG00000234771.3	SLC25A25-AS1	antisense_RNA	-0.889387	2.50606	33.1216	8.65709e-09	9.38555e-08	SLC25A25-AS1	chr9	128108581	128118693	-	gene_id "ENSG00000234771.3"; gene_type "antisense_RNA"; gene_name "SLC25A25-AS1"; level 2; havana_gene "OTTHUMG00000020737.2";
ENSG00000090615.14	GOLGA3	protein_coding	-0.287024	6.35398	33.1208	8.66056e-09	9.38555e-08	GOLGA3	chr12	132768909	132828858	-	gene_id "ENSG00000090615.14"; gene_type "protein_coding"; gene_name "GOLGA3"; level 2; tag "overlapping_locus"; havana_gene "OTTHUMG00000168023.6";
ENSG00000176658.16	MYO1D	protein_coding	0.335354	5.89513	33.1188	8.66949e-09	9.38555e-08	MYO1D	chr17	32492522	32877177	-	gene_id "ENSG00000176658.16"; gene_type "protein_coding"; gene_name "MYO1D"; level 1; tag "ncRNA_host"; tag "overlapping_locus"; havana_gene "OTTHUMG00000179636.2";
ENSG00000124782.19	RREB1	protein_coding	0.422257	6.06295	33.1185	8.67079e-09	9.38555e-08	RREB1	chr6	7107597	7251980	+	gene_id "ENSG00000124782.19"; gene_type "protein_coding"; gene_name "RREB1"; level 2; tag "overlapping_locus"; havana_gene "OTTHUMG00000014201.5";
ENSG00000126773.12	PCNX4	protein_coding	-0.225241	6.19712	33.1035	8.73812e-09	9.45197e-08	PCNX4	chr14	60091911	60169133	+	gene_id "ENSG00000126773.12"; gene_type "protein_coding"; gene_name "PCNX4"; level 2; tag "overlapping_locus"; havana_gene "OTTHUMG00000150361.5";
ENSG00000065325.12	GLP2R	protein_coding	2.61727	-0.516007	33.0746	8.86912e-09	9.58712e-08	GLP2R	chr17	9822206	9892102	+	gene_id "ENSG00000065325.12"; gene_type "protein_coding"; gene_name "GLP2R"; level 2; havana_gene "OTTHUMG00000130269.11";
ENSG00000186834.3	HEXIM1	protein_coding	-0.341353	5.9469	32.9902	9.26262e-09	1.00057e-07	HEXIM1	chr17	45148502	45152101	+	gene_id "ENSG00000186834.3"; gene_type "protein_coding"; gene_name "HEXIM1"; level 2; havana_gene "OTTHUMG00000180112.2";
ENSG00000112578.9	BYSL	protein_coding	-0.36869	5.72262	32.9841	9.29169e-09	1.00302e-07	BYSL	chr6	41921188	41933046	+	gene_id "ENSG00000112578.9"; gene_type "protein_coding"; gene_name "BYSL"; level 2; havana_gene "OTTHUMG00000014687.2";
ENSG00000077238.13	IL4R	protein_coding	-0.46033	5.22385	32.9792	9.31478e-09	1.00483e-07	IL4R	chr16	27313668	27364778	+	gene_id "ENSG00000077238.13"; gene_type "protein_coding"; gene_name "IL4R"; level 1; havana_gene "OTTHUMG00000097015.11";
ENSG00000280213.1	UCKL1-AS1	antisense_RNA	-1.53679	0.680555	32.9012	9.69615e-09	1.04526e-07	UCKL1-AS1	chr20	63953384	63956985	+	gene_id "ENSG00000280213.1"; gene_type "antisense_RNA"; gene_name "UCKL1-AS1"; level 2; havana_gene "OTTHUMG00000187354.1";
ENSG00000110987.8	BCL7A	protein_coding	-0.360506	5.42279	32.8941	9.73199e-09	1.04841e-07	BCL7A	chr12	122019422	122062044	+	gene_id "ENSG00000110987.8"; gene_type "protein_coding"; gene_name "BCL7A"; level 1; havana_gene "OTTHUMG00000168951.2";
ENSG00000185479.5	KRT6B	protein_coding	0.984148	4.73931	32.8769	9.81849e-09	1.05701e-07	KRT6B	chr12	52446651	52452126	-	gene_id "ENSG00000185479.5"; gene_type "protein_coding"; gene_name "KRT6B"; level 2; havana_gene "OTTHUMG00000169593.1";
ENSG00000135365.15	PHF21A	protein_coding	0.493806	4.38985	32.7945	1.02435e-08	1.10202e-07	PHF21A	chr11	45929323	46121178	-	gene_id "ENSG00000135365.15"; gene_type "protein_coding"; gene_name "PHF21A"; level 2; havana_gene "OTTHUMG00000167038.2";
ENSG00000164400.5	CSF2	protein_coding	1.32171	2.54412	32.7929	1.02518e-08	1.10215e-07	CSF2	chr5	132073790	132076170	+	gene_id "ENSG00000164400.5"; gene_type "protein_coding"; gene_name "CSF2"; level 2; havana_gene "OTTHUMG00000059637.3";
ENSG00000165684.4	SNAPC4	protein_coding	-0.369853	5.6081	32.7675	1.03868e-08	1.11591e-07	SNAPC4	chr9	136375577	136400168	-	gene_id "ENSG00000165684.4"; gene_type "protein_coding"; gene_name "SNAPC4"; level 2; havana_gene "OTTHUMG00000020929.2";
ENSG00000114770.16	ABCC5	protein_coding	-0.359121	6.18893	32.6571	1.09937e-08	1.17897e-07	ABCC5	chr3	183919934	184018015	-	gene_id "ENSG00000114770.16"; gene_type "protein_coding"; gene_name "ABCC5"; level 1; havana_gene "OTTHUMG00000156871.2";
ENSG00000082516.8	GEMIN5	protein_coding	-0.333444	6.49608	32.6569	1.09949e-08	1.17897e-07	GEMIN5	chr5	154887416	154938209	-	gene_id "ENSG00000082516.8"; gene_type "protein_coding"; gene_name "GEMIN5"; level 2; havana_gene "OTTHUMG00000130189.2";
ENSG00000127191.17	TRAF2	protein_coding	-0.433683	5.72403	32.6567	1.09961e-08	1.17897e-07	TRAF2	chr9	136881912	136926607	+	gene_id "ENSG00000127191.17"; gene_type "protein_coding"; gene_name "TRAF2"; level 2; tag "ncRNA_host"; havana_gene "OTTHUMG00000020952.3";
ENSG00000167074.14	TEF	protein_coding	0.574733	3.90513	32.6479	1.10457e-08	1.18348e-07	TEF	chr22	41367333	41399326	+	gene_id "ENSG00000167074.14"; gene_type "protein_coding"; gene_name "TEF"; level 1; havana_gene "OTTHUMG00000150968.2";
ENSG00000244462.7	RBM12	protein_coding	-0.309633	7.05251	32.5785	1.14471e-08	1.22567e-07	RBM12	chr20	35648925	35664956	-	gene_id "ENSG00000244462.7"; gene_type "protein_coding"; gene_name "RBM12"; level 2; tag "overlapping_locus"; havana_gene "OTTHUMG00000032350.4";
ENSG00000197879.14	MYO1C	protein_coding	0.225549	8.37177	32.5693	1.15018e-08	1.23069e-07	MYO1C	chr17	1464098	1492812	-	gene_id "ENSG00000197879.14"; gene_type "protein_coding"; gene_name "MYO1C"; level 2; havana_gene "OTTHUMG00000090323.14";
ENSG00000130024.14	PHF10	protein_coding	0.31435	5.1825	32.559	1.1563e-08	1.23641e-07	PHF10	chr6	169703905	169725566	-	gene_id "ENSG00000130024.14"; gene_type "protein_coding"; gene_name "PHF10"; level 2; havana_gene "OTTHUMG00000016058.3";
ENSG00000103404.14	USP31	protein_coding	-0.329417	5.60769	32.5335	1.17155e-08	1.25187e-07	USP31	chr16	23061406	23149270	-	gene_id "ENSG00000103404.14"; gene_type "protein_coding"; gene_name "USP31"; level 1; tag "overlapping_locus"; havana_gene "OTTHUMG00000094793.6";
ENSG00000136718.9	IMP4	protein_coding	-0.343571	6.97699	32.5225	1.1782e-08	1.25812e-07	IMP4	chr2	130342225	130347810	+	gene_id "ENSG00000136718.9"; gene_type "protein_coding"; gene_name "IMP4"; level 2; havana_gene "OTTHUMG00000131627.3";
ENSG00000111727.11	HCFC2	protein_coding	-0.535482	3.77693	32.4971	1.19372e-08	1.27383e-07	HCFC2	chr12	104064457	104106524	+	gene_id "ENSG00000111727.11"; gene_type "protein_coding"; gene_name "HCFC2"; level 1; havana_gene "OTTHUMG00000170175.3";
ENSG00000139880.19	CDH24	protein_coding	-0.594601	3.37047	32.4385	1.23026e-08	1.31194e-07	CDH24	chr14	23047062	23057538	-	gene_id "ENSG00000139880.19"; gene_type "protein_coding"; gene_name "CDH24"; level 2; havana_gene "OTTHUMG00000028715.7";
ENSG00000188747.8	NOXA1	protein_coding	1.09819	2.18251	32.3674	1.27611e-08	1.35992e-07	NOXA1	chr9	137423350	137434406	+	gene_id "ENSG00000188747.8"; gene_type "protein_coding"; gene_name "NOXA1"; level 2; havana_gene "OTTHUMG00000131781.1";
ENSG00000130695.14	CEP85	protein_coding	-0.514222	5.53943	32.3309	1.30027e-08	1.38474e-07	CEP85	chr1	26234153	26279038	+	gene_id "ENSG00000130695.14"; gene_type "protein_coding"; gene_name "CEP85"; level 2; havana_gene "OTTHUMG00000003380.5";
ENSG00000068489.12	PRR11	protein_coding	0.333195	6.88877	32.2865	1.33036e-08	1.41584e-07	PRR11	chr17	59155499	59204705	+	gene_id "ENSG00000068489.12"; gene_type "protein_coding"; gene_name "PRR11"; level 1; tag "overlapping_locus"; havana_gene "OTTHUMG00000179362.3";
ENSG00000280276.1	AC009229.4	TEC	-1.29489	0.562531	32.2708	1.34117e-08	1.42638e-07	AC009229.4	chr2	38121935	38123881	-	gene_id "ENSG00000280276.1"; gene_type "TEC"; gene_name "AC009229.4"; level 2; havana_gene "OTTHUMG00000185594.1";
ENSG00000225697.12	SLC26A6	protein_coding	-0.496155	4.85075	32.2154	1.37992e-08	1.4666e-07	SLC26A6	chr3	48625723	48635493	-	gene_id "ENSG00000225697.12"; gene_type "protein_coding"; gene_name "SLC26A6"; level 1; tag "ncRNA_host"; tag "overlapping_locus"; havana_gene "OTTHUMG00000186381.1";
ENSG00000106443.15	PHF14	protein_coding	-0.273	6.92125	32.2093	1.38427e-08	1.47025e-07	PHF14	chr7	10973872	11169630	+	gene_id "ENSG00000106443.15"; gene_type "protein_coding"; gene_name "PHF14"; level 2; havana_gene "OTTHUMG00000150463.4";
ENSG00000074266.19	EED	protein_coding	-0.358762	5.52943	32.2037	1.38827e-08	1.4735e-07	EED	chr11	86244544	86278813	+	gene_id "ENSG00000074266.19"; gene_type "protein_coding"; gene_name "EED"; level 1; tag "ncRNA_host"; havana_gene "OTTHUMG00000167209.6";
ENSG00000164080.13	RAD54L2	protein_coding	-0.366488	5.39677	32.1813	1.40436e-08	1.48958e-07	RAD54L2	chr3	51541144	51668667	+	gene_id "ENSG00000164080.13"; gene_type "protein_coding"; gene_name "RAD54L2"; level 1; tag "overlapping_locus"; havana_gene "OTTHUMG00000152936.5";
ENSG00000149591.16	TAGLN	protein_coding	-1.13933	1.19577	32.1679	1.41405e-08	1.49885e-07	TAGLN	chr11	117199321	117204782	+	gene_id "ENSG00000149591.16"; gene_type "protein_coding"; gene_name "TAGLN"; level 2; havana_gene "OTTHUMG00000167067.2";
ENSG00000274627.1	AC092123.2	sense_intronic	-0.769348	2.92747	32.1581	1.42122e-08	1.50544e-07	AC092123.2	chr16	89516797	89522217	+	gene_id "ENSG00000274627.1"; gene_type "sense_intronic"; gene_name "AC092123.2"; level 2; tag "overlapping_locus"; havana_gene "OTTHUMG00000187140.1";
ENSG00000276547.1	PCDHGB5	protein_coding	0.497509	4.42252	32.1048	1.46073e-08	1.54627e-07	PCDHGB5	chr5	141397987	141512979	+	gene_id "ENSG00000276547.1"; gene_type "protein_coding"; gene_name "PCDHGB5"; level 2; tag "ncRNA_host"; tag "overlapping_locus"; havana_gene "OTTHUMG00000188231.2";
ENSG00000129353.14	SLC44A2	protein_coding	0.328231	6.60476	32.068	1.48868e-08	1.5748e-07	SLC44A2	chr19	10602457	10644559	+	gene_id "ENSG00000129353.14"; gene_type "protein_coding"; gene_name "SLC44A2"; level 1; havana_gene "OTTHUMG00000180585.3";
ENSG00000042493.15	CAPG	protein_coding	0.382811	6.86156	32.0533	1.49997e-08	1.58568e-07	CAPG	chr2	85394748	85418432	-	gene_id "ENSG00000042493.15"; gene_type "protein_coding"; gene_name "CAPG"; level 1; havana_gene "OTTHUMG00000130183.22";
ENSG00000162298.18	SYVN1	protein_coding	-0.403267	5.81892	32.0439	1.50725e-08	1.59232e-07	SYVN1	chr11	65121780	65134533	-	gene_id "ENSG00000162298.18"; gene_type "protein_coding"; gene_name "SYVN1"; level 2; tag "ncRNA_host"; tag "overlapping_locus"; havana_gene "OTTHUMG00000165607.2";
ENSG00000131467.10	PSME3	protein_coding	-0.205831	8.1069	32.0336	1.51529e-08	1.59974e-07	PSME3	chr17	42824385	42843758	+	gene_id "ENSG00000131467.10"; gene_type "protein_coding"; gene_name "PSME3"; level 1; havana_gene "OTTHUMG00000180654.3";
ENSG00000113758.13	DBN1	protein_coding	0.449066	4.56089	31.9828	1.55541e-08	1.641e-07	DBN1	chr5	177456608	177474401	-	gene_id "ENSG00000113758.13"; gene_type "protein_coding"; gene_name "DBN1"; level 1; havana_gene "OTTHUMG00000130856.7";
ENSG00000115568.15	ZNF142	protein_coding	-0.507197	4.88565	31.9153	1.61041e-08	1.6979e-07	ZNF142	chr2	218637916	218659655	-	gene_id "ENSG00000115568.15"; gene_type "protein_coding"; gene_name "ZNF142"; level 1; havana_gene "OTTHUMG00000154736.2";
ENSG00000172548.14	NIPAL4	protein_coding	0.980953	4.3497	31.9117	1.61338e-08	1.69922e-07	NIPAL4	chr5	157460019	157474717	+	gene_id "ENSG00000172548.14"; gene_type "protein_coding"; gene_name "NIPAL4"; level 2; havana_gene "OTTHUMG00000163497.1";
ENSG00000088002.11	SULT2B1	protein_coding	4.08207	-0.8945	31.9112	1.61381e-08	1.69922e-07	SULT2B1	chr19	48552075	48599425	+	gene_id "ENSG00000088002.11"; gene_type "protein_coding"; gene_name "SULT2B1"; level 2; havana_gene "OTTHUMG00000183314.1";
ENSG00000113161.15	HMGCR	protein_coding	-0.326377	7.91792	31.8971	1.62557e-08	1.71046e-07	HMGCR	chr5	75336329	75362104	+	gene_id "ENSG00000113161.15"; gene_type "protein_coding"; gene_name "HMGCR"; level 1; havana_gene "OTTHUMG00000102069.5";
ENSG00000138386.16	NAB1	protein_coding	0.288142	6.81728	31.8672	1.65078e-08	1.73584e-07	NAB1	chr2	190646746	190692766	+	gene_id "ENSG00000138386.16"; gene_type "protein_coding"; gene_name "NAB1"; level 1; havana_gene "OTTHUMG00000132689.4";
ENSG00000183034.12	OTOP2	protein_coding	2.63424	0.655304	31.8623	1.65498e-08	1.73831e-07	OTOP2	chr17	74924275	74933912	+	gene_id "ENSG00000183034.12"; gene_type "protein_coding"; gene_name "OTOP2"; level 2; havana_gene "OTTHUMG00000179215.1";
ENSG00000138347.15	MYPN	protein_coding	-4.58306	-2.04366	31.8619	1.65532e-08	1.73831e-07	MYPN	chr10	68106117	68212017	+	gene_id "ENSG00000138347.15"; gene_type "protein_coding"; gene_name "MYPN"; level 2; tag "ncRNA_host"; havana_gene "OTTHUMG00000018344.1";
ENSG00000141448.8	GATA6	protein_coding	0.428096	4.63543	31.8588	1.65801e-08	1.73997e-07	GATA6	chr18	22169443	22202528	+	gene_id "ENSG00000141448.8"; gene_type "protein_coding"; gene_name "GATA6"; level 2; havana_gene "OTTHUMG00000131767.2";
ENSG00000111788.10	AC009533.1	unprocessed_pseudogene	-0.64217	3.41228	31.8404	1.67374e-08	1.75532e-07	AC009533.1	chr12	9277235	9313241	+	gene_id "ENSG00000111788.10"; gene_type "unprocessed_pseudogene"; gene_name "AC009533.1"; level 2; havana_gene "OTTHUMG00000168367.4";
ENSG00000171608.15	PIK3CD	protein_coding	0.958202	1.79044	31.8148	1.69591e-08	1.7774e-07	PIK3CD	chr1	9651732	9729114	+	gene_id "ENSG00000171608.15"; gene_type "protein_coding"; gene_name "PIK3CD"; level 2; havana_gene "OTTHUMG00000001450.2";
ENSG00000125454.11	SLC25A19	protein_coding	-0.523936	3.93387	31.7894	1.71828e-08	1.79964e-07	SLC25A19	chr17	75272981	75289510	-	gene_id "ENSG00000125454.11"; gene_type "protein_coding"; gene_name "SLC25A19"; level 1; havana_gene "OTTHUMG00000179607.3";
ENSG00000189266.11	PNRC2	protein_coding	-0.262149	6.99199	31.7537	1.7502e-08	1.83187e-07	PNRC2	chr1	23959109	23963462	+	gene_id "ENSG00000189266.11"; gene_type "protein_coding"; gene_name "PNRC2"; level 2; havana_gene "OTTHUMG00000013891.4";
ENSG00000119523.9	ALG2	protein_coding	-0.285279	6.24928	31.737	1.76524e-08	1.84639e-07	ALG2	chr9	99216426	99221956	-	gene_id "ENSG00000119523.9"; gene_type "protein_coding"; gene_name "ALG2"; level 2; havana_gene "OTTHUMG00000020355.5";
ENSG00000154642.10	C21orf91	protein_coding	-0.460076	4.48096	31.6953	1.80355e-08	1.88522e-07	C21orf91	chr21	17788967	17819386	-	gene_id "ENSG00000154642.10"; gene_type "protein_coding"; gene_name "C21orf91"; level 1; tag "overlapping_locus"; havana_gene "OTTHUMG00000074509.7";
ENSG00000117174.10	ZNHIT6	protein_coding	-0.284287	6.0328	31.6467	1.84928e-08	1.93174e-07	ZNHIT6	chr1	85649423	85708433	-	gene_id "ENSG00000117174.10"; gene_type "protein_coding"; gene_name "ZNHIT6"; level 2; havana_gene "OTTHUMG00000010576.1";
ENSG00000263528.7	IKBKE	protein_coding	0.664872	3.29371	31.6073	1.8872e-08	1.97005e-07	IKBKE	chr1	206470476	206496889	+	gene_id "ENSG00000263528.7"; gene_type "protein_coding"; gene_name "IKBKE"; level 2; tag "ncRNA_host"; havana_gene "OTTHUMG00000184613.2";
ENSG00000153933.9	DGKE	protein_coding	-0.638421	2.76637	31.5995	1.89476e-08	1.97664e-07	DGKE	chr17	56834099	56869567	+	gene_id "ENSG00000153933.9"; gene_type "protein_coding"; gene_name "DGKE"; level 1; havana_gene "OTTHUMG00000178121.2";
ENSG00000179454.13	KLHL28	protein_coding	-0.466693	4.19257	31.572	1.92177e-08	2.0035e-07	KLHL28	chr14	44924319	45042322	-	gene_id "ENSG00000179454.13"; gene_type "protein_coding"; gene_name "KLHL28"; level 1; havana_gene "OTTHUMG00000140263.5";
ENSG00000182325.10	FBXL6	protein_coding	-0.440412	5.50666	31.549	1.94466e-08	2.02603e-07	FBXL6	chr8	144355431	144359376	-	gene_id "ENSG00000182325.10"; gene_type "protein_coding"; gene_name "FBXL6"; level 2; tag "overlapping_locus"; havana_gene "OTTHUMG00000165169.2";
ENSG00000052795.12	FNIP2	protein_coding	0.443574	4.55215	31.5356	1.95817e-08	2.03877e-07	FNIP2	chr4	158769138	158908049	+	gene_id "ENSG00000052795.12"; gene_type "protein_coding"; gene_name "FNIP2"; level 2; havana_gene "OTTHUMG00000161983.4";
ENSG00000107201.9	DDX58	protein_coding	-0.360797	6.36052	31.5315	1.96235e-08	2.04177e-07	DDX58	chr9	32455705	32526324	-	gene_id "ENSG00000107201.9"; gene_type "protein_coding"; gene_name "DDX58"; level 2; havana_gene "OTTHUMG00000019746.2";
ENSG00000276067.2	AC009542.2	transcribed_unprocessed_pseudogene	2.76364	-1.09894	31.52	1.97395e-08	2.05249e-07	AC009542.2	chr7	135246113	135317752	-	gene_id "ENSG00000276067.2"; gene_type "transcribed_unprocessed_pseudogene"; gene_name "AC009542.2"; level 2; havana_gene "OTTHUMG00000187701.2";
ENSG00000206530.10	CFAP44	protein_coding	-0.662049	2.81701	31.4767	2.01853e-08	2.09747e-07	CFAP44	chr3	113286947	113441610	-	gene_id "ENSG00000206530.10"; gene_type "protein_coding"; gene_name "CFAP44"; level 2; tag "ncRNA_host"; havana_gene "OTTHUMG00000159259.26";
ENSG00000048544.5	MRPS10	protein_coding	0.214413	6.36588	31.4495	2.047e-08	2.12566e-07	MRPS10	chr6	42206801	42217865	-	gene_id "ENSG00000048544.5"; gene_type "protein_coding"; gene_name "MRPS10"; level 2; havana_gene "OTTHUMG00000014694.1";
ENSG00000090054.13	SPTLC1	protein_coding	0.201396	6.79332	31.4481	2.04846e-08	2.12579e-07	SPTLC1	chr9	92031999	92115384	-	gene_id "ENSG00000090054.13"; gene_type "protein_coding"; gene_name "SPTLC1"; level 2; havana_gene "OTTHUMG00000021047.1";
ENSG00000109606.12	DHX15	protein_coding	-0.150669	8.17228	31.4422	2.05469e-08	2.13085e-07	DHX15	chr4	24517441	24584550	-	gene_id "ENSG00000109606.12"; gene_type "protein_coding"; gene_name "DHX15"; level 2; tag "ncRNA_host"; havana_gene "OTTHUMG00000160304.1";
ENSG00000272141.1	AL390719.2	lincRNA	-0.918798	1.94319	31.4368	2.06035e-08	2.13532e-07	AL390719.2	chr1	1169357	1170343	+	gene_id "ENSG00000272141.1"; gene_type "lincRNA"; gene_name "AL390719.2"; level 2; havana_gene "OTTHUMG00000185583.1";
ENSG00000166532.15	RIMKLB	protein_coding	-0.445714	6.07161	31.3975	2.10247e-08	2.17755e-07	RIMKLB	chr12	8681600	8783095	+	gene_id "ENSG00000166532.15"; gene_type "protein_coding"; gene_name "RIMKLB"; level 2; tag "overlapping_locus"; havana_gene "OTTHUMG00000168197.3";
ENSG00000158402.18	CDC25C	protein_coding	0.472234	4.64425	31.3883	2.11255e-08	2.18655e-07	CDC25C	chr5	138285265	138338355	-	gene_id "ENSG00000158402.18"; gene_type "protein_coding"; gene_name "CDC25C"; level 1; havana_gene "OTTHUMG00000129203.3";
ENSG00000177989.13	ODF3B	protein_coding	0.970583	2.28488	31.3769	2.12494e-08	2.19795e-07	ODF3B	chr22	50529710	50532580	-	gene_id "ENSG00000177989.13"; gene_type "protein_coding"; gene_name "ODF3B"; level 1; tag "overlapping_locus"; havana_gene "OTTHUMG00000150334.3";
ENSG00000151445.15	VIPAS39	protein_coding	0.39161	4.69173	31.3183	2.19e-08	2.26376e-07	VIPAS39	chr14	77426675	77457952	-	gene_id "ENSG00000151445.15"; gene_type "protein_coding"; gene_name "VIPAS39"; level 2; havana_gene "OTTHUMG00000171538.3";
ENSG00000087448.9	KLHL42	protein_coding	-0.320671	5.98289	31.2794	2.23439e-08	2.30814e-07	KLHL42	chr12	27780020	27803040	+	gene_id "ENSG00000087448.9"; gene_type "protein_coding"; gene_name "KLHL42"; level 2; havana_gene "OTTHUMG00000169217.1";
ENSG00000154864.11	PIEZO2	protein_coding	1.57488	0.232624	31.2711	2.24394e-08	2.3165e-07	PIEZO2	chr18	10666483	11148762	-	gene_id "ENSG00000154864.11"; gene_type "protein_coding"; gene_name "PIEZO2"; level 1; tag "ncRNA_host"; havana_gene "OTTHUMG00000178507.13";
ENSG00000184545.10	DUSP8	protein_coding	-1.23342	0.914952	31.1689	2.36522e-08	2.44011e-07	DUSP8	chr11	1554044	1571920	-	gene_id "ENSG00000184545.10"; gene_type "protein_coding"; gene_name "DUSP8"; level 2; havana_gene "OTTHUMG00000133348.4";
ENSG00000135842.16	FAM129A	protein_coding	-1.19907	1.49369	31.1582	2.37828e-08	2.45199e-07	FAM129A	chr1	184790724	184974550	-	gene_id "ENSG00000135842.16"; gene_type "protein_coding"; gene_name "FAM129A"; level 2; tag "ncRNA_host"; havana_gene "OTTHUMG00000035388.2";
ENSG00000141034.9	GID4	protein_coding	0.307521	5.06268	31.1437	2.39618e-08	2.46883e-07	GID4	chr17	18039292	18068404	+	gene_id "ENSG00000141034.9"; gene_type "protein_coding"; gene_name "GID4"; level 2; havana_gene "OTTHUMG00000059398.4";
ENSG00000134470.20	IL15RA	protein_coding	0.48825	4.2912	31.1253	2.41904e-08	2.49076e-07	IL15RA	chr10	5943639	5978187	-	gene_id "ENSG00000134470.20"; gene_type "protein_coding"; gene_name "IL15RA"; level 1; havana_gene "OTTHUMG00000017612.6";
ENSG00000254428.1	AP003392.1	antisense_RNA	-1.17716	0.948667	31.1166	2.4299e-08	2.50032e-07	AP003392.1	chr11	119003742	119004893	-	gene_id "ENSG00000254428.1"; gene_type "antisense_RNA"; gene_name "AP003392.1"; level 2; havana_gene "OTTHUMG00000166416.1";
ENSG00000174718.11	KIAA1551	protein_coding	0.391571	5.00519	31.0856	2.469e-08	2.5389e-07	KIAA1551	chr12	31959370	31993107	+	gene_id "ENSG00000174718.11"; gene_type "protein_coding"; gene_name "KIAA1551"; level 2; havana_gene "OTTHUMG00000128501.5";
ENSG00000228223.3	HCG11	lincRNA	0.57168	3.24116	31.0774	2.47942e-08	2.54796e-07	HCG11	chr6	26521709	26527404	+	gene_id "ENSG00000228223.3"; gene_type "lincRNA"; gene_name "HCG11"; level 2; havana_gene "OTTHUMG00000014456.3";
ENSG00000002919.14	SNX11	protein_coding	-0.395752	5.00273	31.0748	2.48279e-08	2.54977e-07	SNX11	chr17	48103357	48123074	+	gene_id "ENSG00000002919.14"; gene_type "protein_coding"; gene_name "SNX11"; level 2; havana_gene "OTTHUMG00000178822.2";
ENSG00000111371.15	SLC38A1	protein_coding	0.311815	9.22705	31.0671	2.49259e-08	2.55811e-07	SLC38A1	chr12	46183063	46270017	-	gene_id "ENSG00000111371.15"; gene_type "protein_coding"; gene_name "SLC38A1"; level 1; tag "overlapping_locus"; havana_gene "OTTHUMG00000169470.3";
ENSG00000187957.7	DNER	protein_coding	0.485452	5.66035	31.0659	2.49414e-08	2.55811e-07	DNER	chr2	229357629	229714558	-	gene_id "ENSG00000187957.7"; gene_type "protein_coding"; gene_name "DNER"; level 2; havana_gene "OTTHUMG00000153637.1";
ENSG00000165861.13	ZFYVE1	protein_coding	0.518466	4.05594	31.0256	2.54646e-08	2.61008e-07	ZFYVE1	chr14	72969451	73027212	-	gene_id "ENSG00000165861.13"; gene_type "protein_coding"; gene_name "ZFYVE1"; level 2; havana_gene "OTTHUMG00000171365.2";
ENSG00000151498.11	ACAD8	protein_coding	-0.346002	5.37142	31.0122	2.56417e-08	2.62653e-07	ACAD8	chr11	134253495	134265855	+	gene_id "ENSG00000151498.11"; gene_type "protein_coding"; gene_name "ACAD8"; level 2; havana_gene "OTTHUMG00000167177.1";
ENSG00000141639.11	MAPK4	protein_coding	2.46826	-0.908352	31.0073	2.57062e-08	2.63144e-07	MAPK4	chr18	50560078	50731824	+	gene_id "ENSG00000141639.11"; gene_type "protein_coding"; gene_name "MAPK4"; level 1; tag "overlapping_locus"; havana_gene "OTTHUMG00000179853.5";
ENSG00000117143.13	UAP1	protein_coding	-0.347453	6.22734	30.987	2.59757e-08	2.65731e-07	UAP1	chr1	162561506	162599842	+	gene_id "ENSG00000117143.13"; gene_type "protein_coding"; gene_name "UAP1"; level 2; tag "overlapping_locus"; havana_gene "OTTHUMG00000034419.4";
ENSG00000237732.9	AC010980.1	transcribed_unprocessed_pseudogene	2.6253	-0.683228	30.9759	2.61257e-08	2.67093e-07	AC010980.1	chr2	222318275	222352989	+	gene_id "ENSG00000237732.9"; gene_type "transcribed_unprocessed_pseudogene"; gene_name "AC010980.1"; level 1; havana_gene "OTTHUMG00000153406.3";
ENSG00000075240.16	GRAMD4	protein_coding	0.613793	3.34044	30.9255	2.68121e-08	2.73934e-07	GRAMD4	chr22	46576012	46679790	+	gene_id "ENSG00000075240.16"; gene_type "protein_coding"; gene_name "GRAMD4"; level 2; havana_gene "OTTHUMG00000150402.3";
ENSG00000083312.17	TNPO1	protein_coding	-0.218791	8.53376	30.9173	2.69258e-08	2.74854e-07	TNPO1	chr5	72816312	72916733	+	gene_id "ENSG00000083312.17"; gene_type "protein_coding"; gene_name "TNPO1"; level 2; tag "ncRNA_host"; havana_gene "OTTHUMG00000100967.7";
ENSG00000066629.16	EML1	protein_coding	-0.656329	2.83032	30.9165	2.69369e-08	2.74854e-07	EML1	chr14	99737693	99942060	+	gene_id "ENSG00000066629.16"; gene_type "protein_coding"; gene_name "EML1"; level 1; havana_gene "OTTHUMG00000171529.2";
ENSG00000171056.7	SOX7	protein_coding	-0.382179	4.97648	30.8705	2.75832e-08	2.81267e-07	SOX7	chr8	10723768	10730512	-	gene_id "ENSG00000171056.7"; gene_type "protein_coding"; gene_name "SOX7"; level 2; tag "overlapping_locus"; havana_gene "OTTHUMG00000090585.1";
ENSG00000188641.12	DPYD	protein_coding	-0.328479	5.83185	30.8454	2.79426e-08	2.84749e-07	DPYD	chr1	97077743	97921049	-	gene_id "ENSG00000188641.12"; gene_type "protein_coding"; gene_name "DPYD"; level 2; tag "overlapping_locus"; havana_gene "OTTHUMG00000039683.4";
ENSG00000166598.14	HSP90B1	protein_coding	-0.348005	9.44423	30.8304	2.81587e-08	2.86766e-07	HSP90B1	chr12	103930107	103953645	+	gene_id "ENSG00000166598.14"; gene_type "protein_coding"; gene_name "HSP90B1"; level 1; tag "ncRNA_host"; havana_gene "OTTHUMG00000170118.2";
ENSG00000101213.6	PTK6	protein_coding	0.629813	5.55665	30.7816	2.88767e-08	2.93889e-07	PTK6	chr20	63528001	63537370	-	gene_id "ENSG00000101213.6"; gene_type "protein_coding"; gene_name "PTK6"; level 2; havana_gene "OTTHUMG00000033039.2";
ENSG00000135480.15	KRT7	protein_coding	0.506824	3.44062	30.7658	2.91116e-08	2.9609e-07	KRT7	chr12	52232520	52252186	+	gene_id "ENSG00000135480.15"; gene_type "protein_coding"; gene_name "KRT7"; level 1; tag "overlapping_locus"; havana_gene "OTTHUMG00000169580.1";
ENSG00000004399.12	PLXND1	protein_coding	0.890898	3.01109	30.761	2.91851e-08	2.96647e-07	PLXND1	chr3	129555175	129606818	-	gene_id "ENSG00000004399.12"; gene_type "protein_coding"; gene_name "PLXND1"; level 1; havana_gene "OTTHUMG00000159547.15";
ENSG00000114850.6	SSR3	protein_coding	-0.254832	7.97306	30.6737	3.05269e-08	3.10086e-07	SSR3	chr3	156540140	156555184	-	gene_id "ENSG00000114850.6"; gene_type "protein_coding"; gene_name "SSR3"; level 1; havana_gene "OTTHUMG00000158632.1";
ENSG00000273706.4	LHX1	protein_coding	-0.641713	2.55563	30.6323	3.11853e-08	3.16571e-07	LHX1	chr17	36936785	36944612	+	gene_id "ENSG00000273706.4"; gene_type "protein_coding"; gene_name "LHX1"; level 2; havana_gene "OTTHUMG00000188456.1";
ENSG00000168016.13	TRANK1	protein_coding	0.565863	3.30164	30.6108	3.15327e-08	3.19892e-07	TRANK1	chr3	36826820	36945057	-	gene_id "ENSG00000168016.13"; gene_type "protein_coding"; gene_name "TRANK1"; level 1; havana_gene "OTTHUMG00000155848.5";
ENSG00000105939.12	ZC3HAV1	protein_coding	0.360297	7.06526	30.5936	3.18145e-08	3.22544e-07	ZC3HAV1	chr7	139043520	139109719	-	gene_id "ENSG00000105939.12"; gene_type "protein_coding"; gene_name "ZC3HAV1"; level 2; tag "overlapping_locus"; havana_gene "OTTHUMG00000157471.1";
ENSG00000198945.7	L3MBTL3	protein_coding	0.425322	4.71619	30.5761	3.21019e-08	3.25249e-07	L3MBTL3	chr6	130013699	130141451	+	gene_id "ENSG00000198945.7"; gene_type "protein_coding"; gene_name "L3MBTL3"; level 2; havana_gene "OTTHUMG00000015554.5";
ENSG00000183742.12	MACC1	protein_coding	-0.445951	4.18393	30.5711	3.21854e-08	3.25887e-07	MACC1	chr7	20134655	20217404	-	gene_id "ENSG00000183742.12"; gene_type "protein_coding"; gene_name "MACC1"; level 2; tag "overlapping_locus"; havana_gene "OTTHUMG00000128415.5";
ENSG00000136450.12	SRSF1	protein_coding	-0.156275	8.34108	30.5666	3.22608e-08	3.26442e-07	SRSF1	chr17	58003360	58007346	-	gene_id "ENSG00000136450.12"; gene_type "protein_coding"; gene_name "SRSF1"; level 1; tag "overlapping_locus"; havana_gene "OTTHUMG00000178781.2";
ENSG00000118689.14	FOXO3	protein_coding	0.40788	5.03711	30.5522	3.24995e-08	3.28648e-07	FOXO3	chr6	108559835	108684774	+	gene_id "ENSG00000118689.14"; gene_type "protein_coding"; gene_name "FOXO3"; level 2; havana_gene "OTTHUMG00000015327.2";
ENSG00000106541.11	AGR2	protein_coding	-1.85694	-0.708319	30.5293	3.28866e-08	3.32308e-07	AGR2	chr7	16791811	16833433	-	gene_id "ENSG00000106541.11"; gene_type "protein_coding"; gene_name "AGR2"; level 1; havana_gene "OTTHUMG00000023446.4";
ENSG00000126883.16	NUP214	protein_coding	-0.395295	6.38888	30.5283	3.29034e-08	3.32308e-07	NUP214	chr9	131125561	131234670	+	gene_id "ENSG00000126883.16"; gene_type "protein_coding"; gene_name "NUP214"; level 1; tag "ncRNA_host"; havana_gene "OTTHUMG00000020816.6";
ENSG00000272931.1	AC099568.2	lincRNA	1.58998	0.584878	30.4956	3.34632e-08	3.37746e-07	AC099568.2	chr1	89820174	89820868	-	gene_id "ENSG00000272931.1"; gene_type "lincRNA"; gene_name "AC099568.2"; level 2; havana_gene "OTTHUMG00000186155.1";
ENSG00000203485.12	INF2	protein_coding	-0.272273	7.53076	30.4727	3.38604e-08	3.41537e-07	INF2	chr14	104689606	104722535	+	gene_id "ENSG00000203485.12"; gene_type "protein_coding"; gene_name "INF2"; level 1; havana_gene "OTTHUMG00000029811.10";
ENSG00000157557.11	ETS2	protein_coding	0.289958	7.24257	30.4402	3.44311e-08	3.47073e-07	ETS2	chr21	38805307	38824955	+	gene_id "ENSG00000157557.11"; gene_type "protein_coding"; gene_name "ETS2"; level 2; havana_gene "OTTHUMG00000090769.5";
ENSG00000174564.12	IL20RB	protein_coding	0.414478	7.13948	30.4231	3.47372e-08	3.49935e-07	IL20RB	chr3	136946230	137011085	+	gene_id "ENSG00000174564.12"; gene_type "protein_coding"; gene_name "IL20RB"; level 2; tag "overlapping_locus"; havana_gene "OTTHUMG00000159779.2";
ENSG00000013588.7	GPRC5A	protein_coding	-0.453196	7.45452	30.4194	3.48038e-08	3.50383e-07	GPRC5A	chr12	12890782	12917937	+	gene_id "ENSG00000013588.7"; gene_type "protein_coding"; gene_name "GPRC5A"; level 2; tag "ncRNA_host"; havana_gene "OTTHUMG00000168710.2";
ENSG00000204634.12	TBC1D8	protein_coding	0.341516	6.16812	30.4089	3.49926e-08	3.5206e-07	TBC1D8	chr2	101007617	101252866	-	gene_id "ENSG00000204634.12"; gene_type "protein_coding"; gene_name "TBC1D8"; level 2; havana_gene "OTTHUMG00000153040.2";
ENSG00000172375.12	C2CD2L	protein_coding	-0.490387	3.94167	30.3933	3.52743e-08	3.54669e-07	C2CD2L	chr11	119102198	119118544	+	gene_id "ENSG00000172375.12"; gene_type "protein_coding"; gene_name "C2CD2L"; level 1; havana_gene "OTTHUMG00000166167.3";
ENSG00000072274.12	TFRC	protein_coding	0.318808	10.0411	30.3809	3.55014e-08	3.5662e-07	TFRC	chr3	196027183	196082189	-	gene_id "ENSG00000072274.12"; gene_type "protein_coding"; gene_name "TFRC"; level 2; havana_gene "OTTHUMG00000155714.2";
ENSG00000245556.2	SCAMP1-AS1	lincRNA	0.625325	3.1348	30.3802	3.55134e-08	3.5662e-07	SCAMP1-AS1	chr5	78342365	78360507	-	gene_id "ENSG00000245556.2"; gene_type "lincRNA"; gene_name "SCAMP1-AS1"; level 1; havana_gene "OTTHUMG00000162481.1";
ENSG00000100982.11	PCIF1	protein_coding	0.352291	5.45385	30.3709	3.56835e-08	3.58101e-07	PCIF1	chr20	45934628	45948023	+	gene_id "ENSG00000100982.11"; gene_type "protein_coding"; gene_name "PCIF1"; level 2; havana_gene "OTTHUMG00000032635.3";
[truncated: 14,258 more rows]
