# Supplementary material for: IER5, a DNA damage response gene, is required for Notch-mediated induction of squamous cell differentiation
Source: eLife. 2020 Sep 16;9:e58081. doi: 10.7554/eLife.58081 (PMC7529455; doi:10.7554/eLife.58081)
Supplement: Supplementary file 3. [file elife-58081-supp3.xls]

## Sheet: Sheet1
geneID	symbol	txType	logFC	logCPM	LR	PValue	FDR	symbol	chrom	start	end	strand	details
ENSG00000188257.10	PLA2G2A	protein_coding	15.9915	5.43198	2893.73	0	0	PLA2G2A	chr1	19975431	19980416	-	gene_id "ENSG00000188257.10"; gene_type "protein_coding"; gene_name "PLA2G2A"; level 2; havana_gene "OTTHUMG00000002699.2";
ENSG00000102837.6	OLFM4	protein_coding	13.9098	3.9428	1778.91	0	0	OLFM4	chr13	53028759	53052057	+	gene_id "ENSG00000102837.6"; gene_type "protein_coding"; gene_name "OLFM4"; level 2; havana_gene "OTTHUMG00000016981.3";
ENSG00000163207.6	IVL	protein_coding	6.9175	4.52633	1710.59	0	0	IVL	chr1	152908545	152911886	+	gene_id "ENSG00000163207.6"; gene_type "protein_coding"; gene_name "IVL"; level 2; havana_gene "OTTHUMG00000012451.1";
ENSG00000124102.4	PI3	protein_coding	6.58715	7.46874	3212.4	0	0	PI3	chr20	45174876	45176544	+	gene_id "ENSG00000124102.4"; gene_type "protein_coding"; gene_name "PI3"; level 2; havana_gene "OTTHUMG00000032567.3";
ENSG00000196562.14	SULF2	protein_coding	4.98993	6.54969	1833.27	0	0	SULF2	chr20	47656348	47786616	-	gene_id "ENSG00000196562.14"; gene_type "protein_coding"; gene_name "SULF2"; level 2; havana_gene "OTTHUMG00000032675.9";
ENSG00000104140.6	RHOV	protein_coding	4.88459	7.83862	3220.42	0	0	RHOV	chr15	40872214	40874289	-	gene_id "ENSG00000104140.6"; gene_type "protein_coding"; gene_name "RHOV"; level 2; havana_gene "OTTHUMG00000130134.2";
ENSG00000137673.8	MMP7	protein_coding	4.31739	3.65966	2269.29	0	0	MMP7	chr11	102520508	102530753	-	gene_id "ENSG00000137673.8"; gene_type "protein_coding"; gene_name "MMP7"; level 2; havana_gene "OTTHUMG00000048193.2";
ENSG00000185909.14	KLHDC8B	protein_coding	4.1095	4.83315	1497.04	0	0	KLHDC8B	chr3	49171611	49176486	+	gene_id "ENSG00000185909.14"; gene_type "protein_coding"; gene_name "KLHDC8B"; level 2; havana_gene "OTTHUMG00000156814.3";
ENSG00000198435.3	NRARP	protein_coding	4.06814	7.98516	1760.18	0	0	NRARP	chr9	137300482	137302251	-	gene_id "ENSG00000198435.3"; gene_type "protein_coding"; gene_name "NRARP"; level 2; tag "retrogene"; havana_gene "OTTHUMG00000156150.1";
ENSG00000172927.7	MYEOV	protein_coding	3.73033	6.18447	2017.76	0	0	MYEOV	chr11	69294138	69367726	+	gene_id "ENSG00000172927.7"; gene_type "protein_coding"; gene_name "MYEOV"; level 2; havana_gene "OTTHUMG00000167836.4";
ENSG00000069812.11	HES2	protein_coding	3.61575	5.76509	2777.64	0	0	HES2	chr1	6412418	6424670	-	gene_id "ENSG00000069812.11"; gene_type "protein_coding"; gene_name "HES2"; level 2; havana_gene "OTTHUMG00000000752.2";
ENSG00000166592.11	RRAD	protein_coding	5.30967	5.17362	1467.48	0	0	RRAD	chr16	66921679	66925644	-	gene_id "ENSG00000166592.11"; gene_type "protein_coding"; gene_name "RRAD"; level 2; havana_gene "OTTHUMG00000137511.4";
ENSG00000137801.10	THBS1	protein_coding	-3.48983	10.9182	1339.47	2.99117e-293	3.64371e-290	THBS1	chr15	39581079	39599466	+	gene_id "ENSG00000137801.10"; gene_type "protein_coding"; gene_name "THBS1"; level 2; tag "overlapping_locus"; havana_gene "OTTHUMG00000133665.3";
ENSG00000047936.10	ROS1	protein_coding	3.51736	6.44388	1329.77	3.83486e-291	4.33777e-288	ROS1	chr6	117288300	117425855	-	gene_id "ENSG00000047936.10"; gene_type "protein_coding"; gene_name "ROS1"; level 2; tag "overlapping_locus"; havana_gene "OTTHUMG00000016188.1";
ENSG00000096696.13	DSP	protein_coding	1.44343	10.7492	1309.05	1.22045e-286	1.28847e-283	DSP	chr6	7541575	7586717	+	gene_id "ENSG00000096696.13"; gene_type "protein_coding"; gene_name "DSP"; level 2; havana_gene "OTTHUMG00000014212.4";
ENSG00000157152.16	SYN2	protein_coding	5.95471	3.22191	1273.03	8.19906e-279	8.11502e-276	SYN2	chr3	12004402	12191400	+	gene_id "ENSG00000157152.16"; gene_type "protein_coding"; gene_name "SYN2"; level 2; tag "overlapping_locus"; havana_gene "OTTHUMG00000155335.9";
ENSG00000104055.15	TGM5	protein_coding	5.17019	4.01293	1237.18	5.07666e-271	4.72906e-268	TGM5	chr15	43232595	43266857	-	gene_id "ENSG00000104055.15"; gene_type "protein_coding"; gene_name "TGM5"; level 2; havana_gene "OTTHUMG00000176488.3";
ENSG00000082684.14	SEMA5B	protein_coding	3.85593	4.15667	1224.45	2.96423e-268	2.60786e-265	SEMA5B	chr3	122909193	123028605	-	gene_id "ENSG00000082684.14"; gene_type "protein_coding"; gene_name "SEMA5B"; level 2; havana_gene "OTTHUMG00000140392.3";
ENSG00000071967.11	CYBRD1	protein_coding	1.93553	5.76408	1108.17	5.53893e-243	4.61655e-240	CYBRD1	chr2	171522247	171558133	+	gene_id "ENSG00000071967.11"; gene_type "protein_coding"; gene_name "CYBRD1"; level 1; havana_gene "OTTHUMG00000132260.3";
ENSG00000078114.18	NEBL	protein_coding	3.4081	4.82803	1102.64	8.79524e-242	6.96407e-239	NEBL	chr10	20779973	21174187	-	gene_id "ENSG00000078114.18"; gene_type "protein_coding"; gene_name "NEBL"; level 2; tag "overlapping_locus"; havana_gene "OTTHUMG00000017788.6";
ENSG00000128510.10	CPA4	protein_coding	5.04097	4.97512	1086.93	2.29179e-238	1.72822e-235	CPA4	chr7	130293134	130324180	+	gene_id "ENSG00000128510.10"; gene_type "protein_coding"; gene_name "CPA4"; level 1; havana_gene "OTTHUMG00000157825.4";
ENSG00000081277.12	PKP1	protein_coding	1.60901	9.22565	1078.71	1.40282e-236	1.00978e-233	PKP1	chr1	201283452	201332993	+	gene_id "ENSG00000081277.12"; gene_type "protein_coding"; gene_name "PKP1"; level 2; havana_gene "OTTHUMG00000035729.3";
ENSG00000188064.9	WNT7B	protein_coding	-3.96494	3.59826	1052.3	7.71495e-231	5.31191e-228	WNT7B	chr22	45920362	45977129	-	gene_id "ENSG00000188064.9"; gene_type "protein_coding"; gene_name "WNT7B"; level 1; havana_gene "OTTHUMG00000154636.2";
ENSG00000124107.5	SLPI	protein_coding	2.9758	7.13343	1031.78	2.22459e-226	1.46786e-223	SLPI	chr20	45252239	45254564	-	gene_id "ENSG00000124107.5"; gene_type "protein_coding"; gene_name "SLPI"; level 2; havana_gene "OTTHUMG00000033075.3";
ENSG00000074181.8	NOTCH3	protein_coding	7.04596	3.83612	1025.02	6.53302e-225	4.13828e-222	NOTCH3	chr19	15159038	15200981	-	gene_id "ENSG00000074181.8"; gene_type "protein_coding"; gene_name "NOTCH3"; level 2; tag "ncRNA_host"; havana_gene "OTTHUMG00000183217.3";
ENSG00000111181.12	SLC6A12	protein_coding	10.7911	3.26061	1008.61	2.4108e-221	1.46836e-218	SLC6A12	chr12	190077	214570	-	gene_id "ENSG00000111181.12"; gene_type "protein_coding"; gene_name "SLC6A12"; level 2; havana_gene "OTTHUMG00000090309.7";
ENSG00000171462.14	DLK2	protein_coding	-2.85855	5.8826	1007.39	4.45113e-221	2.61067e-218	DLK2	chr6	43450352	43456632	-	gene_id "ENSG00000171462.14"; gene_type "protein_coding"; gene_name "DLK2"; level 2; havana_gene "OTTHUMG00000014735.2";
ENSG00000106003.12	LFNG	protein_coding	-3.78564	4.29087	998.048	4.77138e-219	2.69855e-216	LFNG	chr7	2512529	2529177	+	gene_id "ENSG00000106003.12"; gene_type "protein_coding"; gene_name "LFNG"; level 1; tag "ncRNA_host"; havana_gene "OTTHUMG00000152043.1";
ENSG00000134757.4	DSG3	protein_coding	1.53899	9.16026	977.21	1.61488e-214	8.81837e-212	DSG3	chr18	31447795	31478702	+	gene_id "ENSG00000134757.4"; gene_type "protein_coding"; gene_name "DSG3"; level 2; havana_gene "OTTHUMG00000131985.3";
ENSG00000183914.14	DNAH2	protein_coding	4.50167	3.54856	964.539	9.16957e-212	4.84031e-209	DNAH2	chr17	7717354	7833744	+	gene_id "ENSG00000183914.14"; gene_type "protein_coding"; gene_name "DNAH2"; level 1; tag "overlapping_locus"; havana_gene "OTTHUMG00000178020.2";
ENSG00000166589.12	CDH16	protein_coding	3.5904	5.16681	940.734	1.37075e-206	7.00232e-204	CDH16	chr16	66908122	66918984	-	gene_id "ENSG00000166589.12"; gene_type "protein_coding"; gene_name "CDH16"; level 1; havana_gene "OTTHUMG00000137518.6";
ENSG00000065308.4	TRAM2	protein_coding	-2.02469	5.38814	933.602	4.86762e-205	2.40886e-202	TRAM2	chr6	52497402	52576915	-	gene_id "ENSG00000065308.4"; gene_type "protein_coding"; gene_name "TRAM2"; level 2; havana_gene "OTTHUMG00000014850.1";
ENSG00000075651.15	PLD1	protein_coding	3.29377	4.5022	913.031	1.44211e-200	6.9204e-198	PLD1	chr3	171600405	171810950	-	gene_id "ENSG00000075651.15"; gene_type "protein_coding"; gene_name "PLD1"; level 1; havana_gene "OTTHUMG00000156947.7";
ENSG00000119326.14	CTNNAL1	protein_coding	-1.61109	7.26713	899.506	1.25695e-197	5.85442e-195	CTNNAL1	chr9	108942569	109013529	-	gene_id "ENSG00000119326.14"; gene_type "protein_coding"; gene_name "CTNNAL1"; level 2; havana_gene "OTTHUMG00000020466.3";
ENSG00000021762.19	OSBPL5	protein_coding	2.01991	5.74235	879.394	2.96097e-193	1.33971e-190	OSBPL5	chr11	3087116	3166739	-	gene_id "ENSG00000021762.19"; gene_type "protein_coding"; gene_name "OSBPL5"; level 2; havana_gene "OTTHUMG00000011702.7";
ENSG00000163082.9	SGPP2	protein_coding	2.36941	6.20891	867.132	1.37089e-190	6.03041e-188	SGPP2	chr2	222424517	222560948	+	gene_id "ENSG00000163082.9"; gene_type "protein_coding"; gene_name "SGPP2"; level 2; tag "ncRNA_host"; havana_gene "OTTHUMG00000133156.2";
ENSG00000164465.18	DCBLD1	protein_coding	1.64902	6.62964	865.472	3.14744e-190	1.3471e-187	DCBLD1	chr6	117453817	117569858	+	gene_id "ENSG00000164465.18"; gene_type "protein_coding"; gene_name "DCBLD1"; level 2; havana_gene "OTTHUMG00000015455.3";
ENSG00000169129.14	AFAP1L2	protein_coding	1.43791	7.04277	861.286	2.55869e-189	1.0663e-186	AFAP1L2	chr10	114294824	114404756	-	gene_id "ENSG00000169129.14"; gene_type "protein_coding"; gene_name "AFAP1L2"; level 2; havana_gene "OTTHUMG00000019086.3";
ENSG00000117318.8	ID3	protein_coding	1.62429	9.14948	826.826	7.93919e-182	3.22372e-179	ID3	chr1	23557918	23559794	-	gene_id "ENSG00000117318.8"; gene_type "protein_coding"; gene_name "ID3"; level 2; havana_gene "OTTHUMG00000003229.2";
ENSG00000142173.14	COL6A2	protein_coding	2.51076	6.58419	811.949	1.3616e-178	5.39058e-176	COL6A2	chr21	46098097	46132849	+	gene_id "ENSG00000142173.14"; gene_type "protein_coding"; gene_name "COL6A2"; level 2; havana_gene "OTTHUMG00000090489.6";
ENSG00000163975.11	MELTF	protein_coding	1.58309	6.8208	809.588	4.44036e-178	1.71506e-175	MELTF	chr3	196988621	197029816	-	gene_id "ENSG00000163975.11"; gene_type "protein_coding"; gene_name "MELTF"; level 2; havana_gene "OTTHUMG00000155518.2";
ENSG00000183111.11	ARHGEF37	protein_coding	2.56999	5.50411	797.811	1.61408e-175	6.08586e-173	ARHGEF37	chr5	149551947	149634968	+	gene_id "ENSG00000183111.11"; gene_type "protein_coding"; gene_name "ARHGEF37"; level 2; havana_gene "OTTHUMG00000163491.2";
ENSG00000142583.17	SLC2A5	protein_coding	4.15967	2.95417	792.806	1.97743e-174	7.28245e-172	SLC2A5	chr1	9035107	9088478	-	gene_id "ENSG00000142583.17"; gene_type "protein_coding"; gene_name "SLC2A5"; level 2; havana_gene "OTTHUMG00000001771.3";
ENSG00000176092.14	CRYBG2	protein_coding	3.01689	4.49976	775.954	9.12261e-171	3.28331e-168	CRYBG2	chr1	26321859	26360052	-	gene_id "ENSG00000176092.14"; gene_type "protein_coding"; gene_name "CRYBG2"; level 1; havana_gene "OTTHUMG00000003490.9";
ENSG00000279806.1	AC018629.1	TEC	-1.54057	6.02477	770.52	1.38559e-169	4.87605e-167	AC018629.1	chr17	40473554	40475289	-	gene_id "ENSG00000279806.1"; gene_type "TEC"; gene_name "AC018629.1"; level 2; havana_gene "OTTHUMG00000176039.1";
ENSG00000100033.16	PRODH	protein_coding	5.08231	2.94746	768.317	4.17439e-169	1.43708e-166	PRODH	chr22	18912777	18936553	-	gene_id "ENSG00000100033.16"; gene_type "protein_coding"; gene_name "PRODH"; level 2; havana_gene "OTTHUMG00000150163.5";
ENSG00000176463.13	SLCO3A1	protein_coding	1.87201	6.16839	762.809	6.58211e-168	2.21775e-165	SLCO3A1	chr15	91853695	92172435	+	gene_id "ENSG00000176463.13"; gene_type "protein_coding"; gene_name "SLCO3A1"; level 1; havana_gene "OTTHUMG00000149846.5";
ENSG00000117595.10	IRF6	protein_coding	1.743	8.72917	760.075	2.58635e-167	8.53281e-165	IRF6	chr1	209785623	209806175	-	gene_id "ENSG00000117595.10"; gene_type "protein_coding"; gene_name "IRF6"; level 2; havana_gene "OTTHUMG00000036521.2";
ENSG00000134363.11	FST	protein_coding	-3.42669	4.91479	749.523	5.09585e-165	1.6469e-162	FST	chr5	53480409	53487134	+	gene_id "ENSG00000134363.11"; gene_type "protein_coding"; gene_name "FST"; level 2; havana_gene "OTTHUMG00000131183.4";
ENSG00000127954.12	STEAP4	protein_coding	2.74908	2.17886	737.635	1.95907e-162	6.20476e-160	STEAP4	chr7	88270892	88306891	-	gene_id "ENSG00000127954.12"; gene_type "protein_coding"; gene_name "STEAP4"; level 2; havana_gene "OTTHUMG00000153853.7";
ENSG00000101680.14	LAMA1	protein_coding	3.58487	3.21132	733.665	1.42967e-161	4.43926e-159	LAMA1	chr18	6941744	7117814	-	gene_id "ENSG00000101680.14"; gene_type "protein_coding"; gene_name "LAMA1"; level 2; havana_gene "OTTHUMG00000133478.4";
ENSG00000112414.14	ADGRG6	protein_coding	1.79635	6.67535	733.596	1.48006e-161	4.50735e-159	ADGRG6	chr6	142301854	142446266	+	gene_id "ENSG00000112414.14"; gene_type "protein_coding"; gene_name "ADGRG6"; level 2; havana_gene "OTTHUMG00000015709.5";
ENSG00000170458.13	CD14	protein_coding	2.75069	6.47916	717.6	4.45283e-158	1.33047e-155	CD14	chr5	140631728	140633701	-	gene_id "ENSG00000170458.13"; gene_type "protein_coding"; gene_name "CD14"; level 1; havana_gene "OTTHUMG00000129507.4";
ENSG00000169851.15	PCDH7	protein_coding	-2.97357	2.9946	715.928	1.02836e-157	3.01577e-155	PCDH7	chr4	30720415	31146805	+	gene_id "ENSG00000169851.15"; gene_type "protein_coding"; gene_name "PCDH7"; level 1; havana_gene "OTTHUMG00000160364.4";
ENSG00000268621.5	IGFL2-AS1	lincRNA	2.19008	5.38621	708.072	5.2527e-156	1.5124e-153	IGFL2-AS1	chr19	46189166	46203083	-	gene_id "ENSG00000268621.5"; gene_type "lincRNA"; gene_name "IGFL2-AS1"; level 2; havana_gene "OTTHUMG00000182496.1";
ENSG00000167767.13	KRT80	protein_coding	-2.65758	6.57494	685.895	3.49206e-151	9.87506e-149	KRT80	chr12	52168996	52192000	-	gene_id "ENSG00000167767.13"; gene_type "protein_coding"; gene_name "KRT80"; level 2; havana_gene "OTTHUMG00000150193.1";
ENSG00000167601.11	AXL	protein_coding	-2.50492	5.94108	683.951	9.2429e-151	2.56791e-148	AXL	chr19	41219203	41261766	+	gene_id "ENSG00000167601.11"; gene_type "protein_coding"; gene_name "AXL"; level 1; havana_gene "OTTHUMG00000182727.3";
ENSG00000143217.8	NECTIN4	protein_coding	4.96047	3.41077	682.757	1.68059e-150	4.58859e-148	NECTIN4	chr1	161070995	161089599	-	gene_id "ENSG00000143217.8"; gene_type "protein_coding"; gene_name "NECTIN4"; level 2; havana_gene "OTTHUMG00000031475.1";
ENSG00000127472.10	PLA2G5	protein_coding	10.8393	1.19115	679.908	6.99839e-150	1.87842e-147	PLA2G5	chr1	20028179	20091190	+	gene_id "ENSG00000127472.10"; gene_type "protein_coding"; gene_name "PLA2G5"; level 2; havana_gene "OTTHUMG00000002698.3";
ENSG00000205420.10	KRT6A	protein_coding	1.06688	12.7808	675.957	5.06116e-149	1.33581e-146	KRT6A	chr12	52487174	52493257	-	gene_id "ENSG00000205420.10"; gene_type "protein_coding"; gene_name "KRT6A"; level 2; havana_gene "OTTHUMG00000169597.2";
ENSG00000166949.15	SMAD3	protein_coding	1.27947	8.12386	671.108	5.73567e-148	1.48902e-145	SMAD3	chr15	67063763	67195195	+	gene_id "ENSG00000166949.15"; gene_type "protein_coding"; gene_name "SMAD3"; level 1; havana_gene "OTTHUMG00000133230.5";
ENSG00000138162.18	TACC2	protein_coding	1.49547	6.7579	669.23	1.46946e-147	3.7533e-145	TACC2	chr10	121989174	122254545	+	gene_id "ENSG00000138162.18"; gene_type "protein_coding"; gene_name "TACC2"; level 1; havana_gene "OTTHUMG00000019181.7";
ENSG00000021355.12	SERPINB1	protein_coding	3.05468	7.1736	641.567	1.52437e-141	3.83173e-139	SERPINB1	chr6	2832332	2842006	-	gene_id "ENSG00000021355.12"; gene_type "protein_coding"; gene_name "SERPINB1"; level 2; havana_gene "OTTHUMG00000014124.1";
ENSG00000147883.10	CDKN2B	protein_coding	1.62813	5.5415	639.007	5.49523e-141	1.35972e-138	CDKN2B	chr9	22002903	22009363	-	gene_id "ENSG00000147883.10"; gene_type "protein_coding"; gene_name "CDKN2B"; level 2; havana_gene "OTTHUMG00000019691.2";
ENSG00000157168.18	NRG1	protein_coding	-1.73673	7.44091	638.268	7.95621e-141	1.93838e-138	NRG1	chr8	31639386	32767959	+	gene_id "ENSG00000157168.18"; gene_type "protein_coding"; gene_name "NRG1"; level 2; tag "ncRNA_host"; tag "overlapping_locus"; havana_gene "OTTHUMG00000163918.11";
ENSG00000186847.5	KRT14	protein_coding	1.73801	12.3232	631.432	2.43984e-139	5.85413e-137	KRT14	chr17	41582279	41586921	-	gene_id "ENSG00000186847.5"; gene_type "protein_coding"; gene_name "KRT14"; level 2; havana_gene "OTTHUMG00000133426.2";
ENSG00000118515.11	SGK1	protein_coding	1.90299	6.23487	605.428	1.10429e-133	2.61009e-131	SGK1	chr6	134169246	134318112	-	gene_id "ENSG00000118515.11"; gene_type "protein_coding"; gene_name "SGK1"; level 2; tag "overlapping_locus"; havana_gene "OTTHUMG00000015613.5";
ENSG00000142156.14	COL6A1	protein_coding	1.93735	6.44913	603.61	2.74502e-133	6.39266e-131	COL6A1	chr21	45981737	46005050	+	gene_id "ENSG00000142156.14"; gene_type "protein_coding"; gene_name "COL6A1"; level 2; havana_gene "OTTHUMG00000090440.1";
ENSG00000197921.5	HES5	protein_coding	7.60479	3.10704	594.295	2.91535e-131	6.69094e-129	HES5	chr1	2528745	2530245	-	gene_id "ENSG00000197921.5"; gene_type "protein_coding"; gene_name "HES5"; level 2; havana_gene "OTTHUMG00000000793.1";
ENSG00000188290.10	HES4	protein_coding	2.88465	6.36458	591.066	1.46933e-130	3.32404e-128	HES4	chr1	998962	1000172	-	gene_id "ENSG00000188290.10"; gene_type "protein_coding"; gene_name "HES4"; level 2; havana_gene "OTTHUMG00000040758.2";
ENSG00000063438.16	AHRR	protein_coding	-3.54836	3.33287	588.543	5.199e-130	1.1596e-127	AHRR	chr5	304176	438291	+	gene_id "ENSG00000063438.16"; gene_type "protein_coding"; gene_name "AHRR"; level 1; tag "overlapping_locus"; havana_gene "OTTHUMG00000162171.7";
ENSG00000114315.3	HES1	protein_coding	1.62089	5.91608	588.48	5.36499e-130	1.18e-127	HES1	chr3	194136145	194138732	+	gene_id "ENSG00000114315.3"; gene_type "protein_coding"; gene_name "HES1"; level 2; havana_gene "OTTHUMG00000155984.1";
ENSG00000116039.11	ATP6V1B1	protein_coding	6.7884	1.47612	585.961	1.8944e-129	4.10954e-127	ATP6V1B1	chr2	70935882	70965406	+	gene_id "ENSG00000116039.11"; gene_type "protein_coding"; gene_name "ATP6V1B1"; level 2; havana_gene "OTTHUMG00000129711.10";
ENSG00000131459.12	GFPT2	protein_coding	2.81793	5.05261	583.656	6.01051e-129	1.28625e-126	GFPT2	chr5	180300690	180353387	-	gene_id "ENSG00000131459.12"; gene_type "protein_coding"; gene_name "GFPT2"; level 2; havana_gene "OTTHUMG00000163442.5";
ENSG00000198561.13	CTNND1	protein_coding	0.935801	9.66688	573.904	7.94554e-127	1.67767e-124	CTNND1	chr11	57753243	57819546	+	gene_id "ENSG00000198561.13"; gene_type "protein_coding"; gene_name "CTNND1"; level 1; tag "overlapping_locus"; havana_gene "OTTHUMG00000167272.5";
ENSG00000184916.8	JAG2	protein_coding	-2.69993	7.30008	567.145	2.34608e-125	4.88849e-123	JAG2	chr14	105140981	105168824	-	gene_id "ENSG00000184916.8"; gene_type "protein_coding"; gene_name "JAG2"; level 2; tag "ncRNA_host"; tag "overlapping_locus"; havana_gene "OTTHUMG00000140172.2";
ENSG00000164687.10	FABP5	protein_coding	2.4828	7.29677	552.679	3.2908e-122	6.76794e-120	FABP5	chr8	81280363	81284777	+	gene_id "ENSG00000164687.10"; gene_type "protein_coding"; gene_name "FABP5"; level 1; havana_gene "OTTHUMG00000134313.1";
ENSG00000124120.10	TTPAL	protein_coding	1.284	6.89878	542.058	6.72633e-120	1.36562e-117	TTPAL	chr20	44475886	44494603	+	gene_id "ENSG00000124120.10"; gene_type "protein_coding"; gene_name "TTPAL"; level 1; havana_gene "OTTHUMG00000032536.5";
ENSG00000170323.8	FABP4	protein_coding	7.95216	2.04983	541.035	1.12266e-119	2.25044e-117	FABP4	chr8	81478419	81483263	-	gene_id "ENSG00000170323.8"; gene_type "protein_coding"; gene_name "FABP4"; level 2; havana_gene "OTTHUMG00000164602.2";
ENSG00000133401.15	PDZD2	protein_coding	1.57063	6.92137	540.356	1.57727e-119	3.1222e-117	PDZD2	chr5	31639410	32110931	+	gene_id "ENSG00000133401.15"; gene_type "protein_coding"; gene_name "PDZD2"; level 2; tag "ncRNA_host"; tag "overlapping_locus"; havana_gene "OTTHUMG00000161981.6";
ENSG00000103257.8	SLC7A5	protein_coding	-1.49278	11.7607	537.031	8.34251e-119	1.63101e-116	SLC7A5	chr16	87830023	87869488	-	gene_id "ENSG00000103257.8"; gene_type "protein_coding"; gene_name "SLC7A5"; level 2; tag "ncRNA_host"; havana_gene "OTTHUMG00000137658.3";
ENSG00000132470.13	ITGB4	protein_coding	-1.40115	9.73172	525.789	2.32882e-116	4.49746e-114	ITGB4	chr17	75721328	75757818	+	gene_id "ENSG00000132470.13"; gene_type "protein_coding"; gene_name "ITGB4"; level 1; havana_gene "OTTHUMG00000179814.3";
ENSG00000162676.11	GFI1	protein_coding	2.03222	4.07129	523.302	8.09545e-116	1.54457e-113	GFI1	chr1	92474762	92486876	-	gene_id "ENSG00000162676.11"; gene_type "protein_coding"; gene_name "GFI1"; level 2; havana_gene "OTTHUMG00000010897.1";
ENSG00000256540.1	AC007406.3	lincRNA	7.5237	1.56845	514.009	8.51257e-114	1.60482e-111	AC007406.3	chr12	166856	182399	-	gene_id "ENSG00000256540.1"; gene_type "lincRNA"; gene_name "AC007406.3"; level 2; havana_gene "OTTHUMG00000167979.1";
ENSG00000176641.10	RNF152	protein_coding	2.81598	4.14452	510.958	3.92375e-113	7.31019e-111	RNF152	chr18	61808063	61894247	-	gene_id "ENSG00000176641.10"; gene_type "protein_coding"; gene_name "RNF152"; level 1; havana_gene "OTTHUMG00000132774.5";
ENSG00000085117.11	CD82	protein_coding	1.46633	8.48858	501.253	5.07274e-111	9.34091e-109	CD82	chr11	44564427	44620363	+	gene_id "ENSG00000085117.11"; gene_type "protein_coding"; gene_name "CD82"; level 1; havana_gene "OTTHUMG00000166472.2";
ENSG00000163659.12	TIPARP	protein_coding	-1.37031	7.58307	500.77	6.46252e-111	1.17633e-108	TIPARP	chr3	156673235	156706770	+	gene_id "ENSG00000163659.12"; gene_type "protein_coding"; gene_name "TIPARP"; level 2; havana_gene "OTTHUMG00000158646.2";
ENSG00000100311.16	PDGFB	protein_coding	-2.27179	3.88218	493.56	2.39409e-109	4.30828e-107	PDGFB	chr22	39223359	39244751	-	gene_id "ENSG00000100311.16"; gene_type "protein_coding"; gene_name "PDGFB"; level 1; havana_gene "OTTHUMG00000151029.15";
ENSG00000119771.14	KLHL29	protein_coding	1.90178	5.03306	481.077	1.24587e-106	2.21681e-104	KLHL29	chr2	23385217	23708611	+	gene_id "ENSG00000119771.14"; gene_type "protein_coding"; gene_name "KLHL29"; level 2; havana_gene "OTTHUMG00000151899.3";
ENSG00000125730.16	C3	protein_coding	1.32066	8.9238	480.037	2.09784e-106	3.69127e-104	C3	chr19	6677704	6730562	-	gene_id "ENSG00000125730.16"; gene_type "protein_coding"; gene_name "C3"; level 2; tag "overlapping_locus"; havana_gene "OTTHUMG00000150335.6";
ENSG00000148841.15	ITPRIP	protein_coding	1.24647	6.39519	476.14	1.47835e-105	2.57265e-103	ITPRIP	chr10	104309698	104338404	-	gene_id "ENSG00000148841.15"; gene_type "protein_coding"; gene_name "ITPRIP"; level 2; havana_gene "OTTHUMG00000184003.3";
ENSG00000103187.7	COTL1	protein_coding	-1.08159	8.14416	475.15	2.42703e-105	4.17766e-103	COTL1	chr16	84565594	84618077	-	gene_id "ENSG00000103187.7"; gene_type "protein_coding"; gene_name "COTL1"; level 2; havana_gene "OTTHUMG00000137634.4";
ENSG00000085063.14	CD59	protein_coding	1.1114	9.92684	473.157	6.58798e-105	1.1218e-102	CD59	chr11	33698261	33736445	-	gene_id "ENSG00000085063.14"; gene_type "protein_coding"; gene_name "CD59"; level 1; tag "overlapping_locus"; havana_gene "OTTHUMG00000166270.3";
ENSG00000143556.8	S100A7	protein_coding	3.11606	2.48916	469.493	4.1306e-104	6.95874e-102	S100A7	chr1	153457744	153460701	-	gene_id "ENSG00000143556.8"; gene_type "protein_coding"; gene_name "S100A7"; level 2; havana_gene "OTTHUMG00000013123.1";
ENSG00000188293.5	IGFL1	protein_coding	6.08127	4.10123	469.373	4.38809e-104	7.31472e-102	IGFL1	chr19	46229752	46231243	+	gene_id "ENSG00000188293.5"; gene_type "protein_coding"; gene_name "IGFL1"; level 2; havana_gene "OTTHUMG00000182501.1";
ENSG00000141579.6	ZNF750	protein_coding	6.34069	2.21423	468.834	5.74868e-104	9.48293e-102	ZNF750	chr17	82829435	82840578	-	gene_id "ENSG00000141579.6"; gene_type "protein_coding"; gene_name "ZNF750"; level 2; havana_gene "OTTHUMG00000177822.3";
ENSG00000197329.11	PELI1	protein_coding	1.8735	4.86785	464.9	4.127e-103	6.73764e-101	PELI1	chr2	64092652	64144454	-	gene_id "ENSG00000197329.11"; gene_type "protein_coding"; gene_name "PELI1"; level 2; havana_gene "OTTHUMG00000129511.3";
ENSG00000118257.16	NRP2	protein_coding	-1.64406	5.0108	464.161	5.97617e-103	9.65701e-101	NRP2	chr2	205681990	205798133	+	gene_id "ENSG00000118257.16"; gene_type "protein_coding"; gene_name "NRP2"; level 2; havana_gene "OTTHUMG00000132893.5";
ENSG00000196839.12	ADA	protein_coding	2.15951	4.04397	462.759	1.20613e-102	1.92931e-100	ADA	chr20	44619522	44652233	-	gene_id "ENSG00000196839.12"; gene_type "protein_coding"; gene_name "ADA"; level 1; havana_gene "OTTHUMG00000033081.3";
ENSG00000132963.7	POMP	protein_coding	1.03318	7.83025	460.674	3.42918e-102	5.43045e-100	POMP	chr13	28659104	28678925	+	gene_id "ENSG00000132963.7"; gene_type "protein_coding"; gene_name "POMP"; level 2; havana_gene "OTTHUMG00000016652.2";
ENSG00000128274.15	A4GALT	protein_coding	1.01604	6.94455	455.742	4.06032e-101	6.36625e-99	A4GALT	chr22	42692121	42721298	-	gene_id "ENSG00000128274.15"; gene_type "protein_coding"; gene_name "A4GALT"; level 2; havana_gene "OTTHUMG00000150744.2";
ENSG00000183421.11	RIPK4	protein_coding	1.19285	7.74539	455.357	4.92439e-101	7.64536e-99	RIPK4	chr21	41739369	41767106	-	gene_id "ENSG00000183421.11"; gene_type "protein_coding"; gene_name "RIPK4"; level 2; tag "ncRNA_host"; havana_gene "OTTHUMG00000086770.1";
ENSG00000115758.12	ODC1	protein_coding	-1.26458	7.08849	452.81	1.76451e-100	2.7129e-98	ODC1	chr2	10439968	10448504	-	gene_id "ENSG00000115758.12"; gene_type "protein_coding"; gene_name "ODC1"; level 2; tag "ncRNA_host"; havana_gene "OTTHUMG00000090450.4";
ENSG00000155066.15	PROM2	protein_coding	1.69733	6.62436	452.11	2.50599e-100	3.81585e-98	PROM2	chr2	95274453	95291308	+	gene_id "ENSG00000155066.15"; gene_type "protein_coding"; gene_name "PROM2"; level 2; havana_gene "OTTHUMG00000130393.2";
ENSG00000104783.11	KCNN4	protein_coding	-2.63671	4.46395	450.38	5.96351e-100	8.99411e-98	KCNN4	chr19	43766533	43781257	-	gene_id "ENSG00000104783.11"; gene_type "protein_coding"; gene_name "KCNN4"; level 2; havana_gene "OTTHUMG00000182779.1";
ENSG00000182795.12	C1orf116	protein_coding	-1.40489	6.44812	447.901	2.06486e-99	3.08482e-97	C1orf116	chr1	207018521	207032756	-	gene_id "ENSG00000182795.12"; gene_type "protein_coding"; gene_name "C1orf116"; level 1; havana_gene "OTTHUMG00000036580.2";
ENSG00000011105.12	TSPAN9	protein_coding	1.50303	4.98536	442.157	3.67352e-98	5.43681e-96	TSPAN9	chr12	3077355	3286564	+	gene_id "ENSG00000011105.12"; gene_type "protein_coding"; gene_name "TSPAN9"; level 2; tag "ncRNA_host"; tag "overlapping_locus"; havana_gene "OTTHUMG00000150333.4";
ENSG00000128422.15	KRT17	protein_coding	1.65705	12.3161	441.363	5.469e-98	8.01917e-96	KRT17	chr17	41619437	41624842	-	gene_id "ENSG00000128422.15"; gene_type "protein_coding"; gene_name "KRT17"; level 2; havana_gene "OTTHUMG00000133505.3";
ENSG00000023445.13	BIRC3	protein_coding	1.591	7.11576	440.856	7.04854e-98	1.02404e-95	BIRC3	chr11	102317450	102339403	+	gene_id "ENSG00000023445.13"; gene_type "protein_coding"; gene_name "BIRC3"; level 1; havana_gene "OTTHUMG00000167324.4";
ENSG00000102265.11	TIMP1	protein_coding	2.60783	7.22686	436.455	6.39662e-97	9.20881e-95	TIMP1	chrX	47582313	47586789	+	gene_id "ENSG00000102265.11"; gene_type "protein_coding"; gene_name "TIMP1"; level 2; havana_gene "OTTHUMG00000021447.2";
ENSG00000006062.14	MAP3K14	protein_coding	-1.33921	5.38663	431.29	8.51294e-96	1.21451e-93	MAP3K14	chr17	45263121	45317040	-	gene_id "ENSG00000006062.14"; gene_type "protein_coding"; gene_name "MAP3K14"; level 2; havana_gene "OTTHUMG00000180364.6";
ENSG00000095203.14	EPB41L4B	protein_coding	1.38329	5.44806	427.588	5.44396e-95	7.69738e-93	EPB41L4B	chr9	109171975	109320964	-	gene_id "ENSG00000095203.14"; gene_type "protein_coding"; gene_name "EPB41L4B"; level 2; tag "ncRNA_host"; havana_gene "OTTHUMG00000020470.2";
ENSG00000137449.15	CPEB2	protein_coding	2.26518	3.12843	421.132	1.3837e-93	1.93913e-91	CPEB2	chr4	15002674	15070153	+	gene_id "ENSG00000137449.15"; gene_type "protein_coding"; gene_name "CPEB2"; level 2; havana_gene "OTTHUMG00000090669.2";
ENSG00000132669.12	RIN2	protein_coding	1.20802	7.78393	417.12	1.03339e-92	1.43551e-90	RIN2	chr20	19886521	20002457	+	gene_id "ENSG00000132669.12"; gene_type "protein_coding"; gene_name "RIN2"; level 2; havana_gene "OTTHUMG00000031996.2";
ENSG00000130779.19	CLIP1	protein_coding	0.950832	7.32766	414.576	3.69923e-92	5.09401e-90	CLIP1	chr12	122271432	122422632	-	gene_id "ENSG00000130779.19"; gene_type "protein_coding"; gene_name "CLIP1"; level 1; tag "overlapping_locus"; havana_gene "OTTHUMG00000168922.3";
ENSG00000165959.11	CLMN	protein_coding	1.42239	4.4424	413.529	6.25262e-92	8.5359e-90	CLMN	chr14	95181940	95319906	-	gene_id "ENSG00000165959.11"; gene_type "protein_coding"; gene_name "CLMN"; level 2; tag "overlapping_locus"; havana_gene "OTTHUMG00000171629.3";
ENSG00000163083.5	INHBB	protein_coding	-2.13634	2.22205	412.974	8.25776e-92	1.11769e-89	INHBB	chr2	120346143	120351808	+	gene_id "ENSG00000163083.5"; gene_type "protein_coding"; gene_name "INHBB"; level 2; havana_gene "OTTHUMG00000131437.1";
ENSG00000049130.14	KITLG	protein_coding	1.33198	5.31216	411.517	1.71362e-91	2.29973e-89	KITLG	chr12	88492793	88580851	-	gene_id "ENSG00000049130.14"; gene_type "protein_coding"; gene_name "KITLG"; level 2; havana_gene "OTTHUMG00000169888.4";
ENSG00000116661.10	FBXO2	protein_coding	2.36662	4.25769	410.07	3.53966e-91	4.71043e-89	FBXO2	chr1	11637018	11655785	-	gene_id "ENSG00000116661.10"; gene_type "protein_coding"; gene_name "FBXO2"; level 2; havana_gene "OTTHUMG00000002072.5";
ENSG00000169855.19	ROBO1	protein_coding	1.58136	5.84506	404.584	5.53517e-90	7.30459e-88	ROBO1	chr3	78597240	79767815	-	gene_id "ENSG00000169855.19"; gene_type "protein_coding"; gene_name "ROBO1"; level 1; tag "ncRNA_host"; havana_gene "OTTHUMG00000158843.4";
ENSG00000256694.1	AC026369.2	antisense_RNA	7.20125	1.18874	404.155	6.86265e-90	8.98156e-88	AC026369.2	chr12	164664	166321	-	gene_id "ENSG00000256694.1"; gene_type "antisense_RNA"; gene_name "AC026369.2"; level 2; havana_gene "OTTHUMG00000167978.1";
ENSG00000088387.18	DOCK9	protein_coding	1.33491	6.35203	391.826	3.3135e-87	4.30103e-85	DOCK9	chr13	98793429	99086625	-	gene_id "ENSG00000088387.18"; gene_type "protein_coding"; gene_name "DOCK9"; level 2; tag "overlapping_locus"; havana_gene "OTTHUMG00000017260.7";
ENSG00000143546.9	S100A8	protein_coding	2.2368	5.89053	391.163	4.61955e-87	5.94758e-85	S100A8	chr1	153390032	153391188	-	gene_id "ENSG00000143546.9"; gene_type "protein_coding"; gene_name "S100A8"; level 2; havana_gene "OTTHUMG00000013124.2";
ENSG00000106066.14	CPVL	protein_coding	4.18985	1.32457	391.119	4.72322e-87	6.03201e-85	CPVL	chr7	28995231	29195451	-	gene_id "ENSG00000106066.14"; gene_type "protein_coding"; gene_name "CPVL"; level 1; havana_gene "OTTHUMG00000023669.7";
ENSG00000144810.15	COL8A1	protein_coding	-1.37434	7.79865	390.114	7.81843e-87	9.90501e-85	COL8A1	chr3	99638475	99799226	+	gene_id "ENSG00000144810.15"; gene_type "protein_coding"; gene_name "COL8A1"; level 2; havana_gene "OTTHUMG00000148669.3";
ENSG00000187244.10	BCAM	protein_coding	-1.98463	6.41127	388.628	1.64676e-86	2.06968e-84	BCAM	chr19	44809059	44821420	+	gene_id "ENSG00000187244.10"; gene_type "protein_coding"; gene_name "BCAM"; level 1; havana_gene "OTTHUMG00000180838.3";
ENSG00000163810.11	TGM4	protein_coding	3.72328	2.5707	384.21	1.50827e-85	1.88071e-83	TGM4	chr3	44874608	44914990	+	gene_id "ENSG00000163810.11"; gene_type "protein_coding"; gene_name "TGM4"; level 2; tag "overlapping_locus"; havana_gene "OTTHUMG00000133096.4";
ENSG00000016402.13	IL20RA	protein_coding	1.68568	4.0449	384.129	1.57067e-85	1.94322e-83	IL20RA	chr6	136999971	137045180	-	gene_id "ENSG00000016402.13"; gene_type "protein_coding"; gene_name "IL20RA"; level 2; havana_gene "OTTHUMG00000015654.2";
ENSG00000154319.14	FAM167A	protein_coding	-2.54063	3.23463	384.015	1.6625e-85	2.04087e-83	FAM167A	chr8	11421463	11474715	-	gene_id "ENSG00000154319.14"; gene_type "protein_coding"; gene_name "FAM167A"; level 1; havana_gene "OTTHUMG00000129361.4";
ENSG00000154217.14	PITPNC1	protein_coding	1.37984	5.51125	383.279	2.40436e-85	2.92888e-83	PITPNC1	chr17	67377281	67697261	+	gene_id "ENSG00000154217.14"; gene_type "protein_coding"; gene_name "PITPNC1"; level 1; tag "ncRNA_host"; tag "overlapping_locus"; havana_gene "OTTHUMG00000179602.2";
ENSG00000100485.11	SOS2	protein_coding	1.52862	5.27416	382.859	2.96872e-85	3.58876e-83	SOS2	chr14	50117120	50231558	-	gene_id "ENSG00000100485.11"; gene_type "protein_coding"; gene_name "SOS2"; level 1; havana_gene "OTTHUMG00000140292.4";
ENSG00000143126.7	CELSR2	protein_coding	1.46668	7.35884	381.721	5.25115e-85	6.29978e-83	CELSR2	chr1	109250019	109275750	+	gene_id "ENSG00000143126.7"; gene_type "protein_coding"; gene_name "CELSR2"; level 2; havana_gene "OTTHUMG00000012003.1";
ENSG00000135919.12	SERPINE2	protein_coding	-2.59698	4.08579	379.455	1.63514e-84	1.94692e-82	SERPINE2	chr2	223975112	224039319	-	gene_id "ENSG00000135919.12"; gene_type "protein_coding"; gene_name "SERPINE2"; level 1; havana_gene "OTTHUMG00000133163.7";
ENSG00000115221.10	ITGB6	protein_coding	1.28765	6.33603	374.491	1.96978e-83	2.32786e-81	ITGB6	chr2	160099666	160271888	-	gene_id "ENSG00000115221.10"; gene_type "protein_coding"; gene_name "ITGB6"; level 1; havana_gene "OTTHUMG00000132026.5";
ENSG00000173801.16	JUP	protein_coding	0.791684	9.27782	373.937	2.59962e-83	3.04945e-81	JUP	chr17	41754604	41786931	-	gene_id "ENSG00000173801.16"; gene_type "protein_coding"; gene_name "JUP"; level 2; havana_gene "OTTHUMG00000133494.9";
ENSG00000101384.11	JAG1	protein_coding	0.989804	7.99098	369.493	2.4128e-82	2.8095e-80	JAG1	chr20	10637684	10674107	-	gene_id "ENSG00000101384.11"; gene_type "protein_coding"; gene_name "JAG1"; level 2; tag "ncRNA_host"; havana_gene "OTTHUMG00000031872.4";
ENSG00000105655.18	ISYNA1	protein_coding	3.34831	4.11626	365.937	1.43511e-81	1.65886e-79	ISYNA1	chr19	18434388	18438301	-	gene_id "ENSG00000105655.18"; gene_type "protein_coding"; gene_name "ISYNA1"; level 1; havana_gene "OTTHUMG00000179027.9";
ENSG00000171522.5	PTGER4	protein_coding	-3.29286	1.31813	364.807	2.52894e-81	2.90205e-79	PTGER4	chr5	40679498	40693735	+	gene_id "ENSG00000171522.5"; gene_type "protein_coding"; gene_name "PTGER4"; level 2; havana_gene "OTTHUMG00000094769.4";
ENSG00000109193.11	SULT1E1	protein_coding	2.72779	3.34705	362.815	6.86638e-81	7.82273e-79	SULT1E1	chr4	69841212	69860152	-	gene_id "ENSG00000109193.11"; gene_type "protein_coding"; gene_name "SULT1E1"; level 2; tag "overlapping_locus"; havana_gene "OTTHUMG00000129403.3";
ENSG00000143469.18	SYT14	protein_coding	4.17803	0.840456	360.654	2.02826e-80	2.29425e-78	SYT14	chr1	209938174	210171389	+	gene_id "ENSG00000143469.18"; gene_type "protein_coding"; gene_name "SYT14"; level 2; havana_gene "OTTHUMG00000036652.6";
ENSG00000205336.11	ADGRG1	protein_coding	1.24712	6.53323	357.039	1.24277e-79	1.39578e-77	ADGRG1	chr16	57610652	57665580	+	gene_id "ENSG00000205336.11"; gene_type "protein_coding"; gene_name "ADGRG1"; level 1; havana_gene "OTTHUMG00000176742.22";
ENSG00000187017.15	ESPN	protein_coding	2.87325	1.9333	354.406	4.65336e-79	5.18948e-77	ESPN	chr1	6424788	6461370	+	gene_id "ENSG00000187017.15"; gene_type "protein_coding"; gene_name "ESPN"; level 2; havana_gene "OTTHUMG00000000753.8";
ENSG00000221968.8	FADS3	protein_coding	-1.43558	4.78342	353.076	9.06228e-79	1.00357e-76	FADS3	chr11	61873519	61892051	-	gene_id "ENSG00000221968.8"; gene_type "protein_coding"; gene_name "FADS3"; level 1; tag "ncRNA_host"; havana_gene "OTTHUMG00000167500.4";
ENSG00000168906.12	MAT2A	protein_coding	-0.782611	8.83284	350.876	2.73201e-78	3.00446e-76	MAT2A	chr2	85539165	85545280	+	gene_id "ENSG00000168906.12"; gene_type "protein_coding"; gene_name "MAT2A"; level 1; havana_gene "OTTHUMG00000130174.6";
ENSG00000064393.15	HIPK2	protein_coding	0.927691	6.74246	348.137	1.07835e-77	1.1777e-75	HIPK2	chr7	139561570	139777778	-	gene_id "ENSG00000064393.15"; gene_type "protein_coding"; gene_name "HIPK2"; level 2; havana_gene "OTTHUMG00000157704.3";
ENSG00000225190.10	PLEKHM1	protein_coding	1.17776	5.42364	345.881	3.34259e-77	3.62556e-75	PLEKHM1	chr17	45435900	45490749	-	gene_id "ENSG00000225190.10"; gene_type "protein_coding"; gene_name "PLEKHM1"; level 2; tag "ncRNA_host"; havana_gene "OTTHUMG00000179074.5";
ENSG00000149557.12	FEZ1	protein_coding	-1.78194	5.16663	345.707	3.64854e-77	3.93049e-75	FEZ1	chr11	125445745	125496317	-	gene_id "ENSG00000149557.12"; gene_type "protein_coding"; gene_name "FEZ1"; level 1; havana_gene "OTTHUMG00000165886.5";
ENSG00000075223.13	SEMA3C	protein_coding	-1.01729	6.83594	344.502	6.67444e-77	7.14165e-75	SEMA3C	chr7	80742538	80922359	-	gene_id "ENSG00000075223.13"; gene_type "protein_coding"; gene_name "SEMA3C"; level 1; havana_gene "OTTHUMG00000023447.5";
ENSG00000206073.10	SERPINB4	protein_coding	2.7999	4.09031	343.542	1.08043e-76	1.1483e-74	SERPINB4	chr18	63637259	63644298	-	gene_id "ENSG00000206073.10"; gene_type "protein_coding"; gene_name "SERPINB4"; level 2; havana_gene "OTTHUMG00000060405.4";
ENSG00000175662.17	TOM1L2	protein_coding	1.25969	6.42959	343.032	1.39519e-76	1.47295e-74	TOM1L2	chr17	17843511	17972422	-	gene_id "ENSG00000175662.17"; gene_type "protein_coding"; gene_name "TOM1L2"; level 1; havana_gene "OTTHUMG00000059353.7";
ENSG00000135899.17	SP110	protein_coding	1.12414	5.42579	341.035	3.79738e-76	3.98247e-74	SP110	chr2	230167293	230225729	-	gene_id "ENSG00000135899.17"; gene_type "protein_coding"; gene_name "SP110"; level 2; havana_gene "OTTHUMG00000133204.6";
ENSG00000118777.10	ABCG2	protein_coding	-1.54998	3.96522	338.029	1.71467e-75	1.78641e-73	ABCG2	chr4	88090264	88231322	-	gene_id "ENSG00000118777.10"; gene_type "protein_coding"; gene_name "ABCG2"; level 1; tag "ncRNA_host"; tag "overlapping_locus"; havana_gene "OTTHUMG00000130601.4";
ENSG00000120645.11	IQSEC3	protein_coding	7.69242	0.834645	336.667	3.39398e-75	3.51288e-73	IQSEC3	chr12	66765	178460	+	gene_id "ENSG00000120645.11"; gene_type "protein_coding"; gene_name "IQSEC3"; level 1; havana_gene "OTTHUMG00000167975.4";
ENSG00000018236.14	CNTN1	protein_coding	-1.47494	4.95438	336.56	3.58182e-75	3.68322e-73	CNTN1	chr12	40692442	41072418	+	gene_id "ENSG00000018236.14"; gene_type "protein_coding"; gene_name "CNTN1"; level 2; tag "overlapping_locus"; havana_gene "OTTHUMG00000169362.3";
ENSG00000140545.14	MFGE8	protein_coding	2.12882	6.88222	335.71	5.48504e-75	5.60394e-73	MFGE8	chr15	88898683	88913411	-	gene_id "ENSG00000140545.14"; gene_type "protein_coding"; gene_name "MFGE8"; level 1; havana_gene "OTTHUMG00000148682.8";
ENSG00000108821.13	COL1A1	protein_coding	2.39196	4.99646	332.08	3.38692e-74	3.43816e-72	COL1A1	chr17	50183289	50201632	-	gene_id "ENSG00000108821.13"; gene_type "protein_coding"; gene_name "COL1A1"; level 2; havana_gene "OTTHUMG00000148674.9";
ENSG00000182463.15	TSHZ2	protein_coding	1.84327	3.00696	332.029	3.47398e-74	3.50408e-72	TSHZ2	chr20	52972407	53495330	+	gene_id "ENSG00000182463.15"; gene_type "protein_coding"; gene_name "TSHZ2"; level 2; tag "ncRNA_host"; tag "overlapping_locus"; havana_gene "OTTHUMG00000033058.8";
ENSG00000076641.4	PAG1	protein_coding	3.27765	3.56633	331.661	4.17841e-74	4.18794e-72	PAG1	chr8	80967810	81112068	-	gene_id "ENSG00000076641.4"; gene_type "protein_coding"; gene_name "PAG1"; level 2; havana_gene "OTTHUMG00000164592.3";
ENSG00000168672.3	FAM84B	protein_coding	-1.11013	6.49591	331.01	5.79312e-74	5.76981e-72	FAM84B	chr8	126552442	126558393	-	gene_id "ENSG00000168672.3"; gene_type "protein_coding"; gene_name "FAM84B"; level 2; havana_gene "OTTHUMG00000165034.1";
ENSG00000107201.9	DDX58	protein_coding	-1.16676	6.36052	330.162	8.86151e-74	8.77068e-72	DDX58	chr9	32455705	32526324	-	gene_id "ENSG00000107201.9"; gene_type "protein_coding"; gene_name "DDX58"; level 2; havana_gene "OTTHUMG00000019746.2";
ENSG00000177508.11	IRX3	protein_coding	1.72729	6.19178	329.172	1.45609e-73	1.43222e-71	IRX3	chr16	54283304	54286763	-	gene_id "ENSG00000177508.11"; gene_type "protein_coding"; gene_name "IRX3"; level 2; havana_gene "OTTHUMG00000133200.4";
ENSG00000158023.9	WDR66	protein_coding	-1.24894	5.2269	327.475	3.40995e-73	3.33333e-71	WDR66	chr12	121917862	122003927	+	gene_id "ENSG00000158023.9"; gene_type "protein_coding"; gene_name "WDR66"; level 1; tag "overlapping_locus"; havana_gene "OTTHUMG00000168948.1";
ENSG00000130066.16	SAT1	protein_coding	1.20886	7.58418	327.252	3.81294e-73	3.7044e-71	2018-05-01	chrX	23783173	23786226	+	gene_id "ENSG00000130066.16"; gene_type "protein_coding"; gene_name "SAT1"; level 2; havana_gene "OTTHUMG00000021256.1";
ENSG00000166145.14	SPINT1	protein_coding	0.819138	8.39748	325.961	7.28543e-73	7.03488e-71	SPINT1	chr15	40844018	40858207	+	gene_id "ENSG00000166145.14"; gene_type "protein_coding"; gene_name "SPINT1"; level 1; havana_gene "OTTHUMG00000130068.4";
ENSG00000129451.11	KLK10	protein_coding	1.42442	5.26727	325.442	9.45148e-73	9.07113e-71	KLK10	chr19	51012739	51020175	-	gene_id "ENSG00000129451.11"; gene_type "protein_coding"; gene_name "KLK10"; level 2; havana_gene "OTTHUMG00000182916.3";
ENSG00000121210.15	TMEM131L	protein_coding	1.30308	4.90946	324.971	1.19733e-72	1.14222e-70	TMEM131L	chr4	153466346	153636711	+	gene_id "ENSG00000121210.15"; gene_type "protein_coding"; gene_name "TMEM131L"; level 2; havana_gene "OTTHUMG00000153244.5";
ENSG00000147010.17	SH3KBP1	protein_coding	1.26928	7.52724	324.833	1.28291e-72	1.21654e-70	SH3KBP1	chrX	19533975	19887601	-	gene_id "ENSG00000147010.17"; gene_type "protein_coding"; gene_name "SH3KBP1"; level 2; havana_gene "OTTHUMG00000021227.2";
ENSG00000125968.8	ID1	protein_coding	1.18059	9.00936	323.428	2.59523e-72	2.44631e-70	ID1	chr20	31605283	31606515	+	gene_id "ENSG00000125968.8"; gene_type "protein_coding"; gene_name "ID1"; level 2; havana_gene "OTTHUMG00000032181.1";
ENSG00000198431.15	TXNRD1	protein_coding	-0.78492	8.68239	322.615	3.90126e-72	3.65564e-70	TXNRD1	chr12	104215779	104350305	+	gene_id "ENSG00000198431.15"; gene_type "protein_coding"; gene_name "TXNRD1"; level 1; tag "overlapping_locus"; havana_gene "OTTHUMG00000166481.4";
ENSG00000185052.11	SLC24A3	protein_coding	2.29809	1.91933	321.145	8.15504e-72	7.59666e-70	SLC24A3	chr20	19212646	19722937	+	gene_id "ENSG00000185052.11"; gene_type "protein_coding"; gene_name "SLC24A3"; level 2; havana_gene "OTTHUMG00000031993.4";
ENSG00000257335.8	MGAM	protein_coding	-3.00409	2.5454	320.832	9.54491e-72	8.83937e-70	MGAM	chr7	141907813	142106747	+	gene_id "ENSG00000257335.8"; gene_type "protein_coding"; gene_name "MGAM"; level 1; tag "overlapping_locus"; havana_gene "OTTHUMG00000158395.10";
ENSG00000197381.15	ADARB1	protein_coding	1.48858	4.94162	319.303	2.0545e-71	1.89158e-69	ADARB1	chr21	45073853	45226560	+	gene_id "ENSG00000197381.15"; gene_type "protein_coding"; gene_name "ADARB1"; level 2; havana_gene "OTTHUMG00000090295.7";
ENSG00000133142.17	TCEAL4	protein_coding	0.902988	6.81078	319.034	2.35128e-71	2.15231e-69	TCEAL4	chrX	103576231	103587736	+	gene_id "ENSG00000133142.17"; gene_type "protein_coding"; gene_name "TCEAL4"; level 2; havana_gene "OTTHUMG00000022103.8";
ENSG00000257093.6	KIAA1147	protein_coding	1.17738	5.72471	318.984	2.41165e-71	2.19488e-69	KIAA1147	chr7	141656728	141702153	-	gene_id "ENSG00000257093.6"; gene_type "protein_coding"; gene_name "KIAA1147"; level 2; tag "overlapping_locus"; havana_gene "OTTHUMG00000157539.1";
ENSG00000164251.4	F2RL1	protein_coding	1.03226	6.05563	316.041	1.05514e-70	9.54814e-69	F2RL1	chr5	76818933	76835315	+	gene_id "ENSG00000164251.4"; gene_type "protein_coding"; gene_name "F2RL1"; level 2; havana_gene "OTTHUMG00000102118.4";
ENSG00000092929.11	UNC13D	protein_coding	-1.777	4.0967	315.585	1.32586e-70	1.19297e-68	UNC13D	chr17	75827225	75844717	-	gene_id "ENSG00000092929.11"; gene_type "protein_coding"; gene_name "UNC13D"; level 2; havana_gene "OTTHUMG00000179895.3";
ENSG00000159388.5	BTG2	protein_coding	1.68575	4.63896	314.943	1.82957e-70	1.6369e-68	BTG2	chr1	203305491	203309602	+	gene_id "ENSG00000159388.5"; gene_type "protein_coding"; gene_name "BTG2"; level 2; havana_gene "OTTHUMG00000035834.4";
ENSG00000101230.5	ISM1	protein_coding	-3.09255	2.12601	312.69	5.66439e-70	5.03939e-68	ISM1	chr20	13221771	13300651	+	gene_id "ENSG00000101230.5"; gene_type "protein_coding"; gene_name "ISM1"; level 2; havana_gene "OTTHUMG00000031902.2";
ENSG00000110400.10	NECTIN1	protein_coding	1.0144	8.73216	309.447	2.88168e-69	2.5494e-67	NECTIN1	chr11	119623408	119729084	-	gene_id "ENSG00000110400.10"; gene_type "protein_coding"; gene_name "NECTIN1"; level 1; havana_gene "OTTHUMG00000166177.3";
ENSG00000149948.13	HMGA2	protein_coding	-1.30632	5.80107	305.804	1.79186e-68	1.57644e-66	HMGA2	chr12	65824131	65966295	+	gene_id "ENSG00000149948.13"; gene_type "protein_coding"; gene_name "HMGA2"; level 2; tag "overlapping_locus"; havana_gene "OTTHUMG00000168936.2";
ENSG00000177469.12	CAVIN1	protein_coding	-0.623144	9.01435	305.55	2.03522e-68	1.78065e-66	CAVIN1	chr17	42402452	42423517	-	gene_id "ENSG00000177469.12"; gene_type "protein_coding"; gene_name "CAVIN1"; level 2; havana_gene "OTTHUMG00000180137.1";
ENSG00000140511.11	HAPLN3	protein_coding	2.91564	1.91621	305.127	2.51711e-68	2.19016e-66	HAPLN3	chr15	88877288	88895626	-	gene_id "ENSG00000140511.11"; gene_type "protein_coding"; gene_name "HAPLN3"; level 1; havana_gene "OTTHUMG00000148680.5";
ENSG00000175920.16	DOK7	protein_coding	-3.34905	1.93831	298.995	5.45488e-67	4.72041e-65	DOK7	chr4	3463311	3494483	+	gene_id "ENSG00000175920.16"; gene_type "protein_coding"; gene_name "DOK7"; level 1; havana_gene "OTTHUMG00000122087.6";
ENSG00000134762.16	DSC3	protein_coding	0.92218	8.21857	297.575	1.11175e-66	9.56829e-65	DSC3	chr18	30990008	31042815	-	gene_id "ENSG00000134762.16"; gene_type "protein_coding"; gene_name "DSC3"; level 2; havana_gene "OTTHUMG00000179622.1";
ENSG00000276043.4	UHRF1	protein_coding	-1.07531	6.88823	297.062	1.43862e-66	1.23146e-64	UHRF1	chr19	4903080	4962154	+	gene_id "ENSG00000276043.4"; gene_type "protein_coding"; gene_name "UHRF1"; level 2; tag "ncRNA_host"; havana_gene "OTTHUMG00000180251.3";
ENSG00000276107.1	AC037198.2	sense_intronic	-3.656	1.20731	296.021	2.42514e-66	2.06476e-64	AC037198.2	chr15	39586561	39587293	+	gene_id "ENSG00000276107.1"; gene_type "sense_intronic"; gene_name "AC037198.2"; level 2; tag "overlapping_locus"; havana_gene "OTTHUMG00000186812.1";
ENSG00000011422.11	PLAUR	protein_coding	-1.44177	5.02161	293.956	6.83274e-66	5.78627e-64	PLAUR	chr19	43646095	43670547	-	gene_id "ENSG00000011422.11"; gene_type "protein_coding"; gene_name "PLAUR"; level 1; tag "ncRNA_host"; havana_gene "OTTHUMG00000182778.2";
ENSG00000172216.5	CEBPB	protein_coding	1.21463	8.03394	293.366	9.18436e-66	7.73636e-64	CEBPB	chr20	50190734	50192689	+	gene_id "ENSG00000172216.5"; gene_type "protein_coding"; gene_name "CEBPB"; level 2; havana_gene "OTTHUMG00000032715.1";
ENSG00000166033.11	HTRA1	protein_coding	1.38419	7.34336	293.353	9.24765e-66	7.74845e-64	HTRA1	chr10	122461525	122514908	+	gene_id "ENSG00000166033.11"; gene_type "protein_coding"; gene_name "HTRA1"; level 2; havana_gene "OTTHUMG00000019186.2";
ENSG00000135048.13	TMEM2	protein_coding	-1.02254	5.09087	291.915	1.9027e-65	1.58585e-63	TMEM2	chr9	71683366	71816690	-	gene_id "ENSG00000135048.13"; gene_type "protein_coding"; gene_name "TMEM2"; level 1; havana_gene "OTTHUMG00000020000.4";
ENSG00000053254.15	FOXN3	protein_coding	1.06329	5.55195	291.724	2.09418e-65	1.73631e-63	FOXN3	chr14	89124871	89619149	-	gene_id "ENSG00000053254.15"; gene_type "protein_coding"; gene_name "FOXN3"; level 1; tag "overlapping_locus"; havana_gene "OTTHUMG00000170898.4";
ENSG00000154764.5	WNT7A	protein_coding	-2.00689	3.11954	288.843	8.88363e-65	7.32715e-63	WNT7A	chr3	13816258	13880121	-	gene_id "ENSG00000154764.5"; gene_type "protein_coding"; gene_name "WNT7A"; level 1; havana_gene "OTTHUMG00000129803.2";
ENSG00000159166.13	LAD1	protein_coding	0.480784	7.93749	288.093	1.29458e-64	1.06223e-62	LAD1	chr1	201373244	201399915	-	gene_id "ENSG00000159166.13"; gene_type "protein_coding"; gene_name "LAD1"; level 2; tag "overlapping_locus"; havana_gene "OTTHUMG00000035737.4";
ENSG00000116584.17	ARHGEF2	protein_coding	1.33264	6.42259	287.744	1.54227e-64	1.25894e-62	ARHGEF2	chr1	155946851	156007070	-	gene_id "ENSG00000116584.17"; gene_type "protein_coding"; gene_name "ARHGEF2"; level 2; tag "ncRNA_host"; havana_gene "OTTHUMG00000017464.8";
ENSG00000134827.7	TCN1	protein_coding	5.38407	0.712417	285.924	3.84354e-64	3.12135e-62	TCN1	chr11	59852800	59866575	-	gene_id "ENSG00000134827.7"; gene_type "protein_coding"; gene_name "TCN1"; level 2; havana_gene "OTTHUMG00000167400.1";
ENSG00000133835.14	HSD17B4	protein_coding	0.645512	7.55086	284.729	7.00127e-64	5.65674e-62	HSD17B4	chr5	119452443	119637199	+	gene_id "ENSG00000133835.14"; gene_type "protein_coding"; gene_name "HSD17B4"; level 1; tag "overlapping_locus"; havana_gene "OTTHUMG00000128899.5";
ENSG00000101439.8	CST3	protein_coding	0.799133	8.60982	283.894	1.06451e-63	8.55718e-62	CST3	chr20	23626706	23638473	-	gene_id "ENSG00000101439.8"; gene_type "protein_coding"; gene_name "CST3"; level 2; tag "overlapping_locus"; havana_gene "OTTHUMG00000032080.3";
ENSG00000164236.11	ANKRD33B	protein_coding	1.42744	7.67706	282.978	1.68491e-63	1.34759e-61	ANKRD33B	chr5	10564330	10657816	+	gene_id "ENSG00000164236.11"; gene_type "protein_coding"; gene_name "ANKRD33B"; level 1; havana_gene "OTTHUMG00000162050.5";
ENSG00000114251.14	WNT5A	protein_coding	1.9532	3.75493	280.768	5.10808e-63	4.0649e-61	WNT5A	chr3	55465715	55490539	-	gene_id "ENSG00000114251.14"; gene_type "protein_coding"; gene_name "WNT5A"; level 2; havana_gene "OTTHUMG00000158361.6";
ENSG00000161642.17	ZNF385A	protein_coding	1.62135	5.7529	279.792	8.33571e-63	6.60022e-61	ZNF385A	chr12	54369133	54391298	-	gene_id "ENSG00000161642.17"; gene_type "protein_coding"; gene_name "ZNF385A"; level 2; havana_gene "OTTHUMG00000169840.2";
ENSG00000138061.11	CYP1B1	protein_coding	-1.4985	6.38165	279.559	9.36746e-63	7.38025e-61	CYP1B1	chr2	38066973	38109902	-	gene_id "ENSG00000138061.11"; gene_type "protein_coding"; gene_name "CYP1B1"; level 1; tag "overlapping_locus"; havana_gene "OTTHUMG00000100970.8";
ENSG00000083799.17	CYLD	protein_coding	1.10181	5.40488	278.211	1.8426e-62	1.44452e-60	CYLD	chr16	50742050	50801935	+	gene_id "ENSG00000083799.17"; gene_type "protein_coding"; gene_name "CYLD"; level 1; tag "ncRNA_host"; havana_gene "OTTHUMG00000173404.5";
ENSG00000135253.13	KCP	protein_coding	3.69999	1.97617	276.924	3.51432e-62	2.74152e-60	KCP	chr7	128862451	128910719	-	gene_id "ENSG00000135253.13"; gene_type "protein_coding"; gene_name "KCP"; level 2; tag "overlapping_locus"; havana_gene "OTTHUMG00000158363.6";
ENSG00000073111.13	MCM2	protein_coding	-0.916732	8.59692	276.577	4.1832e-62	3.24731e-60	MCM2	chr3	127598223	127622436	+	gene_id "ENSG00000073111.13"; gene_type "protein_coding"; gene_name "MCM2"; level 1; havana_gene "OTTHUMG00000159637.8";
ENSG00000006025.11	OSBPL7	protein_coding	2.24974	2.41218	275.697	6.50489e-62	5.02495e-60	OSBPL7	chr17	47807372	47821834	-	gene_id "ENSG00000006025.11"; gene_type "protein_coding"; gene_name "OSBPL7"; level 2; havana_gene "OTTHUMG00000178288.1";
ENSG00000189067.12	LITAF	protein_coding	0.972056	7.45732	274.956	9.43445e-62	7.25262e-60	LITAF	chr16	11547722	11636381	-	gene_id "ENSG00000189067.12"; gene_type "protein_coding"; gene_name "LITAF"; level 1; havana_gene "OTTHUMG00000177415.6";
ENSG00000162757.4	C1orf74	protein_coding	2.04595	4.36637	270.546	8.62913e-61	6.60149e-59	C1orf74	chr1	209779208	209784559	-	gene_id "ENSG00000162757.4"; gene_type "protein_coding"; gene_name "C1orf74"; level 2; havana_gene "OTTHUMG00000036483.2";
ENSG00000116016.13	EPAS1	protein_coding	0.863567	8.03467	270.184	1.03462e-60	7.87704e-59	EPAS1	chr2	46293667	46386703	+	gene_id "ENSG00000116016.13"; gene_type "protein_coding"; gene_name "EPAS1"; level 1; havana_gene "OTTHUMG00000128818.24";
ENSG00000128578.9	STRIP2	protein_coding	0.88266	6.04173	270.125	1.0657e-60	8.07485e-59	STRIP2	chr7	129434433	129488399	+	gene_id "ENSG00000128578.9"; gene_type "protein_coding"; gene_name "STRIP2"; level 2; tag "ncRNA_host"; tag "overlapping_locus"; havana_gene "OTTHUMG00000157695.1";
ENSG00000176454.13	LPCAT4	protein_coding	1.25376	5.72205	269.641	1.35862e-60	1.02453e-58	LPCAT4	chr15	34358618	34367278	-	gene_id "ENSG00000176454.13"; gene_type "protein_coding"; gene_name "LPCAT4"; level 1; havana_gene "OTTHUMG00000172349.3";
ENSG00000171051.8	FPR1	protein_coding	2.20224	2.06908	268.795	2.07775e-60	1.5594e-58	FPR1	chr19	51745172	51804110	-	gene_id "ENSG00000171051.8"; gene_type "protein_coding"; gene_name "FPR1"; level 2; havana_gene "OTTHUMG00000183500.4";
ENSG00000204388.6	HSPA1B	protein_coding	-1.40177	7.25608	266.996	5.12448e-60	3.82789e-58	HSPA1B	chr6	31827735	31830255	+	gene_id "ENSG00000204388.6"; gene_type "protein_coding"; gene_name "HSPA1B"; level 2; tag "retrogene"; havana_gene "OTTHUMG00000031202.2";
ENSG00000162923.14	WDR26	protein_coding	0.51156	6.97849	265.373	1.15718e-59	8.60335e-58	WDR26	chr1	224385143	224437033	-	gene_id "ENSG00000162923.14"; gene_type "protein_coding"; gene_name "WDR26"; level 1; tag "ncRNA_host"; havana_gene "OTTHUMG00000037636.4";
ENSG00000204103.3	MAFB	protein_coding	1.17594	7.83939	263.491	2.97524e-59	2.20168e-57	MAFB	chr20	40685848	40689240	-	gene_id "ENSG00000204103.3"; gene_type "protein_coding"; gene_name "MAFB"; level 2; havana_gene "OTTHUMG00000033052.2";
ENSG00000173432.10	SAA1	protein_coding	1.3395	7.87132	262.607	4.63732e-59	3.41566e-57	SAA1	chr11	18266174	18269977	+	gene_id "ENSG00000173432.10"; gene_type "protein_coding"; gene_name "SAA1"; level 2; tag "ncRNA_host"; havana_gene "OTTHUMG00000166147.3";
ENSG00000196422.10	PPP1R26	protein_coding	0.919826	6.18266	262.333	5.31976e-59	3.90017e-57	PPP1R26	chr9	135479079	135488893	+	gene_id "ENSG00000196422.10"; gene_type "protein_coding"; gene_name "PPP1R26"; level 2; havana_gene "OTTHUMG00000020904.2";
ENSG00000004399.12	PLXND1	protein_coding	2.18556	3.01109	261.607	7.661e-59	5.59076e-57	PLXND1	chr3	129555175	129606818	-	gene_id "ENSG00000004399.12"; gene_type "protein_coding"; gene_name "PLXND1"; level 1; havana_gene "OTTHUMG00000159547.15";
ENSG00000064300.8	NGFR	protein_coding	-3.11358	3.26654	261.475	8.18457e-59	5.94545e-57	NGFR	chr17	49495293	49515017	+	gene_id "ENSG00000064300.8"; gene_type "protein_coding"; gene_name "NGFR"; level 1; tag "ncRNA_host"; havana_gene "OTTHUMG00000161495.3";
ENSG00000175592.8	FOSL1	protein_coding	-1.20877	7.01533	261.441	8.32607e-59	6.02062e-57	FOSL1	chr11	65892049	65900573	-	gene_id "ENSG00000175592.8"; gene_type "protein_coding"; gene_name "FOSL1"; level 1; havana_gene "OTTHUMG00000166715.4";
ENSG00000084234.16	APLP2	protein_coding	-0.604518	8.87919	261.342	8.75007e-59	6.29846e-57	APLP2	chr11	130069837	130144811	+	gene_id "ENSG00000084234.16"; gene_type "protein_coding"; gene_name "APLP2"; level 1; havana_gene "OTTHUMG00000165767.3";
ENSG00000155893.12	PXYLP1	protein_coding	1.38204	4.79796	260.519	1.32235e-58	9.47543e-57	PXYLP1	chr3	141228726	141367753	+	gene_id "ENSG00000155893.12"; gene_type "protein_coding"; gene_name "PXYLP1"; level 1; tag "overlapping_locus"; havana_gene "OTTHUMG00000160171.5";
ENSG00000176406.22	RIMS2	protein_coding	-3.02476	2.2291	259.87	1.83127e-58	1.30631e-56	RIMS2	chr8	103500748	104256094	+	gene_id "ENSG00000176406.22"; gene_type "protein_coding"; gene_name "RIMS2"; level 1; tag "overlapping_locus"; havana_gene "OTTHUMG00000162097.11";
ENSG00000170412.16	GPRC5C	protein_coding	1.86231	5.7628	259.777	1.91911e-58	1.36283e-56	GPRC5C	chr17	74424851	74451653	+	gene_id "ENSG00000170412.16"; gene_type "protein_coding"; gene_name "GPRC5C"; level 1; havana_gene "OTTHUMG00000067613.6";
ENSG00000181019.12	NQO1	protein_coding	-0.854693	6.84896	259.696	1.99867e-58	1.41299e-56	NQO1	chr16	69706996	69726951	-	gene_id "ENSG00000181019.12"; gene_type "protein_coding"; gene_name "NQO1"; level 1; havana_gene "OTTHUMG00000137575.2";
ENSG00000136153.19	LMO7	protein_coding	2.57846	2.13195	259.16	2.61553e-58	1.84087e-56	LMO7	chr13	75620434	75859870	+	gene_id "ENSG00000136153.19"; gene_type "protein_coding"; gene_name "LMO7"; level 1; tag "overlapping_locus"; havana_gene "OTTHUMG00000017093.17";
ENSG00000158055.15	GRHL3	protein_coding	3.95709	1.4194	259.003	2.82999e-58	1.983e-56	GRHL3	chr1	24319322	24364482	+	gene_id "ENSG00000158055.15"; gene_type "protein_coding"; gene_name "GRHL3"; level 2; havana_gene "OTTHUMG00000003040.6";
ENSG00000149257.13	SERPINH1	protein_coding	-0.848805	7.33575	257.598	5.72791e-58	3.99591e-56	SERPINH1	chr11	75562056	75572783	+	gene_id "ENSG00000149257.13"; gene_type "protein_coding"; gene_name "SERPINH1"; level 2; havana_gene "OTTHUMG00000165362.5";
ENSG00000137965.10	IFI44	protein_coding	-1.80286	4.96544	257.2	6.99701e-58	4.85986e-56	IFI44	chr1	78649796	78664078	+	gene_id "ENSG00000137965.10"; gene_type "protein_coding"; gene_name "IFI44"; level 2; havana_gene "OTTHUMG00000009723.2";
ENSG00000168003.16	SLC3A2	protein_coding	-1.10614	10.0007	256.826	8.43998e-58	5.83649e-56	SLC3A2	chr11	62856102	62888875	+	gene_id "ENSG00000168003.16"; gene_type "protein_coding"; gene_name "SLC3A2"; level 1; havana_gene "OTTHUMG00000074091.8";
ENSG00000167768.4	KRT1	protein_coding	7.36033	-0.0335892	256.698	9.00194e-58	6.19803e-56	KRT1	chr12	52674736	52680407	-	gene_id "ENSG00000167768.4"; gene_type "protein_coding"; gene_name "KRT1"; level 2; havana_gene "OTTHUMG00000169749.1";
ENSG00000059728.10	MXD1	protein_coding	1.84277	6.4143	254.434	2.80411e-57	1.92233e-55	MXD1	chr2	69897688	69942945	+	gene_id "ENSG00000059728.10"; gene_type "protein_coding"; gene_name "MXD1"; level 1; tag "overlapping_locus"; havana_gene "OTTHUMG00000129646.4";
ENSG00000134755.14	DSC2	protein_coding	1.32365	6.1018	253.812	3.83274e-57	2.61618e-55	DSC2	chr18	31058840	31102415	-	gene_id "ENSG00000134755.14"; gene_type "protein_coding"; gene_name "DSC2"; level 2; havana_gene "OTTHUMG00000131981.4";
ENSG00000105974.11	CAV1	protein_coding	-0.852688	10.0593	252.743	6.55392e-57	4.45442e-55	CAV1	chr7	116524785	116561184	+	gene_id "ENSG00000105974.11"; gene_type "protein_coding"; gene_name "CAV1"; level 1; havana_gene "OTTHUMG00000023413.8";
ENSG00000198830.10	HMGN2	protein_coding	-0.859289	8.78107	252.132	8.90461e-57	6.02621e-55	HMGN2	chr1	26472450	26475972	+	gene_id "ENSG00000198830.10"; gene_type "protein_coding"; gene_name "HMGN2"; level 2; havana_gene "OTTHUMG00000003555.3";
ENSG00000268879.1	IGFL1P1	unprocessed_pseudogene	2.61169	2.89252	251.004	1.56897e-56	1.05728e-54	IGFL1P1	chr19	46196238	46197323	+	gene_id "ENSG00000268879.1"; gene_type "unprocessed_pseudogene"; gene_name "IGFL1P1"; level 2; havana_gene "OTTHUMG00000182497.1";
ENSG00000163286.8	ALPPL2	protein_coding	3.18598	2.16695	250.227	2.31732e-56	1.55496e-54	ALPPL2	chr2	232406843	232410714	+	gene_id "ENSG00000163286.8"; gene_type "protein_coding"; gene_name "ALPPL2"; level 2; havana_gene "OTTHUMG00000133257.2";
ENSG00000104375.15	STK3	protein_coding	0.553564	6.4062	250.157	2.40018e-56	1.60377e-54	STK3	chr8	98401403	98942827	-	gene_id "ENSG00000104375.15"; gene_type "protein_coding"; gene_name "STK3"; level 1; tag "ncRNA_host"; tag "overlapping_locus"; havana_gene "OTTHUMG00000164651.8";
ENSG00000124570.17	SERPINB6	protein_coding	1.56727	5.1043	249.306	3.67875e-56	2.44776e-54	SERPINB6	chr6	2948159	2972165	-	gene_id "ENSG00000124570.17"; gene_type "protein_coding"; gene_name "SERPINB6"; level 2; havana_gene "OTTHUMG00000016170.1";
ENSG00000122644.12	ARL4A	protein_coding	0.986587	6.10857	249.291	3.70742e-56	2.45651e-54	ARL4A	chr7	12686856	12690934	+	gene_id "ENSG00000122644.12"; gene_type "protein_coding"; gene_name "ARL4A"; level 2; havana_gene "OTTHUMG00000023374.5";
ENSG00000145545.11	SRD5A1	protein_coding	0.533915	6.81272	249.188	3.90426e-56	2.57616e-54	SRD5A1	chr5	6633343	6674386	+	gene_id "ENSG00000145545.11"; gene_type "protein_coding"; gene_name "SRD5A1"; level 2; havana_gene "OTTHUMG00000090456.3";
ENSG00000027697.13	IFNGR1	protein_coding	0.946265	7.82484	247.513	9.04825e-56	5.92188e-54	IFNGR1	chr6	137197484	137219449	-	gene_id "ENSG00000027697.13"; gene_type "protein_coding"; gene_name "IFNGR1"; level 2; havana_gene "OTTHUMG00000015656.3";
ENSG00000156675.15	RAB11FIP1	protein_coding	1.32583	5.63726	247.513	9.0496e-56	5.92188e-54	RAB11FIP1	chr8	37858618	37899467	-	gene_id "ENSG00000156675.15"; gene_type "protein_coding"; gene_name "RAB11FIP1"; level 2; havana_gene "OTTHUMG00000164026.3";
ENSG00000139211.6	AMIGO2	protein_coding	-1.2528	5.89598	246.964	1.19232e-55	7.7702e-54	AMIGO2	chr12	47075707	47079951	-	gene_id "ENSG00000139211.6"; gene_type "protein_coding"; gene_name "AMIGO2"; level 2; havana_gene "OTTHUMG00000169616.1";
ENSG00000101224.17	CDC25B	protein_coding	0.773338	10.08	245.557	2.41588e-55	1.56794e-53	CDC25B	chr20	3786772	3806121	+	gene_id "ENSG00000101224.17"; gene_type "protein_coding"; gene_name "CDC25B"; level 2; havana_gene "OTTHUMG00000031764.3";
ENSG00000112658.7	SRF	protein_coding	-0.799466	6.43485	245.342	2.69112e-55	1.73945e-53	SRF	chr6	43171299	43181507	+	gene_id "ENSG00000112658.7"; gene_type "protein_coding"; gene_name "SRF"; level 2; havana_gene "OTTHUMG00000014722.2";
ENSG00000127955.15	GNAI1	protein_coding	0.754109	6.89172	244.382	4.3581e-55	2.80548e-53	GNAI1	chr7	80133955	80219402	+	gene_id "ENSG00000127955.15"; gene_type "protein_coding"; gene_name "GNAI1"; level 2; havana_gene "OTTHUMG00000023523.10";
ENSG00000147853.16	AK3	protein_coding	0.480246	7.28647	243.43	7.02666e-55	4.50503e-53	AK3	chr9	4709559	4742043	-	gene_id "ENSG00000147853.16"; gene_type "protein_coding"; gene_name "AK3"; level 2; havana_gene "OTTHUMG00000019472.2";
ENSG00000277443.2	MARCKS	protein_coding	0.70289	8.18604	242.66	1.03465e-54	6.60674e-53	MARCKS	chr6	113857362	113863471	+	gene_id "ENSG00000277443.2"; gene_type "protein_coding"; gene_name "MARCKS"; level 2; havana_gene "OTTHUMG00000188327.1";
ENSG00000173110.7	HSPA6	protein_coding	-3.93038	0.854397	241.698	1.67647e-54	1.06621e-52	HSPA6	chr1	161524540	161526910	+	gene_id "ENSG00000173110.7"; gene_type "protein_coding"; gene_name "HSPA6"; level 2; tag "retrogene"; havana_gene "OTTHUMG00000034461.1";
ENSG00000138641.15	HERC3	protein_coding	1.28344	5.82744	238.562	8.09645e-54	5.12862e-52	HERC3	chr4	88521048	88708542	+	gene_id "ENSG00000138641.15"; gene_type "protein_coding"; gene_name "HERC3"; level 2; tag "overlapping_locus"; havana_gene "OTTHUMG00000150436.8";
ENSG00000137309.19	HMGA1	protein_coding	-0.898404	8.94655	238.415	8.71555e-54	5.49879e-52	HMGA1	chr6	34236873	34246231	+	gene_id "ENSG00000137309.19"; gene_type "protein_coding"; gene_name "HMGA1"; level 2; tag "ncRNA_host"; havana_gene "OTTHUMG00000014539.3";
ENSG00000178814.16	OPLAH	protein_coding	1.18911	5.64578	236.818	1.94357e-53	1.22136e-51	OPLAH	chr8	144051266	144063965	-	gene_id "ENSG00000178814.16"; gene_type "protein_coding"; gene_name "OPLAH"; level 2; tag "ncRNA_host"; havana_gene "OTTHUMG00000165435.7";
ENSG00000146674.14	IGFBP3	protein_coding	-2.30128	2.44457	236.513	2.26526e-53	1.41789e-51	IGFBP3	chr7	45912245	45921874	-	gene_id "ENSG00000146674.14"; gene_type "protein_coding"; gene_name "IGFBP3"; level 1; havana_gene "OTTHUMG00000023769.9";
ENSG00000266074.8	BAHCC1	protein_coding	2.2164	3.99115	236.481	2.30112e-53	1.43467e-51	BAHCC1	chr17	81395475	81466332	+	gene_id "ENSG00000266074.8"; gene_type "protein_coding"; gene_name "BAHCC1"; level 2; havana_gene "OTTHUMG00000184171.3";
ENSG00000121281.12	ADCY7	protein_coding	1.30857	4.66732	234.981	4.88861e-53	3.03592e-51	ADCY7	chr16	50246137	50318135	+	gene_id "ENSG00000121281.12"; gene_type "protein_coding"; gene_name "ADCY7"; level 2; tag "ncRNA_host"; havana_gene "OTTHUMG00000133172.6";
ENSG00000009790.14	TRAF3IP3	protein_coding	3.49655	1.45124	234.176	7.32283e-53	4.52985e-51	TRAF3IP3	chr1	209756032	209782320	+	gene_id "ENSG00000009790.14"; gene_type "protein_coding"; gene_name "TRAF3IP3"; level 1; havana_gene "OTTHUMG00000036480.7";
ENSG00000100767.15	PAPLN	protein_coding	1.69434	3.0134	234.07	7.72362e-53	4.7592e-51	PAPLN	chr14	73237497	73274640	+	gene_id "ENSG00000100767.15"; gene_type "protein_coding"; gene_name "PAPLN"; level 2; havana_gene "OTTHUMG00000171366.4";
ENSG00000041353.9	RAB27B	protein_coding	1.28796	6.44132	232.941	1.36119e-52	8.35497e-51	RAB27B	chr18	54717860	54895516	+	gene_id "ENSG00000041353.9"; gene_type "protein_coding"; gene_name "RAB27B"; level 1; tag "overlapping_locus"; havana_gene "OTTHUMG00000132710.6";
ENSG00000178695.5	KCTD12	protein_coding	0.811743	7.44827	232.107	2.06929e-52	1.26522e-50	KCTD12	chr13	76880166	76886390	-	gene_id "ENSG00000178695.5"; gene_type "protein_coding"; gene_name "KCTD12"; level 2; havana_gene "OTTHUMG00000017096.3";
ENSG00000279821.1	AC145098.2	TEC	-2.49572	1.98967	230.082	5.72161e-52	3.4849e-50	AC145098.2	chr5	177476631	177479656	-	gene_id "ENSG00000279821.1"; gene_type "TEC"; gene_name "AC145098.2"; level 2; havana_gene "OTTHUMG00000163397.1";
ENSG00000283227.1	SPRR5	protein_coding	4.41182	0.503099	229.15	9.13305e-52	5.54142e-50	SPRR5	chr1	152947154	152949258	+	gene_id "ENSG00000283227.1"; gene_type "protein_coding"; gene_name "SPRR5"; level 2; havana_gene "OTTHUMG00000177850.2";
ENSG00000205592.13	MUC19	processed_transcript	-4.24152	0.543687	226.752	3.04528e-51	1.84065e-49	MUC19	chr12	40393395	40570832	+	gene_id "ENSG00000205592.13"; gene_type "processed_transcript"; gene_name "MUC19"; level 1; tag "reference_genome_error"; havana_gene "OTTHUMG00000060732.35";
ENSG00000166140.17	ZFYVE19	protein_coding	1.10198	5.87554	226.656	3.19572e-51	1.92424e-49	ZFYVE19	chr15	40807086	40815084	+	gene_id "ENSG00000166140.17"; gene_type "protein_coding"; gene_name "ZFYVE19"; level 1; havana_gene "OTTHUMG00000172537.4";
ENSG00000178726.6	THBD	protein_coding	0.629212	8.52006	225.602	5.42682e-51	3.25527e-49	THBD	chr20	23045633	23049741	-	gene_id "ENSG00000178726.6"; gene_type "protein_coding"; gene_name "THBD"; level 2; havana_gene "OTTHUMG00000032053.2";
ENSG00000142910.15	TINAGL1	protein_coding	-0.883268	7.54752	224.321	1.03274e-50	6.1715e-49	TINAGL1	chr1	31576485	31587686	+	gene_id "ENSG00000142910.15"; gene_type "protein_coding"; gene_name "TINAGL1"; level 2; havana_gene "OTTHUMG00000003884.1";
ENSG00000135116.9	HRK	protein_coding	2.05332	2.9183	224.129	1.1369e-50	6.76841e-49	HRK	chr12	116856144	116881441	-	gene_id "ENSG00000135116.9"; gene_type "protein_coding"; gene_name "HRK"; level 2; havana_gene "OTTHUMG00000169328.3";
ENSG00000169594.13	BNC1	protein_coding	0.810983	8.24461	223.62	1.46858e-50	8.71025e-49	BNC1	chr15	83255903	83284714	-	gene_id "ENSG00000169594.13"; gene_type "protein_coding"; gene_name "BNC1"; level 1; havana_gene "OTTHUMG00000147362.2";
ENSG00000153714.5	LURAP1L	protein_coding	3.1951	0.305849	222.972	2.03272e-50	1.20113e-48	LURAP1L	chr9	12775021	12822131	+	gene_id "ENSG00000153714.5"; gene_type "protein_coding"; gene_name "LURAP1L"; level 2; havana_gene "OTTHUMG00000019557.1";
ENSG00000144868.13	TMEM108	protein_coding	7.15692	-0.549898	222.919	2.08783e-50	1.22911e-48	TMEM108	chr3	133038391	133397792	+	gene_id "ENSG00000144868.13"; gene_type "protein_coding"; gene_name "TMEM108"; level 1; havana_gene "OTTHUMG00000159685.6";
ENSG00000072778.19	ACADVL	protein_coding	0.920191	7.41195	222.564	2.49552e-50	1.46367e-48	ACADVL	chr17	7217125	7225273	+	gene_id "ENSG00000072778.19"; gene_type "protein_coding"; gene_name "ACADVL"; level 2; havana_gene "OTTHUMG00000102157.24";
ENSG00000125398.5	SOX9	protein_coding	1.53198	5.13552	222.388	2.72658e-50	1.59329e-48	SOX9	chr17	72121020	72126420	+	gene_id "ENSG00000125398.5"; gene_type "protein_coding"; gene_name "SOX9"; level 2; havana_gene "OTTHUMG00000166300.1";
ENSG00000163347.5	CLDN1	protein_coding	1.36364	9.14629	222.106	3.14065e-50	1.82851e-48	CLDN1	chr3	190305701	190322475	-	gene_id "ENSG00000163347.5"; gene_type "protein_coding"; gene_name "CLDN1"; level 2; havana_gene "OTTHUMG00000156214.2";
ENSG00000206538.8	VGLL3	protein_coding	1.54738	3.85242	220.583	6.74721e-50	3.91388e-48	VGLL3	chr3	86876388	86991119	-	gene_id "ENSG00000206538.8"; gene_type "protein_coding"; gene_name "VGLL3"; level 2; havana_gene "OTTHUMG00000158984.3";
ENSG00000143375.14	CGN	protein_coding	1.76139	2.97307	220.133	8.45821e-50	4.88847e-48	CGN	chr1	151510510	151538692	+	gene_id "ENSG00000143375.14"; gene_type "protein_coding"; gene_name "CGN"; level 2; havana_gene "OTTHUMG00000012497.16";
ENSG00000105939.12	ZC3HAV1	protein_coding	-0.961021	7.06526	219.853	9.73815e-50	5.60776e-48	ZC3HAV1	chr7	139043520	139109719	-	gene_id "ENSG00000105939.12"; gene_type "protein_coding"; gene_name "ZC3HAV1"; level 2; tag "overlapping_locus"; havana_gene "OTTHUMG00000157471.1";
ENSG00000050165.17	DKK3	protein_coding	-1.01542	5.93703	219.837	9.81691e-50	5.63263e-48	DKK3	chr11	11963106	12009769	-	gene_id "ENSG00000050165.17"; gene_type "protein_coding"; gene_name "DKK3"; level 1; havana_gene "OTTHUMG00000165709.3";
ENSG00000124496.12	TRERF1	protein_coding	0.955548	5.31679	219.691	1.05651e-49	6.04001e-48	TRERF1	chr6	42224931	42452051	-	gene_id "ENSG00000124496.12"; gene_type "protein_coding"; gene_name "TRERF1"; level 2; havana_gene "OTTHUMG00000014698.2";
ENSG00000136002.18	ARHGEF4	protein_coding	0.942347	6.36976	217.773	2.76756e-49	1.57651e-47	ARHGEF4	chr2	130836916	131047263	+	gene_id "ENSG00000136002.18"; gene_type "protein_coding"; gene_name "ARHGEF4"; level 1; tag "overlapping_locus"; havana_gene "OTTHUMG00000191895.1";
ENSG00000145685.13	LHFPL2	protein_coding	0.759992	6.10105	217.62	2.98919e-49	1.69666e-47	LHFPL2	chr5	78485215	78770021	-	gene_id "ENSG00000145685.13"; gene_type "protein_coding"; gene_name "LHFPL2"; level 1; tag "overlapping_locus"; havana_gene "OTTHUMG00000107579.4";
ENSG00000120129.5	DUSP1	protein_coding	1.01655	6.2532	217.386	3.36212e-49	1.90152e-47	DUSP1	chr5	172768090	172771195	-	gene_id "ENSG00000120129.5"; gene_type "protein_coding"; gene_name "DUSP1"; level 2; havana_gene "OTTHUMG00000130523.3";
ENSG00000108479.11	GALK1	protein_coding	1.27234	4.27286	217.01	4.06124e-49	2.28875e-47	GALK1	chr17	75751594	75765711	-	gene_id "ENSG00000108479.11"; gene_type "protein_coding"; gene_name "GALK1"; level 2; havana_gene "OTTHUMG00000179832.1";
ENSG00000165891.15	E2F7	protein_coding	-1.04607	5.91963	216.892	4.30937e-49	2.41997e-47	E2F7	chr12	77021247	77065580	-	gene_id "ENSG00000165891.15"; gene_type "protein_coding"; gene_name "E2F7"; level 2; havana_gene "OTTHUMG00000169969.2";
ENSG00000085415.15	SEH1L	protein_coding	-0.474294	7.12491	216.662	4.83734e-49	2.70686e-47	SEH1L	chr18	12947133	12987536	+	gene_id "ENSG00000085415.15"; gene_type "protein_coding"; gene_name "SEH1L"; level 2; havana_gene "OTTHUMG00000181909.2";
ENSG00000143382.14	ADAMTSL4	protein_coding	2.25139	2.83407	216.073	6.50211e-49	3.62561e-47	ADAMTSL4	chr1	150549369	150560937	+	gene_id "ENSG00000143382.14"; gene_type "protein_coding"; gene_name "ADAMTSL4"; level 2; tag "ncRNA_host"; havana_gene "OTTHUMG00000034863.5";
ENSG00000107105.14	ELAVL2	protein_coding	-1.08035	4.938	215.554	8.4369e-49	4.68796e-47	ELAVL2	chr9	23690104	23826337	-	gene_id "ENSG00000107105.14"; gene_type "protein_coding"; gene_name "ELAVL2"; level 1; havana_gene "OTTHUMG00000019700.4";
ENSG00000169071.14	ROR2	protein_coding	2.07583	1.69293	215.202	1.00706e-48	5.57613e-47	ROR2	chr9	91563091	91950162	-	gene_id "ENSG00000169071.14"; gene_type "protein_coding"; gene_name "ROR2"; level 2; tag "ncRNA_host"; havana_gene "OTTHUMG00000020211.4";
ENSG00000152518.7	ZFP36L2	protein_coding	0.758575	7.76166	214.789	1.23898e-48	6.83642e-47	ZFP36L2	chr2	43222402	43226609	-	gene_id "ENSG00000152518.7"; gene_type "protein_coding"; gene_name "ZFP36L2"; level 2; havana_gene "OTTHUMG00000128642.2";
ENSG00000167656.4	LY6D	protein_coding	3.22716	1.31272	214.231	1.63983e-48	9.01681e-47	LY6D	chr8	142784880	142786592	-	gene_id "ENSG00000167656.4"; gene_type "protein_coding"; gene_name "LY6D"; level 2; havana_gene "OTTHUMG00000164693.1";
ENSG00000204389.9	HSPA1A	protein_coding	-1.59697	6.67171	213.28	2.64427e-48	1.44895e-46	HSPA1A	chr6	31815464	31817946	+	gene_id "ENSG00000204389.9"; gene_type "protein_coding"; gene_name "HSPA1A"; level 2; tag "retrogene"; havana_gene "OTTHUMG00000031201.3";
ENSG00000272449.1	AL139246.5	lincRNA	4.46631	1.23457	212.378	4.15925e-48	2.27124e-46	AL139246.5	chr1	2546465	2547460	+	gene_id "ENSG00000272449.1"; gene_type "lincRNA"; gene_name "AL139246.5"; level 2; havana_gene "OTTHUMG00000185639.1";
ENSG00000132824.13	SERINC3	protein_coding	0.823222	8.09401	212.122	4.72994e-48	2.574e-46	SERINC3	chr20	44496221	44522109	-	gene_id "ENSG00000132824.13"; gene_type "protein_coding"; gene_name "SERINC3"; level 2; havana_gene "OTTHUMG00000033087.3";
ENSG00000019549.9	SNAI2	protein_coding	0.616076	7.79606	211.281	7.2169e-48	3.91393e-46	SNAI2	chr8	48917768	48921740	-	gene_id "ENSG00000019549.9"; gene_type "protein_coding"; gene_name "SNAI2"; level 2; havana_gene "OTTHUMG00000149912.4";
ENSG00000167107.12	ACSF2	protein_coding	1.14999	3.95452	210.657	9.87692e-48	5.33825e-46	ACSF2	chr17	50426158	50474845	+	gene_id "ENSG00000167107.12"; gene_type "protein_coding"; gene_name "ACSF2"; level 2; havana_gene "OTTHUMG00000162128.5";
ENSG00000067798.14	NAV3	protein_coding	-2.43577	2.15307	210.632	9.9989e-48	5.3858e-46	NAV3	chr12	77324641	78213008	+	gene_id "ENSG00000067798.14"; gene_type "protein_coding"; gene_name "NAV3"; level 1; havana_gene "OTTHUMG00000170001.3";
ENSG00000174307.6	PHLDA3	protein_coding	0.989534	6.90982	210.467	1.08663e-47	5.83315e-46	PHLDA3	chr1	201464383	201469237	-	gene_id "ENSG00000174307.6"; gene_type "protein_coding"; gene_name "PHLDA3"; level 2; havana_gene "OTTHUMG00000035767.3";
ENSG00000055044.10	NOP58	protein_coding	-0.449884	7.52464	210.173	1.2592e-47	6.73673e-46	NOP58	chr2	202265716	202303666	+	gene_id "ENSG00000055044.10"; gene_type "protein_coding"; gene_name "NOP58"; level 2; tag "ncRNA_host"; havana_gene "OTTHUMG00000132840.3";
ENSG00000157111.12	TMEM171	protein_coding	1.2946	6.5169	209.656	1.63311e-47	8.70772e-46	TMEM171	chr5	73120292	73131817	+	gene_id "ENSG00000157111.12"; gene_type "protein_coding"; gene_name "TMEM171"; level 2; havana_gene "OTTHUMG00000131269.3";
ENSG00000250303.3	AP002884.3	lincRNA	2.00089	3.82664	209.092	2.16721e-47	1.15167e-45	AP002884.3	chr11	112270749	112362534	+	gene_id "ENSG00000250303.3"; gene_type "lincRNA"; gene_name "AP002884.3"; level 1; havana_gene "OTTHUMG00000167191.2";
ENSG00000174437.16	ATP2A2	protein_coding	-0.520255	9.23951	208.851	2.44672e-47	1.29586e-45	ATP2A2	chr12	110280756	110351093	+	gene_id "ENSG00000174437.16"; gene_type "protein_coding"; gene_name "ATP2A2"; level 1; havana_gene "OTTHUMG00000169327.4";
ENSG00000124193.14	SRSF6	protein_coding	-0.714875	8.22351	206.586	7.63358e-47	4.02951e-45	SRSF6	chr20	43457928	43464247	+	gene_id "ENSG00000124193.14"; gene_type "protein_coding"; gene_name "SRSF6"; level 2; havana_gene "OTTHUMG00000032502.5";
ENSG00000180758.11	GPR157	protein_coding	0.859502	4.67822	205.714	1.18312e-46	6.22455e-45	GPR157	chr1	9100305	9129170	-	gene_id "ENSG00000180758.11"; gene_type "protein_coding"; gene_name "GPR157"; level 2; havana_gene "OTTHUMG00000001758.5";
ENSG00000205213.13	LGR4	protein_coding	-0.868961	5.91263	205.545	1.28766e-46	6.75213e-45	LGR4	chr11	27365961	27472775	-	gene_id "ENSG00000205213.13"; gene_type "protein_coding"; gene_name "LGR4"; level 1; havana_gene "OTTHUMG00000133508.3";
ENSG00000110958.15	PTGES3	protein_coding	-0.35488	8.74733	204.683	1.98551e-46	1.03771e-44	PTGES3	chr12	56663341	56688408	-	gene_id "ENSG00000110958.15"; gene_type "protein_coding"; gene_name "PTGES3"; level 2; tag "ncRNA_host"; havana_gene "OTTHUMG00000170217.2";
ENSG00000135925.8	WNT10A	protein_coding	-1.3166	4.91891	204.565	2.10738e-46	1.09778e-44	WNT10A	chr2	218880363	218899581	+	gene_id "ENSG00000135925.8"; gene_type "protein_coding"; gene_name "WNT10A"; level 1; havana_gene "OTTHUMG00000133085.3";
ENSG00000188042.7	ARL4C	protein_coding	-0.98143	6.16346	204.223	2.50231e-46	1.29923e-44	ARL4C	chr2	234493041	234497053	-	gene_id "ENSG00000188042.7"; gene_type "protein_coding"; gene_name "ARL4C"; level 2; tag "retrogene"; havana_gene "OTTHUMG00000133291.2";
ENSG00000101413.11	RPRD1B	protein_coding	-0.517691	6.59412	203.312	3.95399e-46	2.04625e-44	RPRD1B	chr20	38033546	38127780	+	gene_id "ENSG00000101413.11"; gene_type "protein_coding"; gene_name "RPRD1B"; level 2; havana_gene "OTTHUMG00000032434.6";
ENSG00000172037.13	LAMB2	protein_coding	0.947162	6.24225	203.19	4.20484e-46	2.16899e-44	LAMB2	chr3	49121114	49133118	-	gene_id "ENSG00000172037.13"; gene_type "protein_coding"; gene_name "LAMB2"; level 2; havana_gene "OTTHUMG00000156807.4";
ENSG00000157551.17	KCNJ15	protein_coding	1.05622	6.45045	203.181	4.22286e-46	2.17121e-44	KCNJ15	chr21	38157034	38307357	+	gene_id "ENSG00000157551.17"; gene_type "protein_coding"; gene_name "KCNJ15"; level 2; tag "overlapping_locus"; havana_gene "OTTHUMG00000090609.6";
ENSG00000104142.10	VPS18	protein_coding	0.985218	5.85065	202.32	6.50901e-46	3.33582e-44	VPS18	chr15	40894430	40903975	+	gene_id "ENSG00000104142.10"; gene_type "protein_coding"; gene_name "VPS18"; level 1; havana_gene "OTTHUMG00000130135.2";
ENSG00000164733.20	CTSB	protein_coding	0.697557	8.69032	202.225	6.82873e-46	3.48838e-44	CTSB	chr8	11842524	11869448	-	gene_id "ENSG00000164733.20"; gene_type "protein_coding"; gene_name "CTSB"; level 1; tag "overlapping_locus"; havana_gene "OTTHUMG00000090799.9";
ENSG00000153976.2	HS3ST3A1	protein_coding	1.77435	2.62491	201.529	9.68504e-46	4.93158e-44	HS3ST3A1	chr17	13495689	13601927	-	gene_id "ENSG00000153976.2"; gene_type "protein_coding"; gene_name "HS3ST3A1"; level 2; tag "ncRNA_host"; havana_gene "OTTHUMG00000058768.2";
ENSG00000163993.6	S100P	protein_coding	3.05071	3.36516	199.225	3.08359e-45	1.56512e-43	S100P	chr4	6693069	6697170	+	gene_id "ENSG00000163993.6"; gene_type "protein_coding"; gene_name "S100P"; level 2; havana_gene "OTTHUMG00000090491.4";
ENSG00000140465.13	CYP1A1	protein_coding	-1.57674	3.32119	199.095	3.29123e-45	1.66518e-43	CYP1A1	chr15	74719542	74725610	-	gene_id "ENSG00000140465.13"; gene_type "protein_coding"; gene_name "CYP1A1"; level 1; havana_gene "OTTHUMG00000142812.4";
ENSG00000128567.16	PODXL	protein_coding	-1.89248	2.29368	197.921	5.93659e-45	2.99401e-43	PODXL	chr7	131500262	131558217	-	gene_id "ENSG00000128567.16"; gene_type "protein_coding"; gene_name "PODXL"; level 2; havana_gene "OTTHUMG00000154918.4";
ENSG00000182022.17	CHST15	protein_coding	0.823964	5.55248	197.213	8.47455e-45	4.26041e-43	CHST15	chr10	124007666	124093607	-	gene_id "ENSG00000182022.17"; gene_type "protein_coding"; gene_name "CHST15"; level 2; havana_gene "OTTHUMG00000019208.4";
ENSG00000170873.18	MTSS1	protein_coding	1.78155	5.73638	196.437	1.2517e-44	6.27274e-43	MTSS1	chr8	124550790	124728429	-	gene_id "ENSG00000170873.18"; gene_type "protein_coding"; gene_name "MTSS1"; level 1; havana_gene "OTTHUMG00000048189.5";
ENSG00000074527.11	NTN4	protein_coding	1.0838	5.58118	195.925	1.61842e-44	8.08497e-43	NTN4	chr12	95657807	95791152	-	gene_id "ENSG00000074527.11"; gene_type "protein_coding"; gene_name "NTN4"; level 1; havana_gene "OTTHUMG00000170290.2";
ENSG00000125378.15	BMP4	protein_coding	-1.81819	2.1369	194.595	3.15759e-44	1.57244e-42	BMP4	chr14	53949736	53958761	-	gene_id "ENSG00000125378.15"; gene_type "protein_coding"; gene_name "BMP4"; level 1; tag "retrogene"; havana_gene "OTTHUMG00000140303.4";
ENSG00000116991.10	SIPA1L2	protein_coding	1.14168	4.18429	194.51	3.29531e-44	1.63588e-42	SIPA1L2	chr1	232397965	232561558	-	gene_id "ENSG00000116991.10"; gene_type "protein_coding"; gene_name "SIPA1L2"; level 2; havana_gene "OTTHUMG00000037820.1";
ENSG00000129474.15	AJUBA	protein_coding	-1.21558	8.33335	193.641	5.09941e-44	2.52357e-42	AJUBA	chr14	22971174	22982642	-	gene_id "ENSG00000129474.15"; gene_type "protein_coding"; gene_name "AJUBA"; level 1; tag "overlapping_locus"; havana_gene "OTTHUMG00000028711.5";
ENSG00000186832.8	KRT16	protein_coding	2.61521	6.78534	193.556	5.32324e-44	2.62613e-42	KRT16	chr17	41609778	41615899	-	gene_id "ENSG00000186832.8"; gene_type "protein_coding"; gene_name "KRT16"; level 2; havana_gene "OTTHUMG00000133495.4";
ENSG00000131941.7	RHPN2	protein_coding	0.894289	4.80107	192.136	1.08668e-43	5.34431e-42	RHPN2	chr19	32978593	33064888	-	gene_id "ENSG00000131941.7"; gene_type "protein_coding"; gene_name "RHPN2"; level 2; havana_gene "OTTHUMG00000180340.2";
ENSG00000084652.15	TXLNA	protein_coding	-0.693784	6.70153	191.94	1.19889e-43	5.87788e-42	TXLNA	chr1	32179686	32198285	+	gene_id "ENSG00000084652.15"; gene_type "protein_coding"; gene_name "TXLNA"; level 2; havana_gene "OTTHUMG00000004423.6";
ENSG00000137094.14	DNAJB5	protein_coding	2.0644	3.9844	191.403	1.57089e-43	7.67796e-42	DNAJB5	chr9	34989641	34998900	+	gene_id "ENSG00000137094.14"; gene_type "protein_coding"; gene_name "DNAJB5"; level 1; havana_gene "OTTHUMG00000019840.8";
ENSG00000066855.15	MTFR1	protein_coding	0.524888	6.38928	190.399	2.60119e-43	1.26746e-41	MTFR1	chr8	65644734	65771261	+	gene_id "ENSG00000066855.15"; gene_type "protein_coding"; gene_name "MTFR1"; level 1; havana_gene "OTTHUMG00000164468.5";
ENSG00000150687.11	PRSS23	protein_coding	-1.99633	3.06108	190.242	2.81494e-43	1.3674e-41	PRSS23	chr11	86791059	86952910	+	gene_id "ENSG00000150687.11"; gene_type "protein_coding"; gene_name "PRSS23"; level 2; tag "overlapping_locus"; havana_gene "OTTHUMG00000167226.3";
ENSG00000149289.10	ZC3H12C	protein_coding	1.02118	6.38593	190.124	2.98658e-43	1.44635e-41	ZC3H12C	chr11	110093361	110171841	+	gene_id "ENSG00000149289.10"; gene_type "protein_coding"; gene_name "ZC3H12C"; level 1; havana_gene "OTTHUMG00000166572.1";
ENSG00000204580.13	DDR1	protein_coding	0.687356	8.22054	189.926	3.29949e-43	1.59301e-41	DDR1	chr6	30876421	30900156	+	gene_id "ENSG00000204580.13"; gene_type "protein_coding"; gene_name "DDR1"; level 1; tag "ncRNA_host"; havana_gene "OTTHUMG00000031236.13";
ENSG00000169991.10	IFFO2	protein_coding	-1.23997	6.43073	189.877	3.38232e-43	1.62804e-41	IFFO2	chr1	18904281	18956686	-	gene_id "ENSG00000169991.10"; gene_type "protein_coding"; gene_name "IFFO2"; level 1; tag "overlapping_locus"; havana_gene "OTTHUMG00000002499.2";
ENSG00000124795.14	DEK	protein_coding	-0.558862	8.72082	189.588	3.90985e-43	1.87625e-41	DEK	chr6	18223868	18264823	-	gene_id "ENSG00000124795.14"; gene_type "protein_coding"; gene_name "DEK"; level 1; havana_gene "OTTHUMG00000014319.5";
ENSG00000157510.13	AFAP1L1	protein_coding	0.720432	6.51133	189.453	4.1845e-43	2.00199e-41	AFAP1L1	chr5	149271871	149341802	+	gene_id "ENSG00000157510.13"; gene_type "protein_coding"; gene_name "AFAP1L1"; level 2; havana_gene "OTTHUMG00000163441.3";
ENSG00000104327.7	CALB1	protein_coding	2.15012	3.87639	188.802	5.80599e-43	2.76939e-41	CALB1	chr8	90058608	90095475	-	gene_id "ENSG00000104327.7"; gene_type "protein_coding"; gene_name "CALB1"; level 1; havana_gene "OTTHUMG00000134314.4";
ENSG00000187193.8	MT1X	protein_coding	1.94979	5.98607	188.623	6.35258e-43	3.02101e-41	MT1X	chr16	56682424	56684196	+	gene_id "ENSG00000187193.8"; gene_type "protein_coding"; gene_name "MT1X"; level 2; tag "overlapping_locus"; havana_gene "OTTHUMG00000133280.6";
ENSG00000100906.10	NFKBIA	protein_coding	0.969663	7.43547	188.488	6.7986e-43	3.22343e-41	NFKBIA	chr14	35401511	35404749	-	gene_id "ENSG00000100906.10"; gene_type "protein_coding"; gene_name "NFKBIA"; level 1; havana_gene "OTTHUMG00000140220.4";
ENSG00000157227.12	MMP14	protein_coding	-0.61134	8.97471	188.23	7.73831e-43	3.65803e-41	MMP14	chr14	22836557	22849027	+	gene_id "ENSG00000157227.12"; gene_type "protein_coding"; gene_name "MMP14"; level 1; havana_gene "OTTHUMG00000028704.4";
ENSG00000179388.8	EGR3	protein_coding	4.01091	1.42139	187.724	9.98288e-43	4.70503e-41	EGR3	chr8	22687659	22693302	-	gene_id "ENSG00000179388.8"; gene_type "protein_coding"; gene_name "EGR3"; level 1; havana_gene "OTTHUMG00000097825.2";
ENSG00000105426.16	PTPRS	protein_coding	-2.11602	3.31497	186.406	1.9357e-42	9.09605e-41	PTPRS	chr19	5158495	5340803	-	gene_id "ENSG00000105426.16"; gene_type "protein_coding"; gene_name "PTPRS"; level 2; havana_gene "OTTHUMG00000180325.4";
ENSG00000169994.18	MYO7B	protein_coding	3.64621	1.65071	186.201	2.14606e-42	1.00547e-40	MYO7B	chr2	127535802	127637729	+	gene_id "ENSG00000169994.18"; gene_type "protein_coding"; gene_name "MYO7B"; level 2; havana_gene "OTTHUMG00000153419.11";
ENSG00000134955.11	SLC37A2	protein_coding	-1.24192	6.76273	186.179	2.17031e-42	1.01384e-40	SLC37A2	chr11	125063067	125090312	+	gene_id "ENSG00000134955.11"; gene_type "protein_coding"; gene_name "SLC37A2"; level 2; havana_gene "OTTHUMG00000165879.4";
ENSG00000106144.19	CASP2	protein_coding	-0.728646	5.92737	186.164	2.18671e-42	1.01849e-40	CASP2	chr7	143288215	143307696	+	gene_id "ENSG00000106144.19"; gene_type "protein_coding"; gene_name "CASP2"; level 2; tag "ncRNA_host"; havana_gene "OTTHUMG00000023641.4";
ENSG00000185479.5	KRT6B	protein_coding	2.25376	4.73931	185.513	3.03222e-42	1.40816e-40	KRT6B	chr12	52446651	52452126	-	gene_id "ENSG00000185479.5"; gene_type "protein_coding"; gene_name "KRT6B"; level 2; havana_gene "OTTHUMG00000169593.1";
ENSG00000108846.15	ABCC3	protein_coding	-0.958477	5.92827	185.09	3.7516e-42	1.73714e-40	ABCC3	chr17	50634777	50692252	+	gene_id "ENSG00000108846.15"; gene_type "protein_coding"; gene_name "ABCC3"; level 1; havana_gene "OTTHUMG00000162245.5";
ENSG00000186088.15	GSAP	protein_coding	1.44553	3.76068	184.658	4.66062e-42	2.15177e-40	GSAP	chr7	77310751	77416400	-	gene_id "ENSG00000186088.15"; gene_type "protein_coding"; gene_name "GSAP"; level 2; havana_gene "OTTHUMG00000150504.6";
ENSG00000025708.13	TYMP	protein_coding	1.92509	4.50836	184.571	4.86989e-42	2.24185e-40	TYMP	chr22	50525752	50530056	-	gene_id "ENSG00000025708.13"; gene_type "protein_coding"; gene_name "TYMP"; level 1; tag "overlapping_locus"; havana_gene "OTTHUMG00000150249.2";
ENSG00000168685.14	IL7R	protein_coding	-0.957475	7.62266	183.761	7.31534e-42	3.35785e-40	IL7R	chr5	35852695	35879603	+	gene_id "ENSG00000168685.14"; gene_type "protein_coding"; gene_name "IL7R"; level 1; havana_gene "OTTHUMG00000090791.5";
ENSG00000171368.11	TPPP	protein_coding	1.62598	3.40311	183.56	8.09357e-42	3.70433e-40	TPPP	chr5	659862	693395	-	gene_id "ENSG00000171368.11"; gene_type "protein_coding"; gene_name "TPPP"; level 2; havana_gene "OTTHUMG00000131011.4";
ENSG00000143162.7	CREG1	protein_coding	0.409425	7.01226	182.749	1.21669e-41	5.55259e-40	CREG1	chr1	167529677	167553767	-	gene_id "ENSG00000143162.7"; gene_type "protein_coding"; gene_name "CREG1"; level 2; havana_gene "OTTHUMG00000034682.1";
ENSG00000123485.11	HJURP	protein_coding	-0.757806	5.96263	182.595	1.31452e-41	5.98181e-40	HJURP	chr2	233833416	233854566	-	gene_id "ENSG00000123485.11"; gene_type "protein_coding"; gene_name "HJURP"; level 2; havana_gene "OTTHUMG00000059125.11";
ENSG00000186081.11	KRT5	protein_coding	0.953793	13.4742	182.266	1.55104e-41	7.0379e-40	KRT5	chr12	52514575	52520687	-	gene_id "ENSG00000186081.11"; gene_type "protein_coding"; gene_name "KRT5"; level 2; havana_gene "OTTHUMG00000169657.3";
ENSG00000265190.6	ANXA8	protein_coding	0.710947	8.20105	182.114	1.6743e-41	7.57547e-40	ANXA8	chr10	47460162	47484158	-	gene_id "ENSG00000265190.6"; gene_type "protein_coding"; gene_name "ANXA8"; level 2; tag "overlapping_locus"; havana_gene "OTTHUMG00000188209.3";
ENSG00000188643.10	S100A16	protein_coding	0.600258	9.15726	181.522	2.25448e-41	1.01715e-39	S100A16	chr1	153606886	153613145	-	gene_id "ENSG00000188643.10"; gene_type "protein_coding"; gene_name "S100A16"; level 2; havana_gene "OTTHUMG00000013545.4";
ENSG00000019144.18	PHLDB1	protein_coding	-1.40691	4.12278	181.305	2.51431e-41	1.13115e-39	PHLDB1	chr11	118606440	118658038	+	gene_id "ENSG00000019144.18"; gene_type "protein_coding"; gene_name "PHLDB1"; level 2; tag "ncRNA_host"; tag "overlapping_locus"; havana_gene "OTTHUMG00000166341.7";
ENSG00000111912.19	NCOA7	protein_coding	0.923534	7.28927	180.712	3.38891e-41	1.5203e-39	NCOA7	chr6	125781161	125932030	+	gene_id "ENSG00000111912.19"; gene_type "protein_coding"; gene_name "NCOA7"; level 2; tag "ncRNA_host"; havana_gene "OTTHUMG00000015513.6";
ENSG00000120594.16	PLXDC2	protein_coding	1.48094	1.72389	180.343	4.07932e-41	1.82486e-39	PLXDC2	chr10	19816239	20289856	+	gene_id "ENSG00000120594.16"; gene_type "protein_coding"; gene_name "PLXDC2"; level 2; havana_gene "OTTHUMG00000017781.5";
ENSG00000140403.12	DNAJA4	protein_coding	-1.08075	5.09467	179.908	5.07468e-41	2.26374e-39	DNAJA4	chr15	78264086	78282196	+	gene_id "ENSG00000140403.12"; gene_type "protein_coding"; gene_name "DNAJA4"; level 1; havana_gene "OTTHUMG00000143733.8";
ENSG00000168575.9	SLC20A2	protein_coding	-0.622391	6.46451	179.154	7.41733e-41	3.29946e-39	SLC20A2	chr8	42416475	42541926	-	gene_id "ENSG00000168575.9"; gene_type "protein_coding"; gene_name "SLC20A2"; level 2; tag "overlapping_locus"; havana_gene "OTTHUMG00000164169.3";
ENSG00000159128.14	IFNGR2	protein_coding	1.22665	6.26513	179.099	7.62214e-41	3.38107e-39	IFNGR2	chr21	33402896	33479348	+	gene_id "ENSG00000159128.14"; gene_type "protein_coding"; gene_name "IFNGR2"; level 2; havana_gene "OTTHUMG00000065188.5";
ENSG00000177380.13	PPFIA3	protein_coding	1.19995	4.45877	178.793	8.8894e-41	3.93219e-39	PPFIA3	chr19	49119389	49151026	+	gene_id "ENSG00000177380.13"; gene_type "protein_coding"; gene_name "PPFIA3"; level 2; havana_gene "OTTHUMG00000183213.2";
ENSG00000164509.13	IL31RA	protein_coding	-2.42624	2.13176	178.76	9.04042e-41	3.98786e-39	IL31RA	chr5	55851379	55922853	+	gene_id "ENSG00000164509.13"; gene_type "protein_coding"; gene_name "IL31RA"; level 1; havana_gene "OTTHUMG00000097045.5";
ENSG00000152894.14	PTPRK	protein_coding	-0.71819	5.92517	178.248	1.16939e-40	5.14401e-39	PTPRK	chr6	127968779	128520674	-	gene_id "ENSG00000152894.14"; gene_type "protein_coding"; gene_name "PTPRK"; level 2; tag "overlapping_locus"; havana_gene "OTTHUMG00000015536.10";
ENSG00000100297.15	MCM5	protein_coding	-0.735277	7.6313	178.168	1.21726e-40	5.33974e-39	MCM5	chr22	35400063	35425430	+	gene_id "ENSG00000100297.15"; gene_type "protein_coding"; gene_name "MCM5"; level 1; havana_gene "OTTHUMG00000150961.18";
ENSG00000140836.15	ZFHX3	protein_coding	-1.20375	3.93794	178.146	1.23093e-40	5.38479e-39	ZFHX3	chr16	72782885	73144447	-	gene_id "ENSG00000140836.15"; gene_type "protein_coding"; gene_name "ZFHX3"; level 2; tag "ncRNA_host"; havana_gene "OTTHUMG00000137599.4";
ENSG00000112378.11	PERP	protein_coding	0.753536	9.52638	177.935	1.36864e-40	5.97076e-39	PERP	chr6	138088505	138107511	-	gene_id "ENSG00000112378.11"; gene_type "protein_coding"; gene_name "PERP"; level 2; havana_gene "OTTHUMG00000015668.2";
ENSG00000213949.8	ITGA1	protein_coding	1.70447	4.99601	177.871	1.41378e-40	6.15071e-39	ITGA1	chr5	52787896	52959210	+	gene_id "ENSG00000213949.8"; gene_type "protein_coding"; gene_name "ITGA1"; level 2; tag "overlapping_locus"; havana_gene "OTTHUMG00000131163.3";
ENSG00000002834.17	LASP1	protein_coding	-0.514581	8.12142	177.559	1.65356e-40	7.1742e-39	LASP1	chr17	38869859	38921770	+	gene_id "ENSG00000002834.17"; gene_type "protein_coding"; gene_name "LASP1"; level 1; tag "ncRNA_host"; havana_gene "OTTHUMG00000133182.7";
ENSG00000197641.11	SERPINB13	protein_coding	0.87372	7.06807	176.562	2.72902e-40	1.18078e-38	SERPINB13	chr18	63586989	63604639	+	gene_id "ENSG00000197641.11"; gene_type "protein_coding"; gene_name "SERPINB13"; level 2; havana_gene "OTTHUMG00000060406.6";
ENSG00000113916.17	BCL6	protein_coding	2.36434	2.62668	176.517	2.79197e-40	1.20473e-38	BCL6	chr3	187721377	187745727	-	gene_id "ENSG00000113916.17"; gene_type "protein_coding"; gene_name "BCL6"; level 1; havana_gene "OTTHUMG00000156441.3";
ENSG00000123240.16	OPTN	protein_coding	0.992218	5.85228	176.401	2.96032e-40	1.2739e-38	OPTN	chr10	13099449	13138308	+	gene_id "ENSG00000123240.16"; gene_type "protein_coding"; gene_name "OPTN"; level 2; havana_gene "OTTHUMG00000017690.6";
ENSG00000147689.16	FAM83A	protein_coding	1.1378	7.78217	175.232	5.32848e-40	2.28677e-38	FAM83A	chr8	123178960	123210079	+	gene_id "ENSG00000147689.16"; gene_type "protein_coding"; gene_name "FAM83A"; level 2; tag "overlapping_locus"; havana_gene "OTTHUMG00000165083.3";
ENSG00000149256.15	TENM4	protein_coding	1.60093	3.96425	175.219	5.36134e-40	2.29466e-38	TENM4	chr11	78652831	79440948	-	gene_id "ENSG00000149256.15"; gene_type "protein_coding"; gene_name "TENM4"; level 1; tag "ncRNA_host"; havana_gene "OTTHUMG00000166770.6";
ENSG00000134294.13	SLC38A2	protein_coding	0.934252	9.78414	174.984	6.03529e-40	2.57614e-38	SLC38A2	chr12	46358189	46372867	-	gene_id "ENSG00000134294.13"; gene_type "protein_coding"; gene_name "SLC38A2"; level 2; havana_gene "OTTHUMG00000169471.1";
ENSG00000196584.2	XRCC2	protein_coding	-0.832728	6.24045	174.552	7.49778e-40	3.1918e-38	XRCC2	chr7	152644779	152676165	-	gene_id "ENSG00000196584.2"; gene_type "protein_coding"; gene_name "XRCC2"; level 2; havana_gene "OTTHUMG00000151470.1";
ENSG00000104635.13	SLC39A14	protein_coding	-0.520957	7.64841	173.994	9.92807e-40	4.21504e-38	SLC39A14	chr8	22367249	22434129	+	gene_id "ENSG00000104635.13"; gene_type "protein_coding"; gene_name "SLC39A14"; level 1; havana_gene "OTTHUMG00000097791.6";
ENSG00000149115.13	TNKS1BP1	protein_coding	0.828579	8.04862	173.893	1.04455e-39	4.42288e-38	TNKS1BP1	chr11	57299638	57324952	-	gene_id "ENSG00000149115.13"; gene_type "protein_coding"; gene_name "TNKS1BP1"; level 2; havana_gene "OTTHUMG00000167022.3";
ENSG00000197892.12	KIF13B	protein_coding	1.21241	5.23387	173.61	1.20459e-39	5.08689e-38	KIF13B	chr8	29067279	29263124	-	gene_id "ENSG00000197892.12"; gene_type "protein_coding"; gene_name "KIF13B"; level 2; havana_gene "OTTHUMG00000164032.1";
ENSG00000148180.19	GSN	protein_coding	2.15817	4.86768	172.533	2.06971e-39	8.71701e-38	GSN	chr9	121207794	121332843	+	gene_id "ENSG00000148180.19"; gene_type "protein_coding"; gene_name "GSN"; level 2; havana_gene "OTTHUMG00000020584.8";
ENSG00000198826.10	ARHGAP11A	protein_coding	-0.529353	7.83041	172.127	2.53853e-39	1.0662e-37	ARHGAP11A	chr15	32615144	32639949	+	gene_id "ENSG00000198826.10"; gene_type "protein_coding"; gene_name "ARHGAP11A"; level 1; havana_gene "OTTHUMG00000129289.3";
ENSG00000057149.15	SERPINB3	protein_coding	1.91672	4.21575	172.122	2.54499e-39	1.0662e-37	SERPINB3	chr18	63655197	63661963	-	gene_id "ENSG00000057149.15"; gene_type "protein_coding"; gene_name "SERPINB3"; level 2; havana_gene "OTTHUMG00000060403.2";
ENSG00000188313.12	PLSCR1	protein_coding	0.732124	6.85963	171.779	3.024e-39	1.26354e-37	PLSCR1	chr3	146515180	146544864	-	gene_id "ENSG00000188313.12"; gene_type "protein_coding"; gene_name "PLSCR1"; level 2; havana_gene "OTTHUMG00000159427.4";
ENSG00000119673.14	ACOT2	protein_coding	-2.06834	2.10655	170.116	6.97968e-39	2.90869e-37	ACOT2	chr14	73567620	73575658	+	gene_id "ENSG00000119673.14"; gene_type "protein_coding"; gene_name "ACOT2"; level 1; havana_gene "OTTHUMG00000171608.4";
ENSG00000188747.8	NOXA1	protein_coding	2.20649	2.18251	169.913	7.72937e-39	3.21266e-37	NOXA1	chr9	137423350	137434406	+	gene_id "ENSG00000188747.8"; gene_type "protein_coding"; gene_name "NOXA1"; level 2; havana_gene "OTTHUMG00000131781.1";
ENSG00000147100.10	SLC16A2	protein_coding	-2.17729	2.18908	169.628	8.92299e-39	3.69907e-37	SLC16A2	chrX	74421461	74533917	+	gene_id "ENSG00000147100.10"; gene_type "protein_coding"; gene_name "SLC16A2"; level 1; havana_gene "OTTHUMG00000021857.6";
ENSG00000138678.10	GPAT3	protein_coding	-4.88799	-0.227441	168.676	1.44018e-38	5.95474e-37	GPAT3	chr4	83535914	83605875	+	gene_id "ENSG00000138678.10"; gene_type "protein_coding"; gene_name "GPAT3"; level 2; havana_gene "OTTHUMG00000130431.3";
ENSG00000214063.10	TSPAN4	protein_coding	-1.01841	5.10022	168.556	1.52953e-38	6.3077e-37	TSPAN4	chr11	842808	867116	+	gene_id "ENSG00000214063.10"; gene_type "protein_coding"; gene_name "TSPAN4"; level 2; havana_gene "OTTHUMG00000133305.6";
ENSG00000164983.7	TMEM65	protein_coding	0.717264	5.89653	168.388	1.66415e-38	6.84507e-37	TMEM65	chr8	124306189	124372692	-	gene_id "ENSG00000164983.7"; gene_type "protein_coding"; gene_name "TMEM65"; level 2; havana_gene "OTTHUMG00000165021.2";
ENSG00000165272.14	AQP3	protein_coding	1.86198	8.47042	167.96	2.06405e-38	8.46795e-37	AQP3	chr9	33441154	33447611	-	gene_id "ENSG00000165272.14"; gene_type "protein_coding"; gene_name "AQP3"; level 2; havana_gene "OTTHUMG00000019769.2";
ENSG00000198959.11	TGM2	protein_coding	1.956	6.13432	167.698	2.35432e-38	9.63385e-37	TGM2	chr20	38127387	38166578	-	gene_id "ENSG00000198959.11"; gene_type "protein_coding"; gene_name "TGM2"; level 2; havana_gene "OTTHUMG00000032437.4";
ENSG00000161714.11	PLCD3	protein_coding	-0.69574	6.34779	167.229	2.98092e-38	1.21665e-36	PLCD3	chr17	45108967	45133354	-	gene_id "ENSG00000161714.11"; gene_type "protein_coding"; gene_name "PLCD3"; level 1; tag "ncRNA_host"; havana_gene "OTTHUMG00000168029.6";
ENSG00000120137.6	PANK3	protein_coding	0.517264	7.72505	165.427	7.37965e-38	3.00422e-36	PANK3	chr5	168548495	168579600	-	gene_id "ENSG00000120137.6"; gene_type "protein_coding"; gene_name "PANK3"; level 2; tag "ncRNA_host"; tag "overlapping_locus"; havana_gene "OTTHUMG00000130410.3";
ENSG00000180447.6	GAS1	protein_coding	2.20773	2.03904	165.149	8.48689e-38	3.44611e-36	GAS1	chr9	86944363	86947189	-	gene_id "ENSG00000180447.6"; gene_type "protein_coding"; gene_name "GAS1"; level 2; havana_gene "OTTHUMG00000020141.1";
ENSG00000176142.12	TMEM39A	protein_coding	-0.537945	6.06052	165.128	8.57649e-38	3.47359e-36	TMEM39A	chr3	119429500	119468830	-	gene_id "ENSG00000176142.12"; gene_type "protein_coding"; gene_name "TMEM39A"; level 1; havana_gene "OTTHUMG00000159361.30";
ENSG00000142973.13	CYP4B1	protein_coding	2.46506	0.508687	165.093	8.72888e-38	3.52629e-36	CYP4B1	chr1	46757838	46819413	+	gene_id "ENSG00000142973.13"; gene_type "protein_coding"; gene_name "CYP4B1"; level 1; havana_gene "OTTHUMG00000007984.8";
ENSG00000101003.9	GINS1	protein_coding	-0.603241	6.8086	165.015	9.08107e-38	3.65923e-36	GINS1	chr20	25407727	25452628	+	gene_id "ENSG00000101003.9"; gene_type "protein_coding"; gene_name "GINS1"; level 2; havana_gene "OTTHUMG00000032124.1";
ENSG00000235897.1	TM4SF19-AS1	antisense_RNA	2.3015	2.84112	164.89	9.66886e-38	3.8862e-36	TM4SF19-AS1	chr3	196318330	196325570	+	gene_id "ENSG00000235897.1"; gene_type "antisense_RNA"; gene_name "TM4SF19-AS1"; level 1; havana_gene "OTTHUMG00000155669.1";
ENSG00000089902.9	RCOR1	protein_coding	0.459001	6.69542	164.707	1.05994e-37	4.24942e-36	RCOR1	chr14	102592661	102730576	+	gene_id "ENSG00000089902.9"; gene_type "protein_coding"; gene_name "RCOR1"; level 2; tag "ncRNA_host"; havana_gene "OTTHUMG00000171778.4";
ENSG00000145107.15	TM4SF19	protein_coding	2.10834	4.45371	164.629	1.10237e-37	4.40837e-36	TM4SF19	chr3	196319342	196338503	-	gene_id "ENSG00000145107.15"; gene_type "protein_coding"; gene_name "TM4SF19"; level 1; tag "overlapping_locus"; havana_gene "OTTHUMG00000155675.2";
ENSG00000134339.8	SAA2	protein_coding	1.8054	2.46062	164.606	1.11525e-37	4.44864e-36	SAA2	chr11	18239223	18248643	-	gene_id "ENSG00000134339.8"; gene_type "protein_coding"; gene_name "SAA2"; level 1; tag "ncRNA_host"; tag "overlapping_locus"; havana_gene "OTTHUMG00000166484.1";
ENSG00000148053.15	NTRK2	protein_coding	2.84445	0.319589	164.235	1.3438e-37	5.34683e-36	NTRK2	chr9	84668551	85027070	+	gene_id "ENSG00000148053.15"; gene_type "protein_coding"; gene_name "NTRK2"; level 2; havana_gene "OTTHUMG00000020120.2";
ENSG00000158163.14	DZIP1L	protein_coding	2.56097	2.73025	163.372	2.07459e-37	8.23387e-36	DZIP1L	chr3	138061990	138115818	-	gene_id "ENSG00000158163.14"; gene_type "protein_coding"; gene_name "DZIP1L"; level 2; tag "overlapping_locus"; havana_gene "OTTHUMG00000159819.3";
ENSG00000205426.10	KRT81	protein_coding	-1.05039	4.65614	163.239	2.2179e-37	8.78066e-36	KRT81	chr12	52285913	52291534	-	gene_id "ENSG00000205426.10"; gene_type "protein_coding"; gene_name "KRT81"; level 2; havana_gene "OTTHUMG00000167574.2";
ENSG00000116560.10	SFPQ	protein_coding	-0.463153	9.16789	162.648	2.98622e-37	1.1793e-35	SFPQ	chr1	35176378	35193148	-	gene_id "ENSG00000116560.10"; gene_type "protein_coding"; gene_name "SFPQ"; level 2; havana_gene "OTTHUMG00000004157.7";
ENSG00000110330.8	BIRC2	protein_coding	0.52506	7.58853	162.482	3.24686e-37	1.27904e-35	BIRC2	chr11	102347211	102378670	+	gene_id "ENSG00000110330.8"; gene_type "protein_coding"; gene_name "BIRC2"; level 1; havana_gene "OTTHUMG00000167325.2";
ENSG00000164294.13	GPX8	protein_coding	-1.30927	4.40238	161.698	4.81674e-37	1.89275e-35	GPX8	chr5	55160118	55167071	+	gene_id "ENSG00000164294.13"; gene_type "protein_coding"; gene_name "GPX8"; level 1; havana_gene "OTTHUMG00000162601.2";
ENSG00000269113.3	TRABD2B	protein_coding	2.50368	1.25511	161.213	6.14728e-37	2.40961e-35	TRABD2B	chr1	47760528	47996895	-	gene_id "ENSG00000269113.3"; gene_type "protein_coding"; gene_name "TRABD2B"; level 2; tag "overlapping_locus"; havana_gene "OTTHUMG00000007960.3";
ENSG00000272398.5	CD24	protein_coding	-0.979171	4.98602	159.984	1.14049e-36	4.45946e-35	CD24	chr6	106969831	106975627	-	gene_id "ENSG00000272398.5"; gene_type "protein_coding"; gene_name "CD24"; level 2; havana_gene "OTTHUMG00000188439.1";
ENSG00000111275.12	ALDH2	protein_coding	1.06181	4.51113	159.631	1.36258e-36	5.31475e-35	ALDH2	chr12	111766887	111817529	+	gene_id "ENSG00000111275.12"; gene_type "protein_coding"; gene_name "ALDH2"; level 2; tag "ncRNA_host"; tag "overlapping_locus"; havana_gene "OTTHUMG00000169603.4";
ENSG00000184254.16	ALDH1A3	protein_coding	-1.33469	6.20481	159.429	1.50794e-36	5.86728e-35	ALDH1A3	chr15	100877714	100916626	+	gene_id "ENSG00000184254.16"; gene_type "protein_coding"; gene_name "ALDH1A3"; level 2; tag "overlapping_locus"; havana_gene "OTTHUMG00000186439.3";
ENSG00000119408.16	NEK6	protein_coding	-0.749153	5.45586	159.239	1.65953e-36	6.44124e-35	NEK6	chr9	124257606	124353307	+	gene_id "ENSG00000119408.16"; gene_type "protein_coding"; gene_name "NEK6"; level 2; tag "overlapping_locus"; havana_gene "OTTHUMG00000020650.2";
ENSG00000150938.9	CRIM1	protein_coding	-0.777463	7.38845	158.598	2.2902e-36	8.86739e-35	CRIM1	chr2	36355926	36551135	+	gene_id "ENSG00000150938.9"; gene_type "protein_coding"; gene_name "CRIM1"; level 1; havana_gene "OTTHUMG00000099419.2";
ENSG00000188486.3	H2AFX	protein_coding	-0.90238	7.91913	158.177	2.83178e-36	1.09376e-34	H2AFX	chr11	119093854	119095467	-	gene_id "ENSG00000188486.3"; gene_type "protein_coding"; gene_name "H2AFX"; level 2; tag "retrogene"; havana_gene "OTTHUMG00000166196.4";
ENSG00000029153.14	ARNTL2	protein_coding	-0.822025	6.93418	158.023	3.05927e-36	1.17875e-34	ARNTL2	chr12	27332854	27425289	+	gene_id "ENSG00000029153.14"; gene_type "protein_coding"; gene_name "ARNTL2"; level 1; havana_gene "OTTHUMG00000169257.2";
ENSG00000165548.10	TMEM63C	protein_coding	2.81451	0.658486	157.782	3.45293e-36	1.3272e-34	TMEM63C	chr14	77116568	77259495	+	gene_id "ENSG00000165548.10"; gene_type "protein_coding"; gene_name "TMEM63C"; level 2; tag "overlapping_locus"; havana_gene "OTTHUMG00000171557.4";
ENSG00000134871.17	COL4A2	protein_coding	-0.805483	6.1013	157.757	3.49738e-36	1.34103e-34	COL4A2	chr13	110305812	110513027	+	gene_id "ENSG00000134871.17"; gene_type "protein_coding"; gene_name "COL4A2"; level 1; tag "ncRNA_host"; tag "overlapping_locus"; havana_gene "OTTHUMG00000017344.5";
ENSG00000168066.20	SF1	protein_coding	-0.48975	8.30786	157.276	4.45534e-36	1.70422e-34	SF1	chr11	64764606	64778786	-	gene_id "ENSG00000168066.20"; gene_type "protein_coding"; gene_name "SF1"; level 1; havana_gene "OTTHUMG00000066833.14";
ENSG00000267922.1	AC007785.1	lincRNA	2.8579	1.81297	157.256	4.49954e-36	1.71698e-34	AC007785.1	chr19	46101122	46196218	+	gene_id "ENSG00000267922.1"; gene_type "lincRNA"; gene_name "AC007785.1"; level 2; tag "overlapping_locus"; havana_gene "OTTHUMG00000182493.1";
ENSG00000242267.6	SKINT1L	transcribed_unprocessed_pseudogene	4.13786	0.205921	157.179	4.67869e-36	1.78105e-34	SKINT1L	chr1	48096092	48182428	-	gene_id "ENSG00000242267.6"; gene_type "transcribed_unprocessed_pseudogene"; gene_name "SKINT1L"; level 2; havana_gene "OTTHUMG00000007955.4";
ENSG00000170558.8	CDH2	protein_coding	-2.38449	0.852769	156.968	5.20294e-36	1.97587e-34	CDH2	chr18	27950966	28177446	-	gene_id "ENSG00000170558.8"; gene_type "protein_coding"; gene_name "CDH2"; level 1; tag "overlapping_locus"; havana_gene "OTTHUMG00000059940.11";
ENSG00000150593.17	PDCD4	protein_coding	1.35557	7.19349	156.958	5.22723e-36	1.98034e-34	PDCD4	chr10	110871795	110900006	+	gene_id "ENSG00000150593.17"; gene_type "protein_coding"; gene_name "PDCD4"; level 2; tag "ncRNA_host"; havana_gene "OTTHUMG00000019048.2";
ENSG00000081760.16	AACS	protein_coding	0.783257	5.75088	156.873	5.456e-36	2.06208e-34	AACS	chr12	125065379	125143333	+	gene_id "ENSG00000081760.16"; gene_type "protein_coding"; gene_name "AACS"; level 1; tag "overlapping_locus"; havana_gene "OTTHUMG00000168550.3";
ENSG00000134851.12	TMEM165	protein_coding	0.619256	6.73578	156.01	8.42233e-36	3.17562e-34	TMEM165	chr4	55395957	55453397	+	gene_id "ENSG00000134851.12"; gene_type "protein_coding"; gene_name "TMEM165"; level 2; tag "ncRNA_host"; havana_gene "OTTHUMG00000128735.6";
ENSG00000100664.10	EIF5	protein_coding	-0.505755	9.30336	155.317	1.19398e-35	4.4912e-34	EIF5	chr14	103333544	103345025	+	gene_id "ENSG00000100664.10"; gene_type "protein_coding"; gene_name "EIF5"; level 1; tag "ncRNA_host"; havana_gene "OTTHUMG00000171839.3";
ENSG00000117399.13	CDC20	protein_coding	-0.665888	7.97094	155.048	1.36697e-35	5.12969e-34	CDC20	chr1	43358955	43363203	+	gene_id "ENSG00000117399.13"; gene_type "protein_coding"; gene_name "CDC20"; level 2; havana_gene "OTTHUMG00000007420.2";
ENSG00000125733.17	TRIP10	protein_coding	0.733836	6.50853	155.041	1.37186e-35	5.13589e-34	TRIP10	chr19	6737925	6751526	+	gene_id "ENSG00000125733.17"; gene_type "protein_coding"; gene_name "TRIP10"; level 1; havana_gene "OTTHUMG00000150255.5";
ENSG00000132170.19	PPARG	protein_coding	1.28378	2.39036	154.989	1.40804e-35	5.25888e-34	PPARG	chr3	12287368	12434356	+	gene_id "ENSG00000132170.19"; gene_type "protein_coding"; gene_name "PPARG"; level 1; tag "overlapping_locus"; havana_gene "OTTHUMG00000129764.10";
ENSG00000109971.13	HSPA8	protein_coding	-0.583609	11.3905	154.571	1.73761e-35	6.47454e-34	HSPA8	chr11	123057489	123063230	-	gene_id "ENSG00000109971.13"; gene_type "protein_coding"; gene_name "HSPA8"; level 1; tag "ncRNA_host"; havana_gene "OTTHUMG00000166030.2";
ENSG00000170779.10	CDCA4	protein_coding	-0.628574	7.21596	154.536	1.7682e-35	6.57306e-34	CDCA4	chr14	105009573	105021148	-	gene_id "ENSG00000170779.10"; gene_type "protein_coding"; gene_name "CDCA4"; level 2; havana_gene "OTTHUMG00000170767.1";
ENSG00000114270.17	COL7A1	protein_coding	-1.9693	7.27104	154.521	1.78199e-35	6.60879e-34	COL7A1	chr3	48564073	48595267	-	gene_id "ENSG00000114270.17"; gene_type "protein_coding"; gene_name "COL7A1"; level 2; tag "ncRNA_host"; havana_gene "OTTHUMG00000133541.3";
ENSG00000163812.13	ZDHHC3	protein_coding	0.410227	7.0182	154.432	1.86322e-35	6.89392e-34	ZDHHC3	chr3	44915257	44976185	-	gene_id "ENSG00000163812.13"; gene_type "protein_coding"; gene_name "ZDHHC3"; level 1; havana_gene "OTTHUMG00000133093.9";
ENSG00000138386.16	NAB1	protein_coding	0.602755	6.81728	153.602	2.82929e-35	1.0444e-33	NAB1	chr2	190646746	190692766	+	gene_id "ENSG00000138386.16"; gene_type "protein_coding"; gene_name "NAB1"; level 1; havana_gene "OTTHUMG00000132689.4";
ENSG00000153294.11	ADGRF4	protein_coding	1.45433	3.72752	153.521	2.94664e-35	1.08518e-33	ADGRF4	chr6	47685864	47722021	+	gene_id "ENSG00000153294.11"; gene_type "protein_coding"; gene_name "ADGRF4"; level 2; tag "ncRNA_host"; tag "overlapping_locus"; havana_gene "OTTHUMG00000014800.2";
ENSG00000117266.15	CDK18	protein_coding	2.11714	3.56694	152.566	4.76572e-35	1.75104e-33	CDK18	chr1	205504595	205532793	+	gene_id "ENSG00000117266.15"; gene_type "protein_coding"; gene_name "CDK18"; level 1; havana_gene "OTTHUMG00000037203.6";
ENSG00000004864.13	SLC25A13	protein_coding	0.565932	6.68145	152.276	5.51365e-35	2.02116e-33	SLC25A13	chr7	96120220	96322147	-	gene_id "ENSG00000004864.13"; gene_type "protein_coding"; gene_name "SLC25A13"; level 2; tag "ncRNA_host"; havana_gene "OTTHUMG00000023074.5";
ENSG00000198142.4	SOWAHC	protein_coding	-0.626659	7.16078	152.028	6.24808e-35	2.28509e-33	SOWAHC	chr2	109614334	109618990	+	gene_id "ENSG00000198142.4"; gene_type "protein_coding"; gene_name "SOWAHC"; level 2; tag "retrogene"; havana_gene "OTTHUMG00000153219.1";
ENSG00000148143.12	ZNF462	protein_coding	-1.0593	5.14765	151.958	6.47049e-35	2.36098e-33	ZNF462	chr9	106863097	107013634	+	gene_id "ENSG00000148143.12"; gene_type "protein_coding"; gene_name "ZNF462"; level 1; tag "overlapping_locus"; havana_gene "OTTHUMG00000020438.4";
ENSG00000204256.12	BRD2	protein_coding	-0.367902	7.43989	151.896	6.67705e-35	2.43075e-33	BRD2	chr6	32968660	32981505	+	gene_id "ENSG00000204256.12"; gene_type "protein_coding"; gene_name "BRD2"; level 1; tag "overlapping_locus"; havana_gene "OTTHUMG00000031241.7";
ENSG00000162892.15	IL24	protein_coding	-1.6185	5.20213	151.634	7.6184e-35	2.76709e-33	IL24	chr1	206897443	206904139	+	gene_id "ENSG00000162892.15"; gene_type "protein_coding"; gene_name "IL24"; level 2; havana_gene "OTTHUMG00000036459.3";
ENSG00000124160.11	NCOA5	protein_coding	-0.805009	5.73381	151.586	7.8044e-35	2.82816e-33	NCOA5	chr20	46060985	46089952	-	gene_id "ENSG00000124160.11"; gene_type "protein_coding"; gene_name "NCOA5"; level 2; havana_gene "OTTHUMG00000032639.4";
ENSG00000117899.10	MESD	protein_coding	-0.4367	6.69649	151.41	8.5267e-35	3.08285e-33	MESD	chr15	80946289	80989878	-	gene_id "ENSG00000117899.10"; gene_type "protein_coding"; gene_name "MESD"; level 1; tag "overlapping_locus"; havana_gene "OTTHUMG00000172288.3";
ENSG00000091527.15	CDV3	protein_coding	-0.452647	8.6185	151.266	9.16749e-35	3.30698e-33	CDV3	chr3	133573730	133590261	+	gene_id "ENSG00000091527.15"; gene_type "protein_coding"; gene_name "CDV3"; level 1; havana_gene "OTTHUMG00000159764.13";
ENSG00000120256.9	LRP11	protein_coding	-0.692035	6.26632	151.09	1.00184e-34	3.60571e-33	LRP11	chr6	149818798	149864026	-	gene_id "ENSG00000120256.9"; gene_type "protein_coding"; gene_name "LRP11"; level 2; havana_gene "OTTHUMG00000015801.1";
ENSG00000168497.4	CAVIN2	protein_coding	0.72361	6.20012	150.341	1.46009e-34	5.24308e-33	CAVIN2	chr2	191834302	191847255	-	gene_id "ENSG00000168497.4"; gene_type "protein_coding"; gene_name "CAVIN2"; level 2; havana_gene "OTTHUMG00000154309.2";
ENSG00000205730.6	ITPRIPL2	protein_coding	0.622363	6.47985	149.992	1.74075e-34	6.23676e-33	ITPRIPL2	chr16	19113932	19121629	+	gene_id "ENSG00000205730.6"; gene_type "protein_coding"; gene_name "ITPRIPL2"; level 2; tag "overlapping_locus"; havana_gene "OTTHUMG00000177199.3";
ENSG00000198729.4	PPP1R14C	protein_coding	0.802507	6.05167	149.522	2.20548e-34	7.88396e-33	PPP1R14C	chr6	150143076	150250357	+	gene_id "ENSG00000198729.4"; gene_type "protein_coding"; gene_name "PPP1R14C"; level 2; tag "ncRNA_host"; havana_gene "OTTHUMG00000015818.1";
ENSG00000244462.7	RBM12	protein_coding	-0.650791	7.05251	149.356	2.39777e-34	8.55205e-33	RBM12	chr20	35648925	35664956	-	gene_id "ENSG00000244462.7"; gene_type "protein_coding"; gene_name "RBM12"; level 2; tag "overlapping_locus"; havana_gene "OTTHUMG00000032350.4";
ENSG00000137831.14	UACA	protein_coding	0.649371	6.82619	148.979	2.89874e-34	1.03156e-32	UACA	chr15	70654554	70763593	-	gene_id "ENSG00000137831.14"; gene_type "protein_coding"; gene_name "UACA"; level 2; tag "overlapping_locus"; havana_gene "OTTHUMG00000133363.4";
ENSG00000182261.3	NLRP10	protein_coding	3.13228	0.303784	148.855	3.08446e-34	1.09519e-32	NLRP10	chr11	7959424	7965426	-	gene_id "ENSG00000182261.3"; gene_type "protein_coding"; gene_name "NLRP10"; level 2; havana_gene "OTTHUMG00000165673.3";
ENSG00000160685.13	ZBTB7B	protein_coding	0.79444	6.06154	147.989	4.77071e-34	1.69013e-32	ZBTB7B	chr1	155002630	155018522	+	gene_id "ENSG00000160685.13"; gene_type "protein_coding"; gene_name "ZBTB7B"; level 2; havana_gene "OTTHUMG00000037414.1";
ENSG00000262188.1	LINC01978	lincRNA	3.41175	0.813908	147.921	4.93567e-34	1.74467e-32	LINC01978	chr17	79919357	79925462	+	gene_id "ENSG00000262188.1"; gene_type "lincRNA"; gene_name "LINC01978"; level 2; havana_gene "OTTHUMG00000177488.1";
ENSG00000163220.10	S100A9	protein_coding	2.05764	7.54793	147	7.84592e-34	2.76722e-32	S100A9	chr1	153357854	153361027	+	gene_id "ENSG00000163220.10"; gene_type "protein_coding"; gene_name "S100A9"; level 2; havana_gene "OTTHUMG00000013125.1";
ENSG00000261150.2	EPPK1	protein_coding	-1.71586	4.63549	146.879	8.33887e-34	2.93454e-32	EPPK1	chr8	143857324	143878464	-	gene_id "ENSG00000261150.2"; gene_type "protein_coding"; gene_name "EPPK1"; level 2; havana_gene "OTTHUMG00000165206.3";
ENSG00000100596.6	SPTLC2	protein_coding	0.689604	5.86889	145.794	1.44034e-33	5.05748e-32	SPTLC2	chr14	77505997	77616773	-	gene_id "ENSG00000100596.6"; gene_type "protein_coding"; gene_name "SPTLC2"; level 1; tag "ncRNA_host"; havana_gene "OTTHUMG00000171540.1";
ENSG00000188229.5	TUBB4B	protein_coding	-0.278058	9.93751	145.769	1.45863e-33	5.11036e-32	TUBB4B	chr9	137241213	137243707	+	gene_id "ENSG00000188229.5"; gene_type "protein_coding"; gene_name "TUBB4B"; level 2; havana_gene "OTTHUMG00000131783.2";
ENSG00000160712.12	IL6R	protein_coding	-1.25829	5.90427	145.684	1.52204e-33	5.32075e-32	IL6R	chr1	154405193	154469450	+	gene_id "ENSG00000160712.12"; gene_type "protein_coding"; gene_name "IL6R"; level 2; havana_gene "OTTHUMG00000036073.3";
ENSG00000146278.10	PNRC1	protein_coding	1.82871	5.86679	145.498	1.67131e-33	5.82969e-32	PNRC1	chr6	89080751	89085160	+	gene_id "ENSG00000146278.10"; gene_type "protein_coding"; gene_name "PNRC1"; level 1; havana_gene "OTTHUMG00000015191.2";
ENSG00000065328.16	MCM10	protein_coding	-0.709597	6.22895	145.426	1.73352e-33	6.03342e-32	MCM10	chr10	13161554	13211104	+	gene_id "ENSG00000065328.16"; gene_type "protein_coding"; gene_name "MCM10"; level 2; havana_gene "OTTHUMG00000017694.3";
ENSG00000169429.10	CXCL8	protein_coding	2.18174	4.99357	145.225	1.91802e-33	6.65034e-32	CXCL8	chr4	73740506	73743716	+	gene_id "ENSG00000169429.10"; gene_type "protein_coding"; gene_name "CXCL8"; level 2; havana_gene "OTTHUMG00000151316.1";
ENSG00000153904.18	DDAH1	protein_coding	0.779729	6.32893	145.223	1.91917e-33	6.65034e-32	DDAH1	chr1	85318481	85578363	-	gene_id "ENSG00000153904.18"; gene_type "protein_coding"; gene_name "DDAH1"; level 2; tag "ncRNA_host"; tag "overlapping_locus"; havana_gene "OTTHUMG00000191181.2";
ENSG00000074416.13	MGLL	protein_coding	0.755981	6.03238	144.937	2.2172e-33	7.66627e-32	MGLL	chr3	127689062	127823250	-	gene_id "ENSG00000074416.13"; gene_type "protein_coding"; gene_name "MGLL"; level 1; havana_gene "OTTHUMG00000159641.4";
ENSG00000189433.5	GJB4	protein_coding	1.80498	2.39604	144.918	2.2377e-33	7.72032e-32	GJB4	chr1	34759741	34763724	+	gene_id "ENSG00000189433.5"; gene_type "protein_coding"; gene_name "GJB4"; level 2; havana_gene "OTTHUMG00000004052.1";
ENSG00000138642.14	HERC6	protein_coding	-1.36018	3.27867	144.782	2.39694e-33	8.25171e-32	HERC6	chr4	88378739	88443111	+	gene_id "ENSG00000138642.14"; gene_type "protein_coding"; gene_name "HERC6"; level 2; havana_gene "OTTHUMG00000160983.6";
ENSG00000132359.14	RAP1GAP2	protein_coding	-0.883915	5.43109	144.702	2.4956e-33	8.57274e-32	RAP1GAP2	chr17	2755705	3037739	+	gene_id "ENSG00000132359.14"; gene_type "protein_coding"; gene_name "RAP1GAP2"; level 1; havana_gene "OTTHUMG00000177642.8";
ENSG00000149596.6	JPH2	protein_coding	0.758591	6.54612	144.496	2.76738e-33	9.48576e-32	JPH2	chr20	44111695	44187578	-	gene_id "ENSG00000149596.6"; gene_type "protein_coding"; gene_name "JPH2"; level 2; havana_gene "OTTHUMG00000033037.1";
ENSG00000136869.13	TLR4	protein_coding	1.12579	5.48391	144.413	2.88575e-33	9.87013e-32	TLR4	chr9	117704332	117716871	+	gene_id "ENSG00000136869.13"; gene_type "protein_coding"; gene_name "TLR4"; level 2; havana_gene "OTTHUMG00000021046.4";
ENSG00000173848.18	NET1	protein_coding	-0.730693	6.8866	143.969	3.60942e-33	1.23187e-31	NET1	chr10	5412551	5458463	+	gene_id "ENSG00000173848.18"; gene_type "protein_coding"; gene_name "NET1"; level 2; havana_gene "OTTHUMG00000017596.3";
ENSG00000176834.13	VSIG10	protein_coding	0.980448	4.02529	143.885	3.76542e-33	1.28235e-31	VSIG10	chr12	118063593	118136026	-	gene_id "ENSG00000176834.13"; gene_type "protein_coding"; gene_name "VSIG10"; level 1; havana_gene "OTTHUMG00000168835.8";
ENSG00000164379.6	FOXQ1	protein_coding	-1.5408	3.52352	143.846	3.83976e-33	1.30486e-31	FOXQ1	chr6	1312440	1314748	+	gene_id "ENSG00000164379.6"; gene_type "protein_coding"; gene_name "FOXQ1"; level 2; havana_gene "OTTHUMG00000016160.2";
ENSG00000129116.17	PALLD	protein_coding	-0.65034	5.56743	143.364	4.8944e-33	1.65969e-31	PALLD	chr4	168497066	168928457	+	gene_id "ENSG00000129116.17"; gene_type "protein_coding"; gene_name "PALLD"; level 1; tag "ncRNA_host"; tag "overlapping_locus"; havana_gene "OTTHUMG00000161097.9";
ENSG00000086544.2	ITPKC	protein_coding	0.993509	5.10502	143.04	5.75992e-33	1.94902e-31	ITPKC	chr19	40717103	40740860	+	gene_id "ENSG00000086544.2"; gene_type "protein_coding"; gene_name "ITPKC"; level 2; havana_gene "OTTHUMG00000182688.2";
ENSG00000132002.7	DNAJB1	protein_coding	-0.667853	7.93012	142.986	5.91996e-33	1.9989e-31	DNAJB1	chr19	14514770	14529770	-	gene_id "ENSG00000132002.7"; gene_type "protein_coding"; gene_name "DNAJB1"; level 1; havana_gene "OTTHUMG00000183289.3";
ENSG00000177494.5	ZBED2	protein_coding	-1.10821	5.90957	142.941	6.05636e-33	2.04061e-31	ZBED2	chr3	111592900	111595443	-	gene_id "ENSG00000177494.5"; gene_type "protein_coding"; gene_name "ZBED2"; level 2; havana_gene "OTTHUMG00000074061.2";
ENSG00000179833.4	SERTAD2	protein_coding	-0.711645	5.21401	142.447	7.76322e-33	2.61015e-31	SERTAD2	chr2	64631621	64751005	-	gene_id "ENSG00000179833.4"; gene_type "protein_coding"; gene_name "SERTAD2"; level 2; havana_gene "OTTHUMG00000152678.3";
ENSG00000123595.7	RAB9A	protein_coding	0.796165	5.31538	141.717	1.12135e-32	3.76224e-31	RAB9A	chrX	13689125	13710506	+	gene_id "ENSG00000123595.7"; gene_type "protein_coding"; gene_name "RAB9A"; level 2; tag "retrogene"; havana_gene "OTTHUMG00000021156.2";
ENSG00000156804.7	FBXO32	protein_coding	2.09361	4.55841	141.456	1.27902e-32	4.28216e-31	FBXO32	chr8	123497889	123541206	-	gene_id "ENSG00000156804.7"; gene_type "protein_coding"; gene_name "FBXO32"; level 2; havana_gene "OTTHUMG00000164981.2";
ENSG00000139289.13	PHLDA1	protein_coding	-0.798531	7.34603	140.988	1.6188e-32	5.40831e-31	PHLDA1	chr12	76025447	76033932	-	gene_id "ENSG00000139289.13"; gene_type "protein_coding"; gene_name "PHLDA1"; level 2; havana_gene "OTTHUMG00000169783.2";
ENSG00000105928.13	DFNA5	protein_coding	0.649808	6.38356	140.803	1.77683e-32	5.92377e-31	DFNA5	chr7	24698353	24758113	-	gene_id "ENSG00000105928.13"; gene_type "protein_coding"; gene_name "DFNA5"; level 1; havana_gene "OTTHUMG00000023237.6";
ENSG00000153029.14	MR1	protein_coding	1.16535	4.42124	140.609	1.95887e-32	6.51696e-31	MR1	chr1	181033425	181061938	+	gene_id "ENSG00000153029.14"; gene_type "protein_coding"; gene_name "MR1"; level 2; havana_gene "OTTHUMG00000035175.2";
ENSG00000264230.7	ANXA8L1	protein_coding	0.605423	6.34014	140.216	2.38722e-32	7.92537e-31	ANXA8L1	chr10	46375627	46537864	+	gene_id "ENSG00000264230.7"; gene_type "protein_coding"; gene_name "ANXA8L1"; level 2; tag "overlapping_locus"; havana_gene "OTTHUMG00000018131.5";
ENSG00000134686.18	PHC2	protein_coding	0.508607	7.47309	139.389	3.62061e-32	1.19778e-30	PHC2	chr1	33323623	33431052	-	gene_id "ENSG00000134686.18"; gene_type "protein_coding"; gene_name "PHC2"; level 2; tag "ncRNA_host"; havana_gene "OTTHUMG00000004133.1";
ENSG00000132746.14	ALDH3B2	protein_coding	4.94516	2.51738	139.387	3.62554e-32	1.19778e-30	ALDH3B2	chr11	67662162	67681200	-	gene_id "ENSG00000132746.14"; gene_type "protein_coding"; gene_name "ALDH3B2"; level 1; havana_gene "OTTHUMG00000167284.2";
ENSG00000100228.12	RAB36	protein_coding	-1.4398	3.33033	139.384	3.63056e-32	1.19778e-30	RAB36	chr22	23145326	23164350	+	gene_id "ENSG00000100228.12"; gene_type "protein_coding"; gene_name "RAB36"; level 2; havana_gene "OTTHUMG00000150601.2";
ENSG00000180198.15	RCC1	protein_coding	-0.450864	7.90489	139.045	4.30571e-32	1.41757e-30	RCC1	chr1	28505943	28539300	+	gene_id "ENSG00000180198.15"; gene_type "protein_coding"; gene_name "RCC1"; level 1; tag "ncRNA_host"; tag "overlapping_locus"; havana_gene "OTTHUMG00000003645.11";
ENSG00000124486.12	USP9X	protein_coding	0.5293	7.67379	138.996	4.41318e-32	1.44994e-30	USP9X	chrX	41085635	41236579	+	gene_id "ENSG00000124486.12"; gene_type "protein_coding"; gene_name "USP9X"; level 2; tag "overlapping_locus"; havana_gene "OTTHUMG00000021367.4";
ENSG00000105447.12	GRWD1	protein_coding	-0.603761	6.99274	138.756	4.97934e-32	1.63256e-30	GRWD1	chr19	48445773	48457022	+	gene_id "ENSG00000105447.12"; gene_type "protein_coding"; gene_name "GRWD1"; level 1; tag "overlapping_locus"; havana_gene "OTTHUMG00000183305.2";
ENSG00000171603.16	CLSTN1	protein_coding	-0.590622	7.53636	138.123	6.84981e-32	2.24119e-30	CLSTN1	chr1	9729026	9824526	-	gene_id "ENSG00000171603.16"; gene_type "protein_coding"; gene_name "CLSTN1"; level 2; havana_gene "OTTHUMG00000001451.1";
ENSG00000196937.10	FAM3C	protein_coding	-0.658539	6.1655	138.022	7.20689e-32	2.35316e-30	FAM3C	chr7	121348851	121396364	-	gene_id "ENSG00000196937.10"; gene_type "protein_coding"; gene_name "FAM3C"; level 2; havana_gene "OTTHUMG00000156979.2";
ENSG00000134057.14	CCNB1	protein_coding	-0.472033	8.58611	137.924	7.57257e-32	2.46747e-30	CCNB1	chr5	69167010	69178245	+	gene_id "ENSG00000134057.14"; gene_type "protein_coding"; gene_name "CCNB1"; level 1; havana_gene "OTTHUMG00000097817.4";
ENSG00000189280.3	GJB5	protein_coding	0.892436	6.27282	137.798	8.06755e-32	2.62336e-30	GJB5	chr1	34755047	34758512	+	gene_id "ENSG00000189280.3"; gene_type "protein_coding"; gene_name "GJB5"; level 2; havana_gene "OTTHUMG00000004053.1";
ENSG00000044574.7	HSPA5	protein_coding	-0.574134	10.3433	137.641	8.73037e-32	2.83308e-30	HSPA5	chr9	125234853	125241330	-	gene_id "ENSG00000044574.7"; gene_type "protein_coding"; gene_name "HSPA5"; level 2; havana_gene "OTTHUMG00000020672.1";
ENSG00000151790.8	TDO2	protein_coding	5.27364	-1.0812	137.504	9.35713e-32	3.03026e-30	TDO2	chr4	155854738	155920406	+	gene_id "ENSG00000151790.8"; gene_type "protein_coding"; gene_name "TDO2"; level 2; havana_gene "OTTHUMG00000161838.5";
ENSG00000148426.12	PROSER2	protein_coding	-0.957365	5.00929	137.314	1.02943e-31	3.32695e-30	PROSER2	chr10	11823339	11872277	+	gene_id "ENSG00000148426.12"; gene_type "protein_coding"; gene_name "PROSER2"; level 2; havana_gene "OTTHUMG00000017673.5";
ENSG00000186185.13	KIF18B	protein_coding	-0.810467	5.88304	137.185	1.09876e-31	3.54377e-30	KIF18B	chr17	44924709	44947711	-	gene_id "ENSG00000186185.13"; gene_type "protein_coding"; gene_name "KIF18B"; level 1; tag "ncRNA_host"; havana_gene "OTTHUMG00000179867.1";
ENSG00000099992.15	TBC1D10A	protein_coding	1.3996	3.57572	136.975	1.22142e-31	3.93139e-30	TBC1D10A	chr22	30291990	30327046	-	gene_id "ENSG00000099992.15"; gene_type "protein_coding"; gene_name "TBC1D10A"; level 1; tag "overlapping_locus"; havana_gene "OTTHUMG00000150924.3";
ENSG00000272512.1	AL645608.8	lincRNA	2.72344	1.35351	136.901	1.26761e-31	4.07176e-30	AL645608.8	chr1	995966	998051	-	gene_id "ENSG00000272512.1"; gene_type "lincRNA"; gene_name "AL645608.8"; level 2; havana_gene "OTTHUMG00000185581.1";
ENSG00000086062.12	B4GALT1	protein_coding	0.469763	8.37685	136.364	1.66116e-31	5.32513e-30	B4GALT1	chr9	33104082	33167356	-	gene_id "ENSG00000086062.12"; gene_type "protein_coding"; gene_name "B4GALT1"; level 2; havana_gene "OTTHUMG00000019764.1";
ENSG00000137807.13	KIF23	protein_coding	-0.565585	7.74266	135.854	2.14776e-31	6.8711e-30	KIF23	chr15	69414246	69448427	+	gene_id "ENSG00000137807.13"; gene_type "protein_coding"; gene_name "KIF23"; level 1; havana_gene "OTTHUMG00000172062.5";
ENSG00000221955.10	SLC12A8	protein_coding	1.71863	2.83311	135.834	2.16969e-31	6.92725e-30	SLC12A8	chr3	125082636	125212864	-	gene_id "ENSG00000221955.10"; gene_type "protein_coding"; gene_name "SLC12A8"; level 1; tag "ncRNA_host"; havana_gene "OTTHUMG00000159483.10";
ENSG00000168487.17	BMP1	protein_coding	0.585761	6.65659	135.686	2.33749e-31	7.44799e-30	BMP1	chr8	22164736	22212326	+	gene_id "ENSG00000168487.17"; gene_type "protein_coding"; gene_name "BMP1"; level 2; tag "overlapping_locus"; havana_gene "OTTHUMG00000097761.6";
ENSG00000131746.12	TNS4	protein_coding	-0.747311	9.01611	135.622	2.41404e-31	7.67647e-30	TNS4	chr17	40475828	40501597	-	gene_id "ENSG00000131746.12"; gene_type "protein_coding"; gene_name "TNS4"; level 2; havana_gene "OTTHUMG00000133330.3";
ENSG00000086589.11	RBM22	protein_coding	-0.432649	6.51318	135.119	3.11033e-31	9.87077e-30	RBM22	chr5	150690794	150701107	-	gene_id "ENSG00000086589.11"; gene_type "protein_coding"; gene_name "RBM22"; level 2; havana_gene "OTTHUMG00000163589.4";
ENSG00000173267.13	SNCG	protein_coding	-1.26003	3.11534	134.535	4.17303e-31	1.32168e-29	SNCG	chr10	86958618	86963260	+	gene_id "ENSG00000173267.13"; gene_type "protein_coding"; gene_name "SNCG"; level 2; havana_gene "OTTHUMG00000018656.1";
ENSG00000110693.17	SOX6	protein_coding	-1.48582	3.24886	134.527	4.18913e-31	1.32413e-29	SOX6	chr11	15966449	16739591	-	gene_id "ENSG00000110693.17"; gene_type "protein_coding"; gene_name "SOX6"; level 2; tag "ncRNA_host"; tag "overlapping_locus"; havana_gene "OTTHUMG00000165876.7";
ENSG00000104368.17	PLAT	protein_coding	1.592	4.01164	134.432	4.39577e-31	1.38668e-29	PLAT	chr8	42175233	42207724	-	gene_id "ENSG00000104368.17"; gene_type "protein_coding"; gene_name "PLAT"; level 1; havana_gene "OTTHUMG00000164072.2";
ENSG00000184602.5	SNN	protein_coding	0.925893	5.28054	133.969	5.54871e-31	1.74691e-29	SNN	chr16	11668414	11679159	+	gene_id "ENSG00000184602.5"; gene_type "protein_coding"; gene_name "SNN"; level 2; havana_gene "OTTHUMG00000090535.1";
ENSG00000033122.18	LRRC7	protein_coding	-1.58661	2.29613	133.52	6.95885e-31	2.18651e-29	LRRC7	chr1	69568398	70151945	+	gene_id "ENSG00000033122.18"; gene_type "protein_coding"; gene_name "LRRC7"; level 1; tag "ncRNA_host"; tag "overlapping_locus"; havana_gene "OTTHUMG00000059194.6";
ENSG00000163216.6	SPRR2D	protein_coding	3.04267	1.2197	133.388	7.43525e-31	2.33158e-29	SPRR2D	chr1	153039725	153041931	-	gene_id "ENSG00000163216.6"; gene_type "protein_coding"; gene_name "SPRR2D"; level 2; havana_gene "OTTHUMG00000014396.1";
ENSG00000120217.13	CD274	protein_coding	-1.56522	2.46889	133.359	7.54554e-31	2.36149e-29	CD274	chr9	5450503	5470566	+	gene_id "ENSG00000120217.13"; gene_type "protein_coding"; gene_name "CD274"; level 2; havana_gene "OTTHUMG00000019503.2";
ENSG00000119866.20	BCL11A	protein_coding	1.6539	2.75975	133.219	8.09523e-31	2.52852e-29	BCL11A	chr2	60451167	60553567	-	gene_id "ENSG00000119866.20"; gene_type "protein_coding"; gene_name "BCL11A"; level 1; havana_gene "OTTHUMG00000129420.7";
ENSG00000003436.15	TFPI	protein_coding	2.86876	1.33877	132.5	1.16303e-30	3.62555e-29	TFPI	chr2	187464230	187565760	-	gene_id "ENSG00000003436.15"; gene_type "protein_coding"; gene_name "TFPI"; level 2; havana_gene "OTTHUMG00000132634.7";
ENSG00000138760.9	SCARB2	protein_coding	0.365416	6.86812	132.135	1.39809e-30	4.34973e-29	SCARB2	chr4	76158733	76234536	-	gene_id "ENSG00000138760.9"; gene_type "protein_coding"; gene_name "SCARB2"; level 1; havana_gene "OTTHUMG00000130099.6";
ENSG00000183853.17	KIRREL1	protein_coding	-0.795004	7.20435	131.968	1.52046e-30	4.72117e-29	KIRREL1	chr1	157993273	158100262	+	gene_id "ENSG00000183853.17"; gene_type "protein_coding"; gene_name "KIRREL1"; level 2; tag "overlapping_locus"; havana_gene "OTTHUMG00000022438.5";
ENSG00000087266.15	SH3BP2	protein_coding	1.03719	4.79767	131.452	1.97233e-30	6.1123e-29	SH3BP2	chr4	2793023	2841098	+	gene_id "ENSG00000087266.15"; gene_type "protein_coding"; gene_name "SH3BP2"; level 2; havana_gene "OTTHUMG00000160801.14";
ENSG00000164430.15	MB21D1	protein_coding	-0.628216	5.96093	131.245	2.18842e-30	6.76873e-29	MB21D1	chr6	73413515	73452276	-	gene_id "ENSG00000164430.15"; gene_type "protein_coding"; gene_name "MB21D1"; level 2; havana_gene "OTTHUMG00000015034.6";
ENSG00000141639.11	MAPK4	protein_coding	3.69397	-0.908352	131.185	2.25548e-30	6.96253e-29	MAPK4	chr18	50560078	50731824	+	gene_id "ENSG00000141639.11"; gene_type "protein_coding"; gene_name "MAPK4"; level 1; tag "overlapping_locus"; havana_gene "OTTHUMG00000179853.5";
ENSG00000140750.16	ARHGAP17	protein_coding	0.898949	4.91864	130.958	2.52928e-30	7.79256e-29	ARHGAP17	chr16	24919385	25015666	-	gene_id "ENSG00000140750.16"; gene_type "protein_coding"; gene_name "ARHGAP17"; level 2; havana_gene "OTTHUMG00000177372.10";
ENSG00000138829.11	FBN2	protein_coding	-2.20467	2.2784	130.513	3.16438e-30	9.73032e-29	FBN2	chr5	128257909	128659185	-	gene_id "ENSG00000138829.11"; gene_type "protein_coding"; gene_name "FBN2"; level 1; tag "ncRNA_host"; havana_gene "OTTHUMG00000163082.2";
ENSG00000164649.19	CDCA7L	protein_coding	-0.582983	6.77366	130.35	3.43515e-30	1.05424e-28	CDCA7L	chr7	21900900	21946084	-	gene_id "ENSG00000164649.19"; gene_type "protein_coding"; gene_name "CDCA7L"; level 1; havana_gene "OTTHUMG00000128429.7";
ENSG00000101773.18	RBBP8	protein_coding	-1.37331	4.62484	130.231	3.64672e-30	1.11701e-28	RBBP8	chr18	22798261	23026488	+	gene_id "ENSG00000101773.18"; gene_type "protein_coding"; gene_name "RBBP8"; level 1; tag "ncRNA_host"; havana_gene "OTTHUMG00000131769.6";
ENSG00000151576.10	QTRT2	protein_coding	-0.48649	6.08051	130.213	3.68031e-30	1.12512e-28	QTRT2	chr3	114005833	114088422	+	gene_id "ENSG00000151576.10"; gene_type "protein_coding"; gene_name "QTRT2"; level 1; havana_gene "OTTHUMG00000159336.3";
ENSG00000125538.11	IL1B	protein_coding	0.862505	8.03496	129.996	4.10561e-30	1.25273e-28	IL1B	chr2	112829751	112836903	-	gene_id "ENSG00000125538.11"; gene_type "protein_coding"; gene_name "IL1B"; level 2; havana_gene "OTTHUMG00000131344.3";
ENSG00000172831.11	CES2	protein_coding	0.788729	5.39841	129.693	4.7838e-30	1.45685e-28	CES2	chr16	66934444	66945096	+	gene_id "ENSG00000172831.11"; gene_type "protein_coding"; gene_name "CES2"; level 2; tag "overlapping_locus"; havana_gene "OTTHUMG00000137517.5";
ENSG00000167900.11	TK1	protein_coding	-0.601176	7.74112	129.685	4.8025e-30	1.45974e-28	TK1	chr17	78174075	78187233	-	gene_id "ENSG00000167900.11"; gene_type "protein_coding"; gene_name "TK1"; level 2; havana_gene "OTTHUMG00000150674.5";
ENSG00000107282.7	APBA1	protein_coding	-3.05696	1.73961	129.566	5.10015e-30	1.54705e-28	APBA1	chr9	69427530	69672306	-	gene_id "ENSG00000107282.7"; gene_type "protein_coding"; gene_name "APBA1"; level 2; tag "overlapping_locus"; havana_gene "OTTHUMG00000019984.4";
ENSG00000143816.7	WNT9A	protein_coding	-1.73831	2.02148	129.562	5.10929e-30	1.54705e-28	WNT9A	chr1	227918656	227947898	-	gene_id "ENSG00000143816.7"; gene_type "protein_coding"; gene_name "WNT9A"; level 2; tag "ncRNA_host"; havana_gene "OTTHUMG00000037592.1";
ENSG00000228716.6	DHFR	protein_coding	-0.554517	7.12183	129.403	5.5344e-30	1.67257e-28	DHFR	chr5	80626228	80654983	-	gene_id "ENSG00000228716.6"; gene_type "protein_coding"; gene_name "DHFR"; level 2; tag "overlapping_locus"; havana_gene "OTTHUMG00000162529.2";
ENSG00000137221.14	TJAP1	protein_coding	-0.711701	5.14954	128.778	7.58582e-30	2.28421e-28	TJAP1	chr6	43477523	43506556	+	gene_id "ENSG00000137221.14"; gene_type "protein_coding"; gene_name "TJAP1"; level 2; havana_gene "OTTHUMG00000014736.8";
ENSG00000142871.16	CYR61	protein_coding	0.720537	8.82082	128.777	7.58711e-30	2.28421e-28	CYR61	chr1	85580761	85583962	+	gene_id "ENSG00000142871.16"; gene_type "protein_coding"; gene_name "CYR61"; level 2; havana_gene "OTTHUMG00000010577.1";
ENSG00000196141.13	SPATS2L	protein_coding	-0.6982	6.91656	128.744	7.71667e-30	2.31881e-28	SPATS2L	chr2	200305881	200482263	+	gene_id "ENSG00000196141.13"; gene_type "protein_coding"; gene_name "SPATS2L"; level 1; tag "ncRNA_host"; havana_gene "OTTHUMG00000154589.14";
ENSG00000203668.2	CHML	protein_coding	-0.725792	6.12058	128.681	7.96512e-30	2.38893e-28	CHML	chr1	241628853	241640254	-	gene_id "ENSG00000203668.2"; gene_type "protein_coding"; gene_name "CHML"; level 2; tag "overlapping_locus"; tag "retrogene"; havana_gene "OTTHUMG00000039690.3";
ENSG00000049656.13	CLPTM1L	protein_coding	-0.298876	8.60377	128.56	8.46474e-30	2.53398e-28	CLPTM1L	chr5	1317744	1345099	-	gene_id "ENSG00000049656.13"; gene_type "protein_coding"; gene_name "CLPTM1L"; level 2; havana_gene "OTTHUMG00000131015.4";
ENSG00000182575.7	NXPH3	protein_coding	2.4311	0.911729	128.484	8.79666e-30	2.62838e-28	NXPH3	chr17	49575858	49583827	+	gene_id "ENSG00000182575.7"; gene_type "protein_coding"; gene_name "NXPH3"; level 1; havana_gene "OTTHUMG00000161491.2";
ENSG00000167693.16	NXN	protein_coding	0.538248	7.89322	128.303	9.63502e-30	2.87345e-28	NXN	chr17	799313	979770	-	gene_id "ENSG00000167693.16"; gene_type "protein_coding"; gene_name "NXN"; level 2; havana_gene "OTTHUMG00000090307.4";
ENSG00000007384.15	RHBDF1	protein_coding	0.935696	4.05747	128.181	1.02454e-29	3.04974e-28	RHBDF1	chr16	58059	76355	-	gene_id "ENSG00000007384.15"; gene_type "protein_coding"; gene_name "RHBDF1"; level 1; havana_gene "OTTHUMG00000060719.15";
ENSG00000265933.5	LINC00668	lincRNA	4.02544	-0.609904	127.826	1.22542e-29	3.64085e-28	LINC00668	chr18	6919496	6929966	-	gene_id "ENSG00000265933.5"; gene_type "lincRNA"; gene_name "LINC00668"; level 2; havana_gene "OTTHUMG00000178875.1";
ENSG00000181026.14	AEN	protein_coding	-0.732095	6.46639	127.673	1.32323e-29	3.9241e-28	AEN	chr15	88621296	88632282	+	gene_id "ENSG00000181026.14"; gene_type "protein_coding"; gene_name "AEN"; level 2; havana_gene "OTTHUMG00000148681.6";
ENSG00000092871.16	RFFL	protein_coding	1.18764	3.12498	127.555	1.40447e-29	4.15724e-28	RFFL	chr17	35005990	35089319	-	gene_id "ENSG00000092871.16"; gene_type "protein_coding"; gene_name "RFFL"; level 1; tag "overlapping_locus"; havana_gene "OTTHUMG00000132933.3";
ENSG00000127663.14	KDM4B	protein_coding	0.743937	4.9249	127.483	1.45642e-29	4.30295e-28	KDM4B	chr19	4969113	5153595	+	gene_id "ENSG00000127663.14"; gene_type "protein_coding"; gene_name "KDM4B"; level 2; havana_gene "OTTHUMG00000180281.4";
ENSG00000173762.7	CD7	protein_coding	-2.53535	0.91762	127.221	1.66167e-29	4.90023e-28	CD7	chr17	82314868	82317602	-	gene_id "ENSG00000173762.7"; gene_type "protein_coding"; gene_name "CD7"; level 1; havana_gene "OTTHUMG00000178662.2";
ENSG00000231574.5	LINC02015	lincRNA	2.30535	0.298024	127.213	1.66835e-29	4.91077e-28	LINC02015	chr3	177816865	177899224	+	gene_id "ENSG00000231574.5"; gene_type "lincRNA"; gene_name "LINC02015"; level 2; havana_gene "OTTHUMG00000157236.1";
ENSG00000088726.15	TMEM40	protein_coding	-1.45235	3.4831	127.135	1.73529e-29	5.09835e-28	TMEM40	chr3	12733525	12769457	-	gene_id "ENSG00000088726.15"; gene_type "protein_coding"; gene_name "TMEM40"; level 2; havana_gene "OTTHUMG00000129801.3";
ENSG00000091129.19	NRCAM	protein_coding	-1.47192	2.32411	127.089	1.77604e-29	5.20839e-28	NRCAM	chr7	108147623	108456717	-	gene_id "ENSG00000091129.19"; gene_type "protein_coding"; gene_name "NRCAM"; level 1; havana_gene "OTTHUMG00000154973.9";
ENSG00000113580.14	NR3C1	protein_coding	0.580467	7.32537	127.054	1.80745e-29	5.29073e-28	NR3C1	chr5	143277931	143435512	-	gene_id "ENSG00000113580.14"; gene_type "protein_coding"; gene_name "NR3C1"; level 2; tag "overlapping_locus"; havana_gene "OTTHUMG00000129677.3";
ENSG00000115009.11	CCL20	protein_coding	1.57393	3.12571	127.005	1.85307e-29	5.41426e-28	CCL20	chr2	227813842	227817564	+	gene_id "ENSG00000115009.11"; gene_type "protein_coding"; gene_name "CCL20"; level 2; havana_gene "OTTHUMG00000133189.3";
ENSG00000155506.16	LARP1	protein_coding	-0.504701	8.95303	126.929	1.92584e-29	5.61649e-28	LARP1	chr5	154712902	154817607	+	gene_id "ENSG00000155506.16"; gene_type "protein_coding"; gene_name "LARP1"; level 1; tag "overlapping_locus"; havana_gene "OTTHUMG00000130191.3";
ENSG00000149573.8	MPZL2	protein_coding	0.814447	5.86704	126.878	1.97576e-29	5.7515e-28	MPZL2	chr11	118253403	118264536	-	gene_id "ENSG00000149573.8"; gene_type "protein_coding"; gene_name "MPZL2"; level 2; havana_gene "OTTHUMG00000166967.3";
ENSG00000157600.11	TMEM164	protein_coding	0.571451	5.85729	126.754	2.1025e-29	6.10922e-28	TMEM164	chrX	110002631	110182734	+	gene_id "ENSG00000157600.11"; gene_type "protein_coding"; gene_name "TMEM164"; level 2; tag "ncRNA_host"; havana_gene "OTTHUMG00000022192.1";
ENSG00000071539.13	TRIP13	protein_coding	-0.536521	7.93852	126.472	2.42394e-29	7.03033e-28	TRIP13	chr5	892643	919357	+	gene_id "ENSG00000071539.13"; gene_type "protein_coding"; gene_name "TRIP13"; level 1; havana_gene "OTTHUMG00000090349.27";
ENSG00000155465.18	SLC7A7	protein_coding	0.995683	4.26505	126.278	2.67324e-29	7.7392e-28	SLC7A7	chr14	22773222	22829820	-	gene_id "ENSG00000155465.18"; gene_type "protein_coding"; gene_name "SLC7A7"; level 1; havana_gene "OTTHUMG00000028692.13";
ENSG00000001084.10	GCLC	protein_coding	-0.647962	5.88298	126.259	2.69806e-29	7.79682e-28	GCLC	chr6	53497341	53616970	-	gene_id "ENSG00000001084.10"; gene_type "protein_coding"; gene_name "GCLC"; level 1; tag "overlapping_locus"; havana_gene "OTTHUMG00000160220.7";
ENSG00000119541.9	VPS4B	protein_coding	0.473521	7.36821	126.115	2.9018e-29	8.37029e-28	VPS4B	chr18	63389190	63422483	-	gene_id "ENSG00000119541.9"; gene_type "protein_coding"; gene_name "VPS4B"; level 2; tag "overlapping_locus"; havana_gene "OTTHUMG00000132790.4";
ENSG00000176407.17	KCMF1	protein_coding	0.394193	6.76326	125.967	3.12674e-29	9.00275e-28	KCMF1	chr2	84971093	85059472	+	gene_id "ENSG00000176407.17"; gene_type "protein_coding"; gene_name "KCMF1"; level 1; havana_gene "OTTHUMG00000153004.13";
ENSG00000132932.16	ATP8A2	protein_coding	-3.17725	0.889842	125.933	3.18092e-29	9.14211e-28	ATP8A2	chr13	25372071	26025851	+	gene_id "ENSG00000132932.16"; gene_type "protein_coding"; gene_name "ATP8A2"; level 2; tag "ncRNA_host"; havana_gene "OTTHUMG00000016611.5";
ENSG00000169554.18	ZEB2	protein_coding	4.02642	1.02285	125.632	3.70084e-29	1.06171e-27	ZEB2	chr2	144364364	144524583	-	gene_id "ENSG00000169554.18"; gene_type "protein_coding"; gene_name "ZEB2"; level 1; tag "overlapping_locus"; havana_gene "OTTHUMG00000187624.8";
ENSG00000155313.15	USP25	protein_coding	0.573763	6.04346	125.323	4.32595e-29	1.2388e-27	USP25	chr21	15730025	15880069	+	gene_id "ENSG00000155313.15"; gene_type "protein_coding"; gene_name "USP25"; level 2; havana_gene "OTTHUMG00000074343.3";
ENSG00000116161.17	CACYBP	protein_coding	-0.335761	7.47137	125.233	4.52489e-29	1.29343e-27	CACYBP	chr1	174999163	175011715	+	gene_id "ENSG00000116161.17"; gene_type "protein_coding"; gene_name "CACYBP"; level 1; havana_gene "OTTHUMG00000034941.7";
ENSG00000127603.24	MACF1	protein_coding	0.857225	8.13278	125.103	4.83138e-29	1.37855e-27	MACF1	chr1	39081316	39487177	+	gene_id "ENSG00000127603.24"; gene_type "protein_coding"; gene_name "MACF1"; level 1; tag "overlapping_locus"; havana_gene "OTTHUMG00000007754.14";
ENSG00000185745.9	IFIT1	protein_coding	-1.87391	3.66749	124.995	5.10106e-29	1.45288e-27	IFIT1	chr10	89392546	89406486	+	gene_id "ENSG00000185745.9"; gene_type "protein_coding"; gene_name "IFIT1"; level 2; havana_gene "OTTHUMG00000018712.1";
ENSG00000117139.16	KDM5B	protein_coding	1.38872	5.50898	124.943	5.23871e-29	1.48941e-27	KDM5B	chr1	202724491	202809470	-	gene_id "ENSG00000117139.16"; gene_type "protein_coding"; gene_name "KDM5B"; level 1; tag "overlapping_locus"; havana_gene "OTTHUMG00000041401.7";
ENSG00000105856.13	HBP1	protein_coding	1.12471	4.60137	124.831	5.54299e-29	1.5731e-27	HBP1	chr7	107168961	107202529	+	gene_id "ENSG00000105856.13"; gene_type "protein_coding"; gene_name "HBP1"; level 2; havana_gene "OTTHUMG00000157642.4";
ENSG00000160209.18	PDXK	protein_coding	-0.419523	7.68276	124.66	6.04089e-29	1.71133e-27	PDXK	chr21	43719094	43762307	+	gene_id "ENSG00000160209.18"; gene_type "protein_coding"; gene_name "PDXK"; level 2; havana_gene "OTTHUMG00000086870.4";
ENSG00000162413.16	KLHL21	protein_coding	-0.636042	6.03294	124.542	6.41123e-29	1.813e-27	KLHL21	chr1	6590724	6614607	-	gene_id "ENSG00000162413.16"; gene_type "protein_coding"; gene_name "KLHL21"; level 1; havana_gene "OTTHUMG00000001437.3";
ENSG00000142102.15	PGGHG	protein_coding	1.54256	2.55831	124.436	6.76117e-29	1.90856e-27	PGGHG	chr11	289135	296107	+	gene_id "ENSG00000142102.15"; gene_type "protein_coding"; gene_name "PGGHG"; level 1; havana_gene "OTTHUMG00000153218.4";
ENSG00000141441.15	GAREM1	protein_coding	1.33769	3.84572	124.421	6.81387e-29	1.92001e-27	GAREM1	chr18	32124877	32470484	-	gene_id "ENSG00000141441.15"; gene_type "protein_coding"; gene_name "GAREM1"; level 1; tag "ncRNA_host"; tag "overlapping_locus"; havana_gene "OTTHUMG00000132273.4";
ENSG00000174282.11	ZBTB4	protein_coding	0.625351	6.08511	124.089	8.05597e-29	2.26597e-27	ZBTB4	chr17	7459366	7484263	-	gene_id "ENSG00000174282.11"; gene_type "protein_coding"; gene_name "ZBTB4"; level 2; havana_gene "OTTHUMG00000108137.4";
ENSG00000231131.6	LINC01468	lincRNA	-0.850632	6.17488	123.882	8.94247e-29	2.51087e-27	LINC01468	chr10	52450874	52470533	-	gene_id "ENSG00000231131.6"; gene_type "lincRNA"; gene_name "LINC01468"; level 2; havana_gene "OTTHUMG00000018252.2";
ENSG00000080824.18	HSP90AA1	protein_coding	-0.624959	11.8557	123.832	9.16836e-29	2.56798e-27	HSP90AA1	chr14	102080738	102139699	-	gene_id "ENSG00000080824.18"; gene_type "protein_coding"; gene_name "HSP90AA1"; level 2; havana_gene "OTTHUMG00000171752.7";
ENSG00000134744.13	ZCCHC11	protein_coding	0.70327	5.10043	123.83	9.17832e-29	2.56798e-27	ZCCHC11	chr1	52408282	52553487	-	gene_id "ENSG00000134744.13"; gene_type "protein_coding"; gene_name "ZCCHC11"; level 1; havana_gene "OTTHUMG00000008200.6";
ENSG00000230439.2	AL512488.1	sense_intronic	-1.04958	4.23581	123.755	9.53141e-29	2.66207e-27	AL512488.1	chr1	93752924	93775444	-	gene_id "ENSG00000230439.2"; gene_type "sense_intronic"; gene_name "AL512488.1"; level 2; tag "overlapping_locus"; havana_gene "OTTHUMG00000010300.1";
ENSG00000167470.12	MIDN	protein_coding	-0.718613	6.14787	123.152	1.29164e-28	3.599e-27	MIDN	chr19	1248553	1259140	+	gene_id "ENSG00000167470.12"; gene_type "protein_coding"; gene_name "MIDN"; level 2; havana_gene "OTTHUMG00000180144.5";
ENSG00000150782.11	IL18	protein_coding	0.563238	7.01205	123.15	1.29315e-28	3.599e-27	IL18	chr11	112143251	112164117	-	gene_id "ENSG00000150782.11"; gene_type "protein_coding"; gene_name "IL18"; level 1; havana_gene "OTTHUMG00000167006.2";
ENSG00000133119.12	RFC3	protein_coding	-0.584033	6.6831	122.363	1.92263e-28	5.34153e-27	RFC3	chr13	33818049	33966558	+	gene_id "ENSG00000133119.12"; gene_type "protein_coding"; gene_name "RFC3"; level 2; tag "overlapping_locus"; havana_gene "OTTHUMG00000016715.3";
ENSG00000058404.19	CAMK2B	protein_coding	2.89169	3.15687	122.344	1.94131e-28	5.38398e-27	CAMK2B	chr7	44217150	44334577	-	gene_id "ENSG00000058404.19"; gene_type "protein_coding"; gene_name "CAMK2B"; level 1; havana_gene "OTTHUMG00000023491.13";
ENSG00000197565.15	COL4A6	protein_coding	-0.65139	6.26158	121.69	2.69863e-28	7.47124e-27	COL4A6	chrX	108155607	108439497	-	gene_id "ENSG00000197565.15"; gene_type "protein_coding"; gene_name "COL4A6"; level 2; havana_gene "OTTHUMG00000022179.2";
ENSG00000168453.14	HR	protein_coding	0.914537	8.44511	121.463	3.0252e-28	8.36075e-27	HR	chr8	22114415	22133384	-	gene_id "ENSG00000168453.14"; gene_type "protein_coding"; gene_name "HR"; level 2; havana_gene "OTTHUMG00000097089.4";
ENSG00000148229.12	POLE3	protein_coding	-0.473612	7.52908	121.189	3.47454e-28	9.58585e-27	POLE3	chr9	113407235	113410672	-	gene_id "ENSG00000148229.12"; gene_type "protein_coding"; gene_name "POLE3"; level 2; havana_gene "OTTHUMG00000020523.2";
ENSG00000142627.12	EPHA2	protein_coding	-0.73375	8.08635	121.095	3.64196e-28	1.00303e-26	EPHA2	chr1	16124337	16156087	-	gene_id "ENSG00000142627.12"; gene_type "protein_coding"; gene_name "EPHA2"; level 2; havana_gene "OTTHUMG00000009527.2";
ENSG00000006534.15	ALDH3B1	protein_coding	-1.27044	4.25926	120.81	4.20612e-28	1.15639e-26	ALDH3B1	chr11	68008578	68029282	+	gene_id "ENSG00000006534.15"; gene_type "protein_coding"; gene_name "ALDH3B1"; level 2; havana_gene "OTTHUMG00000154910.7";
ENSG00000163032.11	VSNL1	protein_coding	1.36716	3.7485	120.58	4.72232e-28	1.29606e-26	VSNL1	chr2	17539126	17657018	+	gene_id "ENSG00000163032.11"; gene_type "protein_coding"; gene_name "VSNL1"; level 2; havana_gene "OTTHUMG00000090645.5";
ENSG00000119139.17	TJP2	protein_coding	0.363711	6.51389	120.566	4.7551e-28	1.3028e-26	TJP2	chr9	69121264	69255208	+	gene_id "ENSG00000119139.17"; gene_type "protein_coding"; gene_name "TJP2"; level 2; havana_gene "OTTHUMG00000019978.6";
ENSG00000164045.11	CDC25A	protein_coding	-0.826203	6.14842	120.435	5.08013e-28	1.38945e-26	CDC25A	chr3	48157146	48188402	-	gene_id "ENSG00000164045.11"; gene_type "protein_coding"; gene_name "CDC25A"; level 2; havana_gene "OTTHUMG00000133535.5";
ENSG00000118523.5	CTGF	protein_coding	-3.56816	-0.138429	120.391	5.19359e-28	1.41803e-26	CTGF	chr6	131948176	131951373	-	gene_id "ENSG00000118523.5"; gene_type "protein_coding"; gene_name "CTGF"; level 2; havana_gene "OTTHUMG00000015573.2";
ENSG00000109667.11	SLC2A9	protein_coding	0.689125	5.11573	120.261	5.54648e-28	1.51177e-26	SLC2A9	chr4	9771153	10054936	-	gene_id "ENSG00000109667.11"; gene_type "protein_coding"; gene_name "SLC2A9"; level 2; tag "ncRNA_host"; havana_gene "OTTHUMG00000044263.5";
ENSG00000118242.15	MREG	protein_coding	0.711305	5.31281	120.24	5.60597e-28	1.52536e-26	MREG	chr2	215942805	216034096	-	gene_id "ENSG00000118242.15"; gene_type "protein_coding"; gene_name "MREG"; level 2; tag "overlapping_locus"; havana_gene "OTTHUMG00000154828.2";
ENSG00000064666.14	CNN2	protein_coding	-0.679861	7.42287	119.916	6.59998e-28	1.79275e-26	CNN2	chr19	1026581	1039068	+	gene_id "ENSG00000064666.14"; gene_type "protein_coding"; gene_name "CNN2"; level 2; havana_gene "OTTHUMG00000172729.6";
ENSG00000180182.10	MED14	protein_coding	0.564921	6.59515	119.887	6.69602e-28	1.81572e-26	MED14	chrX	40648306	40735858	-	gene_id "ENSG00000180182.10"; gene_type "protein_coding"; gene_name "MED14"; level 2; havana_gene "OTTHUMG00000024107.1";
ENSG00000080839.11	RBL1	protein_coding	-0.672992	5.95435	119.83	6.89112e-28	1.86543e-26	RBL1	chr20	36996349	37095995	-	gene_id "ENSG00000080839.11"; gene_type "protein_coding"; gene_name "RBL1"; level 2; tag "overlapping_locus"; havana_gene "OTTHUMG00000032406.4";
ENSG00000170442.11	KRT86	protein_coding	-1.25103	2.71958	119.779	7.07044e-28	1.91071e-26	KRT86	chr12	52249300	52309163	+	gene_id "ENSG00000170442.11"; gene_type "protein_coding"; gene_name "KRT86"; level 2; tag "overlapping_locus"; havana_gene "OTTHUMG00000184153.4";
ENSG00000134531.9	EMP1	protein_coding	0.619323	9.12241	119.235	9.30511e-28	2.51032e-26	EMP1	chr12	13196716	13219939	+	gene_id "ENSG00000134531.9"; gene_type "protein_coding"; gene_name "EMP1"; level 1; havana_gene "OTTHUMG00000168775.5";
ENSG00000138166.5	DUSP5	protein_coding	0.84001	6.06348	119.139	9.76558e-28	2.63006e-26	DUSP5	chr10	110497838	110511544	+	gene_id "ENSG00000138166.5"; gene_type "protein_coding"; gene_name "DUSP5"; level 2; havana_gene "OTTHUMG00000019040.1";
ENSG00000134317.17	GRHL1	protein_coding	1.25118	2.42935	118.879	1.11336e-27	2.99341e-26	GRHL1	chr2	9951693	10002277	+	gene_id "ENSG00000134317.17"; gene_type "protein_coding"; gene_name "GRHL1"; level 2; havana_gene "OTTHUMG00000151704.6";
ENSG00000166508.17	MCM7	protein_coding	-0.526522	9.34969	118.839	1.13575e-27	3.04843e-26	MCM7	chr7	100092728	100101940	-	gene_id "ENSG00000166508.17"; gene_type "protein_coding"; gene_name "MCM7"; level 2; tag "ncRNA_host"; havana_gene "OTTHUMG00000154671.9";
ENSG00000141738.13	GRB7	protein_coding	1.23993	4.33028	118.359	1.44651e-27	3.87596e-26	GRB7	chr17	39737927	39747291	+	gene_id "ENSG00000141738.13"; gene_type "protein_coding"; gene_name "GRB7"; level 2; havana_gene "OTTHUMG00000133253.5";
ENSG00000094916.15	CBX5	protein_coding	-0.796194	6.05706	118.123	1.62951e-27	4.35895e-26	CBX5	chr12	54230940	54280133	-	gene_id "ENSG00000094916.15"; gene_type "protein_coding"; gene_name "CBX5"; level 1; tag "ncRNA_host"; havana_gene "OTTHUMG00000169700.2";
ENSG00000096384.19	HSP90AB1	protein_coding	-0.516416	11.1795	117.615	2.10487e-27	5.62104e-26	HSP90AB1	chr6	44246166	44253888	+	gene_id "ENSG00000096384.19"; gene_type "protein_coding"; gene_name "HSP90AB1"; level 2; havana_gene "OTTHUMG00000014761.7";
ENSG00000134690.10	CDCA8	protein_coding	-0.644618	5.94458	117.481	2.25245e-27	6.00502e-26	CDCA8	chr1	37692418	37709719	+	gene_id "ENSG00000134690.10"; gene_type "protein_coding"; gene_name "CDCA8"; level 2; havana_gene "OTTHUMG00000004320.1";
ENSG00000196139.13	AKR1C3	protein_coding	2.75966	3.38503	117.382	2.36781e-27	6.30195e-26	AKR1C3	chr10	5035354	5107686	+	gene_id "ENSG00000196139.13"; gene_type "protein_coding"; gene_name "AKR1C3"; level 2; tag "overlapping_locus"; havana_gene "OTTHUMG00000017585.6";
ENSG00000107968.9	MAP3K8	protein_coding	1.26404	2.72434	117.256	2.52306e-27	6.70389e-26	MAP3K8	chr10	30433937	30461833	+	gene_id "ENSG00000107968.9"; gene_type "protein_coding"; gene_name "MAP3K8"; level 2; havana_gene "OTTHUMG00000017889.5";
ENSG00000145934.16	TENM2	protein_coding	1.0804	4.42147	116.929	2.97592e-27	7.89391e-26	TENM2	chr5	167284799	168264157	+	gene_id "ENSG00000145934.16"; gene_type "protein_coding"; gene_name "TENM2"; level 1; tag "overlapping_locus"; havana_gene "OTTHUMG00000162928.4";
ENSG00000150630.3	VEGFC	protein_coding	-0.812372	5.90761	116.546	3.60983e-27	9.5594e-26	VEGFC	chr4	176683538	176792727	-	gene_id "ENSG00000150630.3"; gene_type "protein_coding"; gene_name "VEGFC"; level 2; havana_gene "OTTHUMG00000160734.3";
ENSG00000186193.8	SAPCD2	protein_coding	-0.816048	5.81913	116.526	3.64653e-27	9.64048e-26	SAPCD2	chr9	137062124	137070588	-	gene_id "ENSG00000186193.8"; gene_type "protein_coding"; gene_name "SAPCD2"; level 2; havana_gene "OTTHUMG00000020961.3";
ENSG00000115041.12	KCNIP3	protein_coding	2.62615	1.00443	116.444	3.79968e-27	1.00286e-25	KCNIP3	chr2	95297304	95386083	+	gene_id "ENSG00000115041.12"; gene_type "protein_coding"; gene_name "KCNIP3"; level 2; havana_gene "OTTHUMG00000130392.4";
ENSG00000125735.10	TNFSF14	protein_coding	2.30699	1.72268	116.269	4.1504e-27	1.09361e-25	TNFSF14	chr19	6661253	6670588	-	gene_id "ENSG00000125735.10"; gene_type "protein_coding"; gene_name "TNFSF14"; level 2; havana_gene "OTTHUMG00000181835.2";
ENSG00000147274.14	RBMX	protein_coding	-0.299891	8.29733	116.235	4.22101e-27	1.11036e-25	RBMX	chrX	136848004	136880764	-	gene_id "ENSG00000147274.14"; gene_type "protein_coding"; gene_name "RBMX"; level 2; tag "ncRNA_host"; havana_gene "OTTHUMG00000022517.2";
ENSG00000258791.7	LINC00520	lincRNA	3.02633	0.454338	116.221	4.25228e-27	1.11673e-25	LINC00520	chr14	55781135	55796688	-	gene_id "ENSG00000258791.7"; gene_type "lincRNA"; gene_name "LINC00520"; level 2; havana_gene "OTTHUMG00000171059.4";
ENSG00000175344.17	CHRNA7	protein_coding	1.99093	1.70978	116.207	4.28187e-27	1.12264e-25	CHRNA7	chr15	31923438	32173018	+	gene_id "ENSG00000175344.17"; gene_type "protein_coding"; gene_name "CHRNA7"; level 2; tag "ncRNA_host"; havana_gene "OTTHUMG00000129285.7";
ENSG00000166165.12	CKB	protein_coding	1.32236	3.82993	116.08	4.56613e-27	1.19519e-25	CKB	chr14	103519659	103523111	-	gene_id "ENSG00000166165.12"; gene_type "protein_coding"; gene_name "CKB"; level 2; havana_gene "OTTHUMG00000171786.2";
ENSG00000112561.17	TFEB	protein_coding	1.38387	3.43122	116.031	4.68015e-27	1.22302e-25	TFEB	chr6	41683978	41736259	-	gene_id "ENSG00000112561.17"; gene_type "protein_coding"; gene_name "TFEB"; level 2; havana_gene "OTTHUMG00000014684.13";
ENSG00000166803.11	PCLAF	protein_coding	-0.742484	5.09642	115.94	4.90018e-27	1.27841e-25	PCLAF	chr15	64364311	64387687	-	gene_id "ENSG00000166803.11"; gene_type "protein_coding"; gene_name "PCLAF"; level 1; tag "overlapping_locus"; havana_gene "OTTHUMG00000133017.4";
ENSG00000125798.14	FOXA2	protein_coding	-2.64103	0.891874	115.804	5.24788e-27	1.36687e-25	FOXA2	chr20	22581005	22585455	-	gene_id "ENSG00000125798.14"; gene_type "protein_coding"; gene_name "FOXA2"; level 2; tag "overlapping_locus"; havana_gene "OTTHUMG00000191876.1";
ENSG00000090615.14	GOLGA3	protein_coding	-0.526993	6.35398	115.624	5.74514e-27	1.49393e-25	GOLGA3	chr12	132768909	132828858	-	gene_id "ENSG00000090615.14"; gene_type "protein_coding"; gene_name "GOLGA3"; level 2; tag "overlapping_locus"; havana_gene "OTTHUMG00000168023.6";
ENSG00000223784.1	LINP1	lincRNA	-0.783043	4.80343	115.52	6.05566e-27	1.57209e-25	LINP1	chr10	6737382	6739026	+	gene_id "ENSG00000223784.1"; gene_type "lincRNA"; gene_name "LINP1"; level 1; havana_gene "OTTHUMG00000017625.1";
ENSG00000161996.18	WDR90	protein_coding	-0.812486	5.21969	115.445	6.28786e-27	1.6297e-25	WDR90	chr16	649311	667833	+	gene_id "ENSG00000161996.18"; gene_type "protein_coding"; gene_name "WDR90"; level 1; havana_gene "OTTHUMG00000048040.5";
ENSG00000119917.13	IFIT3	protein_coding	-1.00718	5.66986	115.212	7.07193e-27	1.82992e-25	IFIT3	chr10	89327894	89340971	+	gene_id "ENSG00000119917.13"; gene_type "protein_coding"; gene_name "IFIT3"; level 2; havana_gene "OTTHUMG00000018708.1";
ENSG00000130595.18	TNNT3	protein_coding	8.08116	0.395036	115.098	7.48914e-27	1.93471e-25	TNNT3	chr11	1919562	1938706	+	gene_id "ENSG00000130595.18"; gene_type "protein_coding"; gene_name "TNNT3"; level 2; havana_gene "OTTHUMG00000012475.28";
ENSG00000101447.14	FAM83D	protein_coding	-0.656564	7.10317	114.977	7.96302e-27	2.05379e-25	FAM83D	chr20	38926312	38953106	+	gene_id "ENSG00000101447.14"; gene_type "protein_coding"; gene_name "FAM83D"; level 2; havana_gene "OTTHUMG00000032462.3";
ENSG00000112182.14	BACH2	protein_coding	-2.58116	1.26733	114.82	8.61635e-27	2.21868e-25	BACH2	chr6	89926529	90296908	-	gene_id "ENSG00000112182.14"; gene_type "protein_coding"; gene_name "BACH2"; level 2; tag "ncRNA_host"; tag "overlapping_locus"; havana_gene "OTTHUMG00000015216.4";
ENSG00000065618.18	COL17A1	protein_coding	-1.16665	9.95201	114.768	8.84537e-27	2.27395e-25	COL17A1	chr10	104031286	104086002	-	gene_id "ENSG00000065618.18"; gene_type "protein_coding"; gene_name "COL17A1"; level 2; tag "ncRNA_host"; havana_gene "OTTHUMG00000018998.2";
ENSG00000153246.12	PLA2R1	protein_coding	0.97592	4.47635	114.728	9.0249e-27	2.31634e-25	PLA2R1	chr2	159932006	160062610	-	gene_id "ENSG00000153246.12"; gene_type "protein_coding"; gene_name "PLA2R1"; level 2; havana_gene "OTTHUMG00000154087.3";
ENSG00000046604.12	DSG2	protein_coding	0.422755	8.5033	114.664	9.32206e-27	2.38874e-25	DSG2	chr18	31498043	31549008	+	gene_id "ENSG00000046604.12"; gene_type "protein_coding"; gene_name "DSG2"; level 2; havana_gene "OTTHUMG00000179649.2";
ENSG00000137203.10	TFAP2A	protein_coding	-0.545593	6.51515	114.488	1.01893e-26	2.60676e-25	TFAP2A	chr6	10393186	10419659	-	gene_id "ENSG00000137203.10"; gene_type "protein_coding"; gene_name "TFAP2A"; level 1; havana_gene "OTTHUMG00000014235.4";
ENSG00000145819.15	ARHGAP26	protein_coding	1.18442	4.7102	114.4	1.0648e-26	2.7197e-25	ARHGAP26	chr5	142770384	143229011	+	gene_id "ENSG00000145819.15"; gene_type "protein_coding"; gene_name "ARHGAP26"; level 1; tag "overlapping_locus"; havana_gene "OTTHUMG00000059705.9";
ENSG00000109466.13	KLHL2	protein_coding	0.583675	5.86328	113.973	1.32062e-26	3.36769e-25	KLHL2	chr4	165207618	165323156	+	gene_id "ENSG00000109466.13"; gene_type "protein_coding"; gene_name "KLHL2"; level 2; tag "ncRNA_host"; havana_gene "OTTHUMG00000161294.3";
ENSG00000121858.10	TNFSF10	protein_coding	2.48454	3.87233	113.925	1.3533e-26	3.44548e-25	TNFSF10	chr3	172505508	172523507	-	gene_id "ENSG00000121858.10"; gene_type "protein_coding"; gene_name "TNFSF10"; level 1; havana_gene "OTTHUMG00000156917.2";
ENSG00000157827.19	FMNL2	protein_coding	0.623434	6.51373	113.723	1.49847e-26	3.80894e-25	FMNL2	chr2	152335237	152649834	+	gene_id "ENSG00000157827.19"; gene_type "protein_coding"; gene_name "FMNL2"; level 1; tag "overlapping_locus"; havana_gene "OTTHUMG00000154035.6";
ENSG00000089685.14	BIRC5	protein_coding	-0.534842	7.62012	113.536	1.64623e-26	4.17784e-25	BIRC5	chr17	78214186	78225636	+	gene_id "ENSG00000089685.14"; gene_type "protein_coding"; gene_name "BIRC5"; level 2; havana_gene "OTTHUMG00000177505.8";
ENSG00000113645.14	WWC1	protein_coding	0.748748	7.881	113.452	1.71806e-26	4.35316e-25	WWC1	chr5	168291651	168472303	+	gene_id "ENSG00000113645.14"; gene_type "protein_coding"; gene_name "WWC1"; level 1; havana_gene "OTTHUMG00000130408.4";
ENSG00000172243.17	CLEC7A	protein_coding	2.15627	1.60993	113.232	1.91904e-26	4.85461e-25	CLEC7A	chr12	10116777	10130258	-	gene_id "ENSG00000172243.17"; gene_type "protein_coding"; gene_name "CLEC7A"; level 2; havana_gene "OTTHUMG00000133597.5";
ENSG00000119138.4	KLF9	protein_coding	0.793522	6.2319	113.157	1.99344e-26	5.0348e-25	KLF9	chr9	70384597	70414624	-	gene_id "ENSG00000119138.4"; gene_type "protein_coding"; gene_name "KLF9"; level 2; havana_gene "OTTHUMG00000019991.2";
ENSG00000176624.10	MEX3C	protein_coding	0.501974	6.69722	113.028	2.127e-26	5.36356e-25	MEX3C	chr18	51174550	51218304	-	gene_id "ENSG00000176624.10"; gene_type "protein_coding"; gene_name "MEX3C"; level 2; havana_gene "OTTHUMG00000132693.4";
ENSG00000053747.15	LAMA3	protein_coding	1.03237	10.7195	112.935	2.2291e-26	5.61209e-25	LAMA3	chr18	23689443	23955066	+	gene_id "ENSG00000053747.15"; gene_type "protein_coding"; gene_name "LAMA3"; level 1; havana_gene "OTTHUMG00000131874.9";
ENSG00000101333.16	PLCB4	protein_coding	-0.823294	4.63279	112.86	2.31553e-26	5.82044e-25	PLCB4	chr20	9068763	9481242	+	gene_id "ENSG00000101333.16"; gene_type "protein_coding"; gene_name "PLCB4"; level 2; havana_gene "OTTHUMG00000031853.4";
ENSG00000087494.15	PTHLH	protein_coding	-1.10602	5.35143	112.73	2.4728e-26	6.20589e-25	PTHLH	chr12	27958084	27972705	-	gene_id "ENSG00000087494.15"; gene_type "protein_coding"; gene_name "PTHLH"; level 2; havana_gene "OTTHUMG00000169221.3";
ENSG00000177119.15	ANO6	protein_coding	0.63462	6.88122	112.721	2.48389e-26	6.22386e-25	ANO6	chr12	45215987	45440404	+	gene_id "ENSG00000177119.15"; gene_type "protein_coding"; gene_name "ANO6"; level 2; tag "overlapping_locus"; havana_gene "OTTHUMG00000169564.1";
ENSG00000073756.11	PTGS2	protein_coding	-1.32678	3.06222	112.561	2.69307e-26	6.73735e-25	PTGS2	chr1	186671791	186680427	-	gene_id "ENSG00000073756.11"; gene_type "protein_coding"; gene_name "PTGS2"; level 2; havana_gene "OTTHUMG00000035473.3";
ENSG00000170017.12	ALCAM	protein_coding	0.278127	8.7557	112.237	3.17104e-26	7.92059e-25	ALCAM	chr3	105366909	105576900	+	gene_id "ENSG00000170017.12"; gene_type "protein_coding"; gene_name "ALCAM"; level 1; havana_gene "OTTHUMG00000159192.2";
ENSG00000171492.14	LRRC8D	protein_coding	0.458122	7.04828	111.615	4.33898e-26	1.08208e-24	LRRC8D	chr1	89821014	89936611	+	gene_id "ENSG00000171492.14"; gene_type "protein_coding"; gene_name "LRRC8D"; level 2; tag "overlapping_locus"; havana_gene "OTTHUMG00000010583.5";
ENSG00000145287.10	PLAC8	protein_coding	-1.19426	3.01485	111.471	4.66535e-26	1.16164e-24	PLAC8	chr4	83090048	83137075	-	gene_id "ENSG00000145287.10"; gene_type "protein_coding"; gene_name "PLAC8"; level 1; havana_gene "OTTHUMG00000130294.2";
ENSG00000129925.10	TMEM8A	protein_coding	0.772426	4.69092	111.452	4.71118e-26	1.17121e-24	TMEM8A	chr16	370773	387113	-	gene_id "ENSG00000129925.10"; gene_type "protein_coding"; gene_name "TMEM8A"; level 1; havana_gene "OTTHUMG00000047996.8";
ENSG00000103888.16	CEMIP	protein_coding	-1.52167	2.09393	111.338	4.9898e-26	1.23853e-24	CEMIP	chr15	80779343	80951776	+	gene_id "ENSG00000103888.16"; gene_type "protein_coding"; gene_name "CEMIP"; level 2; havana_gene "OTTHUMG00000144184.4";
ENSG00000188015.9	S100A3	protein_coding	1.39973	4.28382	111.325	5.02348e-26	1.24494e-24	S100A3	chr1	153547329	153549372	-	gene_id "ENSG00000188015.9"; gene_type "protein_coding"; gene_name "S100A3"; level 2; tag "overlapping_locus"; havana_gene "OTTHUMG00000013550.2";
ENSG00000106211.8	HSPB1	protein_coding	0.835258	9.05689	111.231	5.26546e-26	1.30287e-24	HSPB1	chr7	76302544	76304295	+	gene_id "ENSG00000106211.8"; gene_type "protein_coding"; gene_name "HSPB1"; level 2; havana_gene "OTTHUMG00000023228.3";
ENSG00000103642.11	LACTB	protein_coding	0.728184	5.2879	110.943	6.09051e-26	1.50467e-24	LACTB	chr15	63121800	63142061	+	gene_id "ENSG00000103642.11"; gene_type "protein_coding"; gene_name "LACTB"; level 2; havana_gene "OTTHUMG00000132807.5";
ENSG00000141682.11	PMAIP1	protein_coding	-0.787041	6.22988	110.923	6.15199e-26	1.51749e-24	PMAIP1	chr18	59899948	59904306	+	gene_id "ENSG00000141682.11"; gene_type "protein_coding"; gene_name "PMAIP1"; level 2; havana_gene "OTTHUMG00000132765.2";
ENSG00000227051.6	C14orf132	protein_coding	2.28556	4.02822	110.915	6.17666e-26	1.52121e-24	C14orf132	chr14	96039324	96093889	+	gene_id "ENSG00000227051.6"; gene_type "protein_coding"; gene_name "C14orf132"; level 1; havana_gene "OTTHUMG00000171393.3";
ENSG00000101443.17	WFDC2	protein_coding	5.39069	-0.970845	110.908	6.19801e-26	1.52409e-24	WFDC2	chr20	45469706	45481532	+	gene_id "ENSG00000101443.17"; gene_type "protein_coding"; gene_name "WFDC2"; level 1; havana_gene "OTTHUMG00000032594.5";
ENSG00000106123.11	EPHB6	protein_coding	1.50739	3.02907	110.874	6.30505e-26	1.54801e-24	EPHB6	chr7	142855061	142871094	+	gene_id "ENSG00000106123.11"; gene_type "protein_coding"; gene_name "EPHB6"; level 2; havana_gene "OTTHUMG00000155707.4";
ENSG00000185070.10	FLRT2	protein_coding	-2.09822	2.28714	110.71	6.8487e-26	1.67889e-24	FLRT2	chr14	85530144	85654426	+	gene_id "ENSG00000185070.10"; gene_type "protein_coding"; gene_name "FLRT2"; level 1; havana_gene "OTTHUMG00000171372.2";
ENSG00000185847.7	LINC01405	lincRNA	3.97521	-0.751484	110.638	7.10156e-26	1.73818e-24	LINC01405	chr12	110936585	110958208	+	gene_id "ENSG00000185847.7"; gene_type "lincRNA"; gene_name "LINC01405"; level 2; havana_gene "OTTHUMG00000169536.1";
ENSG00000068903.19	SIRT2	protein_coding	0.739176	4.45332	110.526	7.51448e-26	1.83641e-24	SIRT2	chr19	38878555	38899862	-	gene_id "ENSG00000068903.19"; gene_type "protein_coding"; gene_name "SIRT2"; level 2; havana_gene "OTTHUMG00000150480.3";
ENSG00000166828.2	SCNN1G	protein_coding	3.0865	0.911065	110.399	8.01059e-26	1.95463e-24	SCNN1G	chr16	23182715	23216883	+	gene_id "ENSG00000166828.2"; gene_type "protein_coding"; gene_name "SCNN1G"; level 2; havana_gene "OTTHUMG00000131609.1";
ENSG00000182585.9	EPGN	protein_coding	-1.02248	3.94071	109.572	1.21614e-25	2.96289e-24	EPGN	chr4	74308473	74315307	+	gene_id "ENSG00000182585.9"; gene_type "protein_coding"; gene_name "EPGN"; level 2; havana_gene "OTTHUMG00000160869.2";
ENSG00000112096.16	SOD2	protein_coding	0.798419	9.21991	109.46	1.28645e-25	3.12937e-24	SOD2	chr6	159669057	159762529	-	gene_id "ENSG00000112096.16"; gene_type "protein_coding"; gene_name "SOD2"; level 1; tag "ncRNA_host"; tag "overlapping_locus"; havana_gene "OTTHUMG00000015940.4";
ENSG00000057704.12	TMCC3	protein_coding	1.77638	3.23291	109.357	1.35559e-25	3.29251e-24	TMCC3	chr12	94567124	94650562	-	gene_id "ENSG00000057704.12"; gene_type "protein_coding"; gene_name "TMCC3"; level 1; tag "ncRNA_host"; havana_gene "OTTHUMG00000170225.3";
ENSG00000137210.13	TMEM14B	protein_coding	-0.568835	5.67044	109.339	1.36783e-25	3.31713e-24	TMEM14B	chr6	10747759	10852753	+	gene_id "ENSG00000137210.13"; gene_type "protein_coding"; gene_name "TMEM14B"; level 2; tag "overlapping_locus"; havana_gene "OTTHUMG00000014246.3";
ENSG00000157978.11	LDLRAP1	protein_coding	0.412977	6.00895	109.324	1.37806e-25	3.33684e-24	LDLRAP1	chr1	25543580	25568886	+	gene_id "ENSG00000157978.11"; gene_type "protein_coding"; gene_name "LDLRAP1"; level 2; havana_gene "OTTHUMG00000007386.5";
ENSG00000114796.15	KLHL24	protein_coding	1.26215	4.35276	109.198	1.46885e-25	3.55126e-24	KLHL24	chr3	183635568	183684477	+	gene_id "ENSG00000114796.15"; gene_type "protein_coding"; gene_name "KLHL24"; level 2; havana_gene "OTTHUMG00000156911.5";
ENSG00000163995.19	ABLIM2	protein_coding	1.70883	1.30252	109.169	1.49023e-25	3.59745e-24	ABLIM2	chr4	7965310	8158832	-	gene_id "ENSG00000163995.19"; gene_type "protein_coding"; gene_name "ABLIM2"; level 2; tag "ncRNA_host"; havana_gene "OTTHUMG00000057427.25";
ENSG00000138463.8	DIRC2	protein_coding	0.621615	6.3071	109.153	1.50251e-25	3.62157e-24	DIRC2	chr3	122794795	122881139	+	gene_id "ENSG00000138463.8"; gene_type "protein_coding"; gene_name "DIRC2"; level 2; havana_gene "OTTHUMG00000159553.2";
ENSG00000075391.16	RASAL2	protein_coding	0.530281	6.22672	109.011	1.61351e-25	3.88321e-24	RASAL2	chr1	178094141	178484147	+	gene_id "ENSG00000075391.16"; gene_type "protein_coding"; gene_name "RASAL2"; level 2; tag "overlapping_locus"; havana_gene "OTTHUMG00000035022.4";
ENSG00000173597.8	SULT1B1	protein_coding	2.01492	1.51966	108.731	1.859e-25	4.46723e-24	SULT1B1	chr4	69721162	69787961	-	gene_id "ENSG00000173597.8"; gene_type "protein_coding"; gene_name "SULT1B1"; level 1; havana_gene "OTTHUMG00000129407.6";
ENSG00000141068.13	KSR1	protein_coding	1.20912	3.1152	108.35	2.2528e-25	5.40536e-24	KSR1	chr17	27456714	27626438	+	gene_id "ENSG00000141068.13"; gene_type "protein_coding"; gene_name "KSR1"; level 1; tag "overlapping_locus"; havana_gene "OTTHUMG00000132051.11";
ENSG00000163464.7	CXCR1	protein_coding	2.7844	0.0482236	108.285	2.32735e-25	5.57579e-24	CXCR1	chr2	218162845	218166995	-	gene_id "ENSG00000163464.7"; gene_type "protein_coding"; gene_name "CXCR1"; level 2; havana_gene "OTTHUMG00000133108.2";
ENSG00000110047.17	EHD1	protein_coding	-0.555158	7.29382	108.267	2.34936e-25	5.62002e-24	EHD1	chr11	64851642	64888296	-	gene_id "ENSG00000110047.17"; gene_type "protein_coding"; gene_name "EHD1"; level 1; havana_gene "OTTHUMG00000066832.17";
ENSG00000247077.6	PGAM5	protein_coding	-0.499696	6.72586	107.809	2.95978e-25	7.06955e-24	PGAM5	chr12	132710819	132722734	+	gene_id "ENSG00000247077.6"; gene_type "protein_coding"; gene_name "PGAM5"; level 1; tag "overlapping_locus"; havana_gene "OTTHUMG00000168021.2";
ENSG00000052795.12	FNIP2	protein_coding	0.768213	4.55215	107.463	3.52402e-25	8.40457e-24	FNIP2	chr4	158769138	158908049	+	gene_id "ENSG00000052795.12"; gene_type "protein_coding"; gene_name "FNIP2"; level 2; havana_gene "OTTHUMG00000161983.4";
ENSG00000136688.10	IL36G	protein_coding	3.8661	1.49533	107.439	3.56735e-25	8.49512e-24	IL36G	chr2	112973203	112985665	+	gene_id "ENSG00000136688.10"; gene_type "protein_coding"; gene_name "IL36G"; level 2; havana_gene "OTTHUMG00000131336.4";
ENSG00000181885.18	CLDN7	protein_coding	1.10417	5.12794	107.423	3.59592e-25	8.55031e-24	CLDN7	chr17	7259903	7263983	-	gene_id "ENSG00000181885.18"; gene_type "protein_coding"; gene_name "CLDN7"; level 1; tag "overlapping_locus"; havana_gene "OTTHUMG00000178005.4";
ENSG00000150636.17	CCDC102B	protein_coding	3.67792	-0.679074	107.376	3.68302e-25	8.74427e-24	CCDC102B	chr18	68715209	69055189	+	gene_id "ENSG00000150636.17"; gene_type "protein_coding"; gene_name "CCDC102B"; level 1; tag "ncRNA_host"; tag "overlapping_locus"; havana_gene "OTTHUMG00000132808.5";
ENSG00000165025.14	SYK	protein_coding	-0.763846	5.26605	107.372	3.68937e-25	8.74623e-24	SYK	chr9	90801787	90898549	+	gene_id "ENSG00000165025.14"; gene_type "protein_coding"; gene_name "SYK"; level 2; havana_gene "OTTHUMG00000020200.1";
ENSG00000169247.11	SH3TC2	protein_coding	0.707123	4.96736	107.253	3.91874e-25	9.27611e-24	SH3TC2	chr5	148923639	149063163	-	gene_id "ENSG00000169247.11"; gene_type "protein_coding"; gene_name "SH3TC2"; level 1; tag "ncRNA_host"; havana_gene "OTTHUMG00000129930.4";
ENSG00000135318.11	NT5E	protein_coding	-0.956949	6.9153	107.225	3.97445e-25	9.39394e-24	NT5E	chr6	85449584	85495791	+	gene_id "ENSG00000135318.11"; gene_type "protein_coding"; gene_name "NT5E"; level 2; havana_gene "OTTHUMG00000015139.2";
ENSG00000218336.8	TENM3	protein_coding	-1.11748	4.45654	107.128	4.17258e-25	9.84755e-24	TENM3	chr4	182143987	182803024	+	gene_id "ENSG00000218336.8"; gene_type "protein_coding"; gene_name "TENM3"; level 2; tag "ncRNA_host"; tag "overlapping_locus"; havana_gene "OTTHUMG00000160682.5";
ENSG00000180263.13	FGD6	protein_coding	0.73147	5.40945	106.988	4.47964e-25	1.05565e-23	FGD6	chr12	95076749	95217482	-	gene_id "ENSG00000180263.13"; gene_type "protein_coding"; gene_name "FGD6"; level 2; havana_gene "OTTHUMG00000170133.2";
ENSG00000185189.17	NRBP2	protein_coding	0.764061	5.24591	106.874	4.74309e-25	1.11607e-23	NRBP2	chr8	143833594	143840974	-	gene_id "ENSG00000185189.17"; gene_type "protein_coding"; gene_name "NRBP2"; level 2; tag "ncRNA_host"; tag "overlapping_locus"; havana_gene "OTTHUMG00000165157.2";
ENSG00000197747.8	S100A10	protein_coding	0.663017	9.64001	106.61	5.42095e-25	1.27368e-23	S100A10	chr1	151982915	151994390	-	gene_id "ENSG00000197747.8"; gene_type "protein_coding"; gene_name "S100A10"; level 2; havana_gene "OTTHUMG00000013068.2";
ENSG00000198945.7	L3MBTL3	protein_coding	0.75006	4.71619	106.573	5.52157e-25	1.2954e-23	L3MBTL3	chr6	130013699	130141451	+	gene_id "ENSG00000198945.7"; gene_type "protein_coding"; gene_name "L3MBTL3"; level 2; havana_gene "OTTHUMG00000015554.5";
ENSG00000226479.3	TMEM185B	protein_coding	-0.621415	5.26884	106.489	5.7608e-25	1.34953e-23	TMEM185B	chr2	120221278	120223408	-	gene_id "ENSG00000226479.3"; gene_type "protein_coding"; gene_name "TMEM185B"; level 2; tag "retrogene"; havana_gene "OTTHUMG00000154402.4";
ENSG00000104611.11	SH2D4A	protein_coding	-0.6688	5.26128	106.419	5.96975e-25	1.39641e-23	SH2D4A	chr8	19313617	19396218	+	gene_id "ENSG00000104611.11"; gene_type "protein_coding"; gene_name "SH2D4A"; level 1; havana_gene "OTTHUMG00000097005.3";
ENSG00000011638.10	TMEM159	protein_coding	1.07277	4.17192	106.225	6.58154e-25	1.53725e-23	TMEM159	chr16	21158377	21180616	+	gene_id "ENSG00000011638.10"; gene_type "protein_coding"; gene_name "TMEM159"; level 1; havana_gene "OTTHUMG00000131559.3";
ENSG00000157657.14	ZNF618	protein_coding	-0.823115	5.45205	106.204	6.65132e-25	1.55126e-23	ZNF618	chr9	113876282	114056591	+	gene_id "ENSG00000157657.14"; gene_type "protein_coding"; gene_name "ZNF618"; level 2; havana_gene "OTTHUMG00000020532.2";
ENSG00000102554.13	KLF5	protein_coding	0.524058	7.60944	105.886	7.81003e-25	1.81882e-23	KLF5	chr13	73054976	73077542	+	gene_id "ENSG00000102554.13"; gene_type "protein_coding"; gene_name "KLF5"; level 2; havana_gene "OTTHUMG00000017074.2";
ENSG00000113368.11	LMNB1	protein_coding	-0.758739	6.70814	105.855	7.932e-25	1.84451e-23	LMNB1	chr5	126776623	126837020	+	gene_id "ENSG00000113368.11"; gene_type "protein_coding"; gene_name "LMNB1"; level 2; havana_gene "OTTHUMG00000128969.7";
ENSG00000160326.13	SLC2A6	protein_coding	0.875414	4.64951	105.717	8.50525e-25	1.97491e-23	SLC2A6	chr9	133471095	133479137	-	gene_id "ENSG00000160326.13"; gene_type "protein_coding"; gene_name "SLC2A6"; level 2; havana_gene "OTTHUMG00000020874.3";
ENSG00000198000.11	NOL8	protein_coding	-0.360223	6.93887	105.524	9.37462e-25	2.1736e-23	NOL8	chr9	92297358	92325636	-	gene_id "ENSG00000198000.11"; gene_type "protein_coding"; gene_name "NOL8"; level 1; havana_gene "OTTHUMG00000020221.6";
ENSG00000196227.10	FAM217B	protein_coding	-0.693305	4.99937	105.247	1.07821e-24	2.49627e-23	FAM217B	chr20	59933764	59948680	+	gene_id "ENSG00000196227.10"; gene_type "protein_coding"; gene_name "FAM217B"; level 2; havana_gene "OTTHUMG00000032873.3";
ENSG00000174791.10	RIN1	protein_coding	-1.05283	4.51944	105.209	1.09916e-24	2.54107e-23	RIN1	chr11	66330242	66336840	-	gene_id "ENSG00000174791.10"; gene_type "protein_coding"; gene_name "RIN1"; level 1; havana_gene "OTTHUMG00000167085.2";
ENSG00000141034.9	GID4	protein_coding	0.536574	5.06268	105.101	1.16084e-24	2.67976e-23	GID4	chr17	18039292	18068404	+	gene_id "ENSG00000141034.9"; gene_type "protein_coding"; gene_name "GID4"; level 2; havana_gene "OTTHUMG00000059398.4";
ENSG00000115112.7	TFCP2L1	protein_coding	-0.613108	6.376	105.08	1.17295e-24	2.70377e-23	TFCP2L1	chr2	121216587	121285207	-	gene_id "ENSG00000115112.7"; gene_type "protein_coding"; gene_name "TFCP2L1"; level 2; havana_gene "OTTHUMG00000131443.2";
ENSG00000117114.19	ADGRL2	protein_coding	2.22087	-0.09472	105.061	1.18457e-24	2.72659e-23	ADGRL2	chr1	81306160	81992436	+	gene_id "ENSG00000117114.19"; gene_type "protein_coding"; gene_name "ADGRL2"; level 2; tag "overlapping_locus"; havana_gene "OTTHUMG00000009844.3";
ENSG00000177192.13	PUS1	protein_coding	-0.614439	6.20585	105.052	1.18996e-24	2.73502e-23	PUS1	chr12	131929200	131945896	+	gene_id "ENSG00000177192.13"; gene_type "protein_coding"; gene_name "PUS1"; level 1; tag "overlapping_locus"; havana_gene "OTTHUMG00000128507.7";
ENSG00000251191.7	LINC00589	lincRNA	3.3457	0.242284	105.002	1.21988e-24	2.79972e-23	LINC00589	chr8	29673922	29748109	-	gene_id "ENSG00000251191.7"; gene_type "lincRNA"; gene_name "LINC00589"; level 1; havana_gene "OTTHUMG00000163800.3";
ENSG00000163874.10	ZC3H12A	protein_coding	1.05652	6.27487	104.79	1.35775e-24	3.11162e-23	ZC3H12A	chr1	37474552	37484379	+	gene_id "ENSG00000163874.10"; gene_type "protein_coding"; gene_name "ZC3H12A"; level 1; tag "ncRNA_host"; havana_gene "OTTHUMG00000004221.4";
ENSG00000114554.11	PLXNA1	protein_coding	-0.574499	8.4107	104.762	1.37722e-24	3.15168e-23	PLXNA1	chr3	126988594	127037392	+	gene_id "ENSG00000114554.11"; gene_type "protein_coding"; gene_name "PLXNA1"; level 2; havana_gene "OTTHUMG00000044222.3";
ENSG00000174695.9	TMEM167A	protein_coding	-0.314245	7.46523	104.718	1.40805e-24	3.21758e-23	TMEM167A	chr5	83052846	83077863	-	gene_id "ENSG00000174695.9"; gene_type "protein_coding"; gene_name "TMEM167A"; level 2; tag "ncRNA_host"; havana_gene "OTTHUMG00000162570.2";
ENSG00000109685.17	NSD2	protein_coding	-0.491355	7.74758	104.516	1.55914e-24	3.55772e-23	NSD2	chr4	1871424	1982207	+	gene_id "ENSG00000109685.17"; gene_type "protein_coding"; gene_name "NSD2"; level 2; tag "ncRNA_host"; tag "overlapping_locus"; havana_gene "OTTHUMG00000121147.14";
ENSG00000167702.11	KIFC2	protein_coding	0.837281	4.82606	104.476	1.59135e-24	3.62599e-23	KIFC2	chr8	144466043	144474202	+	gene_id "ENSG00000167702.11"; gene_type "protein_coding"; gene_name "KIFC2"; level 2; havana_gene "OTTHUMG00000165133.5";
ENSG00000143147.14	GPR161	protein_coding	1.32292	3.79198	103.919	2.10717e-24	4.79442e-23	GPR161	chr1	168079543	168137667	-	gene_id "ENSG00000143147.14"; gene_type "protein_coding"; gene_name "GPR161"; level 1; havana_gene "OTTHUMG00000034651.4";
ENSG00000205542.10	TMSB4X	protein_coding	0.712705	9.0238	103.835	2.19858e-24	4.99522e-23	TMSB4X	chrX	12975108	12977227	+	gene_id "ENSG00000205542.10"; gene_type "protein_coding"; gene_name "TMSB4X"; level 1; havana_gene "OTTHUMG00000021144.3";
ENSG00000170465.9	KRT6C	protein_coding	1.46565	2.94477	103.815	2.22162e-24	5.04035e-23	KRT6C	chr12	52468516	52473785	-	gene_id "ENSG00000170465.9"; gene_type "protein_coding"; gene_name "KRT6C"; level 2; havana_gene "OTTHUMG00000169596.1";
ENSG00000175602.3	CCDC85B	protein_coding	-1.17012	6.43676	103.668	2.39206e-24	5.41926e-23	CCDC85B	chr11	65890112	65891635	+	gene_id "ENSG00000175602.3"; gene_type "protein_coding"; gene_name "CCDC85B"; level 2; havana_gene "OTTHUMG00000166722.1";
ENSG00000113648.16	H2AFY	protein_coding	-0.253673	8.43573	103.286	2.90101e-24	6.56292e-23	H2AFY	chr5	135333900	135399914	-	gene_id "ENSG00000113648.16"; gene_type "protein_coding"; gene_name "H2AFY"; level 1; havana_gene "OTTHUMG00000129141.3";
ENSG00000088367.21	EPB41L1	protein_coding	-1.11412	4.03594	103.115	3.1631e-24	7.14562e-23	EPB41L1	chr20	36091504	36232799	+	gene_id "ENSG00000088367.21"; gene_type "protein_coding"; gene_name "EPB41L1"; level 2; havana_gene "OTTHUMG00000032378.12";
ENSG00000171729.13	TMEM51	protein_coding	0.91747	3.71327	102.857	3.60282e-24	8.12739e-23	TMEM51	chr1	15152532	15220480	+	gene_id "ENSG00000171729.13"; gene_type "protein_coding"; gene_name "TMEM51"; level 1; havana_gene "OTTHUMG00000002046.4";
ENSG00000197355.10	UAP1L1	protein_coding	1.61709	2.4348	102.835	3.64331e-24	8.20704e-23	UAP1L1	chr9	137077501	137084539	+	gene_id "ENSG00000197355.10"; gene_type "protein_coding"; gene_name "UAP1L1"; level 2; havana_gene "OTTHUMG00000020962.4";
ENSG00000109736.14	MFSD10	protein_coding	0.644811	6.78699	102.815	3.67884e-24	8.27531e-23	MFSD10	chr4	2930561	2934859	-	gene_id "ENSG00000109736.14"; gene_type "protein_coding"; gene_name "MFSD10"; level 2; havana_gene "OTTHUMG00000122081.7";
ENSG00000023839.10	ABCC2	protein_coding	-0.691315	4.95664	102.631	4.03854e-24	9.07153e-23	ABCC2	chr10	99782732	99852192	+	gene_id "ENSG00000023839.10"; gene_type "protein_coding"; gene_name "ABCC2"; level 2; havana_gene "OTTHUMG00000018895.1";
ENSG00000094804.9	CDC6	protein_coding	-0.605758	7.27787	102.511	4.28886e-24	9.62017e-23	CDC6	chr17	40287633	40304657	+	gene_id "ENSG00000094804.9"; gene_type "protein_coding"; gene_name "CDC6"; level 2; havana_gene "OTTHUMG00000133324.4";
ENSG00000145040.3	UCN2	protein_coding	-2.96983	0.600535	101.997	5.5603e-24	1.24544e-22	UCN2	chr3	48561727	48563773	-	gene_id "ENSG00000145040.3"; gene_type "protein_coding"; gene_name "UCN2"; level 2; tag "overlapping_locus"; havana_gene "OTTHUMG00000133533.1";
ENSG00000129003.15	VPS13C	protein_coding	0.721655	5.80733	101.958	5.6706e-24	1.26836e-22	VPS13C	chr15	61852389	62060473	-	gene_id "ENSG00000129003.15"; gene_type "protein_coding"; gene_name "VPS13C"; level 2; havana_gene "OTTHUMG00000132801.3";
ENSG00000112118.18	MCM3	protein_coding	-0.576371	7.96314	101.765	6.25136e-24	1.39628e-22	MCM3	chr6	52264009	52284881	-	gene_id "ENSG00000112118.18"; gene_type "protein_coding"; gene_name "MCM3"; level 1; havana_gene "OTTHUMG00000014844.4";
ENSG00000150907.7	FOXO1	protein_coding	0.824724	4.74777	101.647	6.63466e-24	1.47981e-22	FOXO1	chr13	40469953	40666597	-	gene_id "ENSG00000150907.7"; gene_type "protein_coding"; gene_name "FOXO1"; level 2; havana_gene "OTTHUMG00000016775.4";
ENSG00000108602.17	ALDH3A1	protein_coding	-1.24316	2.84643	101.366	7.64734e-24	1.70328e-22	ALDH3A1	chr17	19737984	19748943	-	gene_id "ENSG00000108602.17"; gene_type "protein_coding"; gene_name "ALDH3A1"; level 2; havana_gene "OTTHUMG00000059469.11";
ENSG00000179431.6	FJX1	protein_coding	-0.562104	8.15114	101.193	8.34401e-24	1.85584e-22	FJX1	chr11	35618419	35620868	+	gene_id "ENSG00000179431.6"; gene_type "protein_coding"; gene_name "FJX1"; level 2; havana_gene "OTTHUMG00000166310.1";
ENSG00000164520.11	RAET1E	protein_coding	-1.88341	2.12976	101.166	8.45995e-24	1.87899e-22	RAET1E	chr6	149883375	149898102	-	gene_id "ENSG00000164520.11"; gene_type "protein_coding"; gene_name "RAET1E"; level 2; havana_gene "OTTHUMG00000015796.3";
ENSG00000073060.15	SCARB1	protein_coding	-0.644339	5.59997	101.1	8.74652e-24	1.93991e-22	SCARB1	chr12	124776856	124882668	-	gene_id "ENSG00000073060.15"; gene_type "protein_coding"; gene_name "SCARB1"; level 2; havana_gene "OTTHUMG00000168544.3";
ENSG00000144354.13	CDCA7	protein_coding	-0.525679	7.00382	100.891	9.72055e-24	2.15293e-22	CDCA7	chr2	173354820	173368997	+	gene_id "ENSG00000144354.13"; gene_type "protein_coding"; gene_name "CDCA7"; level 2; havana_gene "OTTHUMG00000132296.2";
ENSG00000104738.16	MCM4	protein_coding	-0.437603	8.50189	100.759	1.03894e-23	2.29786e-22	MCM4	chr8	47960185	47978160	+	gene_id "ENSG00000104738.16"; gene_type "protein_coding"; gene_name "MCM4"; level 1; havana_gene "OTTHUMG00000164205.4";
ENSG00000064042.17	LIMCH1	protein_coding	0.790642	4.63259	100.728	1.05518e-23	2.33052e-22	LIMCH1	chr4	41359607	41700044	+	gene_id "ENSG00000064042.17"; gene_type "protein_coding"; gene_name "LIMCH1"; level 1; tag "overlapping_locus"; havana_gene "OTTHUMG00000160575.7";
ENSG00000075711.20	DLG1	protein_coding	0.456316	7.49756	100.622	1.11321e-23	2.45527e-22	DLG1	chr3	197042560	197299300	-	gene_id "ENSG00000075711.20"; gene_type "protein_coding"; gene_name "DLG1"; level 2; tag "ncRNA_host"; havana_gene "OTTHUMG00000047972.11";
ENSG00000198176.12	TFDP1	protein_coding	-0.280345	8.1895	100.614	1.11801e-23	2.46241e-22	TFDP1	chr13	113584721	113641470	+	gene_id "ENSG00000198176.12"; gene_type "protein_coding"; gene_name "TFDP1"; level 2; havana_gene "OTTHUMG00000017388.6";
ENSG00000141574.7	SECTM1	protein_coding	-0.580267	7.38937	100.534	1.16386e-23	2.55985e-22	SECTM1	chr17	82321024	82334074	-	gene_id "ENSG00000141574.7"; gene_type "protein_coding"; gene_name "SECTM1"; level 2; havana_gene "OTTHUMG00000178668.2";
ENSG00000105968.18	H2AFV	protein_coding	-0.461253	7.62515	100.499	1.1845e-23	2.59896e-22	H2AFV	chr7	44826791	44848083	-	gene_id "ENSG00000105968.18"; gene_type "protein_coding"; gene_name "H2AFV"; level 2; havana_gene "OTTHUMG00000129217.4";
ENSG00000174371.16	EXO1	protein_coding	-0.681016	5.70534	100.498	1.18492e-23	2.59896e-22	EXO1	chr1	241847967	241895148	+	gene_id "ENSG00000174371.16"; gene_type "protein_coding"; gene_name "EXO1"; level 1; havana_gene "OTTHUMG00000039965.8";
ENSG00000006118.14	TMEM132A	protein_coding	0.785422	6.18416	100.413	1.23688e-23	2.70917e-22	TMEM132A	chr11	60924463	60937159	+	gene_id "ENSG00000006118.14"; gene_type "protein_coding"; gene_name "TMEM132A"; level 1; havana_gene "OTTHUMG00000167803.2";
ENSG00000103044.10	HAS3	protein_coding	-1.07301	4.13809	100.359	1.27155e-23	2.78125e-22	HAS3	chr16	69105564	69118719	+	gene_id "ENSG00000103044.10"; gene_type "protein_coding"; gene_name "HAS3"; level 2; havana_gene "OTTHUMG00000137562.3";
ENSG00000129194.7	SOX15	protein_coding	-0.752482	6.1309	100.342	1.282e-23	2.80024e-22	SOX15	chr17	7588178	7590170	-	gene_id "ENSG00000129194.7"; gene_type "protein_coding"; gene_name "SOX15"; level 2; havana_gene "OTTHUMG00000178146.1";
ENSG00000135114.12	OASL	protein_coding	-1.59281	4.49516	100.318	1.29792e-23	2.8311e-22	OASL	chr12	121019111	121039242	-	gene_id "ENSG00000135114.12"; gene_type "protein_coding"; gene_name "OASL"; level 1; havana_gene "OTTHUMG00000154981.4";
ENSG00000153823.18	PID1	protein_coding	0.805134	3.81822	100.218	1.36534e-23	2.97408e-22	PID1	chr2	228850526	229271285	-	gene_id "ENSG00000153823.18"; gene_type "protein_coding"; gene_name "PID1"; level 2; tag "ncRNA_host"; havana_gene "OTTHUMG00000133191.5";
ENSG00000065485.19	PDIA5	protein_coding	0.616925	5.58484	100.168	1.40011e-23	3.04562e-22	PDIA5	chr3	123067062	123225227	+	gene_id "ENSG00000065485.19"; gene_type "protein_coding"; gene_name "PDIA5"; level 1; tag "ncRNA_host"; tag "overlapping_locus"; havana_gene "OTTHUMG00000159558.3";
ENSG00000150093.18	ITGB1	protein_coding	-0.624226	8.656	99.9211	1.58589e-23	3.44501e-22	ITGB1	chr10	32900319	33005792	-	gene_id "ENSG00000150093.18"; gene_type "protein_coding"; gene_name "ITGB1"; level 1; havana_gene "OTTHUMG00000017928.10";
ENSG00000160408.14	ST6GALNAC6	protein_coding	0.685088	5.05974	99.633	1.83421e-23	3.97899e-22	ST6GALNAC6	chr9	127885321	127905408	-	gene_id "ENSG00000160408.14"; gene_type "protein_coding"; gene_name "ST6GALNAC6"; level 1; tag "overlapping_locus"; havana_gene "OTTHUMG00000020718.4";
ENSG00000169242.11	EFNA1	protein_coding	0.96739	5.81247	99.3179	2.15059e-23	4.65893e-22	EFNA1	chr1	155127460	155134857	+	gene_id "ENSG00000169242.11"; gene_type "protein_coding"; gene_name "EFNA1"; level 2; havana_gene "OTTHUMG00000035312.2";
ENSG00000116285.12	ERRFI1	protein_coding	1.15139	7.79057	99.2663	2.20737e-23	4.77539e-22	ERRFI1	chr1	8004404	8026308	-	gene_id "ENSG00000116285.12"; gene_type "protein_coding"; gene_name "ERRFI1"; level 1; havana_gene "OTTHUMG00000001221.3";
ENSG00000135372.8	NAT10	protein_coding	-0.383843	9.23651	99.1665	2.32144e-23	5.01532e-22	NAT10	chr11	34105602	34147670	+	gene_id "ENSG00000135372.8"; gene_type "protein_coding"; gene_name "NAT10"; level 1; havana_gene "OTTHUMG00000166249.3";
ENSG00000172493.20	AFF1	protein_coding	0.70238	5.00631	99.1359	2.35752e-23	5.08634e-22	AFF1	chr4	86935002	87141054	+	gene_id "ENSG00000172493.20"; gene_type "protein_coding"; gene_name "AFF1"; level 2; havana_gene "OTTHUMG00000130603.8";
ENSG00000197457.9	STMN3	protein_coding	-0.619717	6.9911	98.8812	2.68109e-23	5.77655e-22	STMN3	chr20	63639705	63657682	-	gene_id "ENSG00000197457.9"; gene_type "protein_coding"; gene_name "STMN3"; level 2; havana_gene "OTTHUMG00000032985.2";
ENSG00000108342.12	CSF3	protein_coding	1.2727	5.26861	98.7119	2.92047e-23	6.28377e-22	CSF3	chr17	40015361	40017813	+	gene_id "ENSG00000108342.12"; gene_type "protein_coding"; gene_name "CSF3"; level 2; havana_gene "OTTHUMG00000133247.3";
ENSG00000163171.7	CDC42EP3	protein_coding	-0.683299	5.6501	98.6403	3.02787e-23	6.50601e-22	CDC42EP3	chr2	37641882	37738468	-	gene_id "ENSG00000163171.7"; gene_type "protein_coding"; gene_name "CDC42EP3"; level 2; havana_gene "OTTHUMG00000100971.5";
ENSG00000196923.13	PDLIM7	protein_coding	-0.932064	6.69493	98.4569	3.32172e-23	7.12415e-22	PDLIM7	chr5	177483394	177497606	-	gene_id "ENSG00000196923.13"; gene_type "protein_coding"; gene_name "PDLIM7"; level 2; havana_gene "OTTHUMG00000130853.10";
ENSG00000132475.10	H3F3B	protein_coding	-0.391724	9.65573	98.4552	3.32454e-23	7.12415e-22	H3F3B	chr17	75776434	75785893	-	gene_id "ENSG00000132475.10"; gene_type "protein_coding"; gene_name "H3F3B"; level 2; tag "ncRNA_host"; havana_gene "OTTHUMG00000179842.3";
ENSG00000085511.19	MAP3K4	protein_coding	0.512816	6.00097	98.4074	3.40582e-23	7.28846e-22	MAP3K4	chr6	160991727	161117385	+	gene_id "ENSG00000085511.19"; gene_type "protein_coding"; gene_name "MAP3K4"; level 2; havana_gene "OTTHUMG00000015968.4";
ENSG00000117525.13	F3	protein_coding	-0.724992	9.04314	98.2596	3.66971e-23	7.84258e-22	F3	chr1	94529225	94541800	-	gene_id "ENSG00000117525.13"; gene_type "protein_coding"; gene_name "F3"; level 2; havana_gene "OTTHUMG00000010716.3";
ENSG00000198719.8	DLL1	protein_coding	-3.59095	2.07094	98.0815	4.01519e-23	8.56934e-22	DLL1	chr6	170282206	170306565	-	gene_id "ENSG00000198719.8"; gene_type "protein_coding"; gene_name "DLL1"; level 2; havana_gene "OTTHUMG00000016078.3";
ENSG00000116729.13	WLS	protein_coding	-0.442427	6.71963	98.0611	4.05678e-23	8.64647e-22	WLS	chr1	68098473	68233120	-	gene_id "ENSG00000116729.13"; gene_type "protein_coding"; gene_name "WLS"; level 2; tag "ncRNA_host"; tag "overlapping_locus"; havana_gene "OTTHUMG00000009153.4";
ENSG00000108819.10	PPP1R9B	protein_coding	0.667688	6.31311	98.0004	4.18301e-23	8.90352e-22	PPP1R9B	chr17	50133735	50150630	-	gene_id "ENSG00000108819.10"; gene_type "protein_coding"; gene_name "PPP1R9B"; level 2; havana_gene "OTTHUMG00000162008.6";
ENSG00000189420.8	ZFP92	protein_coding	1.14584	3.27399	97.8893	4.42436e-23	9.40459e-22	ZFP92	chrX	153418322	153426481	+	gene_id "ENSG00000189420.8"; gene_type "protein_coding"; gene_name "ZFP92"; level 2; havana_gene "OTTHUMG00000024198.4";
ENSG00000047932.13	GOPC	protein_coding	0.357222	6.6747	97.6989	4.87098e-23	1.03401e-21	GOPC	chr6	117560269	117602542	-	gene_id "ENSG00000047932.13"; gene_type "protein_coding"; gene_name "GOPC"; level 2; tag "overlapping_locus"; havana_gene "OTTHUMG00000015457.2";
ENSG00000171940.13	ZNF217	protein_coding	0.638422	5.83192	97.125	6.50847e-23	1.37906e-21	ZNF217	chr20	53567065	53609907	-	gene_id "ENSG00000171940.13"; gene_type "protein_coding"; gene_name "ZNF217"; level 1; havana_gene "OTTHUMG00000032764.5";
ENSG00000166073.10	GPR176	protein_coding	-0.937283	3.0672	97.1234	6.51386e-23	1.37906e-21	GPR176	chr15	39799032	39920892	-	gene_id "ENSG00000166073.10"; gene_type "protein_coding"; gene_name "GPR176"; level 2; tag "overlapping_locus"; havana_gene "OTTHUMG00000129873.4";
ENSG00000088280.18	ASAP3	protein_coding	0.597801	5.65293	97.0564	6.73804e-23	1.42461e-21	ASAP3	chr1	23428563	23484568	-	gene_id "ENSG00000088280.18"; gene_type "protein_coding"; gene_name "ASAP3"; level 1; havana_gene "OTTHUMG00000003234.7";
ENSG00000213462.4	ERV3-1	protein_coding	1.22812	3.30378	96.9421	7.13852e-23	1.50728e-21	ERV3-1	chr7	64990809	65006743	-	gene_id "ENSG00000213462.4"; gene_type "protein_coding"; gene_name "ERV3-1"; level 2; tag "overlapping_locus"; havana_gene "OTTHUMG00000165023.4";
ENSG00000205476.8	CCDC85C	protein_coding	-0.637415	6.8436	96.919	7.22237e-23	1.52295e-21	CCDC85C	chr14	99500180	99604026	-	gene_id "ENSG00000205476.8"; gene_type "protein_coding"; gene_name "CCDC85C"; level 2; havana_gene "OTTHUMG00000171506.3";
ENSG00000065534.18	MYLK	protein_coding	-1.33548	3.63158	96.5525	8.69074e-23	1.83014e-21	MYLK	chr3	123610049	123884331	-	gene_id "ENSG00000065534.18"; gene_type "protein_coding"; gene_name "MYLK"; level 1; havana_gene "OTTHUMG00000141304.13";
ENSG00000229544.8	NKX1-2	protein_coding	-1.946	2.20189	96.486	8.9877e-23	1.89016e-21	NKX1-2	chr10	124445239	124450184	-	gene_id "ENSG00000229544.8"; gene_type "protein_coding"; gene_name "NKX1-2"; level 2; havana_gene "OTTHUMG00000185174.9";
ENSG00000135842.16	FAM129A	protein_coding	-2.64179	1.49369	96.4417	9.19112e-23	1.93038e-21	FAM129A	chr1	184790724	184974550	-	gene_id "ENSG00000135842.16"; gene_type "protein_coding"; gene_name "FAM129A"; level 2; tag "ncRNA_host"; havana_gene "OTTHUMG00000035388.2";
ENSG00000108064.10	TFAM	protein_coding	-0.3197	7.07449	96.2912	9.91706e-23	2.08009e-21	TFAM	chr10	58385022	58399221	+	gene_id "ENSG00000108064.10"; gene_type "protein_coding"; gene_name "TFAM"; level 2; havana_gene "OTTHUMG00000018270.1";
ENSG00000060656.19	PTPRU	protein_coding	-0.576666	6.37291	95.8194	1.25856e-22	2.63632e-21	PTPRU	chr1	29236516	29326813	+	gene_id "ENSG00000060656.19"; gene_type "protein_coding"; gene_name "PTPRU"; level 2; havana_gene "OTTHUMG00000003699.7";
ENSG00000126368.5	NR1D1	protein_coding	1.21897	3.3889	95.7548	1.30029e-22	2.72013e-21	NR1D1	chr17	40092787	40100725	-	gene_id "ENSG00000126368.5"; gene_type "protein_coding"; gene_name "NR1D1"; level 2; havana_gene "OTTHUMG00000133327.2";
ENSG00000003402.19	CFLAR	protein_coding	0.690709	4.62649	95.6206	1.39153e-22	2.90716e-21	CFLAR	chr2	201116104	201176687	+	gene_id "ENSG00000003402.19"; gene_type "protein_coding"; gene_name "CFLAR"; level 1; tag "ncRNA_host"; tag "overlapping_locus"; havana_gene "OTTHUMG00000132819.19";
ENSG00000120158.11	RCL1	protein_coding	-0.491108	6.46428	95.4441	1.52127e-22	3.17402e-21	RCL1	chr9	4792869	4885917	+	gene_id "ENSG00000120158.11"; gene_type "protein_coding"; gene_name "RCL1"; level 2; tag "ncRNA_host"; havana_gene "OTTHUMG00000019474.4";
ENSG00000149554.12	CHEK1	protein_coding	-0.4507	6.63229	95.1174	1.79423e-22	3.73862e-21	CHEK1	chr11	125625136	125676255	+	gene_id "ENSG00000149554.12"; gene_type "protein_coding"; gene_name "CHEK1"; level 2; tag "ncRNA_host"; havana_gene "OTTHUMG00000165853.6";
ENSG00000136379.11	ABHD17C	protein_coding	-0.560191	5.92641	95.0088	1.89541e-22	3.94425e-21	ABHD17C	chr15	80679684	80755621	+	gene_id "ENSG00000136379.11"; gene_type "protein_coding"; gene_name "ABHD17C"; level 2; havana_gene "OTTHUMG00000172282.1";
ENSG00000170540.14	ARL6IP1	protein_coding	-0.521607	6.79411	94.7099	2.20429e-22	4.58099e-21	ARL6IP1	chr16	18791667	18801678	-	gene_id "ENSG00000170540.14"; gene_type "protein_coding"; gene_name "ARL6IP1"; level 1; tag "overlapping_locus"; havana_gene "OTTHUMG00000131367.5";
ENSG00000146592.16	CREB5	protein_coding	-1.15261	2.4219	94.5827	2.35059e-22	4.87864e-21	CREB5	chr7	28299321	28825894	+	gene_id "ENSG00000146592.16"; gene_type "protein_coding"; gene_name "CREB5"; level 2; havana_gene "OTTHUMG00000097081.10";
ENSG00000163568.14	AIM2	protein_coding	-1.08211	3.84837	94.552	2.38732e-22	4.94838e-21	AIM2	chr1	159062484	159147096	-	gene_id "ENSG00000163568.14"; gene_type "protein_coding"; gene_name "AIM2"; level 2; tag "overlapping_locus"; havana_gene "OTTHUMG00000037183.4";
ENSG00000175063.16	UBE2C	protein_coding	-0.529343	7.07308	94.4981	2.45333e-22	5.07856e-21	UBE2C	chr20	45812576	45816957	+	gene_id "ENSG00000175063.16"; gene_type "protein_coding"; gene_name "UBE2C"; level 2; havana_gene "OTTHUMG00000033038.2";
ENSG00000111817.16	DSE	protein_coding	0.52981	6.64611	94.3433	2.65284e-22	5.48439e-21	DSE	chr6	116254173	116444860	+	gene_id "ENSG00000111817.16"; gene_type "protein_coding"; gene_name "DSE"; level 2; tag "overlapping_locus"; havana_gene "OTTHUMG00000015434.6";
ENSG00000100994.11	PYGB	protein_coding	0.38296	8.32137	93.5815	3.89808e-22	8.04824e-21	PYGB	chr20	25248069	25298014	+	gene_id "ENSG00000100994.11"; gene_type "protein_coding"; gene_name "PYGB"; level 2; havana_gene "OTTHUMG00000032117.3";
ENSG00000137819.13	PAQR5	protein_coding	1.76307	3.3885	93.1881	4.75524e-22	9.80521e-21	PAQR5	chr15	69298947	69407780	+	gene_id "ENSG00000137819.13"; gene_type "protein_coding"; gene_name "PAQR5"; level 2; tag "ncRNA_host"; tag "overlapping_locus"; havana_gene "OTTHUMG00000133322.5";
ENSG00000143641.9	GALNT2	protein_coding	-0.636053	6.82896	93.0989	4.97458e-22	1.02441e-20	GALNT2	chr1	230057990	230282124	+	gene_id "ENSG00000143641.9"; gene_type "protein_coding"; gene_name "GALNT2"; level 2; havana_gene "OTTHUMG00000037771.1";
ENSG00000126107.14	HECTD3	protein_coding	0.563253	5.6639	92.6969	6.09493e-22	1.2535e-20	HECTD3	chr1	45002540	45011329	-	gene_id "ENSG00000126107.14"; gene_type "protein_coding"; gene_name "HECTD3"; level 2; havana_gene "OTTHUMG00000008587.1";
ENSG00000136848.16	DAB2IP	protein_coding	-0.594239	7.62769	92.6322	6.2974e-22	1.29346e-20	DAB2IP	chr9	121567057	121785530	+	gene_id "ENSG00000136848.16"; gene_type "protein_coding"; gene_name "DAB2IP"; level 2; havana_gene "OTTHUMG00000020595.4";
ENSG00000147162.13	OGT	protein_coding	0.456961	8.18006	92.4765	6.81279e-22	1.3975e-20	OGT	chrX	71533083	71575897	+	gene_id "ENSG00000147162.13"; gene_type "protein_coding"; gene_name "OGT"; level 1; havana_gene "OTTHUMG00000033316.6";
ENSG00000132879.13	FBXO44	protein_coding	0.786446	3.9387	92.3912	7.11307e-22	1.45721e-20	FBXO44	chr1	11654375	11663327	+	gene_id "ENSG00000132879.13"; gene_type "protein_coding"; gene_name "FBXO44"; level 2; havana_gene "OTTHUMG00000002071.6";
ENSG00000115159.15	GPD2	protein_coding	-0.556048	6.16909	92.1366	8.08959e-22	1.65513e-20	GPD2	chr2	156435290	156613735	+	gene_id "ENSG00000115159.15"; gene_type "protein_coding"; gene_name "GPD2"; level 2; havana_gene "OTTHUMG00000131951.6";
ENSG00000148175.12	STOM	protein_coding	0.569129	7.74117	91.8157	9.5137e-22	1.94399e-20	STOM	chr9	121338988	121370304	-	gene_id "ENSG00000148175.12"; gene_type "protein_coding"; gene_name "STOM"; level 2; havana_gene "OTTHUMG00000020590.1";
ENSG00000131876.16	SNRPA1	protein_coding	0.38741	7.42136	91.7084	1.00435e-21	2.04961e-20	SNRPA1	chr15	101281510	101295282	-	gene_id "ENSG00000131876.16"; gene_type "protein_coding"; gene_name "SNRPA1"; level 2; havana_gene "OTTHUMG00000149871.3";
ENSG00000107566.13	ERLIN1	protein_coding	-0.331802	6.82341	91.5144	1.10785e-21	2.2579e-20	ERLIN1	chr10	100150094	100188334	-	gene_id "ENSG00000107566.13"; gene_type "protein_coding"; gene_name "ERLIN1"; level 2; tag "overlapping_locus"; havana_gene "OTTHUMG00000018900.3";
ENSG00000168936.10	TMEM129	protein_coding	0.532705	5.60981	91.5109	1.1098e-21	2.25897e-20	TMEM129	chr4	1715952	1721358	-	gene_id "ENSG00000168936.10"; gene_type "protein_coding"; gene_name "TMEM129"; level 1; havana_gene "OTTHUMG00000121150.3";
ENSG00000158234.12	FAIM	protein_coding	-0.828432	4.27074	91.5042	1.11356e-21	2.26372e-20	FAIM	chr3	138608606	138633376	+	gene_id "ENSG00000158234.12"; gene_type "protein_coding"; gene_name "FAIM"; level 2; havana_gene "OTTHUMG00000159885.2";
ENSG00000184661.13	CDCA2	protein_coding	-0.524046	5.89321	91.4702	1.13283e-21	2.29993e-20	CDCA2	chr8	25458997	25507920	+	gene_id "ENSG00000184661.13"; gene_type "protein_coding"; gene_name "CDCA2"; level 1; havana_gene "OTTHUMG00000099429.6";
ENSG00000008056.13	SYN1	protein_coding	4.10489	0.047354	91.4511	1.14387e-21	2.31937e-20	SYN1	chrX	47571898	47619943	-	gene_id "ENSG00000008056.13"; gene_type "protein_coding"; gene_name "SYN1"; level 2; tag "overlapping_locus"; havana_gene "OTTHUMG00000021454.4";
ENSG00000197256.10	KANK2	protein_coding	-0.858857	3.73745	91.4376	1.1517e-21	2.33226e-20	KANK2	chr19	11164267	11197791	-	gene_id "ENSG00000197256.10"; gene_type "protein_coding"; gene_name "KANK2"; level 1; havana_gene "OTTHUMG00000180799.4";
ENSG00000165480.15	SKA3	protein_coding	-0.637653	5.56388	91.2757	1.24987e-21	2.52783e-20	SKA3	chr13	21153595	21176602	-	gene_id "ENSG00000165480.15"; gene_type "protein_coding"; gene_name "SKA3"; level 1; havana_gene "OTTHUMG00000016539.4";
ENSG00000139318.7	DUSP6	protein_coding	1.20212	7.31498	91.1843	1.30892e-21	2.64388e-20	DUSP6	chr12	89347232	89353271	-	gene_id "ENSG00000139318.7"; gene_type "protein_coding"; gene_name "DUSP6"; level 2; havana_gene "OTTHUMG00000169912.4";
ENSG00000182809.10	CRIP2	protein_coding	-0.951085	5.81041	91.0661	1.38955e-21	2.80318e-20	CRIP2	chr14	105472962	105480170	+	gene_id "ENSG00000182809.10"; gene_type "protein_coding"; gene_name "CRIP2"; level 1; havana_gene "OTTHUMG00000029906.5";
ENSG00000156381.8	ANKRD9	protein_coding	0.714674	6.65928	90.8525	1.54788e-21	3.1186e-20	ANKRD9	chr14	102501760	102509799	-	gene_id "ENSG00000156381.8"; gene_type "protein_coding"; gene_name "ANKRD9"; level 2; havana_gene "OTTHUMG00000171777.5";
ENSG00000126351.12	THRA	protein_coding	0.620523	5.92907	90.7843	1.60216e-21	3.22386e-20	THRA	chr17	40058290	40093867	+	gene_id "ENSG00000126351.12"; gene_type "protein_coding"; gene_name "THRA"; level 2; havana_gene "OTTHUMG00000133332.3";
ENSG00000133302.12	SLF1	protein_coding	-0.642871	5.14686	90.6384	1.72478e-21	3.46619e-20	SLF1	chr5	94618347	94739436	+	gene_id "ENSG00000133302.12"; gene_type "protein_coding"; gene_name "SLF1"; level 2; havana_gene "OTTHUMG00000121133.7";
ENSG00000166595.11	FAM96B	protein_coding	0.522318	6.30456	90.5833	1.77347e-21	3.55952e-20	FAM96B	chr16	66932055	66934423	-	gene_id "ENSG00000166595.11"; gene_type "protein_coding"; gene_name "FAM96B"; level 2; havana_gene "OTTHUMG00000175408.3";
ENSG00000196154.11	S100A4	protein_coding	1.24701	4.67557	90.5218	1.82953e-21	3.6674e-20	S100A4	chr1	153543613	153550136	-	gene_id "ENSG00000196154.11"; gene_type "protein_coding"; gene_name "S100A4"; level 2; tag "overlapping_locus"; havana_gene "OTTHUMG00000013546.3";
ENSG00000108312.14	UBTF	protein_coding	-0.560658	6.94643	90.342	2.00352e-21	4.01109e-20	UBTF	chr17	44205033	44221626	-	gene_id "ENSG00000108312.14"; gene_type "protein_coding"; gene_name "UBTF"; level 1; tag "ncRNA_host"; havana_gene "OTTHUMG00000167585.5";
ENSG00000119333.11	WDR34	protein_coding	-0.552861	7.94019	90.1094	2.25345e-21	4.50576e-20	WDR34	chr9	128633661	128656787	-	gene_id "ENSG00000119333.11"; gene_type "protein_coding"; gene_name "WDR34"; level 2; havana_gene "OTTHUMG00000020750.2";
ENSG00000091136.13	LAMB1	protein_coding	0.415439	8.60113	89.888	2.52028e-21	5.03294e-20	LAMB1	chr7	107923799	108003255	-	gene_id "ENSG00000091136.13"; gene_type "protein_coding"; gene_name "LAMB1"; level 1; tag "ncRNA_host"; havana_gene "OTTHUMG00000149966.3";
ENSG00000167889.12	MGAT5B	protein_coding	-2.11179	0.973032	89.7488	2.70406e-21	5.39314e-20	MGAT5B	chr17	76868456	76950393	+	gene_id "ENSG00000167889.12"; gene_type "protein_coding"; gene_name "MGAT5B"; level 2; havana_gene "OTTHUMG00000177278.4";
ENSG00000196159.11	FAT4	protein_coding	-1.37702	3.27137	89.7366	2.72074e-21	5.41958e-20	FAT4	chr4	125316399	125492932	+	gene_id "ENSG00000196159.11"; gene_type "protein_coding"; gene_name "FAT4"; level 2; tag "ncRNA_host"; havana_gene "OTTHUMG00000133100.4";
ENSG00000076248.10	UNG	protein_coding	-0.495059	6.3459	89.6976	2.77494e-21	5.5206e-20	UNG	chr12	109097574	109110992	+	gene_id "ENSG00000076248.10"; gene_type "protein_coding"; gene_name "UNG"; level 2; havana_gene "OTTHUMG00000169247.1";
ENSG00000175170.14	FAM182B	protein_coding	2.7207	1.34049	89.6413	2.85507e-21	5.67288e-20	FAM182B	chr20	25763466	25868225	-	gene_id "ENSG00000175170.14"; gene_type "protein_coding"; gene_name "FAM182B"; level 1; tag "overlapping_locus"; havana_gene "OTTHUMG00000032136.7";
ENSG00000114166.7	KAT2B	protein_coding	1.18911	2.94697	89.4175	3.19695e-21	6.34423e-20	KAT2B	chr3	20040023	20154404	+	gene_id "ENSG00000114166.7"; gene_type "protein_coding"; gene_name "KAT2B"; level 2; tag "ncRNA_host"; havana_gene "OTTHUMG00000130481.3";
ENSG00000155034.18	FBXL18	protein_coding	-0.65897	5.32472	89.4058	3.21597e-21	6.37399e-20	FBXL18	chr7	5431335	5513798	-	gene_id "ENSG00000155034.18"; gene_type "protein_coding"; gene_name "FBXL18"; level 2; tag "ncRNA_host"; havana_gene "OTTHUMG00000151832.1";
ENSG00000167513.8	CDT1	protein_coding	-0.613336	6.35949	89.3688	3.27669e-21	6.48621e-20	CDT1	chr16	88803213	88809258	+	gene_id "ENSG00000167513.8"; gene_type "protein_coding"; gene_name "CDT1"; level 2; havana_gene "OTTHUMG00000173467.2";
ENSG00000140853.15	NLRC5	protein_coding	-0.841984	4.0482	89.2778	3.43093e-21	6.78036e-20	NLRC5	chr16	56989485	57083531	+	gene_id "ENSG00000140853.15"; gene_type "protein_coding"; gene_name "NLRC5"; level 2; havana_gene "OTTHUMG00000133470.6";
ENSG00000261780.2	AC105243.1	processed_transcript	1.05382	5.33879	89.2761	3.43385e-21	6.78036e-20	AC105243.1	chr18	73324941	73349878	+	gene_id "ENSG00000261780.2"; gene_type "processed_transcript"; gene_name "AC105243.1"; level 2; havana_gene "OTTHUMG00000176206.2";
ENSG00000124789.11	NUP153	protein_coding	-0.505479	7.02887	89.2071	3.55577e-21	7.01236e-20	NUP153	chr6	17615035	17706834	-	gene_id "ENSG00000124789.11"; gene_type "protein_coding"; gene_name "NUP153"; level 2; havana_gene "OTTHUMG00000014312.1";
ENSG00000188070.9	C11orf95	protein_coding	0.764433	4.6499	89.1588	3.64365e-21	7.17671e-20	C11orf95	chr11	63759892	63768775	-	gene_id "ENSG00000188070.9"; gene_type "protein_coding"; gene_name "C11orf95"; level 2; havana_gene "OTTHUMG00000167840.4";
ENSG00000154642.10	C21orf91	protein_coding	-0.783223	4.48096	88.9242	4.10226e-21	8.06998e-20	C21orf91	chr21	17788967	17819386	-	gene_id "ENSG00000154642.10"; gene_type "protein_coding"; gene_name "C21orf91"; level 1; tag "overlapping_locus"; havana_gene "OTTHUMG00000074509.7";
ENSG00000178209.14	PLEC	protein_coding	-1.04518	11.3591	88.8025	4.36254e-21	8.57137e-20	PLEC	chr8	143915147	143976734	-	gene_id "ENSG00000178209.14"; gene_type "protein_coding"; gene_name "PLEC"; level 2; tag "ncRNA_host"; havana_gene "OTTHUMG00000165291.4";
ENSG00000123562.16	MORF4L2	protein_coding	0.420894	8.45151	88.5992	4.83485e-21	9.48757e-20	MORF4L2	chrX	103675496	103688158	-	gene_id "ENSG00000123562.16"; gene_type "protein_coding"; gene_name "MORF4L2"; level 2; tag "retrogene"; havana_gene "OTTHUMG00000022104.2";
ENSG00000109861.15	CTSC	protein_coding	0.72944	10.0067	88.5462	4.96611e-21	9.73308e-20	CTSC	chr11	88293592	88337787	-	gene_id "ENSG00000109861.15"; gene_type "protein_coding"; gene_name "CTSC"; level 2; havana_gene "OTTHUMG00000167290.3";
ENSG00000146670.9	CDCA5	protein_coding	-0.551106	7.11924	88.528	5.01207e-21	9.81102e-20	CDCA5	chr11	65066300	65084164	-	gene_id "ENSG00000146670.9"; gene_type "protein_coding"; gene_name "CDCA5"; level 2; havana_gene "OTTHUMG00000150420.2";
ENSG00000052344.15	PRSS8	protein_coding	0.921263	5.44293	88.475	5.14807e-21	1.00648e-19	PRSS8	chr16	31131433	31135762	-	gene_id "ENSG00000052344.15"; gene_type "protein_coding"; gene_name "PRSS8"; level 1; havana_gene "OTTHUMG00000176750.4";
ENSG00000109756.8	RAPGEF2	protein_coding	0.70754	4.42158	88.4685	5.16505e-21	1.00855e-19	RAPGEF2	chr4	159104178	159360169	+	gene_id "ENSG00000109756.8"; gene_type "protein_coding"; gene_name "RAPGEF2"; level 1; tag "ncRNA_host"; havana_gene "OTTHUMG00000161451.5";
ENSG00000060558.3	GNA15	protein_coding	0.513161	6.25702	88.3728	5.42107e-21	1.05724e-19	GNA15	chr19	3136193	3163769	+	gene_id "ENSG00000060558.3"; gene_type "protein_coding"; gene_name "GNA15"; level 2; havana_gene "OTTHUMG00000180637.4";
ENSG00000168010.10	ATG16L2	protein_coding	1.23458	2.59893	88.301	5.62158e-21	1.095e-19	ATG16L2	chr11	72814308	72843674	+	gene_id "ENSG00000168010.10"; gene_type "protein_coding"; gene_name "ATG16L2"; level 1; havana_gene "OTTHUMG00000167961.2";
ENSG00000087245.12	MMP2	protein_coding	-2.01333	1.23139	87.9476	6.72123e-21	1.30758e-19	MMP2	chr16	55389700	55506691	+	gene_id "ENSG00000087245.12"; gene_type "protein_coding"; gene_name "MMP2"; level 1; tag "overlapping_locus"; havana_gene "OTTHUMG00000133202.5";
ENSG00000117877.10	CD3EAP	protein_coding	-0.804217	4.17611	87.8969	6.89564e-21	1.33987e-19	CD3EAP	chr19	45406209	45410766	+	gene_id "ENSG00000117877.10"; gene_type "protein_coding"; gene_name "CD3EAP"; level 2; havana_gene "OTTHUMG00000182120.2";
ENSG00000178719.16	GRINA	protein_coding	0.514375	7.36996	87.8873	6.92912e-21	1.34473e-19	GRINA	chr8	143990058	143993415	+	gene_id "ENSG00000178719.16"; gene_type "protein_coding"; gene_name "GRINA"; level 1; havana_gene "OTTHUMG00000165433.3";
ENSG00000163686.14	ABHD6	protein_coding	1.14631	3.0021	87.8049	7.22405e-21	1.40024e-19	ABHD6	chr3	58237506	58295693	+	gene_id "ENSG00000163686.14"; gene_type "protein_coding"; gene_name "ABHD6"; level 2; havana_gene "OTTHUMG00000159150.2";
ENSG00000151151.5	IPMK	protein_coding	0.620793	4.67286	87.7133	7.56639e-21	1.46481e-19	IPMK	chr10	58191517	58267934	-	gene_id "ENSG00000151151.5"; gene_type "protein_coding"; gene_name "IPMK"; level 2; tag "overlapping_locus"; havana_gene "OTTHUMG00000018268.1";
ENSG00000108219.14	TSPAN14	protein_coding	0.465493	6.39053	87.6929	7.64466e-21	1.47815e-19	TSPAN14	chr10	80454166	80533123	+	gene_id "ENSG00000108219.14"; gene_type "protein_coding"; gene_name "TSPAN14"; level 2; havana_gene "OTTHUMG00000018615.4";
ENSG00000214655.10	ZSWIM8	protein_coding	0.585844	5.14367	87.5956	8.03023e-21	1.55081e-19	ZSWIM8	chr10	73785582	73801797	+	gene_id "ENSG00000214655.10"; gene_type "protein_coding"; gene_name "ZSWIM8"; level 2; tag "overlapping_locus"; havana_gene "OTTHUMG00000018486.5";
ENSG00000166401.14	SERPINB8	protein_coding	-0.528652	6.08097	87.5785	8.09983e-21	1.56235e-19	SERPINB8	chr18	63969925	64019779	+	gene_id "ENSG00000166401.14"; gene_type "protein_coding"; gene_name "SERPINB8"; level 1; tag "overlapping_locus"; havana_gene "OTTHUMG00000060596.8";
ENSG00000007968.6	E2F2	protein_coding	0.840601	4.47701	87.5228	8.33122e-21	1.60503e-19	E2F2	chr1	23506430	23531220	-	gene_id "ENSG00000007968.6"; gene_type "protein_coding"; gene_name "E2F2"; level 2; havana_gene "OTTHUMG00000003223.1";
ENSG00000240184.6	PCDHGC3	protein_coding	0.882818	4.90962	87.4424	8.67684e-21	1.66958e-19	PCDHGC3	chr5	141475947	141512979	+	gene_id "ENSG00000240184.6"; gene_type "protein_coding"; gene_name "PCDHGC3"; level 2; tag "ncRNA_host"; tag "overlapping_locus"; havana_gene "OTTHUMG00000129613.7";
ENSG00000102974.14	CTCF	protein_coding	-0.492882	6.39811	87.39	8.90982e-21	1.71233e-19	CTCF	chr16	67562407	67639183	+	gene_id "ENSG00000102974.14"; gene_type "protein_coding"; gene_name "CTCF"; level 2; havana_gene "OTTHUMG00000137539.3";
ENSG00000211584.13	SLC48A1	protein_coding	-0.857603	4.26337	87.242	9.60211e-21	1.84314e-19	SLC48A1	chr12	47753916	47782753	+	gene_id "ENSG00000211584.13"; gene_type "protein_coding"; gene_name "SLC48A1"; level 2; tag "overlapping_locus"; havana_gene "OTTHUMG00000156983.4";
ENSG00000139291.13	TMEM19	protein_coding	0.65118	4.84407	86.737	1.23959e-20	2.37653e-19	TMEM19	chr12	71686087	71705046	+	gene_id "ENSG00000139291.13"; gene_type "protein_coding"; gene_name "TMEM19"; level 2; tag "overlapping_locus"; havana_gene "OTTHUMG00000169558.3";
ENSG00000115109.13	EPB41L5	protein_coding	0.681556	4.35049	86.733	1.24209e-20	2.37844e-19	EPB41L5	chr2	120013005	120179119	+	gene_id "ENSG00000115109.13"; gene_type "protein_coding"; gene_name "EPB41L5"; level 2; havana_gene "OTTHUMG00000131433.6";
ENSG00000188613.6	NANOS1	protein_coding	-0.79169	4.67907	86.7117	1.25553e-20	2.40129e-19	NANOS1	chr10	119029716	119033732	+	gene_id "ENSG00000188613.6"; gene_type "protein_coding"; gene_name "NANOS1"; level 2; havana_gene "OTTHUMG00000019141.2";
ENSG00000144381.16	HSPD1	protein_coding	-0.471506	9.81055	86.6947	1.26639e-20	2.41912e-19	HSPD1	chr2	197486581	197516737	-	gene_id "ENSG00000144381.16"; gene_type "protein_coding"; gene_name "HSPD1"; level 2; havana_gene "OTTHUMG00000154463.4";
ENSG00000247626.4	MARS2	protein_coding	-0.647419	4.81803	86.677	1.27775e-20	2.43788e-19	MARS2	chr2	197705369	197708387	+	gene_id "ENSG00000247626.4"; gene_type "protein_coding"; gene_name "MARS2"; level 2; tag "overlapping_locus"; havana_gene "OTTHUMG00000154487.2";
ENSG00000198369.9	SPRED2	protein_coding	-0.593852	5.62405	86.5913	1.33434e-20	2.54278e-19	SPRED2	chr2	65310851	65432637	-	gene_id "ENSG00000198369.9"; gene_type "protein_coding"; gene_name "SPRED2"; level 1; tag "overlapping_locus"; havana_gene "OTTHUMG00000152737.5";
ENSG00000100644.16	HIF1A	protein_coding	0.376097	8.9042	86.3857	1.48048e-20	2.8179e-19	HIF1A	chr14	61695513	61748259	+	gene_id "ENSG00000100644.16"; gene_type "protein_coding"; gene_name "HIF1A"; level 1; tag "overlapping_locus"; havana_gene "OTTHUMG00000140344.2";
ENSG00000186575.17	NF2	protein_coding	-0.485222	6.3583	86.1093	1.70264e-20	3.23686e-19	NF2	chr22	29603556	29698598	+	gene_id "ENSG00000186575.17"; gene_type "protein_coding"; gene_name "NF2"; level 2; tag "overlapping_locus"; havana_gene "OTTHUMG00000030727.4";
ENSG00000182158.14	CREB3L2	protein_coding	-0.547541	5.19305	86.0628	1.74315e-20	3.3099e-19	CREB3L2	chr7	137874979	138002067	-	gene_id "ENSG00000182158.14"; gene_type "protein_coding"; gene_name "CREB3L2"; level 1; havana_gene "OTTHUMG00000155744.4";
ENSG00000164327.12	RICTOR	protein_coding	0.667513	6.51774	85.9834	1.81448e-20	3.44121e-19	RICTOR	chr5	38937919	39074408	-	gene_id "ENSG00000164327.12"; gene_type "protein_coding"; gene_name "RICTOR"; level 2; havana_gene "OTTHUMG00000162037.2";
ENSG00000262585.1	LINC01979	lincRNA	2.79448	0.222524	85.9666	1.83001e-20	3.46651e-19	LINC01979	chr17	79915252	79926725	-	gene_id "ENSG00000262585.1"; gene_type "lincRNA"; gene_name "LINC01979"; level 2; havana_gene "OTTHUMG00000177487.1";
ENSG00000104763.18	ASAH1	protein_coding	0.4763	6.03857	85.9396	1.85516e-20	3.50995e-19	ASAH1	chr8	18055992	18084998	-	gene_id "ENSG00000104763.18"; gene_type "protein_coding"; gene_name "ASAH1"; level 2; havana_gene "OTTHUMG00000096997.19";
ENSG00000117280.12	RAB29	protein_coding	0.560572	5.27114	85.851	1.9402e-20	3.66647e-19	RAB29	chr1	205767986	205775460	-	gene_id "ENSG00000117280.12"; gene_type "protein_coding"; gene_name "RAB29"; level 2; havana_gene "OTTHUMG00000035998.3";
ENSG00000110697.12	PITPNM1	protein_coding	0.587205	5.48504	85.7586	2.03297e-20	3.83719e-19	PITPNM1	chr11	67491768	67506263	-	gene_id "ENSG00000110697.12"; gene_type "protein_coding"; gene_name "PITPNM1"; level 1; havana_gene "OTTHUMG00000167675.3";
ENSG00000138134.11	STAMBPL1	protein_coding	-1.02603	3.38493	85.7379	2.05435e-20	3.87293e-19	STAMBPL1	chr10	88879734	88975153	+	gene_id "ENSG00000138134.11"; gene_type "protein_coding"; gene_name "STAMBPL1"; level 2; tag "overlapping_locus"; havana_gene "OTTHUMG00000018702.1";
ENSG00000171067.10	C11orf24	protein_coding	-0.437709	6.70143	85.6278	2.172e-20	4.08986e-19	C11orf24	chr11	68261335	68272001	-	gene_id "ENSG00000171067.10"; gene_type "protein_coding"; gene_name "C11orf24"; level 1; havana_gene "OTTHUMG00000167478.2";
ENSG00000145604.15	SKP2	protein_coding	-0.43041	7.49355	85.4902	2.32857e-20	4.37948e-19	SKP2	chr5	36151989	36184319	+	gene_id "ENSG00000145604.15"; gene_type "protein_coding"; gene_name "SKP2"; level 2; tag "ncRNA_host"; havana_gene "OTTHUMG00000131106.8";
ENSG00000074964.16	ARHGEF10L	protein_coding	1.48174	1.69658	85.4708	2.35146e-20	4.41729e-19	ARHGEF10L	chr1	17539835	17697874	+	gene_id "ENSG00000074964.16"; gene_type "protein_coding"; gene_name "ARHGEF10L"; level 2; havana_gene "OTTHUMG00000002514.3";
ENSG00000144746.6	ARL6IP5	protein_coding	0.554824	6.49331	85.3563	2.49165e-20	4.67508e-19	ARL6IP5	chr3	69084944	69106066	+	gene_id "ENSG00000144746.6"; gene_type "protein_coding"; gene_name "ARL6IP5"; level 2; havana_gene "OTTHUMG00000158773.1";
ENSG00000179335.18	CLK3	protein_coding	0.499886	6.34445	85.2645	2.61006e-20	4.89147e-19	CLK3	chr15	74598500	74645414	+	gene_id "ENSG00000179335.18"; gene_type "protein_coding"; gene_name "CLK3"; level 1; havana_gene "OTTHUMG00000141320.13";
ENSG00000066629.16	EML1	protein_coding	-1.14482	2.83032	85.0239	2.94777e-20	5.51783e-19	EML1	chr14	99737693	99942060	+	gene_id "ENSG00000066629.16"; gene_type "protein_coding"; gene_name "EML1"; level 1; havana_gene "OTTHUMG00000171529.2";
ENSG00000033800.13	PIAS1	protein_coding	0.575904	6.05016	84.7148	3.44666e-20	6.44408e-19	PIAS1	chr15	68054179	68198603	+	gene_id "ENSG00000033800.13"; gene_type "protein_coding"; gene_name "PIAS1"; level 2; havana_gene "OTTHUMG00000172645.4";
ENSG00000161249.20	DMKN	protein_coding	2.14095	0.141001	84.7056	3.46266e-20	6.46636e-19	DMKN	chr19	35497220	35513658	-	gene_id "ENSG00000161249.20"; gene_type "protein_coding"; gene_name "DMKN"; level 2; havana_gene "OTTHUMG00000048101.17";
ENSG00000068697.6	LAPTM4A	protein_coding	0.423408	7.26746	84.5303	3.78379e-20	7.05772e-19	LAPTM4A	chr2	20032650	20052028	-	gene_id "ENSG00000068697.6"; gene_type "protein_coding"; gene_name "LAPTM4A"; level 2; havana_gene "OTTHUMG00000090750.2";
ENSG00000121621.6	KIF18A	protein_coding	-0.650689	5.19944	84.4324	3.97583e-20	7.4072e-19	KIF18A	chr11	28020620	28108308	-	gene_id "ENSG00000121621.6"; gene_type "protein_coding"; gene_name "KIF18A"; level 2; havana_gene "OTTHUMG00000166195.3";
ENSG00000121741.16	ZMYM2	protein_coding	0.580847	5.72553	84.2926	4.26702e-20	7.94038e-19	ZMYM2	chr13	19958670	20091829	+	gene_id "ENSG00000121741.16"; gene_type "protein_coding"; gene_name "ZMYM2"; level 1; havana_gene "OTTHUMG00000016507.9";
ENSG00000127920.5	GNG11	protein_coding	-1.38678	3.08694	84.2294	4.40571e-20	8.18882e-19	GNG11	chr7	93921699	93928610	+	gene_id "ENSG00000127920.5"; gene_type "protein_coding"; gene_name "GNG11"; level 2; havana_gene "OTTHUMG00000023411.4";
ENSG00000092470.11	WDR76	protein_coding	-0.581226	6.37087	84.1951	4.48278e-20	8.32231e-19	WDR76	chr15	43826963	43868419	+	gene_id "ENSG00000092470.11"; gene_type "protein_coding"; gene_name "WDR76"; level 1; havana_gene "OTTHUMG00000060143.11";
ENSG00000131153.8	GINS2	protein_coding	-0.512826	6.10477	84.1317	4.629e-20	8.58371e-19	GINS2	chr16	85676198	85690073	-	gene_id "ENSG00000131153.8"; gene_type "protein_coding"; gene_name "GINS2"; level 1; havana_gene "OTTHUMG00000137646.3";
ENSG00000260604.2	AL590004.4	lincRNA	-3.4217	-0.946418	84.069	4.77794e-20	8.84953e-19	AL590004.4	chr6	3904920	3911979	-	gene_id "ENSG00000260604.2"; gene_type "lincRNA"; gene_name "AL590004.4"; level 2; havana_gene "OTTHUMG00000175886.3";
ENSG00000203837.4	PNLIPRP3	protein_coding	1.21871	6.09733	83.9775	5.00429e-20	9.25793e-19	PNLIPRP3	chr10	116427867	116477957	+	gene_id "ENSG00000203837.4"; gene_type "protein_coding"; gene_name "PNLIPRP3"; level 2; havana_gene "OTTHUMG00000019100.1";
ENSG00000172663.8	TMEM134	protein_coding	0.99351	4.22562	83.969	5.02585e-20	9.28698e-19	TMEM134	chr11	67461710	67469272	-	gene_id "ENSG00000172663.8"; gene_type "protein_coding"; gene_name "TMEM134"; level 2; havana_gene "OTTHUMG00000168034.4";
ENSG00000124882.3	EREG	protein_coding	-0.833216	5.8389	83.9229	5.14456e-20	9.49526e-19	EREG	chr4	74365143	74388751	+	gene_id "ENSG00000124882.3"; gene_type "protein_coding"; gene_name "EREG"; level 2; havana_gene "OTTHUMG00000130005.2";
ENSG00000128951.13	DUT	protein_coding	-0.399038	7.83194	83.8638	5.3006e-20	9.77186e-19	DUT	chr15	48331011	48343373	+	gene_id "ENSG00000128951.13"; gene_type "protein_coding"; gene_name "DUT"; level 1; havana_gene "OTTHUMG00000172155.3";
ENSG00000144580.13	CNOT9	protein_coding	-0.329147	6.59668	83.8439	5.35429e-20	9.85937e-19	CNOT9	chr2	218568580	218597080	+	gene_id "ENSG00000144580.13"; gene_type "protein_coding"; gene_name "CNOT9"; level 1; havana_gene "OTTHUMG00000154750.2";
ENSG00000099917.17	MED15	protein_coding	0.434622	6.65526	83.8383	5.36941e-20	9.87573e-19	MED15	chr22	20495913	20587632	+	gene_id "ENSG00000099917.17"; gene_type "protein_coding"; gene_name "MED15"; level 2; havana_gene "OTTHUMG00000150810.9";
ENSG00000141540.10	TTYH2	protein_coding	1.80032	1.12547	83.7501	5.61431e-20	1.03142e-18	TTYH2	chr17	74213514	74262020	+	gene_id "ENSG00000141540.10"; gene_type "protein_coding"; gene_name "TTYH2"; level 1; havana_gene "OTTHUMG00000166018.3";
ENSG00000178150.9	ZNF114	protein_coding	1.01162	4.71005	83.7278	5.678e-20	1.04191e-18	ZNF114	chr19	48270102	48287608	+	gene_id "ENSG00000178150.9"; gene_type "protein_coding"; gene_name "ZNF114"; level 2; tag "overlapping_locus"; havana_gene "OTTHUMG00000183191.2";
ENSG00000114120.11	SLC25A36	protein_coding	0.450122	6.97986	83.6568	5.8858e-20	1.07879e-18	SLC25A36	chr3	140941830	140979933	+	gene_id "ENSG00000114120.11"; gene_type "protein_coding"; gene_name "SLC25A36"; level 1; tag "overlapping_locus"; havana_gene "OTTHUMG00000160260.3";
ENSG00000158623.14	COPG2	protein_coding	0.597176	5.16748	83.6181	6.00197e-20	1.09881e-18	COPG2	chr7	130506238	130668748	-	gene_id "ENSG00000158623.14"; gene_type "protein_coding"; gene_name "COPG2"; level 2; tag "ncRNA_host"; tag "overlapping_locus"; havana_gene "OTTHUMG00000155364.4";
ENSG00000163218.14	PGLYRP4	protein_coding	4.02567	-0.352875	83.414	6.65499e-20	1.21696e-18	PGLYRP4	chr1	153330120	153348840	-	gene_id "ENSG00000163218.14"; gene_type "protein_coding"; gene_name "PGLYRP4"; level 2; havana_gene "OTTHUMG00000037057.1";
ENSG00000136286.14	MYO1G	protein_coding	1.7583	0.571338	83.388	6.74302e-20	1.23163e-18	MYO1G	chr7	44962662	44979098	-	gene_id "ENSG00000136286.14"; gene_type "protein_coding"; gene_name "MYO1G"; level 2; havana_gene "OTTHUMG00000155821.2";
ENSG00000158092.6	NCK1	protein_coding	0.548258	5.42725	83.2663	7.17108e-20	1.30831e-18	NCK1	chr3	136862208	136949823	+	gene_id "ENSG00000158092.6"; gene_type "protein_coding"; gene_name "NCK1"; level 1; tag "overlapping_locus"; havana_gene "OTTHUMG00000159781.8";
ENSG00000100600.14	LGMN	protein_coding	0.458402	5.91631	83.139	7.64817e-20	1.39374e-18	LGMN	chr14	92703807	92748702	-	gene_id "ENSG00000100600.14"; gene_type "protein_coding"; gene_name "LGMN"; level 1; havana_gene "OTTHUMG00000171199.4";
ENSG00000184557.4	SOCS3	protein_coding	-0.844388	3.73237	83.0571	7.97159e-20	1.45101e-18	SOCS3	chr17	78356778	78360077	-	gene_id "ENSG00000184557.4"; gene_type "protein_coding"; gene_name "SOCS3"; level 2; havana_gene "OTTHUMG00000177513.5";
ENSG00000172053.17	QARS	protein_coding	0.362862	7.75769	82.9077	8.59737e-20	1.56312e-18	QARS	chr3	49095932	49105135	-	gene_id "ENSG00000172053.17"; gene_type "protein_coding"; gene_name "QARS"; level 1; tag "ncRNA_host"; havana_gene "OTTHUMG00000156774.12";
ENSG00000119801.12	YPEL5	protein_coding	1.2938	4.93278	82.9049	8.60979e-20	1.56358e-18	YPEL5	chr2	30146941	30160533	+	gene_id "ENSG00000119801.12"; gene_type "protein_coding"; gene_name "YPEL5"; level 2; havana_gene "OTTHUMG00000097839.4";
ENSG00000073849.14	ST6GAL1	protein_coding	2.32595	1.68454	82.5581	1.02608e-19	1.86128e-18	ST6GAL1	chr3	186930485	187078553	+	gene_id "ENSG00000073849.14"; gene_type "protein_coding"; gene_name "ST6GAL1"; level 1; havana_gene "OTTHUMG00000156500.3";
ENSG00000182534.13	MXRA7	protein_coding	0.706265	4.42454	82.5435	1.03372e-19	1.873e-18	MXRA7	chr17	76672551	76711016	-	gene_id "ENSG00000182534.13"; gene_type "protein_coding"; gene_name "MXRA7"; level 2; tag "ncRNA_host"; havana_gene "OTTHUMG00000180370.1";
ENSG00000116745.6	RPE65	protein_coding	0.784829	5.38166	82.5028	1.05521e-19	1.90975e-18	RPE65	chr1	68428822	68449959	-	gene_id "ENSG00000116745.6"; gene_type "protein_coding"; gene_name "RPE65"; level 2; havana_gene "OTTHUMG00000009208.1";
ENSG00000213563.6	C8orf82	protein_coding	0.682064	5.11562	82.397	1.11321e-19	2.01243e-18	C8orf82	chr8	144525733	144529132	-	gene_id "ENSG00000213563.6"; gene_type "protein_coding"; gene_name "C8orf82"; level 2; tag "overlapping_locus"; havana_gene "OTTHUMG00000165181.2";
ENSG00000133985.2	TTC9	protein_coding	0.901943	3.25829	82.2962	1.17149e-19	2.11535e-18	TTC9	chr14	70641787	70675360	+	gene_id "ENSG00000133985.2"; gene_type "protein_coding"; gene_name "TTC9"; level 2; havana_gene "OTTHUMG00000172133.1";
ENSG00000164506.14	STXBP5	protein_coding	0.578839	5.45381	82.148	1.26268e-19	2.27743e-18	STXBP5	chr6	147204425	147390476	+	gene_id "ENSG00000164506.14"; gene_type "protein_coding"; gene_name "STXBP5"; level 2; havana_gene "OTTHUMG00000015766.4";
ENSG00000261534.1	AL596244.1	sense_overlapping	0.567041	5.15727	82.0238	1.34458e-19	2.42239e-18	AL596244.1	chr9	121815674	121819452	-	gene_id "ENSG00000261534.1"; gene_type "sense_overlapping"; gene_name "AL596244.1"; level 2; havana_gene "OTTHUMG00000175795.1";
ENSG00000115107.19	STEAP3	protein_coding	-0.635251	4.66516	81.9436	1.40025e-19	2.51981e-18	STEAP3	chr2	119223831	119265652	+	gene_id "ENSG00000115107.19"; gene_type "protein_coding"; gene_name "STEAP3"; level 2; havana_gene "OTTHUMG00000131402.2";
ENSG00000136450.12	SRSF1	protein_coding	-0.249928	8.34108	81.9167	1.41946e-19	2.55148e-18	SRSF1	chr17	58003360	58007346	-	gene_id "ENSG00000136450.12"; gene_type "protein_coding"; gene_name "SRSF1"; level 1; tag "overlapping_locus"; havana_gene "OTTHUMG00000178781.2";
ENSG00000180801.13	ARSJ	protein_coding	0.55912	5.19234	81.8535	1.46554e-19	2.63133e-18	ARSJ	chr4	113900284	113979727	-	gene_id "ENSG00000180801.13"; gene_type "protein_coding"; gene_name "ARSJ"; level 2; tag "retrogene"; havana_gene "OTTHUMG00000161067.3";
ENSG00000259583.2	AC015712.2	antisense_RNA	-1.02261	3.10147	81.822	1.4891e-19	2.6706e-18	AC015712.2	chr15	100892859	100919283	-	gene_id "ENSG00000259583.2"; gene_type "antisense_RNA"; gene_name "AC015712.2"; level 2; havana_gene "OTTHUMG00000172067.2";
ENSG00000125848.9	FLRT3	protein_coding	1.26379	4.95808	81.6452	1.62844e-19	2.91719e-18	FLRT3	chr20	14322988	14337616	-	gene_id "ENSG00000125848.9"; gene_type "protein_coding"; gene_name "FLRT3"; level 2; havana_gene "OTTHUMG00000031914.1";
ENSG00000015475.18	BID	protein_coding	0.683943	5.36484	81.6418	1.63124e-19	2.91891e-18	BID	chr22	17734138	17774770	-	gene_id "ENSG00000015475.18"; gene_type "protein_coding"; gene_name "BID"; level 2; tag "ncRNA_host"; havana_gene "OTTHUMG00000150087.5";
ENSG00000131238.17	PPT1	protein_coding	-0.243873	7.84389	81.5415	1.71617e-19	3.06742e-18	PPT1	chr1	40071461	40097727	-	gene_id "ENSG00000131238.17"; gene_type "protein_coding"; gene_name "PPT1"; level 1; havana_gene "OTTHUMG00000004495.8";
ENSG00000184160.7	ADRA2C	protein_coding	1.4959	2.85735	81.2849	1.95413e-19	3.48764e-18	ADRA2C	chr4	3766348	3768526	+	gene_id "ENSG00000184160.7"; gene_type "protein_coding"; gene_name "ADRA2C"; level 2; tag "retrogene"; havana_gene "OTTHUMG00000159830.1";
ENSG00000166619.12	BLCAP	protein_coding	-0.394454	7.77413	81.2833	1.95568e-19	3.48764e-18	BLCAP	chr20	37492472	37527931	-	gene_id "ENSG00000166619.12"; gene_type "protein_coding"; gene_name "BLCAP"; level 2; tag "overlapping_locus"; havana_gene "OTTHUMG00000032419.6";
ENSG00000143384.12	MCL1	protein_coding	0.372634	9.76022	81.2059	2.03388e-19	3.62301e-18	MCL1	chr1	150574551	150579738	-	gene_id "ENSG00000143384.12"; gene_type "protein_coding"; gene_name "MCL1"; level 2; havana_gene "OTTHUMG00000034867.2";
ENSG00000112245.10	PTP4A1	protein_coding	-0.351663	8.10962	81.1734	2.06757e-19	3.67889e-18	PTP4A1	chr6	63521748	63583587	+	gene_id "ENSG00000112245.10"; gene_type "protein_coding"; gene_name "PTP4A1"; level 2; havana_gene "OTTHUMG00000014949.4";
ENSG00000223485.2	LINC01615	lincRNA	2.16756	2.5335	80.9566	2.3073e-19	4.10083e-18	LINC01615	chr6	169158092	169162924	-	gene_id "ENSG00000223485.2"; gene_type "lincRNA"; gene_name "LINC01615"; level 1; havana_gene "OTTHUMG00000016054.3";
ENSG00000158125.9	XDH	protein_coding	-0.552307	6.03007	80.8648	2.41706e-19	4.29109e-18	XDH	chr2	31334321	31414715	-	gene_id "ENSG00000158125.9"; gene_type "protein_coding"; gene_name "XDH"; level 2; havana_gene "OTTHUMG00000099385.3";
ENSG00000072682.18	P4HA2	protein_coding	0.941567	6.72693	80.8479	2.43772e-19	4.32293e-18	P4HA2	chr5	132191838	132295315	-	gene_id "ENSG00000072682.18"; gene_type "protein_coding"; gene_name "P4HA2"; level 1; tag "ncRNA_host"; havana_gene "OTTHUMG00000059647.11";
ENSG00000071242.11	RPS6KA2	protein_coding	0.623515	3.96649	80.756	2.55375e-19	4.52363e-18	RPS6KA2	chr6	166409364	166906451	-	gene_id "ENSG00000071242.11"; gene_type "protein_coding"; gene_name "RPS6KA2"; level 1; tag "ncRNA_host"; tag "overlapping_locus"; havana_gene "OTTHUMG00000016007.9";
ENSG00000126215.13	XRCC3	protein_coding	-0.569614	5.67191	80.618	2.7386e-19	4.84564e-18	XRCC3	chr14	103697609	103715504	-	gene_id "ENSG00000126215.13"; gene_type "protein_coding"; gene_name "XRCC3"; level 2; havana_gene "OTTHUMG00000169228.5";
ENSG00000125834.12	STK35	protein_coding	-0.460331	6.25376	80.6068	2.75405e-19	4.86753e-18	STK35	chr20	2101611	2177038	+	gene_id "ENSG00000125834.12"; gene_type "protein_coding"; gene_name "STK35"; level 2; havana_gene "OTTHUMG00000031688.4";
ENSG00000082438.15	COBLL1	protein_coding	0.583902	4.97834	80.5813	2.78984e-19	4.9253e-18	COBLL1	chr2	164653624	164843679	-	gene_id "ENSG00000082438.15"; gene_type "protein_coding"; gene_name "COBLL1"; level 2; tag "ncRNA_host"; tag "overlapping_locus"; havana_gene "OTTHUMG00000074019.9";
ENSG00000125850.10	OVOL2	protein_coding	0.784111	4.49065	80.5267	2.8681e-19	5.05783e-18	OVOL2	chr20	17956979	18059188	-	gene_id "ENSG00000125850.10"; gene_type "protein_coding"; gene_name "OVOL2"; level 2; tag "ncRNA_host"; tag "overlapping_locus"; havana_gene "OTTHUMG00000031960.7";
ENSG00000130164.13	LDLR	protein_coding	-0.501721	7.98706	80.5023	2.9037e-19	5.1149e-18	LDLR	chr19	11089362	11133816	+	gene_id "ENSG00000130164.13"; gene_type "protein_coding"; gene_name "LDLR"; level 1; tag "ncRNA_host"; havana_gene "OTTHUMG00000171935.8";
ENSG00000112081.16	SRSF3	protein_coding	-0.409174	8.89948	80.4975	2.91071e-19	5.11742e-18	SRSF3	chr6	36594353	36605600	+	gene_id "ENSG00000112081.16"; gene_type "protein_coding"; gene_name "SRSF3"; level 2; havana_gene "OTTHUMG00000014599.7";
ENSG00000109906.13	ZBTB16	protein_coding	1.22993	3.94311	80.4969	2.91159e-19	5.11742e-18	ZBTB16	chr11	114059593	114250676	+	gene_id "ENSG00000109906.13"; gene_type "protein_coding"; gene_name "ZBTB16"; level 2; havana_gene "OTTHUMG00000168243.3";
ENSG00000178078.11	STAP2	protein_coding	0.651699	4.91613	80.4298	3.01214e-19	5.28828e-18	STAP2	chr19	4324043	4342786	-	gene_id "ENSG00000178078.11"; gene_type "protein_coding"; gene_name "STAP2"; level 2; havana_gene "OTTHUMG00000181884.4";
ENSG00000155090.14	KLF10	protein_coding	0.542495	6.9941	80.3555	3.12756e-19	5.48483e-18	KLF10	chr8	102648779	102655902	-	gene_id "ENSG00000155090.14"; gene_type "protein_coding"; gene_name "KLF10"; level 2; havana_gene "OTTHUMG00000164735.1";
ENSG00000092853.13	CLSPN	protein_coding	-0.596428	5.81075	80.2926	3.22874e-19	5.65601e-18	CLSPN	chr1	35720218	35769967	-	gene_id "ENSG00000092853.13"; gene_type "protein_coding"; gene_name "CLSPN"; level 2; havana_gene "OTTHUMG00000004168.6";
ENSG00000196935.8	SRGAP1	protein_coding	-0.59299	4.99759	80.2221	3.34612e-19	5.85515e-18	SRGAP1	chr12	63844293	64162221	+	gene_id "ENSG00000196935.8"; gene_type "protein_coding"; gene_name "SRGAP1"; level 2; tag "overlapping_locus"; havana_gene "OTTHUMG00000168750.2";
ENSG00000182704.7	TSKU	protein_coding	0.498285	6.87774	80.1525	3.46602e-19	6.05827e-18	TSKU	chr11	76782251	76798154	+	gene_id "ENSG00000182704.7"; gene_type "protein_coding"; gene_name "TSKU"; level 2; havana_gene "OTTHUMG00000165238.3";
ENSG00000047644.18	WWC3	protein_coding	0.717662	4.79238	80.1033	3.5533e-19	6.20398e-18	WWC3	chrX	10015562	10144478	+	gene_id "ENSG00000047644.18"; gene_type "protein_coding"; gene_name "WWC3"; level 2; tag "ncRNA_host"; havana_gene "OTTHUMG00000021123.1";
ENSG00000125740.13	FOSB	protein_coding	-1.69615	1.19396	79.9923	3.75876e-19	6.55547e-18	FOSB	chr19	45467995	45475179	+	gene_id "ENSG00000125740.13"; gene_type "protein_coding"; gene_name "FOSB"; level 1; havana_gene "OTTHUMG00000182122.2";
ENSG00000050748.17	MAPK9	protein_coding	0.304009	6.81609	79.9779	3.78614e-19	6.59597e-18	MAPK9	chr5	180233143	180292099	-	gene_id "ENSG00000050748.17"; gene_type "protein_coding"; gene_name "MAPK9"; level 1; havana_gene "OTTHUMG00000130934.9";
ENSG00000175155.8	YPEL2	protein_coding	1.77715	1.36309	79.8892	3.96011e-19	6.89146e-18	YPEL2	chr17	59331689	59401729	+	gene_id "ENSG00000175155.8"; gene_type "protein_coding"; gene_name "YPEL2"; level 2; tag "ncRNA_host"; tag "overlapping_locus"; havana_gene "OTTHUMG00000179378.1";
ENSG00000140945.16	CDH13	protein_coding	-0.511962	5.6181	79.785	4.1746e-19	7.25674e-18	CDH13	chr16	82626803	83800640	+	gene_id "ENSG00000140945.16"; gene_type "protein_coding"; gene_name "CDH13"; level 1; tag "ncRNA_host"; tag "overlapping_locus"; havana_gene "OTTHUMG00000176635.2";
ENSG00000108387.14	SEPT4	protein_coding	2.70345	0.0229739	79.7774	4.19067e-19	7.27669e-18	SEPT4	chr17	58520250	58540818	-	gene_id "ENSG00000108387.14"; gene_type "protein_coding"; gene_name "SEPT4"; level 2; havana_gene "OTTHUMG00000179243.3";
ENSG00000136933.16	RABEPK	protein_coding	-0.566166	5.63551	79.4731	4.88825e-19	8.47867e-18	RABEPK	chr9	125200542	125234158	+	gene_id "ENSG00000136933.16"; gene_type "protein_coding"; gene_name "RABEPK"; level 2; havana_gene "OTTHUMG00000020674.2";
ENSG00000145431.10	PDGFC	protein_coding	-0.699277	3.93013	79.1014	5.90014e-19	1.02226e-17	PDGFC	chr4	156760454	156971394	-	gene_id "ENSG00000145431.10"; gene_type "protein_coding"; gene_name "PDGFC"; level 2; havana_gene "OTTHUMG00000161803.4";
ENSG00000163399.15	ATP1A1	protein_coding	0.522358	10.0258	78.8032	6.86166e-19	1.18756e-17	ATP1A1	chr1	116372668	116410261	+	gene_id "ENSG00000163399.15"; gene_type "protein_coding"; gene_name "ATP1A1"; level 2; havana_gene "OTTHUMG00000012109.9";
ENSG00000136997.17	MYC	protein_coding	0.489327	9.30355	78.6667	7.3524e-19	1.2711e-17	MYC	chr8	127735434	127741434	+	gene_id "ENSG00000136997.17"; gene_type "protein_coding"; gene_name "MYC"; level 1; havana_gene "OTTHUMG00000128475.8";
ENSG00000140406.3	TLNRD1	protein_coding	-0.536201	6.75903	78.5691	7.72496e-19	1.33405e-17	TLNRD1	chr15	81000944	81005788	+	gene_id "ENSG00000140406.3"; gene_type "protein_coding"; gene_name "TLNRD1"; level 2; havana_gene "OTTHUMG00000144185.1";
ENSG00000027075.14	PRKCH	protein_coding	0.670015	4.60909	78.5306	7.8767e-19	1.35877e-17	PRKCH	chr14	61187559	61550976	+	gene_id "ENSG00000027075.14"; gene_type "protein_coding"; gene_name "PRKCH"; level 1; tag "overlapping_locus"; havana_gene "OTTHUMG00000152341.6";
ENSG00000159788.18	RGS12	protein_coding	-0.820591	4.71199	78.4202	8.32944e-19	1.43531e-17	RGS12	chr4	3293028	3439913	+	gene_id "ENSG00000159788.18"; gene_type "protein_coding"; gene_name "RGS12"; level 2; tag "overlapping_locus"; havana_gene "OTTHUMG00000090277.13";
ENSG00000188157.14	AGRN	protein_coding	-0.581027	8.83843	78.3586	8.59329e-19	1.47917e-17	AGRN	chr1	1020123	1056118	+	gene_id "ENSG00000188157.14"; gene_type "protein_coding"; gene_name "AGRN"; level 2; tag "overlapping_locus"; havana_gene "OTTHUMG00000040778.5";
ENSG00000162408.10	NOL9	protein_coding	-0.572366	5.70672	78.3546	8.61098e-19	1.4806e-17	NOL9	chr1	6521347	6554535	-	gene_id "ENSG00000162408.10"; gene_type "protein_coding"; gene_name "NOL9"; level 2; havana_gene "OTTHUMG00000000904.1";
ENSG00000114446.4	IFT57	protein_coding	-0.540965	5.78217	78.3415	8.6681e-19	1.48881e-17	IFT57	chr3	108160812	108222570	-	gene_id "ENSG00000114446.4"; gene_type "protein_coding"; gene_name "IFT57"; level 1; havana_gene "OTTHUMG00000159223.2";
ENSG00000182352.8	C17orf77	antisense_RNA	5.68932	-1.67291	78.2518	9.0707e-19	1.55627e-17	C17orf77	chr17	74584679	74594209	+	gene_id "ENSG00000182352.8"; gene_type "antisense_RNA"; gene_name "C17orf77"; level 2; havana_gene "OTTHUMG00000067611.4";
ENSG00000145386.9	CCNA2	protein_coding	-0.473338	7.29169	78.1692	9.45812e-19	1.62098e-17	CCNA2	chr4	121816444	121823933	-	gene_id "ENSG00000145386.9"; gene_type "protein_coding"; gene_name "CCNA2"; level 2; havana_gene "OTTHUMG00000133072.3";
ENSG00000115875.18	SRSF7	protein_coding	-0.252593	7.72079	78.0978	9.80639e-19	1.67885e-17	SRSF7	chr2	38743599	38751494	-	gene_id "ENSG00000115875.18"; gene_type "protein_coding"; gene_name "SRSF7"; level 2; havana_gene "OTTHUMG00000102076.5";
ENSG00000206077.10	ZDHHC11B	protein_coding	3.22478	-0.0848496	78.0365	1.01152e-18	1.72985e-17	ZDHHC11B	chr5	710360	766952	-	gene_id "ENSG00000206077.10"; gene_type "protein_coding"; gene_name "ZDHHC11B"; level 2; havana_gene "OTTHUMG00000162148.3";
ENSG00000225138.7	SLC9A3-AS1	processed_transcript	1.17195	5.22067	78.0082	1.02612e-18	1.75293e-17	SLC9A3-AS1	chr5	473236	480884	+	gene_id "ENSG00000225138.7"; gene_type "processed_transcript"; gene_name "SLC9A3-AS1"; level 2; havana_gene "OTTHUMG00000167373.3";
ENSG00000198824.5	CHAMP1	protein_coding	-0.535857	5.25064	78.0024	1.02916e-18	1.75622e-17	CHAMP1	chr13	114314513	114327328	+	gene_id "ENSG00000198824.5"; gene_type "protein_coding"; gene_name "CHAMP1"; level 2; havana_gene "OTTHUMG00000017404.6";
ENSG00000168411.13	RFWD3	protein_coding	-0.453855	6.82383	77.9997	1.03058e-18	1.75675e-17	RFWD3	chr16	74621394	74666881	-	gene_id "ENSG00000168411.13"; gene_type "protein_coding"; gene_name "RFWD3"; level 2; havana_gene "OTTHUMG00000177368.6";
ENSG00000099860.8	GADD45B	protein_coding	-0.647882	5.09533	77.9562	1.0535e-18	1.79389e-17	GADD45B	chr19	2476122	2478259	+	gene_id "ENSG00000099860.8"; gene_type "protein_coding"; gene_name "GADD45B"; level 2; havana_gene "OTTHUMG00000180434.3";
ENSG00000138594.13	TMOD3	protein_coding	0.375331	8.05738	77.8687	1.10122e-18	1.87315e-17	TMOD3	chr15	51829628	51947295	+	gene_id "ENSG00000138594.13"; gene_type "protein_coding"; gene_name "TMOD3"; level 1; tag "ncRNA_host"; tag "overlapping_locus"; havana_gene "OTTHUMG00000131803.7";
ENSG00000172432.18	GTPBP2	protein_coding	0.521204	5.42345	77.8169	1.13048e-18	1.92084e-17	GTPBP2	chr6	43605316	43629162	-	gene_id "ENSG00000172432.18"; gene_type "protein_coding"; gene_name "GTPBP2"; level 2; havana_gene "OTTHUMG00000014744.12";
ENSG00000136695.14	IL36RN	protein_coding	3.49726	-0.399237	77.6905	1.20518e-18	2.04499e-17	IL36RN	chr2	113058638	113065382	+	gene_id "ENSG00000136695.14"; gene_type "protein_coding"; gene_name "IL36RN"; level 2; havana_gene "OTTHUMG00000131337.4";
ENSG00000187608.8	ISG15	protein_coding	-0.969783	5.85256	77.689	1.20613e-18	2.04499e-17	ISG15	chr1	1001138	1014541	+	gene_id "ENSG00000187608.8"; gene_type "protein_coding"; gene_name "ISG15"; level 2; havana_gene "OTTHUMG00000040777.3";
ENSG00000108349.16	CASC3	protein_coding	-0.395011	6.81944	77.4365	1.37062e-18	2.32141e-17	CASC3	chr17	40140318	40172183	+	gene_id "ENSG00000108349.16"; gene_type "protein_coding"; gene_name "CASC3"; level 2; tag "ncRNA_host"; havana_gene "OTTHUMG00000133323.5";
ENSG00000198915.11	RASGEF1A	protein_coding	1.29886	2.33998	77.4295	1.37547e-18	2.32712e-17	RASGEF1A	chr10	43194535	43266919	-	gene_id "ENSG00000198915.11"; gene_type "protein_coding"; gene_name "RASGEF1A"; level 2; havana_gene "OTTHUMG00000018025.6";
ENSG00000121552.3	CSTA	protein_coding	-0.933199	6.2758	77.4024	1.39446e-18	2.35674e-17	CSTA	chr3	122325244	122341972	+	gene_id "ENSG00000121552.3"; gene_type "protein_coding"; gene_name "CSTA"; level 2; havana_gene "OTTHUMG00000159488.1";
ENSG00000169696.15	ASPSCR1	protein_coding	-0.965189	3.94033	77.3202	1.45368e-18	2.45421e-17	ASPSCR1	chr17	81976807	82017406	+	gene_id "ENSG00000169696.15"; gene_type "protein_coding"; gene_name "ASPSCR1"; level 2; havana_gene "OTTHUMG00000178438.5";
ENSG00000038295.7	TLL1	protein_coding	-2.21729	0.242231	77.2538	1.50339e-18	2.53544e-17	TLL1	chr4	165873258	166103895	+	gene_id "ENSG00000038295.7"; gene_type "protein_coding"; gene_name "TLL1"; level 2; havana_gene "OTTHUMG00000161112.3";
ENSG00000172379.20	ARNT2	protein_coding	-1.48817	1.1637	77.198	1.54654e-18	2.60542e-17	ARNT2	chr15	80404350	80597937	+	gene_id "ENSG00000172379.20"; gene_type "protein_coding"; gene_name "ARNT2"; level 1; tag "ncRNA_host"; havana_gene "OTTHUMG00000165478.8";
ENSG00000135373.12	EHF	protein_coding	0.843907	7.0327	77.1923	1.55099e-18	2.61014e-17	EHF	chr11	34621093	34661057	+	gene_id "ENSG00000135373.12"; gene_type "protein_coding"; gene_name "EHF"; level 1; havana_gene "OTTHUMG00000166454.2";
ENSG00000159921.14	GNE	protein_coding	0.952988	4.32359	77.0997	1.6254e-18	2.73246e-17	GNE	chr9	36214441	36277056	-	gene_id "ENSG00000159921.14"; gene_type "protein_coding"; gene_name "GNE"; level 1; havana_gene "OTTHUMG00000019899.6";
ENSG00000162063.12	CCNF	protein_coding	-0.577188	5.80094	77.0508	1.66615e-18	2.79799e-17	CCNF	chr16	2429394	2458854	+	gene_id "ENSG00000162063.12"; gene_type "protein_coding"; gene_name "CCNF"; level 2; tag "ncRNA_host"; havana_gene "OTTHUMG00000128858.2";
ENSG00000213445.9	SIPA1	protein_coding	0.947944	4.22104	76.7944	1.89713e-18	3.18252e-17	SIPA1	chr11	65638097	65650930	+	gene_id "ENSG00000213445.9"; gene_type "protein_coding"; gene_name "SIPA1"; level 1; tag "ncRNA_host"; havana_gene "OTTHUMG00000166541.2";
ENSG00000108828.15	VAT1	protein_coding	0.572813	7.08851	76.7414	1.94874e-18	3.26564e-17	VAT1	chr17	43014605	43025123	-	gene_id "ENSG00000108828.15"; gene_type "protein_coding"; gene_name "VAT1"; level 1; havana_gene "OTTHUMG00000180816.2";
ENSG00000171914.16	TLN2	protein_coding	-1.39695	2.17493	76.7384	1.95175e-18	3.26723e-17	TLN2	chr15	62390526	62844631	+	gene_id "ENSG00000171914.16"; gene_type "protein_coding"; gene_name "TLN2"; level 1; tag "ncRNA_host"; havana_gene "OTTHUMG00000133679.4";
ENSG00000179598.5	PLD6	protein_coding	-1.32623	2.25724	76.6451	2.04616e-18	3.42165e-17	PLD6	chr17	17200995	17206315	-	gene_id "ENSG00000179598.5"; gene_type "protein_coding"; gene_name "PLD6"; level 2; tag "overlapping_locus"; havana_gene "OTTHUMG00000059278.2";
ENSG00000198924.7	DCLRE1A	protein_coding	-0.602937	5.06251	76.549	2.14813e-18	3.58838e-17	DCLRE1A	chr10	113834725	113854383	-	gene_id "ENSG00000198924.7"; gene_type "protein_coding"; gene_name "DCLRE1A"; level 2; havana_gene "OTTHUMG00000019077.2";
ENSG00000196730.12	DAPK1	protein_coding	1.27487	4.50578	76.5174	2.1828e-18	3.64244e-17	DAPK1	chr9	87497228	87708633	+	gene_id "ENSG00000196730.12"; gene_type "protein_coding"; gene_name "DAPK1"; level 1; tag "overlapping_locus"; havana_gene "OTTHUMG00000020150.4";
ENSG00000163545.8	NUAK2	protein_coding	-0.99856	3.71458	76.4998	2.20233e-18	3.67116e-17	NUAK2	chr1	205302059	205321791	-	gene_id "ENSG00000163545.8"; gene_type "protein_coding"; gene_name "NUAK2"; level 2; havana_gene "OTTHUMG00000037196.2";
ENSG00000204839.8	MROH6	protein_coding	-0.959867	5.12724	76.3206	2.41152e-18	4.01564e-17	MROH6	chr8	143566187	143572971	-	gene_id "ENSG00000204839.8"; gene_type "protein_coding"; gene_name "MROH6"; level 1; havana_gene "OTTHUMG00000165164.5";
ENSG00000127947.15	PTPN12	protein_coding	0.417799	7.58619	76.1844	2.5838e-18	4.29802e-17	PTPN12	chr7	77537275	77640071	+	gene_id "ENSG00000127947.15"; gene_type "protein_coding"; gene_name "PTPN12"; level 1; havana_gene "OTTHUMG00000023501.9";
ENSG00000100065.14	CARD10	protein_coding	-0.488074	7.0516	76.1348	2.64949e-18	4.40266e-17	CARD10	chr22	37490362	37519542	-	gene_id "ENSG00000100065.14"; gene_type "protein_coding"; gene_name "CARD10"; level 2; havana_gene "OTTHUMG00000150592.3";
ENSG00000175471.19	MCTP1	protein_coding	0.558525	5.23809	76.1024	2.69325e-18	4.47068e-17	MCTP1	chr5	94703741	95284575	-	gene_id "ENSG00000175471.19"; gene_type "protein_coding"; gene_name "MCTP1"; level 1; tag "ncRNA_host"; tag "overlapping_locus"; havana_gene "OTTHUMG00000162742.8";
ENSG00000182481.8	KPNA2	protein_coding	-0.31268	8.65372	76.0719	2.73522e-18	4.5356e-17	KPNA2	chr17	68035519	68046842	+	gene_id "ENSG00000182481.8"; gene_type "protein_coding"; gene_name "KPNA2"; level 2; havana_gene "OTTHUMG00000179784.2";
ENSG00000049192.14	ADAMTS6	protein_coding	-1.78325	2.14397	76.0293	2.79482e-18	4.62958e-17	ADAMTS6	chr5	65148736	65481920	-	gene_id "ENSG00000049192.14"; gene_type "protein_coding"; gene_name "ADAMTS6"; level 2; tag "overlapping_locus"; havana_gene "OTTHUMG00000074079.7";
ENSG00000105329.9	TGFB1	protein_coding	1.46891	5.97338	75.9809	2.86421e-18	4.73956e-17	TGFB1	chr19	41301587	41353911	-	gene_id "ENSG00000105329.9"; gene_type "protein_coding"; gene_name "TGFB1"; level 1; havana_gene "OTTHUMG00000182760.5";
ENSG00000134321.11	RSAD2	protein_coding	-2.789	-0.166484	75.9428	2.92004e-18	4.82691e-17	RSAD2	chr2	6865806	6898239	+	gene_id "ENSG00000134321.11"; gene_type "protein_coding"; gene_name "RSAD2"; level 2; havana_gene "OTTHUMG00000090352.4";
ENSG00000228649.8	SNHG26	processed_transcript	-0.801746	4.13888	75.9125	2.96524e-18	4.89652e-17	SNHG26	chr7	22854178	22861579	+	gene_id "ENSG00000228649.8"; gene_type "processed_transcript"; gene_name "SNHG26"; level 2; tag "ncRNA_host"; havana_gene "OTTHUMG00000152563.5";
ENSG00000152661.7	GJA1	protein_coding	-0.731133	5.93521	75.8807	3.01333e-18	4.97074e-17	GJA1	chr6	121435692	121449727	+	gene_id "ENSG00000152661.7"; gene_type "protein_coding"; gene_name "GJA1"; level 2; havana_gene "OTTHUMG00000015479.1";
ENSG00000168785.7	TSPAN5	protein_coding	-1.13431	2.53217	75.8143	3.1164e-18	5.13541e-17	TSPAN5	chr4	98470367	98658629	-	gene_id "ENSG00000168785.7"; gene_type "protein_coding"; gene_name "TSPAN5"; level 2; havana_gene "OTTHUMG00000131008.4";
ENSG00000106348.16	IMPDH1	protein_coding	-0.403771	7.54003	75.8056	3.13009e-18	5.15261e-17	IMPDH1	chr7	128392277	128410252	-	gene_id "ENSG00000106348.16"; gene_type "protein_coding"; gene_name "IMPDH1"; level 2; havana_gene "OTTHUMG00000157713.3";
ENSG00000188807.12	TMEM201	protein_coding	-0.713767	5.52039	75.6366	3.40976e-18	5.60716e-17	TMEM201	chr1	9588922	9614873	+	gene_id "ENSG00000188807.12"; gene_type "protein_coding"; gene_name "TMEM201"; level 2; havana_gene "OTTHUMG00000057457.2";
ENSG00000116675.15	DNAJC6	protein_coding	0.814822	3.37658	75.5781	3.51239e-18	5.76994e-17	DNAJC6	chr1	65248219	65415869	+	gene_id "ENSG00000116675.15"; gene_type "protein_coding"; gene_name "DNAJC6"; level 2; havana_gene "OTTHUMG00000009066.3";
ENSG00000136492.8	BRIP1	protein_coding	-0.766173	5.08278	75.5128	3.63037e-18	5.95757e-17	BRIP1	chr17	61681266	61863521	-	gene_id "ENSG00000136492.8"; gene_type "protein_coding"; gene_name "BRIP1"; level 1; havana_gene "OTTHUMG00000179233.2";
ENSG00000101871.14	MID1	protein_coding	-0.617849	5.4639	75.5045	3.64579e-18	5.97669e-17	MID1	chrX	10445310	10833654	-	gene_id "ENSG00000101871.14"; gene_type "protein_coding"; gene_name "MID1"; level 2; havana_gene "OTTHUMG00000021127.4";
ENSG00000152409.8	JMY	protein_coding	0.508503	5.25926	75.4669	3.7158e-18	6.08516e-17	JMY	chr5	79236189	79327215	+	gene_id "ENSG00000152409.8"; gene_type "protein_coding"; gene_name "JMY"; level 2; havana_gene "OTTHUMG00000131301.6";
ENSG00000187554.11	TLR5	protein_coding	1.97654	0.315541	75.4148	3.81529e-18	6.24163e-17	TLR5	chr1	223109406	223143282	-	gene_id "ENSG00000187554.11"; gene_type "protein_coding"; gene_name "TLR5"; level 2; havana_gene "OTTHUMG00000037937.5";
ENSG00000100461.17	RBM23	protein_coding	-0.324978	6.53798	75.3631	3.91639e-18	6.40041e-17	RBM23	chr14	22893206	22919184	-	gene_id "ENSG00000100461.17"; gene_type "protein_coding"; gene_name "RBM23"; level 1; havana_gene "OTTHUMG00000171467.9";
ENSG00000184349.12	EFNA5	protein_coding	0.680183	4.24087	75.3382	3.96617e-18	6.47508e-17	EFNA5	chr5	107376889	107670895	-	gene_id "ENSG00000184349.12"; gene_type "protein_coding"; gene_name "EFNA5"; level 1; havana_gene "OTTHUMG00000128741.3";
ENSG00000160796.16	NBEAL2	protein_coding	0.594	7.00381	75.2631	4.11991e-18	6.71915e-17	NBEAL2	chr3	46979683	47009703	+	gene_id "ENSG00000160796.16"; gene_type "protein_coding"; gene_name "NBEAL2"; level 1; havana_gene "OTTHUMG00000156497.5";
ENSG00000154447.14	SH3RF1	protein_coding	-0.687513	4.07948	75.2363	4.17622e-18	6.80397e-17	SH3RF1	chr4	169094256	169271105	-	gene_id "ENSG00000154447.14"; gene_type "protein_coding"; gene_name "SH3RF1"; level 2; havana_gene "OTTHUMG00000161010.5";
ENSG00000144136.10	SLC20A1	protein_coding	-0.40179	8.48555	75.1374	4.39064e-18	7.14597e-17	SLC20A1	chr2	112645857	112663827	+	gene_id "ENSG00000144136.10"; gene_type "protein_coding"; gene_name "SLC20A1"; level 1; havana_gene "OTTHUMG00000131317.4";
ENSG00000181284.2	TMEM102	protein_coding	0.814914	3.98549	75.1097	4.45274e-18	7.23959e-17	TMEM102	chr17	7435443	7437679	+	gene_id "ENSG00000181284.2"; gene_type "protein_coding"; gene_name "TMEM102"; level 2; tag "overlapping_locus"; havana_gene "OTTHUMG00000132901.1";
ENSG00000164104.11	HMGB2	protein_coding	-0.516759	8.05885	75.0027	4.70076e-18	7.635e-17	HMGB2	chr4	173331695	173335125	-	gene_id "ENSG00000164104.11"; gene_type "protein_coding"; gene_name "HMGB2"; level 2; havana_gene "OTTHUMG00000160799.2";
ENSG00000106012.17	IQCE	protein_coding	-0.552705	5.68724	74.9995	4.70843e-18	7.63962e-17	IQCE	chr7	2558972	2614734	+	gene_id "ENSG00000106012.17"; gene_type "protein_coding"; gene_name "IQCE"; level 1; havana_gene "OTTHUMG00000152047.8";
ENSG00000160570.13	DEDD2	protein_coding	-0.525352	5.16856	74.9416	4.84845e-18	7.85876e-17	DEDD2	chr19	42198598	42220140	-	gene_id "ENSG00000160570.13"; gene_type "protein_coding"; gene_name "DEDD2"; level 2; havana_gene "OTTHUMG00000182763.4";
ENSG00000166503.8	HDGFL3	protein_coding	-0.625176	5.63039	74.9266	4.88535e-18	7.91048e-17	HDGFL3	chr15	83112738	83208018	-	gene_id "ENSG00000166503.8"; gene_type "protein_coding"; gene_name "HDGFL3"; level 2; tag "overlapping_locus"; havana_gene "OTTHUMG00000172685.2";
ENSG00000036549.12	ZZZ3	protein_coding	-0.424114	6.11656	74.9004	4.95076e-18	8.00402e-17	ZZZ3	chr1	77562416	77683419	-	gene_id "ENSG00000036549.12"; gene_type "protein_coding"; gene_name "ZZZ3"; level 1; havana_gene "OTTHUMG00000009652.6";
ENSG00000146263.11	MMS22L	protein_coding	-0.480327	5.69494	74.8994	4.95323e-18	8.00402e-17	MMS22L	chr6	97142161	97283217	-	gene_id "ENSG00000146263.11"; gene_type "protein_coding"; gene_name "MMS22L"; level 1; havana_gene "OTTHUMG00000015248.4";
ENSG00000184990.12	SIVA1	protein_coding	-0.490519	7.04086	74.8953	4.96339e-18	8.01225e-17	SIVA1	chr14	104753100	104768494	+	gene_id "ENSG00000184990.12"; gene_type "protein_coding"; gene_name "SIVA1"; level 2; havana_gene "OTTHUMG00000170819.3";
ENSG00000143507.17	DUSP10	protein_coding	1.02031	4.13527	74.782	5.25656e-18	8.47687e-17	DUSP10	chr1	221701424	221742176	-	gene_id "ENSG00000143507.17"; gene_type "protein_coding"; gene_name "DUSP10"; level 2; havana_gene "OTTHUMG00000037269.2";
ENSG00000188549.12	C15orf52	protein_coding	-0.656833	6.35	74.6511	5.61692e-18	9.04879e-17	C15orf52	chr15	40331452	40340967	-	gene_id "ENSG00000188549.12"; gene_type "protein_coding"; gene_name "C15orf52"; level 2; tag "ncRNA_host"; havana_gene "OTTHUMG00000129981.4";
ENSG00000169908.11	TM4SF1	protein_coding	0.56784	7.25971	74.5675	5.85988e-18	9.43059e-17	TM4SF1	chr3	149369022	149377865	-	gene_id "ENSG00000169908.11"; gene_type "protein_coding"; gene_name "TM4SF1"; level 2; havana_gene "OTTHUMG00000159597.1";
ENSG00000184465.15	WDR27	protein_coding	0.689631	4.38349	74.2462	6.89565e-18	1.10862e-16	WDR27	chr6	169457212	169702048	-	gene_id "ENSG00000184465.15"; gene_type "protein_coding"; gene_name "WDR27"; level 2; havana_gene "OTTHUMG00000016061.4";
ENSG00000065361.14	ERBB3	protein_coding	0.768671	3.56018	74.2356	6.93273e-18	1.11346e-16	ERBB3	chr12	56079857	56103505	+	gene_id "ENSG00000065361.14"; gene_type "protein_coding"; gene_name "ERBB3"; level 2; tag "overlapping_locus"; havana_gene "OTTHUMG00000170140.7";
ENSG00000138614.14	INTS14	protein_coding	-0.316179	6.64165	74.2199	6.98805e-18	1.1212e-16	INTS14	chr15	65578753	65611289	-	gene_id "ENSG00000138614.14"; gene_type "protein_coding"; gene_name "INTS14"; level 1; havana_gene "OTTHUMG00000133159.11";
ENSG00000137834.14	SMAD6	protein_coding	-0.992206	4.0775	74.2034	7.04689e-18	1.1295e-16	SMAD6	chr15	66702228	66782848	+	gene_id "ENSG00000137834.14"; gene_type "protein_coding"; gene_name "SMAD6"; level 2; tag "overlapping_locus"; havana_gene "OTTHUMG00000133218.6";
ENSG00000145284.11	SCD5	protein_coding	1.91579	1.83148	74.1624	7.19465e-18	1.15202e-16	SCD5	chr4	82629539	82798857	-	gene_id "ENSG00000145284.11"; gene_type "protein_coding"; gene_name "SCD5"; level 2; tag "ncRNA_host"; havana_gene "OTTHUMG00000130293.1";
ENSG00000162783.10	IER5	protein_coding	0.952089	8.95702	74.0659	7.55521e-18	1.20853e-16	IER5	chr1	181088712	181092899	+	gene_id "ENSG00000162783.10"; gene_type "protein_coding"; gene_name "IER5"; level 2; havana_gene "OTTHUMG00000035178.2";
ENSG00000110321.16	EIF4G2	protein_coding	-0.281459	10.2514	74.0134	7.75897e-18	1.23987e-16	EIF4G2	chr11	10797050	10809110	-	gene_id "ENSG00000110321.16"; gene_type "protein_coding"; gene_name "EIF4G2"; level 1; tag "ncRNA_host"; havana_gene "OTTHUMG00000165823.7";
ENSG00000188554.13	NBR1	protein_coding	0.411672	6.78926	73.9995	7.8138e-18	1.24737e-16	NBR1	chr17	43170481	43211689	+	gene_id "ENSG00000188554.13"; gene_type "protein_coding"; gene_name "NBR1"; level 1; havana_gene "OTTHUMG00000180878.1";
ENSG00000086712.12	TXLNG	protein_coding	-0.384589	6.71976	73.9115	8.1697e-18	1.30287e-16	TXLNG	chrX	16786427	16844519	+	gene_id "ENSG00000086712.12"; gene_type "protein_coding"; gene_name "TXLNG"; level 2; tag "overlapping_locus"; havana_gene "OTTHUMG00000021196.1";
ENSG00000121579.12	NAA50	protein_coding	-0.229936	9.07675	73.7106	9.04526e-18	1.44105e-16	NAA50	chr3	113716460	113746300	-	gene_id "ENSG00000121579.12"; gene_type "protein_coding"; gene_name "NAA50"; level 2; tag "overlapping_locus"; havana_gene "OTTHUMG00000159294.3";
ENSG00000177606.6	JUN	protein_coding	-0.57477	6.77152	73.7068	9.06277e-18	1.44239e-16	JUN	chr1	58780788	58784327	-	gene_id "ENSG00000177606.6"; gene_type "protein_coding"; gene_name "JUN"; level 2; havana_gene "OTTHUMG00000008376.1";
ENSG00000145632.14	PLK2	protein_coding	0.704021	7.38671	73.6526	9.3147e-18	1.481e-16	PLK2	chr5	58453982	58460260	-	gene_id "ENSG00000145632.14"; gene_type "protein_coding"; gene_name "PLK2"; level 2; havana_gene "OTTHUMG00000097047.2";
ENSG00000136754.17	ABI1	protein_coding	0.532086	6.40544	73.6372	9.38788e-18	1.49114e-16	ABI1	chr10	26746593	26861087	-	gene_id "ENSG00000136754.17"; gene_type "protein_coding"; gene_name "ABI1"; level 2; tag "ncRNA_host"; havana_gene "OTTHUMG00000017848.3";
ENSG00000164818.15	DNAAF5	protein_coding	-0.268243	7.23889	73.6199	9.47062e-18	1.5021e-16	DNAAF5	chr7	726701	786475	+	gene_id "ENSG00000164818.15"; gene_type "protein_coding"; gene_name "DNAAF5"; level 1; havana_gene "OTTHUMG00000151416.3";
ENSG00000173482.16	PTPRM	protein_coding	0.332652	6.0974	73.6188	9.47587e-18	1.5021e-16	PTPRM	chr18	7566782	8406861	+	gene_id "ENSG00000173482.16"; gene_type "protein_coding"; gene_name "PTPRM"; level 2; tag "ncRNA_host"; tag "overlapping_locus"; havana_gene "OTTHUMG00000131575.5";
ENSG00000173391.8	OLR1	protein_coding	-0.474995	7.12168	73.571	9.70806e-18	1.53737e-16	OLR1	chr12	10158301	10172138	-	gene_id "ENSG00000173391.8"; gene_type "protein_coding"; gene_name "OLR1"; level 1; havana_gene "OTTHUMG00000168527.4";
ENSG00000133703.11	KRAS	protein_coding	0.576007	5.8035	73.4669	1.02337e-17	1.61899e-16	KRAS	chr12	25204789	25250936	-	gene_id "ENSG00000133703.11"; gene_type "protein_coding"; gene_name "KRAS"; level 2; havana_gene "OTTHUMG00000171193.2";
ENSG00000151914.19	DST	protein_coding	-0.777653	8.24647	73.3736	1.07294e-17	1.69571e-16	DST	chr6	56457987	56954628	-	gene_id "ENSG00000151914.19"; gene_type "protein_coding"; gene_name "DST"; level 1; havana_gene "OTTHUMG00000014913.19";
ENSG00000180537.12	RNF182	protein_coding	3.95344	1.05158	73.3142	1.1057e-17	1.74575e-16	RNF182	chr6	13924446	13980302	+	gene_id "ENSG00000180537.12"; gene_type "protein_coding"; gene_name "RNF182"; level 2; tag "overlapping_locus"; havana_gene "OTTHUMG00000014280.3";
ENSG00000175334.7	BANF1	protein_coding	-0.406843	7.26054	73.297	1.11535e-17	1.75923e-16	BANF1	chr11	66002079	66004149	+	gene_id "ENSG00000175334.7"; gene_type "protein_coding"; gene_name "BANF1"; level 2; havana_gene "OTTHUMG00000166749.2";
ENSG00000042493.15	CAPG	protein_coding	0.554077	6.86156	73.2729	1.12908e-17	1.77912e-16	CAPG	chr2	85394748	85418432	-	gene_id "ENSG00000042493.15"; gene_type "protein_coding"; gene_name "CAPG"; level 1; havana_gene "OTTHUMG00000130183.22";
ENSG00000091651.8	ORC6	protein_coding	-0.585536	5.22636	72.9479	1.3312e-17	2.09552e-16	ORC6	chr16	46689643	46698394	+	gene_id "ENSG00000091651.8"; gene_type "protein_coding"; gene_name "ORC6"; level 2; havana_gene "OTTHUMG00000132539.4";
ENSG00000176014.12	TUBB6	protein_coding	0.359121	8.94219	72.7857	1.4452e-17	2.27271e-16	TUBB6	chr18	12307669	12344320	+	gene_id "ENSG00000176014.12"; gene_type "protein_coding"; gene_name "TUBB6"; level 1; havana_gene "OTTHUMG00000131692.3";
ENSG00000127507.17	ADGRE2	protein_coding	0.756542	4.79838	72.7506	1.47116e-17	2.31123e-16	ADGRE2	chr19	14732393	14778541	-	gene_id "ENSG00000127507.17"; gene_type "protein_coding"; gene_name "ADGRE2"; level 1; havana_gene "OTTHUMG00000183408.3";
ENSG00000129353.14	SLC44A2	protein_coding	0.471728	6.60476	72.7457	1.47476e-17	2.31459e-16	SLC44A2	chr19	10602457	10644559	+	gene_id "ENSG00000129353.14"; gene_type "protein_coding"; gene_name "SLC44A2"; level 1; havana_gene "OTTHUMG00000180585.3";
ENSG00000005020.12	SKAP2	protein_coding	0.531304	5.09239	72.5604	1.61995e-17	2.53995e-16	SKAP2	chr7	26667062	26995239	-	gene_id "ENSG00000005020.12"; gene_type "protein_coding"; gene_name "SKAP2"; level 2; tag "overlapping_locus"; havana_gene "OTTHUMG00000023495.4";
ENSG00000183696.13	UPP1	protein_coding	-0.656327	6.96021	72.5185	1.65471e-17	2.59189e-16	UPP1	chr7	48088628	48108733	+	gene_id "ENSG00000183696.13"; gene_type "protein_coding"; gene_name "UPP1"; level 2; havana_gene "OTTHUMG00000129253.3";
ENSG00000182492.15	BGN	protein_coding	5.54662	-1.5918	72.4938	1.67556e-17	2.62196e-16	BGN	chrX	153494939	153509554	+	gene_id "ENSG00000182492.15"; gene_type "protein_coding"; gene_name "BGN"; level 2; havana_gene "OTTHUMG00000024205.4";
ENSG00000139266.5	MARCH9	protein_coding	1.04841	3.04695	72.4574	1.70676e-17	2.66814e-16	2018-03-09	chr12	57755098	57760407	+	gene_id "ENSG00000139266.5"; gene_type "protein_coding"; gene_name "MARCH9"; level 2; havana_gene "OTTHUMG00000170456.1";
ENSG00000134698.10	AGO4	protein_coding	0.707672	3.87192	72.4412	1.72087e-17	2.68755e-16	AGO4	chr1	35808172	35857890	+	gene_id "ENSG00000134698.10"; gene_type "protein_coding"; gene_name "AGO4"; level 2; havana_gene "OTTHUMG00000004243.4";
ENSG00000131018.22	SYNE1	protein_coding	-1.47203	1.96223	72.3961	1.76061e-17	2.7469e-16	SYNE1	chr6	152121684	152637801	-	gene_id "ENSG00000131018.22"; gene_type "protein_coding"; gene_name "SYNE1"; level 1; havana_gene "OTTHUMG00000015841.12";
ENSG00000251095.6	AC097478.1	antisense_RNA	1.34458	2.69529	72.3788	1.77613e-17	2.76839e-16	AC097478.1	chr4	89551356	89726752	+	gene_id "ENSG00000251095.6"; gene_type "antisense_RNA"; gene_name "AC097478.1"; level 2; havana_gene "OTTHUMG00000161187.3";
ENSG00000213551.4	DNAJC9	protein_coding	-0.582828	5.8616	72.3251	1.82508e-17	2.84189e-16	DNAJC9	chr10	73183362	73248862	-	gene_id "ENSG00000213551.4"; gene_type "protein_coding"; gene_name "DNAJC9"; level 2; tag "ncRNA_host"; tag "overlapping_locus"; havana_gene "OTTHUMG00000018461.1";
ENSG00000084731.14	KIF3C	protein_coding	0.943503	3.21878	72.1847	1.95969e-17	3.04849e-16	KIF3C	chr2	25926596	25982749	-	gene_id "ENSG00000084731.14"; gene_type "protein_coding"; gene_name "KIF3C"; level 1; havana_gene "OTTHUMG00000094797.4";
ENSG00000101361.16	NOP56	protein_coding	-0.22821	8.45593	72.1675	1.97687e-17	3.0722e-16	NOP56	chr20	2652145	2658393	+	gene_id "ENSG00000101361.16"; gene_type "protein_coding"; gene_name "NOP56"; level 2; tag "ncRNA_host"; havana_gene "OTTHUMG00000031703.6";
ENSG00000117461.14	PIK3R3	protein_coding	0.716451	3.60751	72.1136	2.03161e-17	3.15355e-16	PIK3R3	chr1	46040140	46133036	-	gene_id "ENSG00000117461.14"; gene_type "protein_coding"; gene_name "PIK3R3"; level 2; tag "overlapping_locus"; havana_gene "OTTHUMG00000008096.3";
ENSG00000135632.11	SMYD5	protein_coding	-0.578964	5.43897	72.112	2.0332e-17	3.15355e-16	SMYD5	chr2	73214222	73227237	+	gene_id "ENSG00000135632.11"; gene_type "protein_coding"; gene_name "SMYD5"; level 1; havana_gene "OTTHUMG00000150482.4";
ENSG00000179163.11	FUCA1	protein_coding	-0.958066	2.31425	72.0821	2.06429e-17	3.19865e-16	FUCA1	chr1	23845077	23868294	-	gene_id "ENSG00000179163.11"; gene_type "protein_coding"; gene_name "FUCA1"; level 2; havana_gene "OTTHUMG00000002965.2";
ENSG00000163872.15	YEATS2	protein_coding	0.745414	5.89051	71.952	2.20501e-17	3.41334e-16	YEATS2	chr3	183697818	183812625	+	gene_id "ENSG00000163872.15"; gene_type "protein_coding"; gene_name "YEATS2"; level 1; havana_gene "OTTHUMG00000156898.2";
ENSG00000089876.11	DHX32	protein_coding	0.467585	5.82867	71.8782	2.28898e-17	3.53986e-16	DHX32	chr10	125836337	125896436	-	gene_id "ENSG00000089876.11"; gene_type "protein_coding"; gene_name "DHX32"; level 2; tag "ncRNA_host"; havana_gene "OTTHUMG00000019238.3";
ENSG00000125657.4	TNFSF9	protein_coding	1.05308	3.82698	71.8391	2.33478e-17	3.60718e-16	TNFSF9	chr19	6530999	6535928	+	gene_id "ENSG00000125657.4"; gene_type "protein_coding"; gene_name "TNFSF9"; level 2; havana_gene "OTTHUMG00000181831.2";
ENSG00000180638.17	SLC47A2	protein_coding	-2.10248	0.450788	71.7272	2.471e-17	3.81391e-16	SLC47A2	chr17	19678288	19718979	-	gene_id "ENSG00000180638.17"; gene_type "protein_coding"; gene_name "SLC47A2"; level 2; havana_gene "OTTHUMG00000059464.8";
ENSG00000100060.17	MFNG	protein_coding	-1.67862	1.84916	71.7148	2.48663e-17	3.83431e-16	MFNG	chr22	37469063	37486401	-	gene_id "ENSG00000100060.17"; gene_type "protein_coding"; gene_name "MFNG"; level 2; havana_gene "OTTHUMG00000150560.3";
ENSG00000134107.4	BHLHE40	protein_coding	1.33308	6.47985	71.6555	2.56251e-17	3.94747e-16	BHLHE40	chr3	4979116	4985323	+	gene_id "ENSG00000134107.4"; gene_type "protein_coding"; gene_name "BHLHE40"; level 2; havana_gene "OTTHUMG00000119035.2";
ENSG00000113460.12	BRIX1	protein_coding	-0.295972	6.88046	71.6025	2.63224e-17	4.05093e-16	BRIX1	chr5	34915376	34925996	+	gene_id "ENSG00000113460.12"; gene_type "protein_coding"; gene_name "BRIX1"; level 2; havana_gene "OTTHUMG00000162021.2";
ENSG00000074219.13	TEAD2	protein_coding	1.37873	2.86263	71.5549	2.69649e-17	4.14579e-16	TEAD2	chr19	49340595	49362457	-	gene_id "ENSG00000074219.13"; gene_type "protein_coding"; gene_name "TEAD2"; level 1; havana_gene "OTTHUMG00000183174.3";
ENSG00000028116.16	VRK2	protein_coding	-0.777795	4.2067	71.1737	3.27121e-17	5.02453e-16	VRK2	chr2	57907651	58159920	+	gene_id "ENSG00000028116.16"; gene_type "protein_coding"; gene_name "VRK2"; level 1; havana_gene "OTTHUMG00000129348.6";
ENSG00000116649.9	SRM	protein_coding	-0.525051	7.12767	71.1214	3.35899e-17	5.15436e-16	SRM	chr1	11054584	11060024	-	gene_id "ENSG00000116649.9"; gene_type "protein_coding"; gene_name "SRM"; level 1; havana_gene "OTTHUMG00000002119.3";
ENSG00000166451.13	CENPN	protein_coding	-0.610132	5.19979	71.0957	3.40307e-17	5.21694e-16	CENPN	chr16	81006498	81033114	+	gene_id "ENSG00000166451.13"; gene_type "protein_coding"; gene_name "CENPN"; level 2; tag "overlapping_locus"; havana_gene "OTTHUMG00000137628.2";
ENSG00000058085.14	LAMC2	protein_coding	-0.83857	9.70076	71.0905	3.41202e-17	5.22561e-16	LAMC2	chr1	183186238	183244900	+	gene_id "ENSG00000058085.14"; gene_type "protein_coding"; gene_name "LAMC2"; level 2; havana_gene "OTTHUMG00000035520.3";
ENSG00000130024.14	PHF10	protein_coding	0.453355	5.1825	71.0824	3.42612e-17	5.24212e-16	PHF10	chr6	169703905	169725566	-	gene_id "ENSG00000130024.14"; gene_type "protein_coding"; gene_name "PHF10"; level 2; havana_gene "OTTHUMG00000016058.3";
ENSG00000197442.9	MAP3K5	protein_coding	0.527634	5.09995	71.0022	3.56828e-17	5.45437e-16	MAP3K5	chr6	136557047	136792518	-	gene_id "ENSG00000197442.9"; gene_type "protein_coding"; gene_name "MAP3K5"; level 2; havana_gene "OTTHUMG00000015647.1";
ENSG00000215012.8	RTL10	protein_coding	-0.557097	4.97977	70.866	3.82323e-17	5.83844e-16	RTL10	chr22	19846138	19854896	-	gene_id "ENSG00000215012.8"; gene_type "protein_coding"; gene_name "RTL10"; level 2; tag "overlapping_locus"; havana_gene "OTTHUMG00000030314.5";
ENSG00000197451.11	HNRNPAB	protein_coding	-0.32842	9.23548	70.6776	4.20636e-17	6.41733e-16	HNRNPAB	chr5	178204507	178211163	+	gene_id "ENSG00000197451.11"; gene_type "protein_coding"; gene_name "HNRNPAB"; level 2; havana_gene "OTTHUMG00000163452.1";
ENSG00000145375.7	SPATA5	protein_coding	-0.661959	4.61175	70.601	4.37288e-17	6.65961e-16	SPATA5	chr4	122923074	123319450	+	gene_id "ENSG00000145375.7"; gene_type "protein_coding"; gene_name "SPATA5"; level 1; havana_gene "OTTHUMG00000133074.4";
ENSG00000214900.9	LINC01588	lincRNA	1.37197	2.20902	70.6007	4.37358e-17	6.65961e-16	LINC01588	chr14	49927571	50092643	-	gene_id "ENSG00000214900.9"; gene_type "lincRNA"; gene_name "LINC01588"; level 2; havana_gene "OTTHUMG00000171567.4";
ENSG00000139718.10	SETD1B	protein_coding	-0.6611	4.85798	70.5853	4.4079e-17	6.70543e-16	SETD1B	chr12	121804180	121832584	+	gene_id "ENSG00000139718.10"; gene_type "protein_coding"; gene_name "SETD1B"; level 2; havana_gene "OTTHUMG00000169080.3";
ENSG00000154310.16	TNIK	protein_coding	0.805454	3.3382	70.4859	4.63563e-17	7.0451e-16	TNIK	chr3	171061339	171460408	-	gene_id "ENSG00000154310.16"; gene_type "protein_coding"; gene_name "TNIK"; level 1; tag "ncRNA_host"; havana_gene "OTTHUMG00000159036.3";
ENSG00000164647.8	STEAP1	protein_coding	-0.80864	4.32027	70.4406	4.74333e-17	7.20186e-16	STEAP1	chr7	90154375	90164829	+	gene_id "ENSG00000164647.8"; gene_type "protein_coding"; gene_name "STEAP1"; level 2; havana_gene "OTTHUMG00000023006.6";
ENSG00000151929.9	BAG3	protein_coding	-0.375624	7.57814	70.3965	4.85053e-17	7.35757e-16	BAG3	chr10	119651370	119677819	+	gene_id "ENSG00000151929.9"; gene_type "protein_coding"; gene_name "BAG3"; level 2; havana_gene "OTTHUMG00000019155.2";
ENSG00000138646.8	HERC5	protein_coding	-1.55215	1.69091	70.3903	4.86578e-17	7.37364e-16	HERC5	chr4	88457117	88506163	+	gene_id "ENSG00000138646.8"; gene_type "protein_coding"; gene_name "HERC5"; level 2; havana_gene "OTTHUMG00000130953.5";
ENSG00000118898.15	PPL	protein_coding	0.682613	7.82262	70.3553	4.95287e-17	7.49843e-16	PPL	chr16	4882507	4960741	-	gene_id "ENSG00000118898.15"; gene_type "protein_coding"; gene_name "PPL"; level 2; havana_gene "OTTHUMG00000129528.8";
ENSG00000121774.17	KHDRBS1	protein_coding	-0.224391	8.0197	70.193	5.37768e-17	8.13381e-16	KHDRBS1	chr1	32013829	32060850	+	gene_id "ENSG00000121774.17"; gene_type "protein_coding"; gene_name "KHDRBS1"; level 2; havana_gene "OTTHUMG00000003921.9";
ENSG00000253276.2	CCDC71L	protein_coding	0.744613	5.91088	70.1555	5.48082e-17	8.2819e-16	CCDC71L	chr7	106656765	106660996	-	gene_id "ENSG00000253276.2"; gene_type "protein_coding"; gene_name "CCDC71L"; level 2; tag "overlapping_locus"; havana_gene "OTTHUMG00000164150.1";
ENSG00000161638.10	ITGA5	protein_coding	2.17016	7.71843	70.1332	5.54335e-17	8.3684e-16	ITGA5	chr12	54395261	54419460	-	gene_id "ENSG00000161638.10"; gene_type "protein_coding"; gene_name "ITGA5"; level 2; havana_gene "OTTHUMG00000169841.2";
ENSG00000137699.16	TRIM29	protein_coding	0.393792	9.1132	70.0546	5.76849e-17	8.69999e-16	TRIM29	chr11	120111275	120185529	-	gene_id "ENSG00000137699.16"; gene_type "protein_coding"; gene_name "TRIM29"; level 1; havana_gene "OTTHUMG00000140377.7";
ENSG00000157150.4	TIMP4	protein_coding	2.06824	-0.286542	69.9325	6.13681e-17	9.24668e-16	TIMP4	chr3	12153051	12159351	-	gene_id "ENSG00000157150.4"; gene_type "protein_coding"; gene_name "TIMP4"; level 2; havana_gene "OTTHUMG00000129763.1";
ENSG00000130816.14	DNMT1	protein_coding	-0.465569	8.0114	69.916	6.1885e-17	9.31569e-16	DNMT1	chr19	10133345	10231286	-	gene_id "ENSG00000130816.14"; gene_type "protein_coding"; gene_name "DNMT1"; level 1; tag "overlapping_locus"; havana_gene "OTTHUMG00000180397.3";
ENSG00000176658.16	MYO1D	protein_coding	0.466234	5.89513	69.9073	6.21592e-17	9.34809e-16	MYO1D	chr17	32492522	32877177	-	gene_id "ENSG00000176658.16"; gene_type "protein_coding"; gene_name "MYO1D"; level 1; tag "ncRNA_host"; tag "overlapping_locus"; havana_gene "OTTHUMG00000179636.2";
ENSG00000155660.10	PDIA4	protein_coding	-0.358676	8.31039	69.8342	6.45038e-17	9.69149e-16	PDIA4	chr7	149003062	149028641	-	gene_id "ENSG00000155660.10"; gene_type "protein_coding"; gene_name "PDIA4"; level 1; havana_gene "OTTHUMG00000150248.2";
ENSG00000122863.5	CHST3	protein_coding	-0.532851	6.45087	69.7351	6.78294e-17	1.01815e-15	CHST3	chr10	71964365	72013564	+	gene_id "ENSG00000122863.5"; gene_type "protein_coding"; gene_name "CHST3"; level 2; havana_gene "OTTHUMG00000018431.1";
ENSG00000145860.11	RNF145	protein_coding	0.441074	7.43315	69.6743	6.99507e-17	1.049e-15	RNF145	chr5	159157409	159210053	-	gene_id "ENSG00000145860.11"; gene_type "protein_coding"; gene_name "RNF145"; level 1; havana_gene "OTTHUMG00000130306.5";
ENSG00000126773.12	PCNX4	protein_coding	-0.323613	6.19712	69.6567	7.05798e-17	1.05743e-15	PCNX4	chr14	60091911	60169133	+	gene_id "ENSG00000126773.12"; gene_type "protein_coding"; gene_name "PCNX4"; level 2; tag "overlapping_locus"; havana_gene "OTTHUMG00000150361.5";
ENSG00000136826.14	KLF4	protein_coding	-0.814392	5.05841	69.6368	7.12943e-17	1.06712e-15	KLF4	chr9	107484852	107490482	-	gene_id "ENSG00000136826.14"; gene_type "protein_coding"; gene_name "KLF4"; level 2; havana_gene "OTTHUMG00000020449.3";
ENSG00000103534.16	TMC5	protein_coding	-1.2229	2.27125	69.6338	7.14038e-17	1.06775e-15	TMC5	chr16	19410496	19499113	+	gene_id "ENSG00000103534.16"; gene_type "protein_coding"; gene_name "TMC5"; level 1; tag "ncRNA_host"; havana_gene "OTTHUMG00000131458.4";
ENSG00000102871.15	TRADD	protein_coding	0.657901	4.50351	69.5786	7.3428e-17	1.09699e-15	TRADD	chr16	67154180	67160298	-	gene_id "ENSG00000102871.15"; gene_type "protein_coding"; gene_name "TRADD"; level 2; havana_gene "OTTHUMG00000137519.3";
ENSG00000179604.9	CDC42EP4	protein_coding	0.691862	5.50747	69.5416	7.48178e-17	1.1167e-15	CDC42EP4	chr17	73283624	73312175	-	gene_id "ENSG00000179604.9"; gene_type "protein_coding"; gene_name "CDC42EP4"; level 1; havana_gene "OTTHUMG00000178419.2";
ENSG00000164080.13	RAD54L2	protein_coding	-0.526812	5.39677	69.4966	7.6546e-17	1.14142e-15	RAD54L2	chr3	51541144	51668667	+	gene_id "ENSG00000164080.13"; gene_type "protein_coding"; gene_name "RAD54L2"; level 1; tag "overlapping_locus"; havana_gene "OTTHUMG00000152936.5";
ENSG00000058453.16	CROCC	protein_coding	-1.1658	4.39166	69.4233	7.94446e-17	1.18352e-15	CROCC	chr1	16740273	16972979	+	gene_id "ENSG00000058453.16"; gene_type "protein_coding"; gene_name "CROCC"; level 2; tag "ncRNA_host"; tag "overlapping_locus"; havana_gene "OTTHUMG00000002200.9";
ENSG00000136244.11	IL6	protein_coding	-1.1762	4.48595	69.3278	8.33861e-17	1.24107e-15	IL6	chr7	22725884	22732002	+	gene_id "ENSG00000136244.11"; gene_type "protein_coding"; gene_name "IL6"; level 2; havana_gene "OTTHUMG00000023178.5";
ENSG00000123815.11	COQ8B	protein_coding	0.649126	4.53593	69.2916	8.49309e-17	1.26288e-15	COQ8B	chr19	40691529	40718207	-	gene_id "ENSG00000123815.11"; gene_type "protein_coding"; gene_name "COQ8B"; level 2; tag "ncRNA_host"; havana_gene "OTTHUMG00000182620.7";
ENSG00000215883.10	CYB5RL	protein_coding	-0.889922	3.06936	69.2494	8.67663e-17	1.28896e-15	CYB5RL	chr1	54169651	54200036	-	gene_id "ENSG00000215883.10"; gene_type "protein_coding"; gene_name "CYB5RL"; level 1; tag "overlapping_locus"; havana_gene "OTTHUMG00000008082.13";
ENSG00000166166.12	TRMT61A	protein_coding	-0.657656	6.49018	69.2273	8.77462e-17	1.3023e-15	TRMT61A	chr14	103529184	103537073	+	gene_id "ENSG00000166166.12"; gene_type "protein_coding"; gene_name "TRMT61A"; level 2; havana_gene "OTTHUMG00000171762.1";
ENSG00000170425.3	ADORA2B	protein_coding	0.511075	6.63397	69.0474	9.61255e-17	1.42532e-15	ADORA2B	chr17	15944917	15975746	+	gene_id "ENSG00000170425.3"; gene_type "protein_coding"; gene_name "ADORA2B"; level 2; havana_gene "OTTHUMG00000059140.2";
ENSG00000166974.12	MAPRE2	protein_coding	-0.641508	5.21628	69.0374	9.66125e-17	1.4312e-15	MAPRE2	chr18	34976928	35143470	+	gene_id "ENSG00000166974.12"; gene_type "protein_coding"; gene_name "MAPRE2"; level 2; tag "overlapping_locus"; havana_gene "OTTHUMG00000132551.9";
ENSG00000150867.13	PIP4K2A	protein_coding	-0.523513	5.15546	68.9949	9.87161e-17	1.461e-15	PIP4K2A	chr10	22534849	22714555	-	gene_id "ENSG00000150867.13"; gene_type "protein_coding"; gene_name "PIP4K2A"; level 2; tag "overlapping_locus"; havana_gene "OTTHUMG00000017810.4";
ENSG00000068137.14	PLEKHH3	protein_coding	0.759084	4.81034	68.9534	1.00818e-16	1.49071e-15	PLEKHH3	chr17	42667914	42676994	-	gene_id "ENSG00000068137.14"; gene_type "protein_coding"; gene_name "PLEKHH3"; level 1; havana_gene "OTTHUMG00000180641.2";
ENSG00000186834.3	HEXIM1	protein_coding	-0.478839	5.9469	68.8805	1.04614e-16	1.5454e-15	HEXIM1	chr17	45148502	45152101	+	gene_id "ENSG00000186834.3"; gene_type "protein_coding"; gene_name "HEXIM1"; level 2; havana_gene "OTTHUMG00000180112.2";
ENSG00000259230.1	LINC02323	lincRNA	1.65239	2.06401	68.8706	1.05142e-16	1.55176e-15	LINC02323	chr14	102545254	102555826	+	gene_id "ENSG00000259230.1"; gene_type "lincRNA"; gene_name "LINC02323"; level 2; havana_gene "OTTHUMG00000171913.1";
ENSG00000090238.11	YPEL3	protein_coding	1.17795	2.08193	68.851	1.06193e-16	1.56581e-15	YPEL3	chr16	30092314	30096915	-	gene_id "ENSG00000090238.11"; gene_type "protein_coding"; gene_name "YPEL3"; level 2; havana_gene "OTTHUMG00000176853.1";
ENSG00000272391.5	POM121C	protein_coding	-0.489688	6.22693	68.8282	1.07423e-16	1.58247e-15	POM121C	chr7	75416787	75486271	-	gene_id "ENSG00000272391.5"; gene_type "protein_coding"; gene_name "POM121C"; level 2; tag "overlapping_locus"; havana_gene "OTTHUMG00000156238.10";
ENSG00000169241.17	SLC50A1	protein_coding	0.527254	4.74901	68.8196	1.07894e-16	1.58793e-15	SLC50A1	chr1	155135344	155138857	+	gene_id "ENSG00000169241.17"; gene_type "protein_coding"; gene_name "SLC50A1"; level 2; havana_gene "OTTHUMG00000035333.2";
ENSG00000172965.14	MIR4435-2HG	lincRNA	0.619426	5.76911	68.8032	1.08798e-16	1.59975e-15	MIR4435-2HG	chr2	111196350	111495100	-	gene_id "ENSG00000172965.14"; gene_type "lincRNA"; gene_name "MIR4435-2HG"; level 2; tag "ncRNA_host"; tag "overlapping_locus"; havana_gene "OTTHUMG00000150313.9";
ENSG00000105948.13	TTC26	protein_coding	-0.576233	4.97613	68.7195	1.13513e-16	1.66752e-15	TTC26	chr7	139133744	139191986	+	gene_id "ENSG00000105948.13"; gene_type "protein_coding"; gene_name "TTC26"; level 1; havana_gene "OTTHUMG00000157472.3";
ENSG00000231345.3	BEND3P1	transcribed_processed_pseudogene	-1.32817	2.08001	68.6606	1.16957e-16	1.71653e-15	BEND3P1	chr10	50655967	50660472	+	gene_id "ENSG00000231345.3"; gene_type "transcribed_processed_pseudogene"; gene_name "BEND3P1"; level 1; tag "pseudo_consens"; havana_gene "OTTHUMG00000018236.1";
ENSG00000136143.14	SUCLA2	protein_coding	0.418684	6.61194	68.606	1.20239e-16	1.76306e-15	SUCLA2	chr13	47936491	48001354	-	gene_id "ENSG00000136143.14"; gene_type "protein_coding"; gene_name "SUCLA2"; level 2; havana_gene "OTTHUMG00000016889.7";
ENSG00000063241.7	ISOC2	protein_coding	0.63985	5.40012	68.5525	1.23543e-16	1.80983e-15	ISOC2	chr19	55452985	55462343	-	gene_id "ENSG00000063241.7"; gene_type "protein_coding"; gene_name "ISOC2"; level 2; havana_gene "OTTHUMG00000180830.2";
ENSG00000072609.17	CHFR	protein_coding	0.573985	4.73384	68.3789	1.34915e-16	1.97459e-15	CHFR	chr12	132822187	132956304	-	gene_id "ENSG00000072609.17"; gene_type "protein_coding"; gene_name "CHFR"; level 1; tag "ncRNA_host"; tag "overlapping_locus"; havana_gene "OTTHUMG00000167930.21";
ENSG00000085840.12	ORC1	protein_coding	-0.7498	5.44888	68.3575	1.36383e-16	1.99423e-15	ORC1	chr1	52372829	52404459	-	gene_id "ENSG00000085840.12"; gene_type "protein_coding"; gene_name "ORC1"; level 2; havana_gene "OTTHUMG00000008104.4";
ENSG00000129667.12	RHBDF2	protein_coding	0.468898	5.65022	68.354	1.36626e-16	1.99595e-15	RHBDF2	chr17	76470891	76501790	-	gene_id "ENSG00000129667.12"; gene_type "protein_coding"; gene_name "RHBDF2"; level 1; havana_gene "OTTHUMG00000180180.3";
ENSG00000095397.13	WHRN	protein_coding	1.20165	2.51663	68.2895	1.41172e-16	2.06046e-15	WHRN	chr9	114402080	114505450	-	gene_id "ENSG00000095397.13"; gene_type "protein_coding"; gene_name "WHRN"; level 2; havana_gene "OTTHUMG00000020539.4";
ENSG00000148840.10	PPRC1	protein_coding	-0.545477	6.90649	68.2015	1.47611e-16	2.15245e-15	PPRC1	chr10	102132994	102150331	+	gene_id "ENSG00000148840.10"; gene_type "protein_coding"; gene_name "PPRC1"; level 2; havana_gene "OTTHUMG00000018948.1";
ENSG00000103479.15	RBL2	protein_coding	0.4533	6.01611	68.1371	1.52513e-16	2.2219e-15	RBL2	chr16	53433977	53491649	+	gene_id "ENSG00000103479.15"; gene_type "protein_coding"; gene_name "RBL2"; level 1; tag "overlapping_locus"; havana_gene "OTTHUMG00000133198.6";
ENSG00000170485.16	NPAS2	protein_coding	0.769188	3.83768	68.1219	1.53691e-16	2.23699e-15	NPAS2	chr2	100820152	100996829	+	gene_id "ENSG00000170485.16"; gene_type "protein_coding"; gene_name "NPAS2"; level 1; tag "overlapping_locus"; havana_gene "OTTHUMG00000130675.7";
ENSG00000113742.12	CPEB4	protein_coding	0.661303	4.02576	68.0853	1.5657e-16	2.27681e-15	CPEB4	chr5	173888280	173961976	+	gene_id "ENSG00000113742.12"; gene_type "protein_coding"; gene_name "CPEB4"; level 1; havana_gene "OTTHUMG00000130541.5";
ENSG00000106541.11	AGR2	protein_coding	-3.83038	-0.708319	68.0713	1.57692e-16	2.29102e-15	AGR2	chr7	16791811	16833433	-	gene_id "ENSG00000106541.11"; gene_type "protein_coding"; gene_name "AGR2"; level 1; havana_gene "OTTHUMG00000023446.4";
ENSG00000120254.15	MTHFD1L	protein_coding	-0.69075	6.39868	68.0623	1.58409e-16	2.29933e-15	MTHFD1L	chr6	150865549	151101887	+	gene_id "ENSG00000120254.15"; gene_type "protein_coding"; gene_name "MTHFD1L"; level 2; tag "ncRNA_host"; tag "overlapping_locus"; havana_gene "OTTHUMG00000015828.4";
ENSG00000145911.5	N4BP3	protein_coding	1.21935	2.93718	67.8661	1.74983e-16	2.53757e-15	N4BP3	chr5	178113443	178126087	+	gene_id "ENSG00000145911.5"; gene_type "protein_coding"; gene_name "N4BP3"; level 2; havana_gene "OTTHUMG00000163456.2";
ENSG00000135926.14	TMBIM1	protein_coding	0.832193	7.77207	67.8341	1.77843e-16	2.5767e-15	TMBIM1	chr2	218274192	218292586	-	gene_id "ENSG00000135926.14"; gene_type "protein_coding"; gene_name "TMBIM1"; level 2; tag "ncRNA_host"; havana_gene "OTTHUMG00000133105.10";
ENSG00000152818.18	UTRN	protein_coding	0.641315	6.11629	67.7549	1.85139e-16	2.67995e-15	UTRN	chr6	144285701	144853034	+	gene_id "ENSG00000152818.18"; gene_type "protein_coding"; gene_name "UTRN"; level 2; tag "overlapping_locus"; havana_gene "OTTHUMG00000015746.6";
ENSG00000144749.13	LRIG1	protein_coding	-1.22053	2.42271	67.7415	1.86395e-16	2.69567e-15	LRIG1	chr3	66378797	66501263	-	gene_id "ENSG00000144749.13"; gene_type "protein_coding"; gene_name "LRIG1"; level 2; havana_gene "OTTHUMG00000158727.1";
ENSG00000136807.13	CDK9	protein_coding	0.433403	6.28234	67.7365	1.86875e-16	2.70014e-15	CDK9	chr9	127785679	127790787	+	gene_id "ENSG00000136807.13"; gene_type "protein_coding"; gene_name "CDK9"; level 2; tag "ncRNA_host"; havana_gene "OTTHUMG00000020715.3";
ENSG00000177989.13	ODF3B	protein_coding	1.3429	2.28488	67.733	1.872e-16	2.70237e-15	ODF3B	chr22	50529710	50532580	-	gene_id "ENSG00000177989.13"; gene_type "protein_coding"; gene_name "ODF3B"; level 1; tag "overlapping_locus"; havana_gene "OTTHUMG00000150334.3";
ENSG00000108375.12	RNF43	protein_coding	-0.554824	5.25926	67.6896	1.91375e-16	2.76012e-15	RNF43	chr17	58352500	58417595	-	gene_id "ENSG00000108375.12"; gene_type "protein_coding"; gene_name "RNF43"; level 2; tag "overlapping_locus"; havana_gene "OTTHUMG00000179077.1";
ENSG00000052749.13	RRP12	protein_coding	-0.587417	7.01436	67.5958	2.00694e-16	2.8919e-15	RRP12	chr10	97356358	97426076	-	gene_id "ENSG00000052749.13"; gene_type "protein_coding"; gene_name "RRP12"; level 2; tag "ncRNA_host"; tag "overlapping_locus"; havana_gene "OTTHUMG00000018855.7";
ENSG00000174442.11	ZWILCH	protein_coding	-0.320863	6.35717	67.4698	2.13934e-16	3.07987e-15	ZWILCH	chr15	66504959	66550128	+	gene_id "ENSG00000174442.11"; gene_type "protein_coding"; gene_name "ZWILCH"; level 2; havana_gene "OTTHUMG00000133194.7";
ENSG00000096092.5	TMEM14A	protein_coding	-0.808888	4.09806	67.4613	2.14861e-16	3.09041e-15	TMEM14A	chr6	52671109	52686588	+	gene_id "ENSG00000096092.5"; gene_type "protein_coding"; gene_name "TMEM14A"; level 2; havana_gene "OTTHUMG00000014856.1";
ENSG00000272886.5	DCP1A	protein_coding	-0.430217	5.86264	67.45	2.16099e-16	3.10539e-15	DCP1A	chr3	53283428	53347610	-	gene_id "ENSG00000272886.5"; gene_type "protein_coding"; gene_name "DCP1A"; level 2; tag "ncRNA_host"; havana_gene "OTTHUMG00000158193.7";
ENSG00000169299.13	PGM2	protein_coding	0.581803	6.16295	67.3816	2.23722e-16	3.21202e-15	PGM2	chr4	37826633	37862937	+	gene_id "ENSG00000169299.13"; gene_type "protein_coding"; gene_name "PGM2"; level 2; havana_gene "OTTHUMG00000097813.3";
ENSG00000171310.10	CHST11	protein_coding	-1.86563	1.21719	67.2959	2.33666e-16	3.35175e-15	CHST11	chr12	104455295	104762014	+	gene_id "ENSG00000171310.10"; gene_type "protein_coding"; gene_name "CHST11"; level 2; tag "ncRNA_host"; tag "overlapping_locus"; havana_gene "OTTHUMG00000169803.3";
ENSG00000148672.8	GLUD1	protein_coding	0.35103	8.50442	67.2036	2.44869e-16	3.50927e-15	GLUD1	chr10	87050486	87094866	-	gene_id "ENSG00000148672.8"; gene_type "protein_coding"; gene_name "GLUD1"; level 2; havana_gene "OTTHUMG00000018666.1";
ENSG00000167258.13	CDK12	protein_coding	-0.363057	7.15069	67.1999	2.45331e-16	3.51272e-15	CDK12	chr17	39461511	39564907	+	gene_id "ENSG00000167258.13"; gene_type "protein_coding"; gene_name "CDK12"; level 1; havana_gene "OTTHUMG00000133214.8";
ENSG00000187498.14	COL4A1	protein_coding	-0.625849	5.49929	67.1512	2.51464e-16	3.59728e-15	COL4A1	chr13	110148963	110307149	-	gene_id "ENSG00000187498.14"; gene_type "protein_coding"; gene_name "COL4A1"; level 2; tag "overlapping_locus"; havana_gene "OTTHUMG00000017342.8";
ENSG00000111911.6	HINT3	protein_coding	0.502006	5.31485	67.1214	2.55292e-16	3.64874e-15	HINT3	chr6	125956781	125980244	+	gene_id "ENSG00000111911.6"; gene_type "protein_coding"; gene_name "HINT3"; level 2; havana_gene "OTTHUMG00000015514.2";
ENSG00000146072.6	TNFRSF21	protein_coding	0.713023	5.28073	67.1043	2.57512e-16	3.67715e-15	TNFRSF21	chr6	47231532	47309905	-	gene_id "ENSG00000146072.6"; gene_type "protein_coding"; gene_name "TNFRSF21"; level 2; havana_gene "OTTHUMG00000014796.1";
ENSG00000261222.2	AC064805.1	lincRNA	2.98658	-0.363239	67.1023	2.57783e-16	3.6777e-15	AC064805.1	chr17	74599840	74607229	+	gene_id "ENSG00000261222.2"; gene_type "lincRNA"; gene_name "AC064805.1"; level 2; havana_gene "OTTHUMG00000176084.2";
ENSG00000070214.15	SLC44A1	protein_coding	-0.289399	6.95671	66.9848	2.73604e-16	3.89991e-15	SLC44A1	chr9	105244622	105439171	+	gene_id "ENSG00000070214.15"; gene_type "protein_coding"; gene_name "SLC44A1"; level 2; havana_gene "OTTHUMG00000020421.5";
ENSG00000186480.12	INSIG1	protein_coding	-0.55417	6.99155	66.9458	2.7908e-16	3.97438e-15	INSIG1	chr7	155297776	155310235	+	gene_id "ENSG00000186480.12"; gene_type "protein_coding"; gene_name "INSIG1"; level 1; havana_gene "OTTHUMG00000151330.5";
ENSG00000160932.10	LY6E	protein_coding	-0.457676	8.86716	66.9216	2.82519e-16	4.01974e-15	LY6E	chr8	143017982	143023832	+	gene_id "ENSG00000160932.10"; gene_type "protein_coding"; gene_name "LY6E"; level 1; havana_gene "OTTHUMG00000164754.6";
ENSG00000116062.14	MSH6	protein_coding	-0.461193	7.14702	66.9137	2.83651e-16	4.03222e-15	MSH6	chr2	47695530	47810101	+	gene_id "ENSG00000116062.14"; gene_type "protein_coding"; gene_name "MSH6"; level 2; tag "ncRNA_host"; tag "overlapping_locus"; havana_gene "OTTHUMG00000129129.10";
ENSG00000110057.7	UNC93B1	protein_coding	-0.553345	5.72458	66.8962	2.86185e-16	4.0646e-15	UNC93B1	chr11	67991104	68004982	-	gene_id "ENSG00000110057.7"; gene_type "protein_coding"; gene_name "UNC93B1"; level 1; havana_gene "OTTHUMG00000167472.4";
ENSG00000168502.17	MTCL1	protein_coding	-0.986239	5.00089	66.8827	2.88148e-16	4.08881e-15	MTCL1	chr18	8705661	8832778	+	gene_id "ENSG00000168502.17"; gene_type "protein_coding"; gene_name "MTCL1"; level 1; tag "overlapping_locus"; havana_gene "OTTHUMG00000131594.12";
ENSG00000122641.10	INHBA	protein_coding	-1.02503	6.94831	66.8638	2.90921e-16	4.12447e-15	INHBA	chr7	41667168	41705834	-	gene_id "ENSG00000122641.10"; gene_type "protein_coding"; gene_name "INHBA"; level 2; tag "overlapping_locus"; havana_gene "OTTHUMG00000023574.4";
ENSG00000085377.13	PREP	protein_coding	-0.436195	6.20393	66.8244	2.96801e-16	4.20406e-15	PREP	chr6	105277565	105403084	-	gene_id "ENSG00000085377.13"; gene_type "protein_coding"; gene_name "PREP"; level 2; tag "overlapping_locus"; havana_gene "OTTHUMG00000015297.1";
ENSG00000125746.16	EML2	protein_coding	0.636983	4.79638	66.7723	3.04757e-16	4.3129e-15	EML2	chr19	45606994	45645629	-	gene_id "ENSG00000125746.16"; gene_type "protein_coding"; gene_name "EML2"; level 1; tag "ncRNA_host"; havana_gene "OTTHUMG00000182127.2";
ENSG00000076003.4	MCM6	protein_coding	-0.338462	7.44959	66.7127	3.141e-16	4.44114e-15	MCM6	chr2	135839626	135876426	-	gene_id "ENSG00000076003.4"; gene_type "protein_coding"; gene_name "MCM6"; level 2; havana_gene "OTTHUMG00000131739.2";
ENSG00000137492.7	THAP12	protein_coding	-0.387159	6.6417	66.6986	3.16355e-16	4.46904e-15	THAP12	chr11	76349956	76380971	-	gene_id "ENSG00000137492.7"; gene_type "protein_coding"; gene_name "THAP12"; level 2; havana_gene "OTTHUMG00000165280.1";
ENSG00000168778.11	TCTN2	protein_coding	-0.650257	4.21409	66.6919	3.17435e-16	4.4803e-15	TCTN2	chr12	123671113	123708403	+	gene_id "ENSG00000168778.11"; gene_type "protein_coding"; gene_name "TCTN2"; level 2; havana_gene "OTTHUMG00000168700.3";
ENSG00000237289.9	CKMT1B	protein_coding	0.972318	3.52706	66.6792	3.19488e-16	4.50526e-15	CKMT1B	chr15	43593054	43604901	+	gene_id "ENSG00000237289.9"; gene_type "protein_coding"; gene_name "CKMT1B"; level 2; tag "ncRNA_host"; havana_gene "OTTHUMG00000059900.7";
ENSG00000149532.15	CPSF7	protein_coding	-0.368985	7.01765	66.5209	3.46205e-16	4.87766e-15	CPSF7	chr11	61402641	61430031	-	gene_id "ENSG00000149532.15"; gene_type "protein_coding"; gene_name "CPSF7"; level 1; tag "overlapping_locus"; havana_gene "OTTHUMG00000168198.5";
ENSG00000122952.16	ZWINT	protein_coding	-0.545563	7.06121	66.4716	3.54963e-16	4.99662e-15	ZWINT	chr10	56357228	56361275	-	gene_id "ENSG00000122952.16"; gene_type "protein_coding"; gene_name "ZWINT"; level 2; havana_gene "OTTHUMG00000018261.2";
ENSG00000105404.10	RABAC1	protein_coding	0.629642	6.07374	66.305	3.86269e-16	5.43247e-15	RABAC1	chr19	41956681	41959390	-	gene_id "ENSG00000105404.10"; gene_type "protein_coding"; gene_name "RABAC1"; level 1; havana_gene "OTTHUMG00000182737.1";
ENSG00000125648.14	SLC25A23	protein_coding	1.04878	2.89932	66.2616	3.94871e-16	5.54852e-15	SLC25A23	chr19	6436079	6465203	-	gene_id "ENSG00000125648.14"; gene_type "protein_coding"; gene_name "SLC25A23"; level 1; havana_gene "OTTHUMG00000180852.4";
ENSG00000185298.12	CCDC137	protein_coding	-0.453999	6.29078	66.2094	4.05475e-16	5.69246e-15	CCDC137	chr17	81666364	81673904	+	gene_id "ENSG00000185298.12"; gene_type "protein_coding"; gene_name "CCDC137"; level 2; havana_gene "OTTHUMG00000178064.2";
ENSG00000167747.14	C19orf48	protein_coding	-0.511778	6.65407	66.1705	4.1356e-16	5.80083e-15	C19orf48	chr19	50797704	50804929	-	gene_id "ENSG00000167747.14"; gene_type "protein_coding"; gene_name "C19orf48"; level 2; tag "ncRNA_host"; havana_gene "OTTHUMG00000182875.4";
ENSG00000203722.7	RAET1G	protein_coding	-1.84978	1.21898	66.1623	4.15284e-16	5.81986e-15	RAET1G	chr6	149916878	149923121	-	gene_id "ENSG00000203722.7"; gene_type "protein_coding"; gene_name "RAET1G"; level 2; havana_gene "OTTHUMG00000015802.2";
ENSG00000130309.10	COLGALT1	protein_coding	-0.322792	7.75164	66.1454	4.18862e-16	5.86481e-15	COLGALT1	chr19	17555594	17583162	+	gene_id "ENSG00000130309.10"; gene_type "protein_coding"; gene_name "COLGALT1"; level 1; havana_gene "OTTHUMG00000182893.2";
ENSG00000143452.15	HORMAD1	protein_coding	0.617569	4.61212	66.1143	4.2552e-16	5.95277e-15	HORMAD1	chr1	150698060	150720888	-	gene_id "ENSG00000143452.15"; gene_type "protein_coding"; gene_name "HORMAD1"; level 2; havana_gene "OTTHUMG00000035005.2";
ENSG00000090621.13	PABPC4	protein_coding	-0.391954	7.74999	66.0992	4.28783e-16	5.99312e-15	PABPC4	chr1	39560816	39576790	-	gene_id "ENSG00000090621.13"; gene_type "protein_coding"; gene_name "PABPC4"; level 1; tag "ncRNA_host"; havana_gene "OTTHUMG00000009097.6";
ENSG00000087074.7	PPP1R15A	protein_coding	-0.855355	5.88162	66.0949	4.29721e-16	6.00093e-15	PPP1R15A	chr19	48872392	48876057	+	gene_id "ENSG00000087074.7"; gene_type "protein_coding"; gene_name "PPP1R15A"; level 2; havana_gene "OTTHUMG00000183330.2";
ENSG00000115008.5	IL1A	protein_coding	0.747942	7.50016	66.0873	4.31381e-16	6.01882e-15	IL1A	chr2	112773915	112784590	-	gene_id "ENSG00000115008.5"; gene_type "protein_coding"; gene_name "IL1A"; level 2; havana_gene "OTTHUMG00000131315.2";
ENSG00000145147.19	SLIT2	protein_coding	-0.852837	2.26597	66.0595	4.37512e-16	6.09898e-15	SLIT2	chr4	20253260	20620561	+	gene_id "ENSG00000145147.19"; gene_type "protein_coding"; gene_name "SLIT2"; level 2; tag "ncRNA_host"; tag "overlapping_locus"; havana_gene "OTTHUMG00000128551.4";
ENSG00000127564.16	PKMYT1	protein_coding	-0.637422	5.30915	65.8575	4.84734e-16	6.75132e-15	PKMYT1	chr16	2968024	2980539	-	gene_id "ENSG00000127564.16"; gene_type "protein_coding"; gene_name "PKMYT1"; level 1; havana_gene "OTTHUMG00000128975.3";
ENSG00000084207.15	GSTP1	protein_coding	0.40073	10.1666	65.8195	4.94157e-16	6.87651e-15	GSTP1	chr11	67583595	67586660	+	gene_id "ENSG00000084207.15"; gene_type "protein_coding"; gene_name "GSTP1"; level 2; havana_gene "OTTHUMG00000137430.2";
ENSG00000163961.4	RNF168	protein_coding	0.501623	5.91308	65.8071	4.9728e-16	6.91389e-15	RNF168	chr3	196468783	196503768	-	gene_id "ENSG00000163961.4"; gene_type "protein_coding"; gene_name "RNF168"; level 2; havana_gene "OTTHUMG00000155582.1";
ENSG00000103194.15	USP10	protein_coding	-0.262468	7.22756	65.7991	4.99323e-16	6.93621e-15	USP10	chr16	84699978	84779922	+	gene_id "ENSG00000103194.15"; gene_type "protein_coding"; gene_name "USP10"; level 2; havana_gene "OTTHUMG00000176770.5";
ENSG00000100350.14	FOXRED2	protein_coding	-0.902111	4.41008	65.7914	5.01271e-16	6.95717e-15	FOXRED2	chr22	36487190	36507101	-	gene_id "ENSG00000100350.14"; gene_type "protein_coding"; gene_name "FOXRED2"; level 2; havana_gene "OTTHUMG00000044614.6";
ENSG00000283154.2	IQCJ-SCHIP1	protein_coding	-0.847529	4.3797	65.7327	5.16421e-16	7.16116e-15	IQCJ-SCHIP1	chr3	158962235	159897366	+	gene_id "ENSG00000283154.2"; gene_type "protein_coding"; gene_name "IQCJ-SCHIP1"; level 2; tag "ncRNA_host"; tag "overlapping_locus"; havana_gene "OTTHUMG00000162426.3";
ENSG00000132434.9	LANCL2	protein_coding	-0.704788	5.33189	65.6947	5.26483e-16	7.2943e-15	LANCL2	chr7	55365448	55433742	+	gene_id "ENSG00000132434.9"; gene_type "protein_coding"; gene_name "LANCL2"; level 2; havana_gene "OTTHUMG00000023779.4";
ENSG00000204287.13	HLA-DRA	protein_coding	-1.61959	0.449822	65.5023	5.80461e-16	8.03512e-15	HLA-DRA	chr6	32439842	32445046	+	gene_id "ENSG00000204287.13"; gene_type "protein_coding"; gene_name "HLA-DRA"; level 1; havana_gene "OTTHUMG00000031269.3";
ENSG00000274180.1	NATD1	protein_coding	1.29733	2.37578	65.4782	5.8759e-16	8.1267e-15	NATD1	chr17	21238870	21253410	-	gene_id "ENSG00000274180.1"; gene_type "protein_coding"; gene_name "NATD1"; level 2; havana_gene "OTTHUMG00000130764.7";
ENSG00000141279.15	NPEPPS	protein_coding	0.400257	6.28739	65.4158	6.06499e-16	8.3809e-15	NPEPPS	chr17	47522942	47623276	+	gene_id "ENSG00000141279.15"; gene_type "protein_coding"; gene_name "NPEPPS"; level 2; tag "ncRNA_host"; havana_gene "OTTHUMG00000165471.6";
ENSG00000103260.8	METRN	protein_coding	0.907619	4.02463	65.377	6.18553e-16	8.54002e-15	METRN	chr16	715115	719655	+	gene_id "ENSG00000103260.8"; gene_type "protein_coding"; gene_name "METRN"; level 2; havana_gene "OTTHUMG00000047851.6";
ENSG00000170561.12	IRX2	protein_coding	0.373473	8.2518	65.346	6.28358e-16	8.66784e-15	IRX2	chr5	2745845	2751662	-	gene_id "ENSG00000170561.12"; gene_type "protein_coding"; gene_name "IRX2"; level 1; havana_gene "OTTHUMG00000090377.3";
ENSG00000183579.15	ZNRF3	protein_coding	-0.660732	4.30546	65.3171	6.37666e-16	8.78858e-15	ZNRF3	chr22	28883592	29057487	+	gene_id "ENSG00000183579.15"; gene_type "protein_coding"; gene_name "ZNRF3"; level 2; tag "overlapping_locus"; havana_gene "OTTHUMG00000151009.2";
ENSG00000103356.15	EARS2	protein_coding	-0.516639	5.4839	65.1857	6.81628e-16	9.38074e-15	EARS2	chr16	23522014	23557731	-	gene_id "ENSG00000103356.15"; gene_type "protein_coding"; gene_name "EARS2"; level 1; havana_gene "OTTHUMG00000177018.3";
ENSG00000102897.9	LYRM1	protein_coding	-0.768893	3.64361	65.1851	6.81816e-16	9.38074e-15	LYRM1	chr16	20899868	20925006	+	gene_id "ENSG00000102897.9"; gene_type "protein_coding"; gene_name "LYRM1"; level 1; havana_gene "OTTHUMG00000131554.3";
ENSG00000137054.15	POLR1E	protein_coding	-0.489454	5.69459	65.1785	6.84132e-16	9.40444e-15	POLR1E	chr9	37485935	37503697	+	gene_id "ENSG00000137054.15"; gene_type "protein_coding"; gene_name "POLR1E"; level 2; havana_gene "OTTHUMG00000019920.3";
ENSG00000142197.12	DOPEY2	protein_coding	0.801759	3.37378	65.1609	6.90251e-16	9.48032e-15	DOPEY2	chr21	36156782	36294274	+	gene_id "ENSG00000142197.12"; gene_type "protein_coding"; gene_name "DOPEY2"; level 2; havana_gene "OTTHUMG00000086619.4";
ENSG00000158715.5	SLC45A3	protein_coding	0.92419	3.28996	65.0361	7.35387e-16	1.00915e-14	SLC45A3	chr1	205657851	205680459	-	gene_id "ENSG00000158715.5"; gene_type "protein_coding"; gene_name "SLC45A3"; level 2; havana_gene "OTTHUMG00000037223.1";
ENSG00000123213.22	NLN	protein_coding	-0.361829	6.61559	65.0204	7.41249e-16	1.01631e-14	NLN	chr5	65722196	65871725	+	gene_id "ENSG00000123213.22"; gene_type "protein_coding"; gene_name "NLN"; level 1; tag "overlapping_locus"; havana_gene "OTTHUMG00000097803.6";
ENSG00000277161.1	PIGW	protein_coding	-0.531113	5.61018	64.9628	7.63264e-16	1.04559e-14	PIGW	chr17	36535020	36539310	+	gene_id "ENSG00000277161.1"; gene_type "protein_coding"; gene_name "PIGW"; level 2; havana_gene "OTTHUMG00000188438.3";
ENSG00000165887.11	ANKRD2	protein_coding	-0.93298	3.59113	64.9148	7.82057e-16	1.07041e-14	ANKRD2	chr10	97572499	97583884	+	gene_id "ENSG00000165887.11"; gene_type "protein_coding"; gene_name "ANKRD2"; level 2; havana_gene "OTTHUMG00000018860.1";
ENSG00000116774.11	OLFML3	protein_coding	1.61006	0.30927	64.6454	8.96648e-16	1.22619e-14	OLFML3	chr1	113979391	114035572	+	gene_id "ENSG00000116774.11"; gene_type "protein_coding"; gene_name "OLFML3"; level 2; havana_gene "OTTHUMG00000011980.2";
ENSG00000168734.13	PKIG	protein_coding	0.769497	4.13464	64.4632	9.83509e-16	1.34382e-14	PKIG	chr20	44531785	44624247	+	gene_id "ENSG00000168734.13"; gene_type "protein_coding"; gene_name "PKIG"; level 1; havana_gene "OTTHUMG00000033065.2";
ENSG00000163960.11	UBXN7	protein_coding	0.427208	6.22724	64.4042	1.01341e-15	1.38349e-14	UBXN7	chr3	196347662	196432474	-	gene_id "ENSG00000163960.11"; gene_type "protein_coding"; gene_name "UBXN7"; level 2; tag "ncRNA_host"; havana_gene "OTTHUMG00000155639.4";
ENSG00000137575.11	SDCBP	protein_coding	0.611369	7.16133	64.3637	1.03446e-15	1.41101e-14	SDCBP	chr8	58552924	58582860	+	gene_id "ENSG00000137575.11"; gene_type "protein_coding"; gene_name "SDCBP"; level 2; havana_gene "OTTHUMG00000164303.2";
ENSG00000171262.11	FAM98B	protein_coding	-0.277863	6.79159	64.3187	1.05835e-15	1.44235e-14	FAM98B	chr15	38454127	38487710	+	gene_id "ENSG00000171262.11"; gene_type "protein_coding"; gene_name "FAM98B"; level 2; havana_gene "OTTHUMG00000129831.3";
ENSG00000136827.11	TOR1A	protein_coding	-0.339757	6.27489	64.2763	1.08138e-15	1.47246e-14	TOR1A	chr9	129812944	129824134	-	gene_id "ENSG00000136827.11"; gene_type "protein_coding"; gene_name "TOR1A"; level 2; havana_gene "OTTHUMG00000020794.2";
ENSG00000132780.16	NASP	protein_coding	-0.448799	8.05814	64.2296	1.10735e-15	1.50653e-14	NASP	chr1	45583846	45618904	+	gene_id "ENSG00000132780.16"; gene_type "protein_coding"; gene_name "NASP"; level 1; havana_gene "OTTHUMG00000007826.4";
ENSG00000138190.16	EXOC6	protein_coding	-0.751258	3.61051	64.177	1.13728e-15	1.54593e-14	EXOC6	chr10	92834713	93059493	+	gene_id "ENSG00000138190.16"; gene_type "protein_coding"; gene_name "EXOC6"; level 2; havana_gene "OTTHUMG00000018767.5";
ENSG00000103550.13	KNOP1	protein_coding	-0.524469	5.02399	64.1218	1.16962e-15	1.58852e-14	KNOP1	chr16	19701934	19718235	-	gene_id "ENSG00000103550.13"; gene_type "protein_coding"; gene_name "KNOP1"; level 2; havana_gene "OTTHUMG00000177249.7";
ENSG00000063660.8	GPC1	protein_coding	-0.437739	6.67242	64.1064	1.17876e-15	1.59956e-14	GPC1	chr2	240435671	240468078	+	gene_id "ENSG00000063660.8"; gene_type "protein_coding"; gene_name "GPC1"; level 1; tag "ncRNA_host"; havana_gene "OTTHUMG00000133349.6";
ENSG00000139132.14	FGD4	protein_coding	0.533761	4.58555	63.9411	1.28197e-15	1.73812e-14	FGD4	chr12	32399529	32646050	+	gene_id "ENSG00000139132.14"; gene_type "protein_coding"; gene_name "FGD4"; level 1; havana_gene "OTTHUMG00000137374.7";
ENSG00000105854.12	PON2	protein_coding	0.53176	4.74822	63.9139	1.29978e-15	1.76077e-14	PON2	chr7	95404863	95435329	-	gene_id "ENSG00000105854.12"; gene_type "protein_coding"; gene_name "PON2"; level 2; havana_gene "OTTHUMG00000153948.8";
ENSG00000102034.16	ELF4	protein_coding	-0.435413	5.96955	63.9018	1.30777e-15	1.77007e-14	ELF4	chrX	130064874	130110716	-	gene_id "ENSG00000102034.16"; gene_type "protein_coding"; gene_name "ELF4"; level 2; havana_gene "OTTHUMG00000022390.2";
ENSG00000100292.16	HMOX1	protein_coding	1.3471	2.22405	63.8015	1.37606e-15	1.86092e-14	HMOX1	chr22	35380361	35394214	+	gene_id "ENSG00000100292.16"; gene_type "protein_coding"; gene_name "HMOX1"; level 2; havana_gene "OTTHUMG00000150960.3";
ENSG00000163297.16	ANTXR2	protein_coding	-1.05946	4.64597	63.7643	1.40233e-15	1.89483e-14	ANTXR2	chr4	79901149	80125454	-	gene_id "ENSG00000163297.16"; gene_type "protein_coding"; gene_name "ANTXR2"; level 2; havana_gene "OTTHUMG00000151982.3";
ENSG00000173334.3	TRIB1	protein_coding	0.565509	5.46622	63.7013	1.4479e-15	1.95473e-14	TRIB1	chr8	125430321	125438405	+	gene_id "ENSG00000173334.3"; gene_type "protein_coding"; gene_name "TRIB1"; level 1; havana_gene "OTTHUMG00000165007.1";
ENSG00000118503.14	TNFAIP3	protein_coding	0.626349	6.51425	63.6941	1.4532e-15	1.96022e-14	TNFAIP3	chr6	137867188	137883312	+	gene_id "ENSG00000118503.14"; gene_type "protein_coding"; gene_name "TNFAIP3"; level 2; havana_gene "OTTHUMG00000015664.2";
ENSG00000146918.19	NCAPG2	protein_coding	-0.370447	7.30089	63.6774	1.46558e-15	1.97523e-14	NCAPG2	chr7	158631311	158704829	-	gene_id "ENSG00000146918.19"; gene_type "protein_coding"; gene_name "NCAPG2"; level 2; havana_gene "OTTHUMG00000151438.4";
ENSG00000182324.6	KCNJ14	protein_coding	-1.43252	1.89336	63.663	1.47635e-15	1.98805e-14	KCNJ14	chr19	48455509	48466980	+	gene_id "ENSG00000182324.6"; gene_type "protein_coding"; gene_name "KCNJ14"; level 2; tag "overlapping_locus"; havana_gene "OTTHUMG00000183307.2";
ENSG00000167680.15	SEMA6B	protein_coding	1.36911	2.89509	63.6254	1.50475e-15	2.02458e-14	SEMA6B	chr19	4542593	4559808	-	gene_id "ENSG00000167680.15"; gene_type "protein_coding"; gene_name "SEMA6B"; level 2; havana_gene "OTTHUMG00000182011.4";
ENSG00000070756.15	PABPC1	protein_coding	-0.262647	11.2459	63.5562	1.55857e-15	2.09521e-14	PABPC1	chr8	100685816	100722809	-	gene_id "ENSG00000070756.15"; gene_type "protein_coding"; gene_name "PABPC1"; level 2; tag "ncRNA_host"; havana_gene "OTTHUMG00000164779.3";
ENSG00000060138.12	YBX3	protein_coding	0.233627	9.48195	63.4822	1.61819e-15	2.17351e-14	YBX3	chr12	10699089	10723312	-	gene_id "ENSG00000060138.12"; gene_type "protein_coding"; gene_name "YBX3"; level 2; havana_gene "OTTHUMG00000168409.4";
ENSG00000160233.7	LRRC3	protein_coding	1.2032	2.87994	63.4627	1.6343e-15	2.19329e-14	LRRC3	chr21	44455486	44462196	+	gene_id "ENSG00000160233.7"; gene_type "protein_coding"; gene_name "LRRC3"; level 2; havana_gene "OTTHUMG00000040847.4";
ENSG00000256663.1	AC112777.1	processed_pseudogene	-1.45392	1.6859	63.4605	1.63615e-15	2.19391e-14	AC112777.1	chr12	20551590	20553012	+	gene_id "ENSG00000256663.1"; gene_type "processed_pseudogene"; gene_name "AC112777.1"; level 1; tag "pseudo_consens"; tag "overlapping_locus"; havana_gene "OTTHUMG00000168964.1";
ENSG00000067082.14	KLF6	protein_coding	0.599534	8.21626	63.3538	1.72726e-15	2.31412e-14	KLF6	chr10	3775996	3785281	-	gene_id "ENSG00000067082.14"; gene_type "protein_coding"; gene_name "KLF6"; level 2; havana_gene "OTTHUMG00000017567.1";
ENSG00000134070.4	IRAK2	protein_coding	1.35963	3.11933	63.3178	1.75911e-15	2.35479e-14	IRAK2	chr3	10164865	10243743	+	gene_id "ENSG00000134070.4"; gene_type "protein_coding"; gene_name "IRAK2"; level 2; havana_gene "OTTHUMG00000155358.1";
ENSG00000057019.15	DCBLD2	protein_coding	-0.483958	8.42625	63.1803	1.88624e-15	2.52284e-14	DCBLD2	chr3	98795941	98901689	-	gene_id "ENSG00000057019.15"; gene_type "protein_coding"; gene_name "DCBLD2"; level 1; tag "ncRNA_host"; havana_gene "OTTHUMG00000151985.3";
ENSG00000130749.9	ZC3H4	protein_coding	-0.482814	5.96897	63.1683	1.8978e-15	2.53617e-14	ZC3H4	chr19	47064187	47113752	-	gene_id "ENSG00000130749.9"; gene_type "protein_coding"; gene_name "ZC3H4"; level 1; havana_gene "OTTHUMG00000183442.1";
ENSG00000135127.11	BICDL1	protein_coding	1.06366	4.78686	63.0952	1.96955e-15	2.62984e-14	BICDL1	chr12	119989869	120094494	+	gene_id "ENSG00000135127.11"; gene_type "protein_coding"; gene_name "BICDL1"; level 1; tag "ncRNA_host"; tag "overlapping_locus"; havana_gene "OTTHUMG00000169311.5";
ENSG00000170776.21	AKAP13	protein_coding	0.545134	6.98084	63.0491	2.01623e-15	2.68989e-14	AKAP13	chr15	85380571	85749358	+	gene_id "ENSG00000170776.21"; gene_type "protein_coding"; gene_name "AKAP13"; level 1; tag "ncRNA_host"; tag "overlapping_locus"; havana_gene "OTTHUMG00000172205.3";
ENSG00000247315.3	ZCCHC3	protein_coding	-0.4701	5.71317	62.8317	2.25142e-15	3.00113e-14	ZCCHC3	chr20	296968	300321	+	gene_id "ENSG00000247315.3"; gene_type "protein_coding"; gene_name "ZCCHC3"; level 2; havana_gene "OTTHUMG00000188280.1";
ENSG00000139278.9	GLIPR1	protein_coding	-1.34347	1.53915	62.8238	2.26056e-15	3.01079e-14	GLIPR1	chr12	75480680	75503853	+	gene_id "ENSG00000139278.9"; gene_type "protein_coding"; gene_name "GLIPR1"; level 1; havana_gene "OTTHUMG00000169757.2";
ENSG00000167110.17	GOLGA2	protein_coding	0.415046	6.28774	62.8044	2.28289e-15	3.03797e-14	GOLGA2	chr9	128255829	128275995	-	gene_id "ENSG00000167110.17"; gene_type "protein_coding"; gene_name "GOLGA2"; level 2; havana_gene "OTTHUMG00000020732.10";
ENSG00000147536.11	GINS4	protein_coding	-0.609138	4.86679	62.7743	2.31807e-15	3.0822e-14	GINS4	chr8	41529206	41545046	+	gene_id "ENSG00000147536.11"; gene_type "protein_coding"; gene_name "GINS4"; level 2; havana_gene "OTTHUMG00000164079.2";
ENSG00000198018.6	ENTPD7	protein_coding	-0.583727	4.77369	62.7163	2.38727e-15	3.17154e-14	ENTPD7	chr10	99659506	99706240	+	gene_id "ENSG00000198018.6"; gene_type "protein_coding"; gene_name "ENTPD7"; level 2; tag "overlapping_locus"; havana_gene "OTTHUMG00000018888.3";
ENSG00000184227.7	ACOT1	protein_coding	-1.88015	0.962654	62.6522	2.46635e-15	3.27386e-14	ACOT1	chr14	73537114	73543794	+	gene_id "ENSG00000184227.7"; gene_type "protein_coding"; gene_name "ACOT1"; level 2; havana_gene "OTTHUMG00000171607.1";
ENSG00000172534.13	HCFC1	protein_coding	-0.61657	7.22902	62.6203	2.50657e-15	3.32446e-14	HCFC1	chrX	153947553	153971807	-	gene_id "ENSG00000172534.13"; gene_type "protein_coding"; gene_name "HCFC1"; level 1; havana_gene "OTTHUMG00000024222.5";
ENSG00000106392.10	C1GALT1	protein_coding	0.421417	5.70808	62.516	2.64283e-15	3.50225e-14	C1GALT1	chr7	7156934	7248651	+	gene_id "ENSG00000106392.10"; gene_type "protein_coding"; gene_name "C1GALT1"; level 2; tag "overlapping_locus"; havana_gene "OTTHUMG00000151912.4";
ENSG00000143845.14	ETNK2	protein_coding	2.08302	-0.354301	62.479	2.693e-15	3.56575e-14	ETNK2	chr1	204131062	204152003	-	gene_id "ENSG00000143845.14"; gene_type "protein_coding"; gene_name "ETNK2"; level 1; havana_gene "OTTHUMG00000036061.6";
ENSG00000085662.13	AKR1B1	protein_coding	3.03068	-1.33641	62.4604	2.71853e-15	3.5953e-14	AKR1B1	chr7	134442350	134459284	-	gene_id "ENSG00000085662.13"; gene_type "protein_coding"; gene_name "AKR1B1"; level 2; havana_gene "OTTHUMG00000155322.5";
ENSG00000044524.10	EPHA3	protein_coding	-3.18254	-1.22373	62.4595	2.71986e-15	3.5953e-14	EPHA3	chr3	89107524	89482134	+	gene_id "ENSG00000044524.10"; gene_type "protein_coding"; gene_name "EPHA3"; level 2; havana_gene "OTTHUMG00000159040.1";
ENSG00000123131.12	PRDX4	protein_coding	-0.287462	6.71772	62.363	2.85642e-15	3.77267e-14	PRDX4	chrX	23664262	23686399	+	gene_id "ENSG00000123131.12"; gene_type "protein_coding"; gene_name "PRDX4"; level 2; havana_gene "OTTHUMG00000021253.4";
ENSG00000010278.12	CD9	protein_coding	0.490174	8.40317	62.3073	2.93833e-15	3.87762e-14	CD9	chr12	6199715	6238271	+	gene_id "ENSG00000010278.12"; gene_type "protein_coding"; gene_name "CD9"; level 1; havana_gene "OTTHUMG00000044400.4";
ENSG00000255717.6	SNHG1	processed_transcript	-0.371459	6.86326	62.287	2.96874e-15	3.91448e-14	SNHG1	chr11	62851988	62855914	-	gene_id "ENSG00000255717.6"; gene_type "processed_transcript"; gene_name "SNHG1"; level 2; tag "ncRNA_host"; havana_gene "OTTHUMG00000167743.1";
ENSG00000169045.17	HNRNPH1	protein_coding	-0.31076	9.16997	62.1783	3.13729e-15	4.13329e-14	HNRNPH1	chr5	179614178	179634784	-	gene_id "ENSG00000169045.17"; gene_type "protein_coding"; gene_name "HNRNPH1"; level 1; havana_gene "OTTHUMG00000130908.43";
ENSG00000204860.4	FAM201A	antisense_RNA	-1.01449	2.55568	62.1635	3.16094e-15	4.16098e-14	FAM201A	chr9	38620474	38624990	+	gene_id "ENSG00000204860.4"; gene_type "antisense_RNA"; gene_name "FAM201A"; level 1; havana_gene "OTTHUMG00000019948.2";
ENSG00000137628.16	DDX60	protein_coding	-0.795849	6.47568	62.1383	3.20166e-15	4.21108e-14	DDX60	chr4	168216293	168318807	-	gene_id "ENSG00000137628.16"; gene_type "protein_coding"; gene_name "DDX60"; level 2; havana_gene "OTTHUMG00000161350.2";
ENSG00000004487.15	KDM1A	protein_coding	0.409886	7.76844	62.13	3.2151e-15	4.22525e-14	KDM1A	chr1	23019448	23083689	+	gene_id "ENSG00000004487.15"; gene_type "protein_coding"; gene_name "KDM1A"; level 1; tag "ncRNA_host"; havana_gene "OTTHUMG00000003220.6";
ENSG00000089356.18	FXYD3	protein_coding	0.671884	7.17396	62.0717	3.31181e-15	4.34874e-14	FXYD3	chr19	35115879	35124324	+	gene_id "ENSG00000089356.18"; gene_type "protein_coding"; gene_name "FXYD3"; level 2; tag "ncRNA_host"; havana_gene "OTTHUMG00000184625.2";
ENSG00000189334.8	S100A14	protein_coding	0.584134	9.77656	62.0397	3.36606e-15	4.41632e-14	S100A14	chr1	153614255	153616986	-	gene_id "ENSG00000189334.8"; gene_type "protein_coding"; gene_name "S100A14"; level 2; havana_gene "OTTHUMG00000035030.3";
ENSG00000130193.7	THEM6	protein_coding	0.636752	5.35105	61.953	3.51752e-15	4.61122e-14	THEM6	chr8	142727203	142736927	+	gene_id "ENSG00000130193.7"; gene_type "protein_coding"; gene_name "THEM6"; level 2; havana_gene "OTTHUMG00000164673.1";
ENSG00000156504.16	FAM122B	protein_coding	-0.415901	5.31206	61.8496	3.70713e-15	4.85576e-14	FAM122B	chrX	134769566	134797232	-	gene_id "ENSG00000156504.16"; gene_type "protein_coding"; gene_name "FAM122B"; level 2; havana_gene "OTTHUMG00000022461.3";
ENSG00000275216.1	AL161431.1	lincRNA	1.20625	7.57684	61.7859	3.82904e-15	5.0113e-14	AL161431.1	chr13	109269634	109273838	+	gene_id "ENSG00000275216.1"; gene_type "lincRNA"; gene_name "AL161431.1"; level 2; havana_gene "OTTHUMG00000187241.1";
ENSG00000135316.17	SYNCRIP	protein_coding	-0.261547	8.61315	61.7657	3.86863e-15	5.05768e-14	SYNCRIP	chr6	85607785	85643792	-	gene_id "ENSG00000135316.17"; gene_type "protein_coding"; gene_name "SYNCRIP"; level 2; tag "overlapping_locus"; havana_gene "OTTHUMG00000015141.4";
ENSG00000182310.13	SPACA6	protein_coding	1.90582	0.297974	61.7645	3.87087e-15	5.05768e-14	SPACA6	chr19	51693340	51712387	+	gene_id "ENSG00000182310.13"; gene_type "protein_coding"; gene_name "SPACA6"; level 2; havana_gene "OTTHUMG00000177373.4";
ENSG00000145990.10	GFOD1	protein_coding	-0.570675	4.48004	61.7422	3.91501e-15	5.11114e-14	GFOD1	chr6	13357830	13487662	-	gene_id "ENSG00000145990.10"; gene_type "protein_coding"; gene_name "GFOD1"; level 2; havana_gene "OTTHUMG00000014276.2";
ENSG00000035499.12	DEPDC1B	protein_coding	-0.418564	6.27046	61.6584	4.08528e-15	5.32903e-14	DEPDC1B	chr5	60596912	60700190	-	gene_id "ENSG00000035499.12"; gene_type "protein_coding"; gene_name "DEPDC1B"; level 2; havana_gene "OTTHUMG00000097083.3";
ENSG00000131446.16	MGAT1	protein_coding	-0.330624	8.11633	61.6519	4.09865e-15	5.34208e-14	MGAT1	chr5	180784782	180815652	-	gene_id "ENSG00000131446.16"; gene_type "protein_coding"; gene_name "MGAT1"; level 1; tag "retrogene"; havana_gene "OTTHUMG00000130937.6";
ENSG00000090097.21	PCBP4	protein_coding	1.20303	2.01818	61.6427	4.11791e-15	5.36277e-14	PCBP4	chr3	51957454	51974016	-	gene_id "ENSG00000090097.21"; gene_type "protein_coding"; gene_name "PCBP4"; level 1; tag "overlapping_locus"; havana_gene "OTTHUMG00000157366.32";
ENSG00000162458.12	FBLIM1	protein_coding	0.611681	5.45056	61.5998	4.20852e-15	5.4739e-14	FBLIM1	chr1	15756607	15786594	+	gene_id "ENSG00000162458.12"; gene_type "protein_coding"; gene_name "FBLIM1"; level 2; havana_gene "OTTHUMG00000003079.7";
ENSG00000172167.7	MTBP	protein_coding	-0.467672	5.38396	61.5991	4.21016e-15	5.4739e-14	MTBP	chr8	120445400	120542133	+	gene_id "ENSG00000172167.7"; gene_type "protein_coding"; gene_name "MTBP"; level 2; havana_gene "OTTHUMG00000165040.1";
ENSG00000166483.10	WEE1	protein_coding	-0.42407	6.21517	61.5004	4.4266e-15	5.75058e-14	WEE1	chr11	9573681	9593457	+	gene_id "ENSG00000166483.10"; gene_type "protein_coding"; gene_name "WEE1"; level 1; tag "ncRNA_host"; havana_gene "OTTHUMG00000165863.3";
ENSG00000097046.12	CDC7	protein_coding	-0.527112	5.02914	61.4849	4.46155e-15	5.79123e-14	CDC7	chr1	91500893	91525764	+	gene_id "ENSG00000097046.12"; gene_type "protein_coding"; gene_name "CDC7"; level 2; havana_gene "OTTHUMG00000047810.3";
ENSG00000003989.17	SLC7A2	protein_coding	-1.69701	0.78468	61.4531	4.53407e-15	5.88055e-14	SLC7A2	chr8	17497088	17570573	+	gene_id "ENSG00000003989.17"; gene_type "protein_coding"; gene_name "SLC7A2"; level 2; havana_gene "OTTHUMG00000130819.5";
ENSG00000090776.5	EFNB1	protein_coding	0.553088	7.18338	61.4058	4.64441e-15	6.01873e-14	EFNB1	chrX	68828997	68842147	+	gene_id "ENSG00000090776.5"; gene_type "protein_coding"; gene_name "EFNB1"; level 2; havana_gene "OTTHUMG00000021751.1";
ENSG00000197299.10	BLM	protein_coding	-0.488059	5.90344	61.0913	5.44877e-15	7.05534e-14	BLM	chr15	90717327	90816165	+	gene_id "ENSG00000197299.10"; gene_type "protein_coding"; gene_name "BLM"; level 1; havana_gene "OTTHUMG00000149834.4";
ENSG00000105357.15	MYH14	protein_coding	2.05827	0.456898	61.0395	5.59404e-15	7.23752e-14	MYH14	chr19	50188186	50310545	+	gene_id "ENSG00000105357.15"; gene_type "protein_coding"; gene_name "MYH14"; level 2; tag "ncRNA_host"; havana_gene "OTTHUMG00000183034.3";
ENSG00000182197.10	EXT1	protein_coding	-0.368525	7.55975	60.9202	5.94349e-15	7.68336e-14	EXT1	chr8	117794490	118111853	-	gene_id "ENSG00000182197.10"; gene_type "protein_coding"; gene_name "EXT1"; level 2; havana_gene "OTTHUMG00000059718.5";
ENSG00000104863.11	LIN7B	protein_coding	1.1526	2.17389	60.8898	6.03595e-15	7.79652e-14	LIN7B	chr19	49114324	49118460	+	gene_id "ENSG00000104863.11"; gene_type "protein_coding"; gene_name "LIN7B"; level 1; havana_gene "OTTHUMG00000134288.3";
ENSG00000002919.14	SNX11	protein_coding	-0.552685	5.00273	60.8413	6.18667e-15	7.98469e-14	SNX11	chr17	48103357	48123074	+	gene_id "ENSG00000002919.14"; gene_type "protein_coding"; gene_name "SNX11"; level 2; havana_gene "OTTHUMG00000178822.2";
ENSG00000241258.6	CRCP	protein_coding	-0.342221	5.89916	60.784	6.36935e-15	8.21377e-14	CRCP	chr7	66114604	66154568	+	gene_id "ENSG00000241258.6"; gene_type "protein_coding"; gene_name "CRCP"; level 1; tag "overlapping_locus"; havana_gene "OTTHUMG00000129519.3";
ENSG00000175182.14	FAM131A	protein_coding	0.754059	3.51956	60.7737	6.40262e-15	8.24995e-14	FAM131A	chr3	184335926	184348421	+	gene_id "ENSG00000175182.14"; gene_type "protein_coding"; gene_name "FAM131A"; level 1; havana_gene "OTTHUMG00000156206.20";
ENSG00000178295.14	GEN1	protein_coding	-0.512994	5.13396	60.6271	6.89771e-15	8.88067e-14	GEN1	chr2	17753858	17788941	+	gene_id "ENSG00000178295.14"; gene_type "protein_coding"; gene_name "GEN1"; level 2; havana_gene "OTTHUMG00000121173.4";
ENSG00000162729.13	IGSF8	protein_coding	0.449916	5.94565	60.6129	6.9478e-15	8.93789e-14	IGSF8	chr1	160091340	160098943	-	gene_id "ENSG00000162729.13"; gene_type "protein_coding"; gene_name "IGSF8"; level 2; havana_gene "OTTHUMG00000024075.5";
ENSG00000053372.4	MRTO4	protein_coding	-0.419967	7.21911	60.5985	6.99888e-15	8.99629e-14	MRTO4	chr1	19251539	19260128	+	gene_id "ENSG00000053372.4"; gene_type "protein_coding"; gene_name "MRTO4"; level 2; havana_gene "OTTHUMG00000002496.2";
ENSG00000129657.14	SEC14L1	protein_coding	0.515163	6.34661	60.5217	7.27717e-15	9.34642e-14	SEC14L1	chr17	77086716	77217101	+	gene_id "ENSG00000129657.14"; gene_type "protein_coding"; gene_name "SEC14L1"; level 1; tag "ncRNA_host"; tag "overlapping_locus"; havana_gene "OTTHUMG00000177311.13";
ENSG00000003096.14	KLHL13	protein_coding	-0.706654	3.9903	60.5016	7.35192e-15	9.43476e-14	KLHL13	chrX	117897813	118117340	-	gene_id "ENSG00000003096.14"; gene_type "protein_coding"; gene_name "KLHL13"; level 2; tag "ncRNA_host"; tag "overlapping_locus"; havana_gene "OTTHUMG00000022252.4";
ENSG00000075240.16	GRAMD4	protein_coding	0.810605	3.34044	60.4187	7.66824e-15	9.83273e-14	GRAMD4	chr22	46576012	46679790	+	gene_id "ENSG00000075240.16"; gene_type "protein_coding"; gene_name "GRAMD4"; level 2; havana_gene "OTTHUMG00000150402.3";
ENSG00000123473.15	STIL	protein_coding	-0.443013	5.57304	60.3944	7.76336e-15	9.94665e-14	STIL	chr1	47250139	47314147	-	gene_id "ENSG00000123473.15"; gene_type "protein_coding"; gene_name "STIL"; level 1; havana_gene "OTTHUMG00000007851.4";
ENSG00000163517.14	HDAC11	protein_coding	0.778405	3.21553	60.2938	8.17024e-15	1.04595e-13	HDAC11	chr3	13479724	13506424	+	gene_id "ENSG00000163517.14"; gene_type "protein_coding"; gene_name "HDAC11"; level 1; havana_gene "OTTHUMG00000129800.8";
ENSG00000035664.11	DAPK2	protein_coding	2.14057	1.88272	60.2304	8.43768e-15	1.07852e-13	DAPK2	chr15	63907036	64072033	-	gene_id "ENSG00000035664.11"; gene_type "protein_coding"; gene_name "DAPK2"; level 2; havana_gene "OTTHUMG00000132947.5";
ENSG00000171877.20	FRMD5	protein_coding	-1.37067	1.26145	60.2303	8.43825e-15	1.07852e-13	FRMD5	chr15	43870761	44195252	-	gene_id "ENSG00000171877.20"; gene_type "protein_coding"; gene_name "FRMD5"; level 1; tag "overlapping_locus"; havana_gene "OTTHUMG00000060475.7";
ENSG00000072210.18	ALDH3A2	protein_coding	-0.359342	6.87349	60.2179	8.49144e-15	1.08444e-13	ALDH3A2	chr17	19648136	19677598	+	gene_id "ENSG00000072210.18"; gene_type "protein_coding"; gene_name "ALDH3A2"; level 1; tag "ncRNA_host"; havana_gene "OTTHUMG00000059471.7";
ENSG00000133216.16	EPHB2	protein_coding	-1.99053	0.544014	60.2054	8.54568e-15	1.09049e-13	EPHB2	chr1	22710839	22921500	+	gene_id "ENSG00000133216.16"; gene_type "protein_coding"; gene_name "EPHB2"; level 2; tag "ncRNA_host"; havana_gene "OTTHUMG00000002881.4";
ENSG00000133315.10	MACROD1	protein_coding	0.75238	4.07628	60.1974	8.58076e-15	1.09408e-13	MACROD1	chr11	63998558	64166106	-	gene_id "ENSG00000133315.10"; gene_type "protein_coding"; gene_name "MACROD1"; level 2; tag "overlapping_locus"; havana_gene "OTTHUMG00000167843.2";
ENSG00000109762.15	SNX25	protein_coding	0.76706	3.4034	60.1371	8.84741e-15	1.12717e-13	SNX25	chr4	185204237	185370185	+	gene_id "ENSG00000109762.15"; gene_type "protein_coding"; gene_name "SNX25"; level 2; havana_gene "OTTHUMG00000160475.1";
ENSG00000180628.14	PCGF5	protein_coding	-0.393423	6.54649	60.1129	8.95701e-15	1.14022e-13	PCGF5	chr10	91163012	91284331	+	gene_id "ENSG00000180628.14"; gene_type "protein_coding"; gene_name "PCGF5"; level 2; havana_gene "OTTHUMG00000018740.1";
ENSG00000109790.16	KLHL5	protein_coding	0.469306	4.93014	60.106	8.98824e-15	1.14328e-13	KLHL5	chr4	39045039	39126857	+	gene_id "ENSG00000109790.16"; gene_type "protein_coding"; gene_name "KLHL5"; level 1; havana_gene "OTTHUMG00000097819.3";
ENSG00000101213.6	PTK6	protein_coding	0.840373	5.55665	60.0402	9.29376e-15	1.18119e-13	PTK6	chr20	63528001	63537370	-	gene_id "ENSG00000101213.6"; gene_type "protein_coding"; gene_name "PTK6"; level 2; havana_gene "OTTHUMG00000033039.2";
ENSG00000204869.8	IGFL4	protein_coding	2.95089	0.537385	60.0119	9.42846e-15	1.19735e-13	IGFL4	chr19	46039748	46077118	-	gene_id "ENSG00000204869.8"; gene_type "protein_coding"; gene_name "IGFL4"; level 2; havana_gene "OTTHUMG00000182491.1";
ENSG00000104332.11	SFRP1	protein_coding	-0.497459	7.47298	60.0042	9.46567e-15	1.20111e-13	SFRP1	chr8	41261958	41309497	-	gene_id "ENSG00000104332.11"; gene_type "protein_coding"; gene_name "SFRP1"; level 1; tag "ncRNA_host"; tag "overlapping_locus"; havana_gene "OTTHUMG00000164074.2";
ENSG00000108587.15	GOSR1	protein_coding	-0.328379	5.85498	59.9168	9.89546e-15	1.25464e-13	GOSR1	chr17	30477362	30527592	+	gene_id "ENSG00000108587.15"; gene_type "protein_coding"; gene_name "GOSR1"; level 2; havana_gene "OTTHUMG00000132796.3";
ENSG00000067533.5	RRP15	protein_coding	-0.465826	5.84597	59.8405	1.02864e-14	1.30316e-13	RRP15	chr1	218285287	218337983	+	gene_id "ENSG00000067533.5"; gene_type "protein_coding"; gene_name "RRP15"; level 2; havana_gene "OTTHUMG00000039494.4";
ENSG00000183840.6	GPR39	protein_coding	-1.47531	1.4241	59.7345	1.08556e-14	1.37418e-13	GPR39	chr2	132416574	132646559	+	gene_id "ENSG00000183840.6"; gene_type "protein_coding"; gene_name "GPR39"; level 2; tag "ncRNA_host"; havana_gene "OTTHUMG00000131679.2";
ENSG00000151012.13	SLC7A11	protein_coding	-1.39124	6.7355	59.6992	1.10521e-14	1.39793e-13	SLC7A11	chr4	138164097	138242349	-	gene_id "ENSG00000151012.13"; gene_type "protein_coding"; gene_name "SLC7A11"; level 2; havana_gene "OTTHUMG00000133396.2";
ENSG00000166946.13	CCNDBP1	protein_coding	0.504339	6.03037	59.6912	1.10971e-14	1.4025e-13	CCNDBP1	chr15	43185118	43197176	+	gene_id "ENSG00000166946.13"; gene_type "protein_coding"; gene_name "CCNDBP1"; level 2; tag "overlapping_locus"; havana_gene "OTTHUMG00000130703.3";
ENSG00000144959.9	NCEH1	protein_coding	-0.562411	5.52616	59.635	1.14188e-14	1.44201e-13	NCEH1	chr3	172630249	172711218	-	gene_id "ENSG00000144959.9"; gene_type "protein_coding"; gene_name "NCEH1"; level 1; havana_gene "OTTHUMG00000156872.6";
ENSG00000070495.14	JMJD6	protein_coding	-0.468818	6.05072	59.6317	1.1438e-14	1.44329e-13	JMJD6	chr17	76712832	76726799	-	gene_id "ENSG00000070495.14"; gene_type "protein_coding"; gene_name "JMJD6"; level 1; tag "ncRNA_host"; havana_gene "OTTHUMG00000169267.3";
ENSG00000139970.16	RTN1	protein_coding	1.71347	-0.223642	59.5866	1.17027e-14	1.47551e-13	RTN1	chr14	59595976	59870966	-	gene_id "ENSG00000139970.16"; gene_type "protein_coding"; gene_name "RTN1"; level 1; tag "ncRNA_host"; havana_gene "OTTHUMG00000028947.4";
ENSG00000180155.19	LYNX1	protein_coding	2.10849	0.763499	59.577	1.17599e-14	1.48154e-13	LYNX1	chr8	142771197	142777810	-	gene_id "ENSG00000180155.19"; gene_type "protein_coding"; gene_name "LYNX1"; level 1; tag "overlapping_locus"; havana_gene "OTTHUMG00000191912.1";
ENSG00000235109.7	ZSCAN31	protein_coding	-1.58581	1.032	59.5676	1.18167e-14	1.48751e-13	ZSCAN31	chr6	28324693	28356271	-	gene_id "ENSG00000235109.7"; gene_type "protein_coding"; gene_name "ZSCAN31"; level 1; havana_gene "OTTHUMG00000014518.5";
ENSG00000132382.14	MYBBP1A	protein_coding	-0.610485	7.54585	59.5499	1.19234e-14	1.49976e-13	MYBBP1A	chr17	4538897	4555631	-	gene_id "ENSG00000132382.14"; gene_type "protein_coding"; gene_name "MYBBP1A"; level 2; havana_gene "OTTHUMG00000090747.3";
ENSG00000185753.12	CXorf38	protein_coding	0.553902	4.8615	59.4245	1.2708e-14	1.59717e-13	CXorf38	chrX	40626921	40647554	-	gene_id "ENSG00000185753.12"; gene_type "protein_coding"; gene_name "CXorf38"; level 2; havana_gene "OTTHUMG00000024104.4";
ENSG00000223572.9	CKMT1A	protein_coding	1.04175	3.13507	59.3975	1.28833e-14	1.61793e-13	CKMT1A	chr15	43692886	43699222	+	gene_id "ENSG00000223572.9"; gene_type "protein_coding"; gene_name "CKMT1A"; level 2; havana_gene "OTTHUMG00000059898.16";
ENSG00000143324.13	XPR1	protein_coding	-0.401752	6.28362	59.3941	1.29058e-14	1.61946e-13	XPR1	chr1	180632004	180890251	+	gene_id "ENSG00000143324.13"; gene_type "protein_coding"; gene_name "XPR1"; level 2; tag "ncRNA_host"; havana_gene "OTTHUMG00000035116.2";
ENSG00000197122.11	SRC	protein_coding	-0.395496	5.8885	59.3443	1.3236e-14	1.65958e-13	SRC	chr20	37344685	37406050	+	gene_id "ENSG00000197122.11"; gene_type "protein_coding"; gene_name "SRC"; level 2; havana_gene "OTTHUMG00000032417.3";
ENSG00000165490.12	DDIAS	protein_coding	-0.52572	5.49705	59.28	1.36759e-14	1.71338e-13	DDIAS	chr11	82899975	82958277	+	gene_id "ENSG00000165490.12"; gene_type "protein_coding"; gene_name "DDIAS"; level 2; tag "overlapping_locus"; havana_gene "OTTHUMG00000166929.2";
ENSG00000182670.13	TTC3	protein_coding	0.369611	6.60581	59.2712	1.37369e-14	1.71953e-13	TTC3	chr21	37073226	37203112	+	gene_id "ENSG00000182670.13"; gene_type "protein_coding"; gene_name "TTC3"; level 1; tag "overlapping_locus"; havana_gene "OTTHUMG00000086654.7";
ENSG00000010292.12	NCAPD2	protein_coding	-0.401896	8.38203	59.2698	1.37467e-14	1.71953e-13	NCAPD2	chr12	6493356	6531955	+	gene_id "ENSG00000010292.12"; gene_type "protein_coding"; gene_name "NCAPD2"; level 1; tag "ncRNA_host"; tag "overlapping_locus"; havana_gene "OTTHUMG00000168513.2";
ENSG00000273749.4	CYFIP1	protein_coding	0.319885	8.05558	59.2501	1.38853e-14	1.73549e-13	CYFIP1	chr15	22867052	22981063	-	gene_id "ENSG00000273749.4"; gene_type "protein_coding"; gene_name "CYFIP1"; level 2; havana_gene "OTTHUMG00000129100.7";
ENSG00000179593.15	ALOX15B	protein_coding	2.04572	5.43476	59.2454	1.39188e-14	1.73832e-13	ALOX15B	chr17	8039017	8049134	+	gene_id "ENSG00000179593.15"; gene_type "protein_coding"; gene_name "ALOX15B"; level 1; havana_gene "OTTHUMG00000108181.4";
ENSG00000126822.16	PLEKHG3	protein_coding	0.438608	6.44413	59.1926	1.42974e-14	1.78419e-13	PLEKHG3	chr14	64704102	64750247	+	gene_id "ENSG00000126822.16"; gene_type "protein_coding"; gene_name "PLEKHG3"; level 1; havana_gene "OTTHUMG00000029671.11";
ENSG00000120693.13	SMAD9	protein_coding	1.72001	1.3736	59.1143	1.48777e-14	1.85515e-13	SMAD9	chr13	36844831	36920765	-	gene_id "ENSG00000120693.13"; gene_type "protein_coding"; gene_name "SMAD9"; level 2; tag "overlapping_locus"; havana_gene "OTTHUMG00000016740.2";
ENSG00000178919.8	FOXE1	protein_coding	-0.723005	4.15888	59.1118	1.48963e-14	1.85601e-13	FOXE1	chr9	97853254	97856715	+	gene_id "ENSG00000178919.8"; gene_type "protein_coding"; gene_name "FOXE1"; level 2; havana_gene "OTTHUMG00000020333.1";
ENSG00000163516.13	ANKZF1	protein_coding	0.777442	5.20392	58.9513	1.61623e-14	2.01215e-13	ANKZF1	chr2	219229757	219236669	+	gene_id "ENSG00000163516.13"; gene_type "protein_coding"; gene_name "ANKZF1"; level 1; havana_gene "OTTHUMG00000154533.3";
ENSG00000137574.10	TGS1	protein_coding	-0.55291	5.54313	58.9326	1.63169e-14	2.02981e-13	TGS1	chr8	55773142	55825448	+	gene_id "ENSG00000137574.10"; gene_type "protein_coding"; gene_name "TGS1"; level 2; havana_gene "OTTHUMG00000164294.1";
ENSG00000147872.9	PLIN2	protein_coding	1.85332	0.211439	58.9292	1.63446e-14	2.03166e-13	PLIN2	chr9	19108375	19149290	-	gene_id "ENSG00000147872.9"; gene_type "protein_coding"; gene_name "PLIN2"; level 2; havana_gene "OTTHUMG00000019624.2";
ENSG00000248360.7	LINC00504	lincRNA	4.16502	-1.39937	58.7775	1.76546e-14	2.19277e-13	LINC00504	chr4	14470465	14888169	-	gene_id "ENSG00000248360.7"; gene_type "lincRNA"; gene_name "LINC00504"; level 2; tag "overlapping_locus"; havana_gene "OTTHUMG00000160121.6";
ENSG00000198417.6	MT1F	protein_coding	1.16607	3.56623	58.7382	1.80108e-14	2.23526e-13	MT1F	chr16	56657694	56660698	+	gene_id "ENSG00000198417.6"; gene_type "protein_coding"; gene_name "MT1F"; level 2; havana_gene "OTTHUMG00000176838.3";
ENSG00000143476.17	DTL	protein_coding	-0.459035	6.45958	58.7048	1.83198e-14	2.27183e-13	DTL	chr1	212035553	212107400	+	gene_id "ENSG00000143476.17"; gene_type "protein_coding"; gene_name "DTL"; level 2; tag "ncRNA_host"; havana_gene "OTTHUMG00000037133.1";
ENSG00000046647.13	GEMIN8	protein_coding	0.629579	4.08423	58.5991	1.93304e-14	2.39527e-13	GEMIN8	chrX	14008279	14029893	-	gene_id "ENSG00000046647.13"; gene_type "protein_coding"; gene_name "GEMIN8"; level 2; havana_gene "OTTHUMG00000021160.2";
ENSG00000106069.21	CHN2	protein_coding	1.89685	-0.0811693	58.5803	1.9516e-14	2.41638e-13	CHN2	chr7	29122274	29514328	+	gene_id "ENSG00000106069.21"; gene_type "protein_coding"; gene_name "CHN2"; level 1; tag "overlapping_locus"; havana_gene "OTTHUMG00000023063.12";
ENSG00000143061.17	IGSF3	protein_coding	0.459453	6.56054	58.5594	1.97247e-14	2.44031e-13	IGSF3	chr1	116574399	116667755	-	gene_id "ENSG00000143061.17"; gene_type "protein_coding"; gene_name "IGSF3"; level 2; havana_gene "OTTHUMG00000022751.4";
ENSG00000170454.5	KRT75	protein_coding	1.79027	0.174295	58.5547	1.97716e-14	2.44421e-13	KRT75	chr12	52424070	52434525	-	gene_id "ENSG00000170454.5"; gene_type "protein_coding"; gene_name "KRT75"; level 2; havana_gene "OTTHUMG00000169592.1";
ENSG00000171206.13	TRIM8	protein_coding	-0.48077	5.62672	58.4332	2.10309e-14	2.59786e-13	TRIM8	chr10	102644496	102658407	+	gene_id "ENSG00000171206.13"; gene_type "protein_coding"; gene_name "TRIM8"; level 1; havana_gene "OTTHUMG00000018964.5";
ENSG00000116133.11	DHCR24	protein_coding	0.487535	8.65612	58.3124	2.2363e-14	2.76025e-13	DHCR24	chr1	54849633	54887218	-	gene_id "ENSG00000116133.11"; gene_type "protein_coding"; gene_name "DHCR24"; level 2; havana_gene "OTTHUMG00000009989.1";
ENSG00000183287.13	CCBE1	protein_coding	-0.385758	6.20296	58.2628	2.29338e-14	2.8285e-13	CCBE1	chr18	59430940	59697380	-	gene_id "ENSG00000183287.13"; gene_type "protein_coding"; gene_name "CCBE1"; level 2; havana_gene "OTTHUMG00000180087.4";
ENSG00000278259.4	MYO19	protein_coding	-0.408921	7.08975	58.2565	2.30074e-14	2.83537e-13	MYO19	chr17	36495633	36543435	-	gene_id "ENSG00000278259.4"; gene_type "protein_coding"; gene_name "MYO19"; level 2; havana_gene "OTTHUMG00000188437.2";
ENSG00000167635.11	ZNF146	protein_coding	-0.27428	6.53689	58.0847	2.51072e-14	3.09174e-13	ZNF146	chr19	36214602	36238774	+	gene_id "ENSG00000167635.11"; gene_type "protein_coding"; gene_name "ZNF146"; level 2; havana_gene "OTTHUMG00000180511.1";
ENSG00000076706.16	MCAM	protein_coding	-1.38913	0.90016	58.0294	2.58232e-14	3.17743e-13	MCAM	chr11	119308529	119321521	-	gene_id "ENSG00000076706.16"; gene_type "protein_coding"; gene_name "MCAM"; level 2; tag "ncRNA_host"; havana_gene "OTTHUMG00000166197.6";
ENSG00000196428.12	TSC22D2	protein_coding	-0.574431	5.70292	58.0259	2.58695e-14	3.18066e-13	TSC22D2	chr3	150408335	150466431	+	gene_id "ENSG00000196428.12"; gene_type "protein_coding"; gene_name "TSC22D2"; level 2; havana_gene "OTTHUMG00000159744.2";
ENSG00000119888.10	EPCAM	protein_coding	-0.512028	5.56933	58.0125	2.60463e-14	3.19991e-13	EPCAM	chr2	47345158	47387601	+	gene_id "ENSG00000119888.10"; gene_type "protein_coding"; gene_name "EPCAM"; level 1; tag "ncRNA_host"; havana_gene "OTTHUMG00000128853.9";
ENSG00000055483.19	USP36	protein_coding	-0.434864	6.37693	57.9917	2.63227e-14	3.23136e-13	USP36	chr17	78787381	78841441	-	gene_id "ENSG00000055483.19"; gene_type "protein_coding"; gene_name "USP36"; level 1; havana_gene "OTTHUMG00000177542.10";
ENSG00000109819.8	PPARGC1A	protein_coding	1.34376	3.92257	57.9654	2.6677e-14	3.27233e-13	PPARGC1A	chr4	23755041	23904089	-	gene_id "ENSG00000109819.8"; gene_type "protein_coding"; gene_name "PPARGC1A"; level 1; havana_gene "OTTHUMG00000097747.2";
ENSG00000143630.9	HCN3	protein_coding	1.17341	2.00315	57.8828	2.78215e-14	3.41007e-13	HCN3	chr1	155277583	155289848	+	gene_id "ENSG00000143630.9"; gene_type "protein_coding"; gene_name "HCN3"; level 2; havana_gene "OTTHUMG00000035872.2";
ENSG00000176692.5	FOXC2	protein_coding	1.34963	2.18439	57.8207	2.87133e-14	3.51666e-13	FOXC2	chr16	86567251	86569728	+	gene_id "ENSG00000176692.5"; gene_type "protein_coding"; gene_name "FOXC2"; level 2; havana_gene "OTTHUMG00000137652.2";
ENSG00000165905.17	LARGE2	protein_coding	0.756072	4.19173	57.7267	3.01191e-14	3.68598e-13	LARGE2	chr11	45921621	45929096	+	gene_id "ENSG00000165905.17"; gene_type "protein_coding"; gene_name "LARGE2"; level 1; havana_gene "OTTHUMG00000167037.1";
ENSG00000083720.12	OXCT1	protein_coding	-0.454272	5.82566	57.6733	3.09482e-14	3.78452e-13	OXCT1	chr5	41730065	41870519	-	gene_id "ENSG00000083720.12"; gene_type "protein_coding"; gene_name "OXCT1"; level 2; havana_gene "OTTHUMG00000094783.3";
ENSG00000093000.18	NUP50	protein_coding	-0.372254	7.39912	57.6528	3.1272e-14	3.82117e-13	NUP50	chr22	45163841	45188015	+	gene_id "ENSG00000093000.18"; gene_type "protein_coding"; gene_name "NUP50"; level 2; tag "overlapping_locus"; havana_gene "OTTHUMG00000151265.5";
ENSG00000204767.3	FAM196B	protein_coding	-2.4626	-0.411374	57.6265	3.16926e-14	3.86958e-13	FAM196B	chr5	169864264	169980740	-	gene_id "ENSG00000204767.3"; gene_type "protein_coding"; gene_name "FAM196B"; level 2; havana_gene "OTTHUMG00000163083.1";
ENSG00000147642.16	SYBU	protein_coding	-0.649005	4.59182	57.6143	3.18895e-14	3.89062e-13	SYBU	chr8	109573978	109691791	-	gene_id "ENSG00000147642.16"; gene_type "protein_coding"; gene_name "SYBU"; level 2; havana_gene "OTTHUMG00000165634.2";
ENSG00000113594.9	LIFR	protein_coding	0.963522	2.3918	57.6089	3.19783e-14	3.89845e-13	LIFR	chr5	38474963	38608354	-	gene_id "ENSG00000113594.9"; gene_type "protein_coding"; gene_name "LIFR"; level 2; tag "ncRNA_host"; havana_gene "OTTHUMG00000131138.3";
ENSG00000080823.22	MOK	protein_coding	-0.65755	4.24775	57.6053	3.20357e-14	3.90244e-13	MOK	chr14	102224500	102305200	-	gene_id "ENSG00000080823.22"; gene_type "protein_coding"; gene_name "MOK"; level 1; havana_gene "OTTHUMG00000164896.8";
ENSG00000102755.11	FLT1	protein_coding	7.11847	-1.99481	57.5606	3.27728e-14	3.98916e-13	FLT1	chr13	28300344	28495145	-	gene_id "ENSG00000102755.11"; gene_type "protein_coding"; gene_name "FLT1"; level 2; havana_gene "OTTHUMG00000016648.5";
ENSG00000037897.16	METTL1	protein_coding	-0.645214	4.35399	57.5476	3.29898e-14	4.01249e-13	METTL1	chr12	57768471	57772793	-	gene_id "ENSG00000037897.16"; gene_type "protein_coding"; gene_name "METTL1"; level 2; tag "overlapping_locus"; havana_gene "OTTHUMG00000150143.5";
ENSG00000198246.7	SLC29A3	protein_coding	-0.825309	3.04474	57.504	3.37289e-14	4.09924e-13	SLC29A3	chr10	71319258	71363385	+	gene_id "ENSG00000198246.7"; gene_type "protein_coding"; gene_name "SLC29A3"; level 2; havana_gene "OTTHUMG00000018424.1";
ENSG00000187908.16	DMBT1	protein_coding	-1.46997	0.170306	57.4882	3.40007e-14	4.1291e-13	DMBT1	chr10	122560665	122643736	+	gene_id "ENSG00000187908.16"; gene_type "protein_coding"; gene_name "DMBT1"; level 2; havana_gene "OTTHUMG00000019185.2";
ENSG00000103591.12	AAGAB	protein_coding	0.368057	7.17642	57.2796	3.78063e-14	4.58774e-13	AAGAB	chr15	67201033	67255195	-	gene_id "ENSG00000103591.12"; gene_type "protein_coding"; gene_name "AAGAB"; level 1; havana_gene "OTTHUMG00000172246.3";
ENSG00000063854.12	HAGH	protein_coding	0.593697	4.3403	57.2484	3.84093e-14	4.65735e-13	HAGH	chr16	1795620	1827194	-	gene_id "ENSG00000063854.12"; gene_type "protein_coding"; gene_name "HAGH"; level 1; havana_gene "OTTHUMG00000128662.5";
ENSG00000185551.14	NR2F2	protein_coding	-0.438997	5.59661	57.1997	3.93732e-14	4.77058e-13	NR2F2	chr15	96325938	96340263	+	gene_id "ENSG00000185551.14"; gene_type "protein_coding"; gene_name "NR2F2"; level 2; tag "ncRNA_host"; havana_gene "OTTHUMG00000149848.6";
ENSG00000134265.12	NAPG	protein_coding	0.311284	6.00002	57.1906	3.95552e-14	4.78896e-13	NAPG	chr18	10525905	10552761	+	gene_id "ENSG00000134265.12"; gene_type "protein_coding"; gene_name "NAPG"; level 1; havana_gene "OTTHUMG00000179119.5";
ENSG00000185000.11	DGAT1	protein_coding	0.457008	5.84099	57.1882	3.96033e-14	4.79112e-13	DGAT1	chr8	144314584	144326910	-	gene_id "ENSG00000185000.11"; gene_type "protein_coding"; gene_name "DGAT1"; level 2; tag "ncRNA_host"; havana_gene "OTTHUMG00000174606.3";
ENSG00000235385.1	LINC02154	lincRNA	3.27143	-0.673211	57.1648	4.00777e-14	4.84481e-13	LINC02154	chrX	13266048	13303452	-	gene_id "ENSG00000235385.1"; gene_type "lincRNA"; gene_name "LINC02154"; level 2; havana_gene "OTTHUMG00000021149.2";
ENSG00000129354.11	AP1M2	protein_coding	0.470467	6.40488	57.1584	4.02078e-14	4.85683e-13	AP1M2	chr19	10572671	10587315	-	gene_id "ENSG00000129354.11"; gene_type "protein_coding"; gene_name "AP1M2"; level 1; havana_gene "OTTHUMG00000180584.2";
ENSG00000188994.12	ZNF292	protein_coding	0.650826	4.83034	57.0856	4.17253e-14	5.0363e-13	ZNF292	chr6	87152833	87264196	+	gene_id "ENSG00000188994.12"; gene_type "protein_coding"; gene_name "ZNF292"; level 1; havana_gene "OTTHUMG00000015164.6";
ENSG00000134247.9	PTGFRN	protein_coding	-0.347712	7.05052	57.061	4.22497e-14	5.09571e-13	PTGFRN	chr1	116910057	116990358	+	gene_id "ENSG00000134247.9"; gene_type "protein_coding"; gene_name "PTGFRN"; level 2; havana_gene "OTTHUMG00000012028.1";
ENSG00000145779.7	TNFAIP8	protein_coding	0.786347	5.98578	57.0491	4.25066e-14	5.1228e-13	TNFAIP8	chr5	119268692	119399688	+	gene_id "ENSG00000145779.7"; gene_type "protein_coding"; gene_name "TNFAIP8"; level 1; havana_gene "OTTHUMG00000162949.7";
ENSG00000054118.13	THRAP3	protein_coding	-0.215031	7.77876	56.9833	4.39523e-14	5.29299e-13	THRAP3	chr1	36224416	36305357	+	gene_id "ENSG00000054118.13"; gene_type "protein_coding"; gene_name "THRAP3"; level 2; havana_gene "OTTHUMG00000007866.5";
ENSG00000128805.14	ARHGAP22	protein_coding	-2.39793	0.853747	56.9627	4.44163e-14	5.34481e-13	ARHGAP22	chr10	48446034	48656265	-	gene_id "ENSG00000128805.14"; gene_type "protein_coding"; gene_name "ARHGAP22"; level 1; tag "overlapping_locus"; havana_gene "OTTHUMG00000018176.5";
ENSG00000178999.12	AURKB	protein_coding	-0.427939	6.49877	56.9238	4.5303e-14	5.44712e-13	AURKB	chr17	8204733	8210600	-	gene_id "ENSG00000178999.12"; gene_type "protein_coding"; gene_name "AURKB"; level 1; havana_gene "OTTHUMG00000108189.5";
ENSG00000187605.15	TET3	protein_coding	-0.480669	5.30151	56.9224	4.53354e-14	5.44712e-13	TET3	chr2	73986404	74108176	+	gene_id "ENSG00000187605.15"; gene_type "protein_coding"; gene_name "TET3"; level 2; havana_gene "OTTHUMG00000152823.8";
ENSG00000025293.16	PHF20	protein_coding	0.36413	6.14715	56.8973	4.59175e-14	5.51289e-13	PHF20	chr20	35771974	35950381	+	gene_id "ENSG00000025293.16"; gene_type "protein_coding"; gene_name "PHF20"; level 2; tag "ncRNA_host"; tag "overlapping_locus"; havana_gene "OTTHUMG00000032367.7";
ENSG00000108106.13	UBE2S	protein_coding	-0.571457	8.04203	56.8649	4.66804e-14	5.60023e-13	UBE2S	chr19	55399745	55407777	-	gene_id "ENSG00000108106.13"; gene_type "protein_coding"; gene_name "UBE2S"; level 1; havana_gene "OTTHUMG00000180811.4";
ENSG00000169067.3	ACTBL2	protein_coding	1.3713	1.17569	56.7953	4.83627e-14	5.79767e-13	ACTBL2	chr5	57480016	57482809	-	gene_id "ENSG00000169067.3"; gene_type "protein_coding"; gene_name "ACTBL2"; level 2; tag "retrogene"; havana_gene "OTTHUMG00000162330.1";
ENSG00000134574.11	DDB2	protein_coding	-0.545427	5.33982	56.7882	4.85381e-14	5.81081e-13	DDB2	chr11	47214465	47239240	+	gene_id "ENSG00000134574.11"; gene_type "protein_coding"; gene_name "DDB2"; level 2; havana_gene "OTTHUMG00000187453.6";
ENSG00000181873.12	IBA57	protein_coding	-0.711141	4.06331	56.7878	4.85458e-14	5.81081e-13	IBA57	chr1	228165815	228182257	+	gene_id "ENSG00000181873.12"; gene_type "protein_coding"; gene_name "IBA57"; level 2; havana_gene "OTTHUMG00000039769.2";
ENSG00000102316.16	MAGED2	protein_coding	0.699303	4.37621	56.6472	5.21444e-14	6.23685e-13	MAGED2	chrX	54807599	54816012	+	gene_id "ENSG00000102316.16"; gene_type "protein_coding"; gene_name "MAGED2"; level 2; tag "ncRNA_host"; havana_gene "OTTHUMG00000021638.3";
ENSG00000173227.13	SYT12	protein_coding	-1.603	0.284873	56.6273	5.26746e-14	6.29551e-13	SYT12	chr11	67006778	67050863	+	gene_id "ENSG00000173227.13"; gene_type "protein_coding"; gene_name "SYT12"; level 2; tag "ncRNA_host"; havana_gene "OTTHUMG00000167101.2";
ENSG00000101311.15	FERMT1	protein_coding	-0.539556	7.15726	56.6221	5.2816e-14	6.30764e-13	FERMT1	chr20	6074845	6123544	-	gene_id "ENSG00000101311.15"; gene_type "protein_coding"; gene_name "FERMT1"; level 2; havana_gene "OTTHUMG00000031826.4";
ENSG00000061676.14	NCKAP1	protein_coding	0.201296	8.13419	56.5856	5.38045e-14	6.42086e-13	NCKAP1	chr2	182909115	183038858	-	gene_id "ENSG00000061676.14"; gene_type "protein_coding"; gene_name "NCKAP1"; level 2; tag "ncRNA_host"; havana_gene "OTTHUMG00000132623.4";
ENSG00000113119.12	TMCO6	protein_coding	0.537099	4.88571	56.5818	5.3909e-14	6.42849e-13	TMCO6	chr5	140639427	140645408	+	gene_id "ENSG00000113119.12"; gene_type "protein_coding"; gene_name "TMCO6"; level 1; havana_gene "OTTHUMG00000129497.6";
ENSG00000152242.10	C18orf25	protein_coding	-0.388045	5.83677	56.5733	5.4143e-14	6.45153e-13	C18orf25	chr18	46173553	46266991	+	gene_id "ENSG00000152242.10"; gene_type "protein_coding"; gene_name "C18orf25"; level 2; havana_gene "OTTHUMG00000179190.7";
ENSG00000151612.15	ZNF827	protein_coding	0.951703	2.92811	56.5585	5.45504e-14	6.49519e-13	ZNF827	chr4	145757627	145938635	-	gene_id "ENSG00000151612.15"; gene_type "protein_coding"; gene_name "ZNF827"; level 1; tag "overlapping_locus"; havana_gene "OTTHUMG00000161362.4";
ENSG00000105520.10	PLPPR2	protein_coding	0.80349	3.19159	56.5095	5.59288e-14	6.65431e-13	PLPPR2	chr19	11355386	11365698	+	gene_id "ENSG00000105520.10"; gene_type "protein_coding"; gene_name "PLPPR2"; level 1; havana_gene "OTTHUMG00000182023.2";
ENSG00000075131.9	TIPIN	protein_coding	-0.509387	5.73073	56.4907	5.64638e-14	6.71292e-13	TIPIN	chr15	66336206	66386746	-	gene_id "ENSG00000075131.9"; gene_type "protein_coding"; gene_name "TIPIN"; level 2; tag "ncRNA_host"; tag "overlapping_locus"; havana_gene "OTTHUMG00000133188.3";
ENSG00000117748.9	RPA2	protein_coding	-0.408902	5.97227	56.45	5.76457e-14	6.84829e-13	RPA2	chr1	27891524	27914746	-	gene_id "ENSG00000117748.9"; gene_type "protein_coding"; gene_name "RPA2"; level 2; havana_gene "OTTHUMG00000003915.3";
ENSG00000164062.12	APEH	protein_coding	0.317974	7.30975	56.3847	5.95929e-14	7.07431e-13	APEH	chr3	49674002	49683963	+	gene_id "ENSG00000164062.12"; gene_type "protein_coding"; gene_name "APEH"; level 2; havana_gene "OTTHUMG00000156882.4";
ENSG00000122687.17	MRM2	protein_coding	-0.347376	6.84749	56.3632	6.02481e-14	7.14673e-13	MRM2	chr7	2234231	2242198	-	gene_id "ENSG00000122687.17"; gene_type "protein_coding"; gene_name "MRM2"; level 2; havana_gene "OTTHUMG00000023866.5";
ENSG00000157514.16	TSC22D3	protein_coding	0.974325	6.64107	56.3177	6.16574e-14	7.30844e-13	TSC22D3	chrX	107713221	107777342	-	gene_id "ENSG00000157514.16"; gene_type "protein_coding"; gene_name "TSC22D3"; level 2; havana_gene "OTTHUMG00000022168.3";
ENSG00000134318.13	ROCK2	protein_coding	-0.462239	6.06784	56.2837	6.27318e-14	7.43022e-13	ROCK2	chr2	11179761	11348330	-	gene_id "ENSG00000134318.13"; gene_type "protein_coding"; gene_name "ROCK2"; level 1; havana_gene "OTTHUMG00000149916.7";
ENSG00000101187.15	SLCO4A1	protein_coding	0.886977	6.48468	56.2115	6.50792e-14	7.7025e-13	SLCO4A1	chr20	62642445	62685785	+	gene_id "ENSG00000101187.15"; gene_type "protein_coding"; gene_name "SLCO4A1"; level 2; havana_gene "OTTHUMG00000032923.3";
ENSG00000146834.13	MEPCE	protein_coding	-0.453831	5.9501	56.2082	6.51874e-14	7.70955e-13	MEPCE	chr7	100428790	100434126	+	gene_id "ENSG00000146834.13"; gene_type "protein_coding"; gene_name "MEPCE"; level 1; havana_gene "OTTHUMG00000155255.3";
ENSG00000119227.7	PIGZ	protein_coding	1.37534	1.33202	56.1215	6.81291e-14	8.05144e-13	PIGZ	chr3	196946343	196969060	-	gene_id "ENSG00000119227.7"; gene_type "protein_coding"; gene_name "PIGZ"; level 1; havana_gene "OTTHUMG00000155522.2";
ENSG00000161091.12	MFSD12	protein_coding	-0.358251	6.33667	56.1197	6.81887e-14	8.05247e-13	MFSD12	chr19	3538261	3574290	-	gene_id "ENSG00000161091.12"; gene_type "protein_coding"; gene_name "MFSD12"; level 2; tag "overlapping_locus"; havana_gene "OTTHUMG00000180766.5";
ENSG00000164167.10	LSM6	protein_coding	-0.525101	5.00986	56.0583	7.03526e-14	8.30182e-13	LSM6	chr4	146175685	146200000	+	gene_id "ENSG00000164167.10"; gene_type "protein_coding"; gene_name "LSM6"; level 2; tag "overlapping_locus"; havana_gene "OTTHUMG00000161440.3";
ENSG00000271447.5	MMP28	protein_coding	0.755368	6.00753	56.0487	7.06986e-14	8.33644e-13	MMP28	chr17	35756249	35795707	-	gene_id "ENSG00000271447.5"; gene_type "protein_coding"; gene_name "MMP28"; level 2; havana_gene "OTTHUMG00000188387.2";
ENSG00000100300.17	TSPO	protein_coding	0.453835	6.88217	56.0224	7.16488e-14	8.44219e-13	TSPO	chr22	43151514	43163242	+	gene_id "ENSG00000100300.17"; gene_type "protein_coding"; gene_name "TSPO"; level 2; havana_gene "OTTHUMG00000150573.8";
ENSG00000123472.12	ATPAF1	protein_coding	-0.405257	5.93104	56.0045	7.23061e-14	8.5133e-13	ATPAF1	chr1	46632737	46673867	-	gene_id "ENSG00000123472.12"; gene_type "protein_coding"; gene_name "ATPAF1"; level 1; tag "overlapping_locus"; havana_gene "OTTHUMG00000007988.4";
ENSG00000116704.7	SLC35D1	protein_coding	-0.500522	5.33177	55.9812	7.3167e-14	8.60827e-13	SLC35D1	chr1	66999332	67054099	-	gene_id "ENSG00000116704.7"; gene_type "protein_coding"; gene_name "SLC35D1"; level 2; havana_gene "OTTHUMG00000009360.1";
ENSG00000228594.3	FNDC10	protein_coding	0.740659	3.66535	55.8394	7.86395e-14	9.24525e-13	FNDC10	chr1	1598012	1600096	-	gene_id "ENSG00000228594.3"; gene_type "protein_coding"; gene_name "FNDC10"; level 2; havana_gene "OTTHUMG00000154864.4";
ENSG00000176619.12	LMNB2	protein_coding	-0.440163	9.00175	55.8364	7.87594e-14	9.25247e-13	LMNB2	chr19	2427638	2456996	-	gene_id "ENSG00000176619.12"; gene_type "protein_coding"; gene_name "LMNB2"; level 2; tag "ncRNA_host"; tag "overlapping_locus"; havana_gene "OTTHUMG00000150626.5";
ENSG00000178980.14	SELENOW	protein_coding	-0.473311	5.41525	55.8166	7.95553e-14	9.33905e-13	SELENOW	chr19	47778572	47784686	+	gene_id "ENSG00000178980.14"; gene_type "protein_coding"; gene_name "SELENOW"; level 2; havana_gene "OTTHUMG00000183061.2";
ENSG00000163947.11	ARHGEF3	protein_coding	0.559532	5.69749	55.7762	8.12072e-14	9.52591e-13	ARHGEF3	chr3	56727418	57079329	-	gene_id "ENSG00000163947.11"; gene_type "protein_coding"; gene_name "ARHGEF3"; level 1; havana_gene "OTTHUMG00000158857.9";
ENSG00000169641.13	LUZP1	protein_coding	0.31536	7.04943	55.7614	8.18204e-14	9.59073e-13	LUZP1	chr1	23084023	23177808	-	gene_id "ENSG00000169641.13"; gene_type "protein_coding"; gene_name "LUZP1"; level 2; tag "overlapping_locus"; havana_gene "OTTHUMG00000003227.5";
ENSG00000163811.11	WDR43	protein_coding	-0.35178	7.56912	55.754	8.2131e-14	9.62002e-13	WDR43	chr2	28894643	28948222	+	gene_id "ENSG00000163811.11"; gene_type "protein_coding"; gene_name "WDR43"; level 1; tag "ncRNA_host"; havana_gene "OTTHUMG00000152015.5";
ENSG00000125885.13	MCM8	protein_coding	-0.413389	6.44323	55.7504	8.22808e-14	9.63044e-13	MCM8	chr20	5950652	5998977	+	gene_id "ENSG00000125885.13"; gene_type "protein_coding"; gene_name "MCM8"; level 2; tag "ncRNA_host"; tag "overlapping_locus"; havana_gene "OTTHUMG00000031822.4";
ENSG00000167608.11	TMC4	protein_coding	1.92387	0.649009	55.7196	8.35819e-14	9.7755e-13	TMC4	chr19	54160108	54173250	-	gene_id "ENSG00000167608.11"; gene_type "protein_coding"; gene_name "TMC4"; level 1; havana_gene "OTTHUMG00000066485.28";
ENSG00000090905.18	TNRC6A	protein_coding	-0.433783	6.38986	55.7163	8.37197e-14	9.78439e-13	TNRC6A	chr16	24610209	24827632	+	gene_id "ENSG00000090905.18"; gene_type "protein_coding"; gene_name "TNRC6A"; level 1; havana_gene "OTTHUMG00000096999.11";
ENSG00000123094.15	RASSF8	protein_coding	-0.643811	4.35468	55.6752	8.54912e-14	9.98406e-13	RASSF8	chr12	25959029	26079892	+	gene_id "ENSG00000123094.15"; gene_type "protein_coding"; gene_name "RASSF8"; level 2; havana_gene "OTTHUMG00000169087.6";
ENSG00000116514.16	RNF19B	protein_coding	0.478955	6.41211	55.6598	8.61618e-14	1.0055e-12	RNF19B	chr1	32936445	32964685	-	gene_id "ENSG00000116514.16"; gene_type "protein_coding"; gene_name "RNF19B"; level 2; havana_gene "OTTHUMG00000004013.4";
ENSG00000234964.4	FABP5P7	processed_pseudogene	2.01966	0.95509	55.5972	8.89505e-14	1.03727e-12	FABP5P7	chr11	59781318	59781722	-	gene_id "ENSG00000234964.4"; gene_type "processed_pseudogene"; gene_name "FABP5P7"; level 2; havana_gene "OTTHUMG00000167408.2";
ENSG00000234127.8	TRIM26	protein_coding	-0.362544	6.21009	55.5427	9.1449e-14	1.06563e-12	TRIM26	chr6	30184455	30213427	-	gene_id "ENSG00000234127.8"; gene_type "protein_coding"; gene_name "TRIM26"; level 2; tag "overlapping_locus"; havana_gene "OTTHUMG00000031041.4";
ENSG00000182841.12	RRP7BP	transcribed_unprocessed_pseudogene	-0.842961	3.22889	55.4737	9.47178e-14	1.10291e-12	RRP7BP	chr22	42555223	42582038	-	gene_id "ENSG00000182841.12"; gene_type "transcribed_unprocessed_pseudogene"; gene_name "RRP7BP"; level 1; havana_gene "OTTHUMG00000150889.3";
ENSG00000187609.15	EXD3	protein_coding	0.762032	3.73357	55.4053	9.80714e-14	1.14112e-12	EXD3	chr9	137306896	137423262	-	gene_id "ENSG00000187609.15"; gene_type "protein_coding"; gene_name "EXD3"; level 2; havana_gene "OTTHUMG00000156149.3";
ENSG00000140297.12	GCNT3	protein_coding	2.32955	0.180716	55.3837	9.91546e-14	1.15287e-12	GCNT3	chr15	59594875	59640239	+	gene_id "ENSG00000140297.12"; gene_type "protein_coding"; gene_name "GCNT3"; level 1; havana_gene "OTTHUMG00000132726.5";
ENSG00000001461.16	NIPAL3	protein_coding	0.437646	5.52766	55.3808	9.92996e-14	1.15371e-12	NIPAL3	chr1	24415794	24472976	+	gene_id "ENSG00000001461.16"; gene_type "protein_coding"; gene_name "NIPAL3"; level 2; havana_gene "OTTHUMG00000003299.3";
ENSG00000134909.18	ARHGAP32	protein_coding	0.491085	5.69395	55.3603	1.0034e-13	1.16495e-12	ARHGAP32	chr11	128965060	129279324	-	gene_id "ENSG00000134909.18"; gene_type "protein_coding"; gene_name "ARHGAP32"; level 1; tag "ncRNA_host"; havana_gene "OTTHUMG00000165774.4";
ENSG00000173575.20	CHD2	protein_coding	0.409503	6.52984	55.3459	1.0108e-13	1.17268e-12	CHD2	chr15	92900189	93028005	+	gene_id "ENSG00000173575.20"; gene_type "protein_coding"; gene_name "CHD2"; level 1; tag "ncRNA_host"; tag "overlapping_locus"; havana_gene "OTTHUMG00000185958.12";
ENSG00000163950.12	SLBP	protein_coding	-0.378229	6.8563	55.2906	1.03966e-13	1.20527e-12	SLBP	chr4	1692800	1712555	-	gene_id "ENSG00000163950.12"; gene_type "protein_coding"; gene_name "SLBP"; level 1; havana_gene "OTTHUMG00000089349.6";
ENSG00000106351.12	AGFG2	protein_coding	0.836597	4.13363	55.2184	1.07855e-13	1.24945e-12	AGFG2	chr7	100539211	100568219	+	gene_id "ENSG00000106351.12"; gene_type "protein_coding"; gene_name "AGFG2"; level 2; havana_gene "OTTHUMG00000156029.1";
ENSG00000182752.9	PAPPA	protein_coding	1.04811	2.20274	55.2103	1.08298e-13	1.25366e-12	PAPPA	chr9	116153804	116402322	+	gene_id "ENSG00000182752.9"; gene_type "protein_coding"; gene_name "PAPPA"; level 2; havana_gene "OTTHUMG00000021045.1";
ENSG00000197879.14	MYO1C	protein_coding	0.279992	8.37177	55.1967	1.09052e-13	1.26147e-12	MYO1C	chr17	1464098	1492812	-	gene_id "ENSG00000197879.14"; gene_type "protein_coding"; gene_name "MYO1C"; level 2; havana_gene "OTTHUMG00000090323.14";
ENSG00000154839.9	SKA1	protein_coding	-0.530104	5.38844	55.1829	1.0982e-13	1.26942e-12	SKA1	chr18	50374995	50394173	+	gene_id "ENSG00000154839.9"; gene_type "protein_coding"; gene_name "SKA1"; level 2; havana_gene "OTTHUMG00000132685.7";
ENSG00000138092.10	CENPO	protein_coding	-0.643656	4.84513	55.1776	1.10115e-13	1.27126e-12	CENPO	chr2	24793136	24822376	+	gene_id "ENSG00000138092.10"; gene_type "protein_coding"; gene_name "CENPO"; level 1; havana_gene "OTTHUMG00000125525.3";
ENSG00000162419.12	GMEB1	protein_coding	-0.546307	4.39535	55.1772	1.1014e-13	1.27126e-12	GMEB1	chr1	28668732	28719353	+	gene_id "ENSG00000162419.12"; gene_type "protein_coding"; gene_name "GMEB1"; level 2; tag "ncRNA_host"; havana_gene "OTTHUMG00000003647.2";
ENSG00000165417.11	GTF2A1	protein_coding	-0.498355	5.73562	55.1613	1.11035e-13	1.28067e-12	GTF2A1	chr14	81175452	81221377	-	gene_id "ENSG00000165417.11"; gene_type "protein_coding"; gene_name "GTF2A1"; level 2; tag "ncRNA_host"; havana_gene "OTTHUMG00000171414.1";
ENSG00000083635.7	NUFIP1	protein_coding	-0.577029	4.58096	55.1196	1.13416e-13	1.30636e-12	NUFIP1	chr13	44939249	44989483	-	gene_id "ENSG00000083635.7"; gene_type "protein_coding"; gene_name "NUFIP1"; level 2; tag "overlapping_locus"; havana_gene "OTTHUMG00000016842.2";
ENSG00000272899.3	AC025594.2	protein_coding	2.01242	0.151995	55.1194	1.13428e-13	1.30636e-12	AC025594.2	chr7	128866308	128872044	+	gene_id "ENSG00000272899.3"; gene_type "protein_coding"; gene_name "AC025594.2"; level 2; havana_gene "OTTHUMG00000158367.3";
ENSG00000126003.6	PLAGL2	protein_coding	-0.454567	6.08345	55.106	1.14202e-13	1.31432e-12	PLAGL2	chr20	32192503	32207791	-	gene_id "ENSG00000126003.6"; gene_type "protein_coding"; gene_name "PLAGL2"; level 2; havana_gene "OTTHUMG00000032210.2";
ENSG00000177822.7	AC098864.1	antisense_RNA	-1.15325	2.00799	54.9992	1.20578e-13	1.3864e-12	AC098864.1	chr4	181874438	182145249	-	gene_id "ENSG00000177822.7"; gene_type "antisense_RNA"; gene_name "AC098864.1"; level 2; tag "overlapping_locus"; havana_gene "OTTHUMG00000133641.2";
ENSG00000163870.14	TPRA1	protein_coding	-0.493777	7.67889	54.9982	1.2064e-13	1.3864e-12	TPRA1	chr3	127573069	127598251	-	gene_id "ENSG00000163870.14"; gene_type "protein_coding"; gene_name "TPRA1"; level 2; tag "ncRNA_host"; havana_gene "OTTHUMG00000159639.6";
ENSG00000153044.9	CENPH	protein_coding	-0.539627	5.88595	54.9554	1.23298e-13	1.41592e-12	CENPH	chr5	69189548	69210357	+	gene_id "ENSG00000153044.9"; gene_type "protein_coding"; gene_name "CENPH"; level 2; havana_gene "OTTHUMG00000097816.2";
ENSG00000130935.9	NOL11	protein_coding	-0.347587	7.07854	54.9229	1.2535e-13	1.43843e-12	NOL11	chr17	67717833	67744531	+	gene_id "ENSG00000130935.9"; gene_type "protein_coding"; gene_name "NOL11"; level 1; tag "ncRNA_host"; havana_gene "OTTHUMG00000179777.2";
ENSG00000167005.13	NUDT21	protein_coding	-0.214085	7.68735	54.898	1.26948e-13	1.45572e-12	NUDT21	chr16	56429133	56452199	-	gene_id "ENSG00000167005.13"; gene_type "protein_coding"; gene_name "NUDT21"; level 1; havana_gene "OTTHUMG00000133240.5";
ENSG00000130508.10	PXDN	protein_coding	0.511696	5.96302	54.8549	1.29763e-13	1.48692e-12	PXDN	chr2	1631887	1744852	-	gene_id "ENSG00000130508.10"; gene_type "protein_coding"; gene_name "PXDN"; level 2; havana_gene "OTTHUMG00000059697.4";
ENSG00000106723.16	SPIN1	protein_coding	-0.388101	7.3391	54.851	1.30025e-13	1.48885e-12	SPIN1	chr9	88388419	88478694	+	gene_id "ENSG00000106723.16"; gene_type "protein_coding"; gene_name "SPIN1"; level 2; havana_gene "OTTHUMG00000020168.2";
ENSG00000087586.17	AURKA	protein_coding	-0.362903	7.49694	54.8379	1.30895e-13	1.49773e-12	AURKA	chr20	56369389	56392337	-	gene_id "ENSG00000087586.17"; gene_type "protein_coding"; gene_name "AURKA"; level 2; havana_gene "OTTHUMG00000032796.7";
ENSG00000154127.9	UBASH3B	protein_coding	-0.623564	4.74846	54.8216	1.31985e-13	1.50911e-12	UBASH3B	chr11	122655675	122814473	+	gene_id "ENSG00000154127.9"; gene_type "protein_coding"; gene_name "UBASH3B"; level 2; havana_gene "OTTHUMG00000166025.1";
ENSG00000116717.11	GADD45A	protein_coding	0.52787	6.41742	54.7734	1.35262e-13	1.54546e-12	GADD45A	chr1	67685061	67688338	+	gene_id "ENSG00000116717.11"; gene_type "protein_coding"; gene_name "GADD45A"; level 2; havana_gene "OTTHUMG00000009374.2";
ENSG00000122484.8	RPAP2	protein_coding	0.417773	5.19669	54.7533	1.36648e-13	1.56017e-12	RPAP2	chr1	92298965	92402056	+	gene_id "ENSG00000122484.8"; gene_type "protein_coding"; gene_name "RPAP2"; level 2; havana_gene "OTTHUMG00000010288.2";
ENSG00000159399.9	HK2	protein_coding	0.487583	7.5873	54.7488	1.36961e-13	1.56262e-12	HK2	chr2	74833981	74893359	+	gene_id "ENSG00000159399.9"; gene_type "protein_coding"; gene_name "HK2"; level 1; havana_gene "OTTHUMG00000129972.7";
ENSG00000086061.15	DNAJA1	protein_coding	-0.378891	8.68542	54.6858	1.41426e-13	1.6124e-12	DNAJA1	chr9	33025211	33039907	+	gene_id "ENSG00000086061.15"; gene_type "protein_coding"; gene_name "DNAJA1"; level 2; havana_gene "OTTHUMG00000019760.1";
ENSG00000132646.10	PCNA	protein_coding	-0.353094	9.05874	54.6148	1.46624e-13	1.67046e-12	PCNA	chr20	5114953	5126626	-	gene_id "ENSG00000132646.10"; gene_type "protein_coding"; gene_name "PCNA"; level 2; tag "ncRNA_host"; havana_gene "OTTHUMG00000031798.2";
ENSG00000105323.16	HNRNPUL1	protein_coding	-0.284433	8.52405	54.5619	1.5063e-13	1.71486e-12	HNRNPUL1	chr19	41262496	41307598	+	gene_id "ENSG00000105323.16"; gene_type "protein_coding"; gene_name "HNRNPUL1"; level 1; havana_gene "OTTHUMG00000182740.6";
ENSG00000137267.5	TUBB2A	protein_coding	0.69836	3.76053	54.5209	1.53806e-13	1.74976e-12	TUBB2A	chr6	3153669	3157526	-	gene_id "ENSG00000137267.5"; gene_type "protein_coding"; gene_name "TUBB2A"; level 2; havana_gene "OTTHUMG00000014135.1";
ENSG00000136167.13	LCP1	protein_coding	-2.00405	0.80725	54.4473	1.59676e-13	1.81524e-12	LCP1	chr13	46125920	46211871	-	gene_id "ENSG00000136167.13"; gene_type "protein_coding"; gene_name "LCP1"; level 2; tag "ncRNA_host"; havana_gene "OTTHUMG00000016864.4";
ENSG00000122861.15	PLAU	protein_coding	0.843892	5.39891	54.4417	1.60127e-13	1.81907e-12	PLAU	chr10	73909177	73917497	+	gene_id "ENSG00000122861.15"; gene_type "protein_coding"; gene_name "PLAU"; level 2; havana_gene "OTTHUMG00000018494.5";
ENSG00000038382.18	TRIO	protein_coding	-0.401276	7.59839	54.4266	1.6136e-13	1.83175e-12	TRIO	chr5	14143702	14532128	+	gene_id "ENSG00000038382.18"; gene_type "protein_coding"; gene_name "TRIO"; level 1; havana_gene "OTTHUMG00000131057.9";
ENSG00000120800.4	UTP20	protein_coding	-0.58927	6.54877	54.4018	1.63413e-13	1.85373e-12	UTP20	chr12	101280109	101386616	+	gene_id "ENSG00000120800.4"; gene_type "protein_coding"; gene_name "UTP20"; level 2; havana_gene "OTTHUMG00000170270.1";
ENSG00000130766.4	SESN2	protein_coding	0.983063	3.55117	54.303	1.71841e-13	1.94794e-12	SESN2	chr1	28259527	28282491	+	gene_id "ENSG00000130766.4"; gene_type "protein_coding"; gene_name "SESN2"; level 2; havana_gene "OTTHUMG00000003532.1";
ENSG00000162607.12	USP1	protein_coding	-0.321353	7.36807	54.2506	1.76482e-13	1.99912e-12	USP1	chr1	62436297	62451804	+	gene_id "ENSG00000162607.12"; gene_type "protein_coding"; gene_name "USP1"; level 2; havana_gene "OTTHUMG00000008972.4";
ENSG00000176871.8	WSB2	protein_coding	0.406821	5.57791	54.167	1.84155e-13	2.08454e-12	WSB2	chr12	118032694	118062430	-	gene_id "ENSG00000176871.8"; gene_type "protein_coding"; gene_name "WSB2"; level 1; havana_gene "OTTHUMG00000168885.5";
ENSG00000161981.10	SNRNP25	protein_coding	-0.606012	5.97188	54.1169	1.88907e-13	2.1368e-12	SNRNP25	chr16	53010	57669	+	gene_id "ENSG00000161981.10"; gene_type "protein_coding"; gene_name "SNRNP25"; level 2; havana_gene "OTTHUMG00000060720.8";
ENSG00000141542.10	RAB40B	protein_coding	0.954231	2.77543	54.1091	1.89664e-13	2.14384e-12	RAB40B	chr17	82654973	82698728	-	gene_id "ENSG00000141542.10"; gene_type "protein_coding"; gene_name "RAB40B"; level 1; tag "ncRNA_host"; havana_gene "OTTHUMG00000177806.1";
ENSG00000173898.11	SPTBN2	protein_coding	0.673004	6.77021	54.0902	1.91499e-13	2.16303e-12	SPTBN2	chr11	66685248	66729226	-	gene_id "ENSG00000173898.11"; gene_type "protein_coding"; gene_name "SPTBN2"; level 2; tag "ncRNA_host"; havana_gene "OTTHUMG00000167262.3";
ENSG00000164105.3	SAP30	protein_coding	0.758055	4.24524	54.0741	1.9307e-13	2.17922e-12	SAP30	chr4	173369969	173377532	+	gene_id "ENSG00000164105.3"; gene_type "protein_coding"; gene_name "SAP30"; level 1; havana_gene "OTTHUMG00000160798.2";
ENSG00000179546.4	HTR1D	protein_coding	3.17148	-0.50735	54.0534	1.95118e-13	2.20077e-12	HTR1D	chr1	23191895	23194729	-	gene_id "ENSG00000179546.4"; gene_type "protein_coding"; gene_name "HTR1D"; level 2; tag "retrogene"; havana_gene "OTTHUMG00000003235.1";
ENSG00000172869.14	DMXL1	protein_coding	0.566723	5.24838	54.0213	1.98331e-13	2.23542e-12	DMXL1	chr5	119037772	119249138	+	gene_id "ENSG00000172869.14"; gene_type "protein_coding"; gene_name "DMXL1"; level 2; tag "ncRNA_host"; havana_gene "OTTHUMG00000128898.5";
ENSG00000280385.1	AP000648.3	TEC	-0.689858	3.40733	53.9089	2.10003e-13	2.3653e-12	AP000648.3	chr11	90193614	90198120	+	gene_id "ENSG00000280385.1"; gene_type "TEC"; gene_name "AP000648.3"; level 2; havana_gene "OTTHUMG00000167661.2";
ENSG00000138613.13	APH1B	protein_coding	1.07699	2.04591	53.8769	2.13448e-13	2.40239e-12	APH1B	chr15	63276018	63309126	+	gene_id "ENSG00000138613.13"; gene_type "protein_coding"; gene_name "APH1B"; level 1; havana_gene "OTTHUMG00000132863.4";
ENSG00000250041.2	AC069360.1	lincRNA	2.11467	1.16813	53.8667	2.14562e-13	2.41321e-12	AC069360.1	chr11	10884885	10899322	-	gene_id "ENSG00000250041.2"; gene_type "lincRNA"; gene_name "AC069360.1"; level 2; havana_gene "OTTHUMG00000165889.1";
ENSG00000128191.15	DGCR8	protein_coding	-0.463684	5.58746	53.8434	2.17121e-13	2.44027e-12	DGCR8	chr22	20080232	20111877	+	gene_id "ENSG00000128191.15"; gene_type "protein_coding"; gene_name "DGCR8"; level 2; tag "ncRNA_host"; havana_gene "OTTHUMG00000150503.3";
ENSG00000101474.11	APMAP	protein_coding	-0.213494	7.55065	53.7759	2.24715e-13	2.52382e-12	APMAP	chr20	24962925	24992979	-	gene_id "ENSG00000101474.11"; gene_type "protein_coding"; gene_name "APMAP"; level 2; havana_gene "OTTHUMG00000032107.2";
ENSG00000145907.14	G3BP1	protein_coding	-0.291075	8.83372	53.7155	2.31726e-13	2.60072e-12	G3BP1	chr5	151771045	151812785	+	gene_id "ENSG00000145907.14"; gene_type "protein_coding"; gene_name "G3BP1"; level 2; havana_gene "OTTHUMG00000130123.3";
ENSG00000106605.10	BLVRA	protein_coding	0.564794	6.05963	53.6447	2.4023e-13	2.69425e-12	BLVRA	chr7	43758680	43807342	+	gene_id "ENSG00000106605.10"; gene_type "protein_coding"; gene_name "BLVRA"; level 2; tag "overlapping_locus"; havana_gene "OTTHUMG00000128953.5";
ENSG00000151474.21	FRMD4A	protein_coding	-0.948865	2.62226	53.6394	2.40875e-13	2.69957e-12	FRMD4A	chr10	13643706	14462142	-	gene_id "ENSG00000151474.21"; gene_type "protein_coding"; gene_name "FRMD4A"; level 1; tag "ncRNA_host"; havana_gene "OTTHUMG00000017708.8";
ENSG00000188738.14	FSIP2	protein_coding	-4.03634	-1.44179	53.6314	2.41859e-13	2.70868e-12	FSIP2	chr2	185738895	185833290	+	gene_id "ENSG00000188738.14"; gene_type "protein_coding"; gene_name "FSIP2"; level 2; havana_gene "OTTHUMG00000153874.6";
ENSG00000136048.13	DRAM1	protein_coding	-0.567125	4.43948	53.5973	2.46099e-13	2.75422e-12	DRAM1	chr12	101877351	102012130	+	gene_id "ENSG00000136048.13"; gene_type "protein_coding"; gene_name "DRAM1"; level 1; tag "overlapping_locus"; havana_gene "OTTHUMG00000170447.2";
ENSG00000084090.13	STARD7	protein_coding	-0.33614	7.63755	53.4997	2.58626e-13	2.89238e-12	STARD7	chr2	96184859	96208825	-	gene_id "ENSG00000084090.13"; gene_type "protein_coding"; gene_name "STARD7"; level 1; havana_gene "OTTHUMG00000130457.4";
ENSG00000116604.17	MEF2D	protein_coding	0.380208	5.99114	53.3942	2.72897e-13	3.04983e-12	MEF2D	chr1	156463727	156500828	-	gene_id "ENSG00000116604.17"; gene_type "protein_coding"; gene_name "MEF2D"; level 2; tag "ncRNA_host"; havana_gene "OTTHUMG00000033095.8";
ENSG00000164924.17	YWHAZ	protein_coding	0.292731	10.8489	53.3744	2.75661e-13	3.07854e-12	YWHAZ	chr8	100916525	100953388	-	gene_id "ENSG00000164924.17"; gene_type "protein_coding"; gene_name "YWHAZ"; level 1; havana_gene "OTTHUMG00000134291.7";
ENSG00000198373.12	WWP2	protein_coding	-0.415438	5.76094	53.3436	2.80027e-13	3.1251e-12	WWP2	chr16	69762306	69941741	+	gene_id "ENSG00000198373.12"; gene_type "protein_coding"; gene_name "WWP2"; level 2; tag "ncRNA_host"; havana_gene "OTTHUMG00000137573.3";
ENSG00000172725.13	CORO1B	protein_coding	0.419877	6.14222	53.3074	2.8523e-13	3.18092e-12	CORO1B	chr11	67435510	67443821	-	gene_id "ENSG00000172725.13"; gene_type "protein_coding"; gene_name "CORO1B"; level 2; tag "overlapping_locus"; havana_gene "OTTHUMG00000167775.3";
ENSG00000238266.1	LINC00707	lincRNA	-0.756623	4.45104	53.3007	2.86198e-13	3.18947e-12	LINC00707	chr10	6779598	6842906	+	gene_id "ENSG00000238266.1"; gene_type "lincRNA"; gene_name "LINC00707"; level 2; havana_gene "OTTHUMG00000017627.1";
ENSG00000189403.14	HMGB1	protein_coding	-0.285465	9.49093	53.244	2.94585e-13	3.28062e-12	HMGB1	chr13	30456704	30617597	-	gene_id "ENSG00000189403.14"; gene_type "protein_coding"; gene_name "HMGB1"; level 2; tag "overlapping_locus"; havana_gene "OTTHUMG00000016670.7";
ENSG00000188277.9	C15orf62	protein_coding	1.16653	1.76182	53.2063	3.00294e-13	3.34185e-12	C15orf62	chr15	40770080	40772449	+	gene_id "ENSG00000188277.9"; gene_type "protein_coding"; gene_name "C15orf62"; level 2; havana_gene "OTTHUMG00000172536.1";
ENSG00000168710.17	AHCYL1	protein_coding	0.3091	7.16453	53.1069	3.15885e-13	3.51288e-12	AHCYL1	chr1	109984686	110023741	+	gene_id "ENSG00000168710.17"; gene_type "protein_coding"; gene_name "AHCYL1"; level 2; havana_gene "OTTHUMG00000011652.3";
ENSG00000154914.16	USP43	protein_coding	0.557255	4.50696	53.0724	3.21471e-13	3.57251e-12	USP43	chr17	9644698	9729691	+	gene_id "ENSG00000154914.16"; gene_type "protein_coding"; gene_name "USP43"; level 1; havana_gene "OTTHUMG00000177942.9";
ENSG00000146094.13	DOK3	protein_coding	-1.13425	2.21511	53.0481	3.2548e-13	3.61451e-12	DOK3	chr5	177501907	177511274	-	gene_id "ENSG00000146094.13"; gene_type "protein_coding"; gene_name "DOK3"; level 1; havana_gene "OTTHUMG00000130850.6";
ENSG00000150347.14	ARID5B	protein_coding	0.620975	4.39799	52.9472	3.4264e-13	3.80241e-12	ARID5B	chr10	61901300	62096944	+	gene_id "ENSG00000150347.14"; gene_type "protein_coding"; gene_name "ARID5B"; level 2; havana_gene "OTTHUMG00000018298.1";
ENSG00000111206.12	FOXM1	protein_coding	-0.507085	7.3332	52.925	3.46531e-13	3.8429e-12	FOXM1	chr12	2857681	2877155	-	gene_id "ENSG00000111206.12"; gene_type "protein_coding"; gene_name "FOXM1"; level 2; havana_gene "OTTHUMG00000168118.2";
ENSG00000158793.13	NIT1	protein_coding	0.506192	4.54476	52.8924	3.5233e-13	3.90448e-12	NIT1	chr1	161118086	161125445	+	gene_id "ENSG00000158793.13"; gene_type "protein_coding"; gene_name "NIT1"; level 2; havana_gene "OTTHUMG00000031473.2";
ENSG00000165244.6	ZNF367	protein_coding	-0.567383	6.02261	52.8858	3.53519e-13	3.91492e-12	ZNF367	chr9	96385941	96418329	-	gene_id "ENSG00000165244.6"; gene_type "protein_coding"; gene_name "ZNF367"; level 2; havana_gene "OTTHUMG00000020295.1";
ENSG00000198933.9	TBKBP1	protein_coding	1.45359	1.34157	52.8454	3.60865e-13	3.99347e-12	TBKBP1	chr17	47694081	47712050	+	gene_id "ENSG00000198933.9"; gene_type "protein_coding"; gene_name "TBKBP1"; level 2; havana_gene "OTTHUMG00000178286.2";
ENSG00000145041.15	DCAF1	protein_coding	-0.431056	5.9842	52.8369	3.62424e-13	4.00792e-12	DCAF1	chr3	51395867	51500002	-	gene_id "ENSG00000145041.15"; gene_type "protein_coding"; gene_name "DCAF1"; level 2; havana_gene "OTTHUMG00000156895.4";
ENSG00000154188.9	ANGPT1	protein_coding	-1.64385	-0.107582	52.7134	3.85956e-13	4.26518e-12	ANGPT1	chr8	107249482	107498055	-	gene_id "ENSG00000154188.9"; gene_type "protein_coding"; gene_name "ANGPT1"; level 2; havana_gene "OTTHUMG00000164812.7";
ENSG00000196363.9	WDR5	protein_coding	-0.312775	7.46172	52.6805	3.92474e-13	4.33418e-12	WDR5	chr9	134135365	134159968	+	gene_id "ENSG00000196363.9"; gene_type "protein_coding"; gene_name "WDR5"; level 2; havana_gene "OTTHUMG00000131707.3";
ENSG00000077264.14	PAK3	protein_coding	-2.56192	-0.698307	52.6133	4.06121e-13	4.48176e-12	PAK3	chrX	110944285	111227361	+	gene_id "ENSG00000077264.14"; gene_type "protein_coding"; gene_name "PAK3"; level 2; tag "overlapping_locus"; havana_gene "OTTHUMG00000022202.4";
ENSG00000041515.15	MYO16	protein_coding	2.52096	0.452979	52.5498	4.19471e-13	4.62587e-12	MYO16	chr13	108596152	109208007	+	gene_id "ENSG00000041515.15"; gene_type "protein_coding"; gene_name "MYO16"; level 2; havana_gene "OTTHUMG00000017333.4";
ENSG00000156110.13	ADK	protein_coding	-0.33559	6.97332	52.5133	4.27342e-13	4.70939e-12	ADK	chr10	74151185	74709303	+	gene_id "ENSG00000156110.13"; gene_type "protein_coding"; gene_name "ADK"; level 2; tag "ncRNA_host"; tag "overlapping_locus"; havana_gene "OTTHUMG00000018506.2";
ENSG00000114423.18	CBLB	protein_coding	0.672799	4.19133	52.499	4.30475e-13	4.74062e-12	CBLB	chr3	105655461	105869552	-	gene_id "ENSG00000114423.18"; gene_type "protein_coding"; gene_name "CBLB"; level 1; havana_gene "OTTHUMG00000150654.4";
ENSG00000164032.11	H2AFZ	protein_coding	-0.351778	8.29136	52.4683	4.37241e-13	4.81177e-12	H2AFZ	chr4	99948086	99950388	-	gene_id "ENSG00000164032.11"; gene_type "protein_coding"; gene_name "H2AFZ"; level 1; havana_gene "OTTHUMG00000131048.4";
ENSG00000006459.10	KDM7A	protein_coding	1.24975	3.68085	52.4089	4.50678e-13	4.95621e-12	KDM7A	chr7	140084746	140177035	-	gene_id "ENSG00000006459.10"; gene_type "protein_coding"; gene_name "KDM7A"; level 2; tag "ncRNA_host"; havana_gene "OTTHUMG00000157327.1";
ENSG00000052841.14	TTC17	protein_coding	0.424589	6.71622	52.4041	4.51772e-13	4.96213e-12	TTC17	chr11	43358932	43494933	+	gene_id "ENSG00000052841.14"; gene_type "protein_coding"; gene_name "TTC17"; level 2; tag "overlapping_locus"; havana_gene "OTTHUMG00000166398.5";
ENSG00000105976.14	MET	protein_coding	-0.58193	7.44438	52.4038	4.51843e-13	4.96213e-12	MET	chr7	116672390	116798386	+	gene_id "ENSG00000105976.14"; gene_type "protein_coding"; gene_name "MET"; level 1; havana_gene "OTTHUMG00000023299.9";
ENSG00000129235.10	TXNDC17	protein_coding	-0.538979	6.35766	52.3686	4.60028e-13	5.04851e-12	TXNDC17	chr17	6640758	6644541	+	gene_id "ENSG00000129235.10"; gene_type "protein_coding"; gene_name "TXNDC17"; level 1; havana_gene "OTTHUMG00000102053.2";
ENSG00000258137.5	AC079313.2	antisense_RNA	3.49123	-1.46413	52.3156	4.72616e-13	5.18307e-12	AC079313.2	chr12	54353661	54497688	+	gene_id "ENSG00000258137.5"; gene_type "antisense_RNA"; gene_name "AC079313.2"; level 2; tag "overlapping_locus"; havana_gene "OTTHUMG00000169930.1";
ENSG00000248905.8	FMN1	protein_coding	-0.955752	2.13144	52.2567	4.87003e-13	5.33715e-12	FMN1	chr15	32765545	33194733	-	gene_id "ENSG00000248905.8"; gene_type "protein_coding"; gene_name "FMN1"; level 1; tag "overlapping_locus"; havana_gene "OTTHUMG00000172201.4";
ENSG00000144426.18	NBEAL1	protein_coding	0.738708	3.21938	52.2519	4.88188e-13	5.34643e-12	NBEAL1	chr2	203014879	203226378	+	gene_id "ENSG00000144426.18"; gene_type "protein_coding"; gene_name "NBEAL1"; level 2; tag "overlapping_locus"; havana_gene "OTTHUMG00000154129.7";
ENSG00000167460.14	TPM4	protein_coding	-0.33888	9.02132	52.1363	5.178e-13	5.66681e-12	TPM4	chr19	16067021	16103005	+	gene_id "ENSG00000167460.14"; gene_type "protein_coding"; gene_name "TPM4"; level 1; havana_gene "OTTHUMG00000182134.4";
ENSG00000100941.8	PNN	protein_coding	-0.276419	8.14471	52.1	5.27455e-13	5.76849e-12	PNN	chr14	39175183	39183218	+	gene_id "ENSG00000100941.8"; gene_type "protein_coding"; gene_name "PNN"; level 2; havana_gene "OTTHUMG00000028821.5";
ENSG00000136718.9	IMP4	protein_coding	-0.42019	6.97699	52.0647	5.37006e-13	5.86889e-12	IMP4	chr2	130342225	130347810	+	gene_id "ENSG00000136718.9"; gene_type "protein_coding"; gene_name "IMP4"; level 2; havana_gene "OTTHUMG00000131627.3";
ENSG00000142459.8	EVI5L	protein_coding	0.757207	3.98153	52.0405	5.43679e-13	5.93772e-12	EVI5L	chr19	7830233	7864976	+	gene_id "ENSG00000142459.8"; gene_type "protein_coding"; gene_name "EVI5L"; level 2; havana_gene "OTTHUMG00000182454.3";
ENSG00000165006.13	UBAP1	protein_coding	0.488207	5.67723	52.0283	5.47068e-13	5.97061e-12	UBAP1	chr9	34179005	34252523	+	gene_id "ENSG00000165006.13"; gene_type "protein_coding"; gene_name "UBAP1"; level 2; tag "overlapping_locus"; havana_gene "OTTHUMG00000000430.3";
ENSG00000234664.1	HMGN2P5	processed_pseudogene	-0.813776	3.2626	51.9715	5.63113e-13	6.1415e-12	HMGN2P5	chr15	29730713	29730985	+	gene_id "ENSG00000234664.1"; gene_type "processed_pseudogene"; gene_name "HMGN2P5"; level 1; tag "pseudo_consens"; havana_gene "OTTHUMG00000172191.1";
ENSG00000130726.11	TRIM28	protein_coding	-0.383835	8.72126	51.9482	5.69829e-13	6.21047e-12	TRIM28	chr19	58544091	58550722	+	gene_id "ENSG00000130726.11"; gene_type "protein_coding"; gene_name "TRIM28"; level 1; tag "ncRNA_host"; havana_gene "OTTHUMG00000183546.2";
ENSG00000071243.15	ING3	protein_coding	-0.624307	4.09529	51.9124	5.80332e-13	6.32059e-12	ING3	chr7	120950749	120977216	+	gene_id "ENSG00000071243.15"; gene_type "protein_coding"; gene_name "ING3"; level 2; havana_gene "OTTHUMG00000141270.3";
ENSG00000010322.15	NISCH	protein_coding	-0.42888	5.27091	51.9076	5.81757e-13	6.33176e-12	NISCH	chr3	52455118	52493071	+	gene_id "ENSG00000010322.15"; gene_type "protein_coding"; gene_name "NISCH"; level 2; havana_gene "OTTHUMG00000158571.2";
ENSG00000053438.8	NNAT	protein_coding	-1.06331	1.94235	51.8977	5.84701e-13	6.35943e-12	NNAT	chr20	37521215	37523693	+	gene_id "ENSG00000053438.8"; gene_type "protein_coding"; gene_name "NNAT"; level 2; havana_gene "OTTHUMG00000032420.3";
ENSG00000153187.18	HNRNPU	protein_coding	-0.27544	9.73969	51.8452	6.00544e-13	6.52725e-12	HNRNPU	chr1	244840638	244864560	-	gene_id "ENSG00000153187.18"; gene_type "protein_coding"; gene_name "HNRNPU"; level 2; havana_gene "OTTHUMG00000040396.15";
ENSG00000134508.12	CABLES1	protein_coding	-0.744581	3.51234	51.8385	6.02601e-13	6.54512e-12	CABLES1	chr18	23134564	23260467	+	gene_id "ENSG00000134508.12"; gene_type "protein_coding"; gene_name "CABLES1"; level 2; havana_gene "OTTHUMG00000179186.5";
ENSG00000196975.15	ANXA4	protein_coding	0.487781	6.80537	51.7711	6.23616e-13	6.76873e-12	ANXA4	chr2	69644425	69827100	+	gene_id "ENSG00000196975.15"; gene_type "protein_coding"; gene_name "ANXA4"; level 2; havana_gene "OTTHUMG00000129649.5";
ENSG00000181274.6	FRAT2	protein_coding	0.696282	4.39378	51.7409	6.33298e-13	6.86911e-12	FRAT2	chr10	97332497	97334709	-	gene_id "ENSG00000181274.6"; gene_type "protein_coding"; gene_name "FRAT2"; level 2; havana_gene "OTTHUMG00000018850.2";
ENSG00000089639.10	GMIP	protein_coding	0.685728	3.60485	51.6988	6.47038e-13	7.01334e-12	GMIP	chr19	19629476	19643667	-	gene_id "ENSG00000089639.10"; gene_type "protein_coding"; gene_name "GMIP"; level 2; havana_gene "OTTHUMG00000182329.2";
ENSG00000100299.17	ARSA	protein_coding	0.747128	3.89136	51.6972	6.47557e-13	7.01417e-12	ARSA	chr22	50622754	50628173	-	gene_id "ENSG00000100299.17"; gene_type "protein_coding"; gene_name "ARSA"; level 2; havana_gene "OTTHUMG00000150180.3";
ENSG00000150457.8	LATS2	protein_coding	-0.420326	5.63718	51.6899	6.49966e-13	7.03545e-12	LATS2	chr13	20973032	21061547	-	gene_id "ENSG00000150457.8"; gene_type "protein_coding"; gene_name "LATS2"; level 2; tag "ncRNA_host"; havana_gene "OTTHUMG00000016531.1";
ENSG00000117505.12	DR1	protein_coding	-0.237113	6.84044	51.6065	6.78178e-13	7.33582e-12	DR1	chr1	93345888	93369498	+	gene_id "ENSG00000117505.12"; gene_type "protein_coding"; gene_name "DR1"; level 2; havana_gene "OTTHUMG00000010862.2";
ENSG00000106443.15	PHF14	protein_coding	-0.335586	6.92125	51.5762	6.88703e-13	7.44457e-12	PHF14	chr7	10973872	11169630	+	gene_id "ENSG00000106443.15"; gene_type "protein_coding"; gene_name "PHF14"; level 2; havana_gene "OTTHUMG00000150463.4";
ENSG00000143458.11	GABPB2	protein_coding	-0.780745	4.171	51.5625	6.93539e-13	7.49174e-12	GABPB2	chr1	151070578	151125542	+	gene_id "ENSG00000143458.11"; gene_type "protein_coding"; gene_name "GABPB2"; level 2; havana_gene "OTTHUMG00000012193.5";
ENSG00000173638.18	SLC19A1	protein_coding	-0.499673	5.72434	51.5343	7.03583e-13	7.59505e-12	SLC19A1	chr21	45493572	45544411	-	gene_id "ENSG00000173638.18"; gene_type "protein_coding"; gene_name "SLC19A1"; level 1; havana_gene "OTTHUMG00000090397.7";
ENSG00000184216.13	IRAK1	protein_coding	-0.348264	8.7564	51.4782	7.23984e-13	7.80995e-12	IRAK1	chrX	154010500	154019980	-	gene_id "ENSG00000184216.13"; gene_type "protein_coding"; gene_name "IRAK1"; level 1; havana_gene "OTTHUMG00000024228.45";
ENSG00000103111.14	MON1B	protein_coding	-0.318075	5.69123	51.4689	7.27391e-13	7.84136e-12	MON1B	chr16	77190835	77202405	+	gene_id "ENSG00000103111.14"; gene_type "protein_coding"; gene_name "MON1B"; level 1; tag "overlapping_locus"; havana_gene "OTTHUMG00000137618.3";
ENSG00000124831.18	LRRFIP1	protein_coding	0.418362	7.76598	51.4628	7.2967e-13	7.86058e-12	LRRFIP1	chr2	237627576	237813682	+	gene_id "ENSG00000124831.18"; gene_type "protein_coding"; gene_name "LRRFIP1"; level 1; tag "overlapping_locus"; havana_gene "OTTHUMG00000133339.4";
ENSG00000119616.11	FCF1	protein_coding	-0.248266	6.90283	51.4591	7.31053e-13	7.87012e-12	FCF1	chr14	74713144	74738620	+	gene_id "ENSG00000119616.11"; gene_type "protein_coding"; gene_name "FCF1"; level 2; havana_gene "OTTHUMG00000171480.3";
ENSG00000183576.12	SETD3	protein_coding	0.241328	7.08524	51.4482	7.35122e-13	7.90856e-12	SETD3	chr14	99397746	99480889	-	gene_id "ENSG00000183576.12"; gene_type "protein_coding"; gene_name "SETD3"; level 2; havana_gene "OTTHUMG00000028970.6";
ENSG00000132613.14	MTSS1L	protein_coding	-0.623235	5.46077	51.3902	7.57174e-13	8.14026e-12	MTSS1L	chr16	70661204	70686066	-	gene_id "ENSG00000132613.14"; gene_type "protein_coding"; gene_name "MTSS1L"; level 1; havana_gene "OTTHUMG00000177023.4";
ENSG00000137177.19	KIF13A	protein_coding	-0.482519	5.67573	51.3709	7.64634e-13	8.21489e-12	KIF13A	chr6	17759183	17987623	-	gene_id "ENSG00000137177.19"; gene_type "protein_coding"; gene_name "KIF13A"; level 1; havana_gene "OTTHUMG00000014313.8";
ENSG00000114626.17	ABTB1	protein_coding	0.765738	4.19525	51.3277	7.81657e-13	8.39209e-12	ABTB1	chr3	127672935	127680920	+	gene_id "ENSG00000114626.17"; gene_type "protein_coding"; gene_name "ABTB1"; level 2; havana_gene "OTTHUMG00000159636.1";
ENSG00000119969.14	HELLS	protein_coding	-0.448229	6.56172	51.2832	7.99585e-13	8.57875e-12	HELLS	chr10	94501434	94613905	+	gene_id "ENSG00000119969.14"; gene_type "protein_coding"; gene_name "HELLS"; level 1; tag "overlapping_locus"; havana_gene "OTTHUMG00000018793.2";
ENSG00000174775.16	HRAS	protein_coding	-0.545446	7.03078	51.2187	8.26294e-13	8.85931e-12	HRAS	chr11	532242	537287	-	gene_id "ENSG00000174775.16"; gene_type "protein_coding"; gene_name "HRAS"; level 2; havana_gene "OTTHUMG00000131919.8";
ENSG00000012822.15	CALCOCO1	protein_coding	0.586341	4.3153	51.1995	8.34409e-13	8.94026e-12	CALCOCO1	chr12	53708517	53727745	-	gene_id "ENSG00000012822.15"; gene_type "protein_coding"; gene_name "CALCOCO1"; level 1; havana_gene "OTTHUMG00000170095.4";
ENSG00000130021.13	PUDP	protein_coding	-0.396723	5.91067	51.1526	8.54558e-13	9.14995e-12	PUDP	chrX	7048920	7148190	-	gene_id "ENSG00000130021.13"; gene_type "protein_coding"; gene_name "PUDP"; level 1; tag "overlapping_locus"; havana_gene "OTTHUMG00000021101.3";
ENSG00000164463.12	CREBRF	protein_coding	0.763236	3.31997	51.1266	8.65976e-13	9.26594e-12	CREBRF	chr5	173056352	173139284	+	gene_id "ENSG00000164463.12"; gene_type "protein_coding"; gene_name "CREBRF"; level 1; havana_gene "OTTHUMG00000163322.3";
ENSG00000172296.12	SPTLC3	protein_coding	-0.527674	4.07012	50.9774	9.34356e-13	9.99086e-12	SPTLC3	chr20	13008979	13169103	+	gene_id "ENSG00000172296.12"; gene_type "protein_coding"; gene_name "SPTLC3"; level 2; havana_gene "OTTHUMG00000031899.4";
ENSG00000166716.9	ZNF592	protein_coding	-0.406959	5.82615	50.9692	9.38256e-13	1.00258e-11	ZNF592	chr15	84748635	84806432	+	gene_id "ENSG00000166716.9"; gene_type "protein_coding"; gene_name "ZNF592"; level 2; tag "overlapping_locus"; havana_gene "OTTHUMG00000172490.3";
ENSG00000006327.13	TNFRSF12A	protein_coding	-0.536577	6.0669	50.8988	9.7252e-13	1.03849e-11	TNFRSF12A	chr16	3018445	3022383	+	gene_id "ENSG00000006327.13"; gene_type "protein_coding"; gene_name "TNFRSF12A"; level 2; havana_gene "OTTHUMG00000129001.2";
ENSG00000184232.8	OAF	protein_coding	0.46844	4.90304	50.8577	9.93134e-13	1.05979e-11	OAF	chr11	120210767	120230332	+	gene_id "ENSG00000184232.8"; gene_type "protein_coding"; gene_name "OAF"; level 2; havana_gene "OTTHUMG00000166139.2";
ENSG00000118200.14	CAMSAP2	protein_coding	-0.365829	7.21278	50.8366	1.00385e-12	1.0705e-11	CAMSAP2	chr1	200739558	200860704	+	gene_id "ENSG00000118200.14"; gene_type "protein_coding"; gene_name "CAMSAP2"; level 2; havana_gene "OTTHUMG00000035740.4";
ENSG00000119979.16	FAM45A	protein_coding	0.457879	4.91342	50.8286	1.00793e-12	1.07413e-11	FAM45A	chr10	119104086	119137984	+	gene_id "ENSG00000119979.16"; gene_type "protein_coding"; gene_name "FAM45A"; level 2; havana_gene "OTTHUMG00000019143.1";
ENSG00000131470.14	PSMC3IP	protein_coding	-0.612723	4.07386	50.8049	1.02018e-12	1.08645e-11	PSMC3IP	chr17	42572315	42577831	-	gene_id "ENSG00000131470.14"; gene_type "protein_coding"; gene_name "PSMC3IP"; level 2; havana_gene "OTTHUMG00000180247.2";
ENSG00000100796.17	PPP4R3A	protein_coding	-0.232498	6.93306	50.7794	1.03354e-12	1.09994e-11	PPP4R3A	chr14	91457611	91510554	-	gene_id "ENSG00000100796.17"; gene_type "protein_coding"; gene_name "PPP4R3A"; level 2; havana_gene "OTTHUMG00000171102.2";
ENSG00000020129.15	NCDN	protein_coding	-0.409425	5.70656	50.7688	1.03911e-12	1.10513e-11	NCDN	chr1	35557473	35567274	+	gene_id "ENSG00000020129.15"; gene_type "protein_coding"; gene_name "NCDN"; level 2; havana_gene "OTTHUMG00000059204.3";
ENSG00000171860.4	C3AR1	protein_coding	3.11671	-0.467738	50.7076	1.07204e-12	1.13939e-11	C3AR1	chr12	8058302	8066471	-	gene_id "ENSG00000171860.4"; gene_type "protein_coding"; gene_name "C3AR1"; level 2; havana_gene "OTTHUMG00000168569.2";
ENSG00000250920.1	AC105460.1	lincRNA	0.966893	2.38963	50.6862	1.08381e-12	1.15112e-11	AC105460.1	chr4	103550927	103559127	-	gene_id "ENSG00000250920.1"; gene_type "lincRNA"; gene_name "AC105460.1"; level 2; havana_gene "OTTHUMG00000160990.2";
ENSG00000275183.1	LENG9	protein_coding	0.830954	3.20521	50.671	1.0922e-12	1.15925e-11	LENG9	chr19	54461796	54463711	-	gene_id "ENSG00000275183.1"; gene_type "protein_coding"; gene_name "LENG9"; level 2; havana_gene "OTTHUMG00000188273.2";
ENSG00000100162.14	CENPM	protein_coding	-0.579141	5.0811	50.6522	1.10275e-12	1.16966e-11	CENPM	chr22	41938721	41947164	-	gene_id "ENSG00000100162.14"; gene_type "protein_coding"; gene_name "CENPM"; level 1; havana_gene "OTTHUMG00000151277.2";
ENSG00000173166.17	RAPH1	protein_coding	-1.06177	1.54468	50.6361	1.11179e-12	1.17846e-11	RAPH1	chr2	203394345	203535410	-	gene_id "ENSG00000173166.17"; gene_type "protein_coding"; gene_name "RAPH1"; level 2; havana_gene "OTTHUMG00000132876.6";
ENSG00000102934.9	PLLP	protein_coding	0.96933	3.50082	50.6327	1.11372e-12	1.17972e-11	PLLP	chr16	57248547	57284687	-	gene_id "ENSG00000102934.9"; gene_type "protein_coding"; gene_name "PLLP"; level 1; havana_gene "OTTHUMG00000133465.5";
ENSG00000137868.18	STRA6	protein_coding	1.20403	2.2243	50.6017	1.13148e-12	1.19773e-11	STRA6	chr15	74179466	74212267	-	gene_id "ENSG00000137868.18"; gene_type "protein_coding"; gene_name "STRA6"; level 2; havana_gene "OTTHUMG00000138998.4";
ENSG00000123338.12	NCKAP1L	protein_coding	3.48285	-1.47538	50.5925	1.1368e-12	1.20257e-11	NCKAP1L	chr12	54497711	54548238	+	gene_id "ENSG00000123338.12"; gene_type "protein_coding"; gene_name "NCKAP1L"; level 2; havana_gene "OTTHUMG00000169843.2";
ENSG00000188636.3	RTL6	protein_coding	-0.509754	4.69379	50.5677	1.15124e-12	1.21702e-11	RTL6	chr22	44492572	44498298	-	gene_id "ENSG00000188636.3"; gene_type "protein_coding"; gene_name "RTL6"; level 2; havana_gene "OTTHUMG00000150465.1";
ENSG00000142945.12	KIF2C	protein_coding	-0.354804	6.55417	50.5116	1.1846e-12	1.25145e-11	KIF2C	chr1	44739818	44767767	+	gene_id "ENSG00000142945.12"; gene_type "protein_coding"; gene_name "KIF2C"; level 2; havana_gene "OTTHUMG00000008416.6";
ENSG00000166860.2	ZBTB39	protein_coding	-0.525788	4.26231	50.4312	1.23419e-12	1.30298e-11	ZBTB39	chr12	56998834	57006446	-	gene_id "ENSG00000166860.2"; gene_type "protein_coding"; gene_name "ZBTB39"; level 2; havana_gene "OTTHUMG00000171007.1";
ENSG00000162616.8	DNAJB4	protein_coding	-0.659583	3.35702	50.3633	1.2776e-12	1.34791e-11	DNAJB4	chr1	77979175	78017964	+	gene_id "ENSG00000162616.8"; gene_type "protein_coding"; gene_name "DNAJB4"; level 2; tag "overlapping_locus"; havana_gene "OTTHUMG00000040905.5";
ENSG00000171223.5	JUNB	protein_coding	0.47981	7.03995	50.3611	1.27906e-12	1.34854e-11	JUNB	chr19	12791496	12793315	+	gene_id "ENSG00000171223.5"; gene_type "protein_coding"; gene_name "JUNB"; level 2; havana_gene "OTTHUMG00000180373.1";
ENSG00000140525.17	FANCI	protein_coding	-0.3832	7.72334	50.3478	1.28774e-12	1.35679e-11	FANCI	chr15	89243949	89317261	+	gene_id "ENSG00000140525.17"; gene_type "protein_coding"; gene_name "FANCI"; level 1; havana_gene "OTTHUMG00000132993.7";
ENSG00000185624.14	P4HB	protein_coding	-0.216333	8.98814	50.2702	1.33966e-12	1.41035e-11	P4HB	chr17	81843159	81860694	-	gene_id "ENSG00000185624.14"; gene_type "protein_coding"; gene_name "P4HB"; level 1; havana_gene "OTTHUMG00000150269.7";
ENSG00000112759.16	SLC29A1	protein_coding	-0.53459	6.46731	50.2692	1.34035e-12	1.41035e-11	SLC29A1	chr6	44219505	44234151	+	gene_id "ENSG00000112759.16"; gene_type "protein_coding"; gene_name "SLC29A1"; level 2; havana_gene "OTTHUMG00000014759.2";
ENSG00000128965.11	CHAC1	protein_coding	2.30719	3.40445	50.2155	1.37756e-12	1.44854e-11	CHAC1	chr15	40952962	40956519	+	gene_id "ENSG00000128965.11"; gene_type "protein_coding"; gene_name "CHAC1"; level 2; havana_gene "OTTHUMG00000130208.8";
ENSG00000176597.11	B3GNT5	protein_coding	0.404525	7.3397	50.1879	1.39704e-12	1.46805e-11	B3GNT5	chr3	183253244	183298504	+	gene_id "ENSG00000176597.11"; gene_type "protein_coding"; gene_name "B3GNT5"; level 1; havana_gene "OTTHUMG00000158436.2";
ENSG00000204209.11	DAXX	protein_coding	0.337478	6.29737	50.1755	1.40591e-12	1.47639e-11	DAXX	chr6	33318558	33329286	-	gene_id "ENSG00000204209.11"; gene_type "protein_coding"; gene_name "DAXX"; level 2; havana_gene "OTTHUMG00000031203.5";
ENSG00000119927.13	GPAM	protein_coding	-0.415897	5.37297	50.173	1.40774e-12	1.47733e-11	GPAM	chr10	112149864	112215377	-	gene_id "ENSG00000119927.13"; gene_type "protein_coding"; gene_name "GPAM"; level 2; havana_gene "OTTHUMG00000019055.2";
ENSG00000072071.16	ADGRL1	protein_coding	1.00219	2.93341	50.1689	1.41064e-12	1.4794e-11	ADGRL1	chr19	14147743	14206187	-	gene_id "ENSG00000072071.16"; gene_type "protein_coding"; gene_name "ADGRL1"; level 1; havana_gene "OTTHUMG00000182138.4";
ENSG00000100290.2	BIK	protein_coding	0.934013	2.92682	50.11	1.45362e-12	1.52346e-11	BIK	chr22	43110748	43129712	+	gene_id "ENSG00000100290.2"; gene_type "protein_coding"; gene_name "BIK"; level 2; havana_gene "OTTHUMG00000150703.1";
ENSG00000226137.5	BAIAP2-AS1	lincRNA	0.831915	2.65541	50.0821	1.47448e-12	1.5443e-11	BAIAP2-AS1	chr17	81029130	81034881	-	gene_id "ENSG00000226137.5"; gene_type "lincRNA"; gene_name "BAIAP2-AS1"; level 2; havana_gene "OTTHUMG00000177697.3";
ENSG00000040633.12	PHF23	protein_coding	0.403906	5.5361	50.0743	1.48036e-12	1.54944e-11	PHF23	chr17	7235028	7239722	-	gene_id "ENSG00000040633.12"; gene_type "protein_coding"; gene_name "PHF23"; level 1; havana_gene "OTTHUMG00000177972.5";
ENSG00000130529.15	TRPM4	protein_coding	0.48415	4.96796	50.0692	1.4842e-12	1.55243e-11	TRPM4	chr19	49157741	49211836	+	gene_id "ENSG00000130529.15"; gene_type "protein_coding"; gene_name "TRPM4"; level 1; havana_gene "OTTHUMG00000183184.6";
ENSG00000050820.16	BCAR1	protein_coding	-0.414656	6.73965	50.0295	1.51451e-12	1.58309e-11	BCAR1	chr16	75228187	75268053	-	gene_id "ENSG00000050820.16"; gene_type "protein_coding"; gene_name "BCAR1"; level 1; tag "overlapping_locus"; havana_gene "OTTHUMG00000137604.8";
ENSG00000108797.11	CNTNAP1	protein_coding	-1.49214	1.08534	50.0243	1.51851e-12	1.58623e-11	CNTNAP1	chr17	42682613	42699814	+	gene_id "ENSG00000108797.11"; gene_type "protein_coding"; gene_name "CNTNAP1"; level 2; havana_gene "OTTHUMG00000180643.1";
ENSG00000149428.18	HYOU1	protein_coding	-0.383415	8.03481	49.9366	1.58791e-12	1.65762e-11	HYOU1	chr11	119044189	119057202	-	gene_id "ENSG00000149428.18"; gene_type "protein_coding"; gene_name "HYOU1"; level 1; havana_gene "OTTHUMG00000166354.9";
ENSG00000149930.17	TAOK2	protein_coding	-0.394797	6.22668	49.8745	1.63901e-12	1.70984e-11	TAOK2	chr16	29973641	29992261	+	gene_id "ENSG00000149930.17"; gene_type "protein_coding"; gene_name "TAOK2"; level 2; havana_gene "OTTHUMG00000132111.3";
ENSG00000142039.3	CCDC97	protein_coding	-0.399975	5.73933	49.8722	1.64092e-12	1.7107e-11	CCDC97	chr19	41310189	41324883	+	gene_id "ENSG00000142039.3"; gene_type "protein_coding"; gene_name "CCDC97"; level 1; havana_gene "OTTHUMG00000182722.5";
ENSG00000107731.12	UNC5B	protein_coding	0.593791	6.10413	49.8617	1.64972e-12	1.71875e-11	UNC5B	chr10	71212570	71302864	+	gene_id "ENSG00000107731.12"; gene_type "protein_coding"; gene_name "UNC5B"; level 2; havana_gene "OTTHUMG00000018422.1";
ENSG00000132334.16	PTPRE	protein_coding	0.821991	5.61934	49.7916	1.70974e-12	1.78011e-11	PTPRE	chr10	127907061	128085855	+	gene_id "ENSG00000132334.16"; gene_type "protein_coding"; gene_name "PTPRE"; level 2; tag "overlapping_locus"; havana_gene "OTTHUMG00000019254.3";
ENSG00000066117.14	SMARCD1	protein_coding	-0.359895	6.30597	49.7313	1.76315e-12	1.83451e-11	SMARCD1	chr12	50084972	50100712	+	gene_id "ENSG00000066117.14"; gene_type "protein_coding"; gene_name "SMARCD1"; level 1; havana_gene "OTTHUMG00000150194.4";
ENSG00000058262.9	SEC61A1	protein_coding	-0.239039	8.70793	49.6886	1.80189e-12	1.87358e-11	SEC61A1	chr3	128051641	128071683	+	gene_id "ENSG00000058262.9"; gene_type "protein_coding"; gene_name "SEC61A1"; level 1; havana_gene "OTTHUMG00000159624.4";
ENSG00000164362.18	TERT	protein_coding	-0.911828	2.99394	49.65	1.83774e-12	1.90961e-11	TERT	chr5	1253147	1295069	-	gene_id "ENSG00000164362.18"; gene_type "protein_coding"; gene_name "TERT"; level 2; havana_gene "OTTHUMG00000090357.6";
ENSG00000137460.8	FHDC1	protein_coding	0.681246	5.21536	49.609	1.87653e-12	1.94864e-11	FHDC1	chr4	152936352	152979696	+	gene_id "ENSG00000137460.8"; gene_type "protein_coding"; gene_name "FHDC1"; level 2; havana_gene "OTTHUMG00000161452.3";
ENSG00000140519.12	RHCG	protein_coding	5.9728	-1.51477	49.5688	1.91539e-12	1.98769e-11	RHCG	chr15	89471398	89496613	-	gene_id "ENSG00000140519.12"; gene_type "protein_coding"; gene_name "RHCG"; level 2; havana_gene "OTTHUMG00000149647.5";
ENSG00000178607.15	ERN1	protein_coding	0.534495	4.18539	49.5604	1.92358e-12	1.99488e-11	ERN1	chr17	64039142	64130819	-	gene_id "ENSG00000178607.15"; gene_type "protein_coding"; gene_name "ERN1"; level 2; havana_gene "OTTHUMG00000178879.3";
ENSG00000140199.11	SLC12A6	protein_coding	0.497883	5.03816	49.5359	1.94773e-12	2.0186e-11	SLC12A6	chr15	34229996	34338060	-	gene_id "ENSG00000140199.11"; gene_type "protein_coding"; gene_name "SLC12A6"; level 1; havana_gene "OTTHUMG00000129441.4";
ENSG00000169926.10	KLF13	protein_coding	0.387888	9.51758	49.4821	2.00191e-12	2.07339e-11	KLF13	chr15	31326855	31435665	+	gene_id "ENSG00000169926.10"; gene_type "protein_coding"; gene_name "KLF13"; level 1; tag "overlapping_locus"; havana_gene "OTTHUMG00000172224.4";
ENSG00000244586.1	WNT5A-AS1	antisense_RNA	1.68754	0.173315	49.468	2.0163e-12	2.08693e-11	WNT5A-AS1	chr3	55487699	55488308	+	gene_id "ENSG00000244586.1"; gene_type "antisense_RNA"; gene_name "WNT5A-AS1"; level 2; havana_gene "OTTHUMG00000158382.1";
ENSG00000166535.19	A2ML1	protein_coding	1.24876	1.40126	49.4578	2.02682e-12	2.09645e-11	A2ML1	chr12	8822472	8887001	+	gene_id "ENSG00000166535.19"; gene_type "protein_coding"; gene_name "A2ML1"; level 2; havana_gene "OTTHUMG00000128499.8";
ENSG00000140830.8	TXNL4B	protein_coding	-0.561069	4.28454	49.4156	2.07093e-12	2.14069e-11	TXNL4B	chr16	72044289	72094431	-	gene_id "ENSG00000140830.8"; gene_type "protein_coding"; gene_name "TXNL4B"; level 2; havana_gene "OTTHUMG00000173453.2";
ENSG00000165029.15	ABCA1	protein_coding	1.63418	1.86902	49.4121	2.07459e-12	2.14306e-11	ABCA1	chr9	104781002	104928237	-	gene_id "ENSG00000165029.15"; gene_type "protein_coding"; gene_name "ABCA1"; level 2; havana_gene "OTTHUMG00000020417.1";
ENSG00000233369.7	GTF2IP4	transcribed_processed_pseudogene	0.883802	2.72368	49.4001	2.0873e-12	2.1548e-11	GTF2IP4	chr7	73154938	73207283	+	gene_id "ENSG00000233369.7"; gene_type "transcribed_processed_pseudogene"; gene_name "GTF2IP4"; level 2; havana_gene "OTTHUMG00000156702.3";
ENSG00000143198.12	MGST3	protein_coding	0.471036	5.50881	49.3985	2.08909e-12	2.15523e-11	MGST3	chr1	165630861	165661796	+	gene_id "ENSG00000143198.12"; gene_type "protein_coding"; gene_name "MGST3"; level 2; havana_gene "OTTHUMG00000034627.6";
ENSG00000143862.7	ARL8A	protein_coding	0.455046	4.87583	49.3178	2.17677e-12	2.24423e-11	ARL8A	chr1	202133404	202144743	-	gene_id "ENSG00000143862.7"; gene_type "protein_coding"; gene_name "ARL8A"; level 2; havana_gene "OTTHUMG00000035923.1";
ENSG00000108175.16	ZMIZ1	protein_coding	0.63806	5.45159	49.295	2.20224e-12	2.269e-11	ZMIZ1	chr10	79069035	79316528	+	gene_id "ENSG00000108175.16"; gene_type "protein_coding"; gene_name "ZMIZ1"; level 2; havana_gene "OTTHUMG00000018560.2";
ENSG00000134758.13	RNF138	protein_coding	-0.399879	5.61881	49.281	2.21796e-12	2.28371e-11	RNF138	chr18	32091855	32131561	+	gene_id "ENSG00000134758.13"; gene_type "protein_coding"; gene_name "RNF138"; level 2; tag "overlapping_locus"; havana_gene "OTTHUMG00000132265.3";
ENSG00000163191.5	S100A11	protein_coding	0.57089	8.71712	49.2484	2.25521e-12	2.32057e-11	S100A11	chr1	152032506	152047907	-	gene_id "ENSG00000163191.5"; gene_type "protein_coding"; gene_name "S100A11"; level 2; havana_gene "OTTHUMG00000013069.1";
ENSG00000173093.12	CCDC63	protein_coding	3.87067	-0.496076	49.2407	2.26405e-12	2.32721e-11	CCDC63	chr12	110846769	110907535	+	gene_id "ENSG00000173093.12"; gene_type "protein_coding"; gene_name "CCDC63"; level 1; havana_gene "OTTHUMG00000169534.4";
ENSG00000179242.15	CDH4	protein_coding	-1.87518	-0.156779	49.2402	2.26461e-12	2.32721e-11	CDH4	chr20	61252426	61940617	+	gene_id "ENSG00000179242.15"; gene_type "protein_coding"; gene_name "CDH4"; level 2; tag "overlapping_locus"; havana_gene "OTTHUMG00000032890.4";
ENSG00000138772.12	ANXA3	protein_coding	0.431868	7.74593	49.167	2.35076e-12	2.41418e-11	ANXA3	chr4	78551519	78610451	+	gene_id "ENSG00000138772.12"; gene_type "protein_coding"; gene_name "ANXA3"; level 1; havana_gene "OTTHUMG00000130198.9";
ENSG00000105486.13	LIG1	protein_coding	-0.556281	5.90847	49.1413	2.38174e-12	2.44441e-11	LIG1	chr19	48115445	48170603	-	gene_id "ENSG00000105486.13"; gene_type "protein_coding"; gene_name "LIG1"; level 2; havana_gene "OTTHUMG00000183187.2";
ENSG00000167325.14	RRM1	protein_coding	-0.320357	7.59758	49.1045	2.42683e-12	2.48907e-11	RRM1	chr11	4094707	4138876	+	gene_id "ENSG00000167325.14"; gene_type "protein_coding"; gene_name "RRM1"; level 2; havana_gene "OTTHUMG00000133361.4";
ENSG00000127463.14	EMC1	protein_coding	-0.232907	6.57283	49.0849	2.45126e-12	2.5125e-11	EMC1	chr1	19215664	19251552	-	gene_id "ENSG00000127463.14"; gene_type "protein_coding"; gene_name "EMC1"; level 1; havana_gene "OTTHUMG00000002497.5";
ENSG00000167291.15	TBC1D16	protein_coding	0.594037	6.34498	49.0555	2.48821e-12	2.54873e-11	TBC1D16	chr17	79932343	80035848	-	gene_id "ENSG00000167291.15"; gene_type "protein_coding"; gene_name "TBC1D16"; level 1; tag "overlapping_locus"; havana_gene "OTTHUMG00000177489.4";
ENSG00000169635.9	HIC2	protein_coding	-0.66377	3.82806	49.0108	2.54562e-12	2.60585e-11	HIC2	chr22	21417404	21451463	+	gene_id "ENSG00000169635.9"; gene_type "protein_coding"; gene_name "HIC2"; level 2; havana_gene "OTTHUMG00000150781.3";
ENSG00000183666.16	GUSBP1	transcribed_unprocessed_pseudogene	-0.644348	3.9855	49.0011	2.55822e-12	2.61705e-11	GUSBP1	chr5	21341833	21589372	+	gene_id "ENSG00000183666.16"; gene_type "transcribed_unprocessed_pseudogene"; gene_name "GUSBP1"; level 2; tag "overlapping_locus"; havana_gene "OTTHUMG00000161915.4";
ENSG00000166851.14	PLK1	protein_coding	-0.403743	7.06674	48.9783	2.58812e-12	2.64593e-11	PLK1	chr16	23677656	23690367	+	gene_id "ENSG00000166851.14"; gene_type "protein_coding"; gene_name "PLK1"; level 2; havana_gene "OTTHUMG00000096984.5";
ENSG00000130706.12	ADRM1	protein_coding	-0.411257	6.94548	48.8828	2.71729e-12	2.77619e-11	ADRM1	chr20	62302093	62308862	+	gene_id "ENSG00000130706.12"; gene_type "protein_coding"; gene_name "ADRM1"; level 2; havana_gene "OTTHUMG00000032904.2";
ENSG00000266094.7	RASSF5	protein_coding	0.520828	4.93287	48.8774	2.72474e-12	2.78202e-11	RASSF5	chr1	206507530	206589448	+	gene_id "ENSG00000266094.7"; gene_type "protein_coding"; gene_name "RASSF5"; level 2; tag "overlapping_locus"; havana_gene "OTTHUMG00000184616.2";
ENSG00000072274.12	TFRC	protein_coding	0.384617	10.0411	48.8707	2.73399e-12	2.78965e-11	TFRC	chr3	196027183	196082189	-	gene_id "ENSG00000072274.12"; gene_type "protein_coding"; gene_name "TFRC"; level 2; havana_gene "OTTHUMG00000155714.2";
ENSG00000077514.8	POLD3	protein_coding	-0.422913	6.03101	48.8486	2.76497e-12	2.81945e-11	POLD3	chr11	74493851	74669117	+	gene_id "ENSG00000077514.8"; gene_type "protein_coding"; gene_name "POLD3"; level 1; tag "overlapping_locus"; havana_gene "OTTHUMG00000165621.3";
ENSG00000140386.12	SCAPER	protein_coding	0.749684	3.58753	48.8332	2.78687e-12	2.83995e-11	SCAPER	chr15	76347904	76905444	-	gene_id "ENSG00000140386.12"; gene_type "protein_coding"; gene_name "SCAPER"; level 1; havana_gene "OTTHUMG00000172655.4";
ENSG00000196850.5	PPTC7	protein_coding	0.249844	6.57227	48.7702	2.87777e-12	2.9307e-11	PPTC7	chr12	110533245	110583320	-	gene_id "ENSG00000196850.5"; gene_type "protein_coding"; gene_name "PPTC7"; level 2; havana_gene "OTTHUMG00000169529.2";
ENSG00000089048.14	ESF1	protein_coding	-0.37392	6.7829	48.7419	2.91965e-12	2.97144e-11	ESF1	chr20	13714322	13784886	-	gene_id "ENSG00000089048.14"; gene_type "protein_coding"; gene_name "ESF1"; level 2; havana_gene "OTTHUMG00000031906.1";
ENSG00000188483.7	IER5L	protein_coding	-0.784778	4.54332	48.6972	2.98697e-12	3.038e-11	IER5L	chr9	129175552	129178262	-	gene_id "ENSG00000188483.7"; gene_type "protein_coding"; gene_name "IER5L"; level 2; havana_gene "OTTHUMG00000020773.2";
ENSG00000151746.13	BICD1	protein_coding	-0.582508	4.04958	48.6885	3.00013e-12	3.04943e-11	BICD1	chr12	32106835	32383633	+	gene_id "ENSG00000151746.13"; gene_type "protein_coding"; gene_name "BICD1"; level 1; tag "overlapping_locus"; havana_gene "OTTHUMG00000169307.5";
ENSG00000151748.14	SAV1	protein_coding	-0.337248	6.55262	48.655	3.05194e-12	3.1001e-11	SAV1	chr14	50632058	50668331	-	gene_id "ENSG00000151748.14"; gene_type "protein_coding"; gene_name "SAV1"; level 1; tag "ncRNA_host"; tag "overlapping_locus"; havana_gene "OTTHUMG00000140293.7";
ENSG00000117632.22	STMN1	protein_coding	-0.384605	7.33854	48.6495	3.06041e-12	3.10671e-11	STMN1	chr1	25884181	25906991	-	gene_id "ENSG00000117632.22"; gene_type "protein_coding"; gene_name "STMN1"; level 2; tag "ncRNA_host"; havana_gene "OTTHUMG00000007389.3";
ENSG00000064195.7	DLX3	protein_coding	-1.06767	2.37535	48.642	3.07215e-12	3.11663e-11	DLX3	chr17	49990005	49995224	-	gene_id "ENSG00000064195.7"; gene_type "protein_coding"; gene_name "DLX3"; level 2; havana_gene "OTTHUMG00000161892.2";
ENSG00000163162.8	RNF149	protein_coding	0.382335	6.25605	48.6296	3.09172e-12	3.13447e-11	RNF149	chr2	101271219	101308701	-	gene_id "ENSG00000163162.8"; gene_type "protein_coding"; gene_name "RNF149"; level 1; tag "ncRNA_host"; havana_gene "OTTHUMG00000130685.2";
ENSG00000109689.15	STIM2	protein_coding	-0.49057	4.64952	48.461	3.36919e-12	3.41359e-11	STIM2	chr4	26857678	27025381	+	gene_id "ENSG00000109689.15"; gene_type "protein_coding"; gene_name "STIM2"; level 1; havana_gene "OTTHUMG00000097805.6";
ENSG00000079313.13	REXO1	protein_coding	-0.519194	5.55051	48.3882	3.49659e-12	3.54041e-11	REXO1	chr19	1815246	1848463	-	gene_id "ENSG00000079313.13"; gene_type "protein_coding"; gene_name "REXO1"; level 2; tag "ncRNA_host"; havana_gene "OTTHUMG00000179991.4";
ENSG00000123191.14	ATP7B	protein_coding	0.687724	3.41782	48.3794	3.51242e-12	3.55417e-11	ATP7B	chr13	51930436	52012125	-	gene_id "ENSG00000123191.14"; gene_type "protein_coding"; gene_name "ATP7B"; level 2; havana_gene "OTTHUMG00000017406.2";
ENSG00000132603.13	NIP7	protein_coding	-0.387957	6.59799	48.3128	3.63377e-12	3.67461e-11	NIP7	chr16	69339430	69343111	+	gene_id "ENSG00000132603.13"; gene_type "protein_coding"; gene_name "NIP7"; level 2; havana_gene "OTTHUMG00000137568.5";
ENSG00000147650.11	LRP12	protein_coding	-0.422644	4.78189	48.3074	3.64374e-12	3.68234e-11	LRP12	chr8	104489231	104589024	-	gene_id "ENSG00000147650.11"; gene_type "protein_coding"; gene_name "LRP12"; level 2; havana_gene "OTTHUMG00000164892.6";
ENSG00000148730.6	EIF4EBP2	protein_coding	-0.344572	7.45304	48.2899	3.67648e-12	3.71305e-11	EIF4EBP2	chr10	70404379	70428618	+	gene_id "ENSG00000148730.6"; gene_type "protein_coding"; gene_name "EIF4EBP2"; level 2; havana_gene "OTTHUMG00000018409.1";
ENSG00000179988.13	PSTK	protein_coding	-0.961773	2.39145	48.2571	3.73836e-12	3.77315e-11	PSTK	chr10	122954381	122997513	+	gene_id "ENSG00000179988.13"; gene_type "protein_coding"; gene_name "PSTK"; level 2; havana_gene "OTTHUMG00000019191.2";
ENSG00000135763.9	URB2	protein_coding	-0.469518	5.83798	48.2186	3.81262e-12	3.84564e-11	URB2	chr1	229626234	229660199	+	gene_id "ENSG00000135763.9"; gene_type "protein_coding"; gene_name "URB2"; level 2; havana_gene "OTTHUMG00000039464.2";
ENSG00000132376.19	INPP5K	protein_coding	0.520445	5.6086	48.1653	3.91759e-12	3.94901e-11	INPP5K	chr17	1494571	1516888	-	gene_id "ENSG00000132376.19"; gene_type "protein_coding"; gene_name "INPP5K"; level 2; havana_gene "OTTHUMG00000150648.15";
ENSG00000120899.17	PTK2B	protein_coding	0.455212	6.2318	48.1569	3.93438e-12	3.96341e-11	PTK2B	chr8	27311482	27459391	+	gene_id "ENSG00000120899.17"; gene_type "protein_coding"; gene_name "PTK2B"; level 1; tag "ncRNA_host"; havana_gene "OTTHUMG00000102082.8";
ENSG00000155111.14	CDK19	protein_coding	0.724486	3.45567	48.1535	3.94124e-12	3.9678e-11	CDK19	chr6	110609978	110815958	-	gene_id "ENSG00000155111.14"; gene_type "protein_coding"; gene_name "CDK19"; level 2; tag "ncRNA_host"; tag "overlapping_locus"; havana_gene "OTTHUMG00000015365.6";
ENSG00000166532.15	RIMKLB	protein_coding	-0.531873	6.07161	48.1307	3.98735e-12	4.01167e-11	RIMKLB	chr12	8681600	8783095	+	gene_id "ENSG00000166532.15"; gene_type "protein_coding"; gene_name "RIMKLB"; level 2; tag "overlapping_locus"; havana_gene "OTTHUMG00000168197.3";
ENSG00000064102.14	INTS13	protein_coding	0.309972	6.83147	48.0832	4.08511e-12	4.10741e-11	INTS13	chr12	26905181	26938326	-	gene_id "ENSG00000064102.14"; gene_type "protein_coding"; gene_name "INTS13"; level 1; havana_gene "OTTHUMG00000169193.5";
ENSG00000107643.15	MAPK8	protein_coding	-0.402543	5.25736	48.0697	4.11328e-12	4.13312e-11	MAPK8	chr10	48306639	48439360	+	gene_id "ENSG00000107643.15"; gene_type "protein_coding"; gene_name "MAPK8"; level 2; havana_gene "OTTHUMG00000018172.3";
ENSG00000172757.12	CFL1	protein_coding	-0.238621	9.15842	48.0634	4.12657e-12	4.14384e-11	CFL1	chr11	65823022	65862026	-	gene_id "ENSG00000172757.12"; gene_type "protein_coding"; gene_name "CFL1"; level 1; havana_gene "OTTHUMG00000166602.5";
ENSG00000115808.11	STRN	protein_coding	0.368231	6.05696	48.0618	4.13005e-12	4.14471e-11	STRN	chr2	36843640	36966472	-	gene_id "ENSG00000115808.11"; gene_type "protein_coding"; gene_name "STRN"; level 2; tag "ncRNA_host"; havana_gene "OTTHUMG00000100959.2";
ENSG00000111276.10	CDKN1B	protein_coding	-0.419196	5.35902	48.0573	4.13944e-12	4.1515e-11	CDKN1B	chr12	12715058	12722371	+	gene_id "ENSG00000111276.10"; gene_type "protein_coding"; gene_name "CDKN1B"; level 1; tag "overlapping_locus"; havana_gene "OTTHUMG00000149914.2";
[truncated: 14,257 more rows]
